# Supplementary material for: Differentiation State-Specific Mitochondrial Dynamic Regulatory Networks Are Revealed by Global Transcriptional Analysis of the Developing Chicken Lens
Source: G3 (Bethesda). 2014 Jun 13;4(8):1515–27. doi: 10.1534/g3.114.012120 (PMC4132181; doi:10.1534/g3.114.012120)
Supplement: Supporting Information [file supp_g3.114.012120_FileS1.zip]

Archive with 3 entries (3 files):
- Data File S1/galGal4_ENSEMBL_spatial_isoform_exp_diff_v2.1.1.xls
- Data File S1/gene_exp.diff
- Data File S1/genes.fpkm_tracking
