# Supplementary material for: Differentiation State-Specific Mitochondrial Dynamic Regulatory Networks Are Revealed by Global Transcriptional Analysis of the Developing Chicken Lens
Source: G3 (Bethesda). 2014 Jun 13;4(8):1515–27. doi: 10.1534/g3.114.012120 (PMC4132181; doi:10.1534/g3.114.012120)
Supplement: Supporting Information [file supp_g3.114.012120_FileS1.zip › Data File S1/galGal4_ENSEMBL_spatial_isoform_exp_diff_v2.1.1.xls]

## Sheet: EC_vs_EQ
				FPKM
test_id	gene_id	gene	locus	EC	EQ	log2(fold_change)	p_value	q_value	significant
TCONS_00027254	XLOC_023018	ANXA1	Z:35881517-35899231	1.27234	38.6173	4.92369	5e-05	0.0011151	yes
TCONS_00027740	XLOC_023416	CER1	Z:31561572-31567431	4.303	89.9739	4.38609	5e-05	0.0011151	yes
TCONS_00009327	XLOC_007758	STEAP1	2:21523751-21535943	0.661537	9.61016	3.86067	5e-05	0.0011151	yes
TCONS_00011982	XLOC_009977	HRH3	20:8119128-8123051	1.52082	21.3047	3.80825	5e-05	0.0011151	yes
TCONS_00010852	XLOC_008978	PAG1	2:120987710-121062956	0.728579	9.1478	3.65027	5e-05	0.0011151	yes
TCONS_00000720	XLOC_000584	HGD	1:79233823-79252458	1.45038	17.8018	3.61753	5e-05	0.0011151	yes
TCONS_00019077	XLOC_015944	GCHFR	5:1003402-1011083	2.723	29.9794	3.4607	5e-05	0.0011151	yes
TCONS_00007132	XLOC_005961	CRYBB3	15:6993055-6994735	186.252	2036.33	3.45064	5e-05	0.0011151	yes
TCONS_00000055	XLOC_000047	GATA3	1:4288841-4318191	0.454396	4.65383	3.3564	5e-05	0.0011151	yes
TCONS_00005527	XLOC_004646	WNT7A	12:6019663-6055742	1.37479	13.7184	3.31883	5e-05	0.0011151	yes
TCONS_00022749	XLOC_018974	EDG7	8:15361457-15367954	0.806075	7.91278	3.2952	5e-05	0.0011151	yes
TCONS_00019555	XLOC_016320	ENSGALG00000020376	5:49949668-49952709	0.483204	4.51048	3.22258	5e-05	0.0011151	yes
TCONS_00016047	XLOC_013344	KCNK1	3:38006260-38036746	0.430046	3.93676	3.19444	5e-05	0.0011151	yes
TCONS_00003892	XLOC_003311	CYP1A4	10:1943038-1946669	7.8002	70.3457	3.17288	5e-05	0.0011151	yes
TCONS_00016473	XLOC_013700	RCAN2	3:109334822-109369412	3.24693	29.1409	3.1659	5e-05	0.0011151	yes
TCONS_00015997	XLOC_013307	VIT	3:31495698-31540441	6.90346	61.5326	3.15596	5e-05	0.0011151	yes
TCONS_00009374	XLOC_007791	SCIN	2:26871391-26920922	3.35745	29.4059	3.13067	5e-05	0.0011151	yes
TCONS_00000759	XLOC_000608	CCDC80	1:82940415-82959869	18.3186	159.769	3.12461	5e-05	0.0011151	yes
TCONS_00015518	XLOC_012915	FAM46A	3:77839635-77873063	2.63697	22.5306	3.09493	5e-05	0.0011151	yes
TCONS_00000856	XLOC_000688	ENSGALG00000022857	1:97647317-97650579	5.71038	46.826	3.03565	5e-05	0.0011151	yes
TCONS_00013119	XLOC_010949	HEYL	23:5434025-5440779	2.50308	19.8788	2.98946	5e-05	0.0011151	yes
TCONS_00027360	XLOC_023106	MEGF10	Z:56172596-56274452	1.0448	8.09761	2.95427	5e-05	0.0011151	yes
TCONS_00006151	XLOC_005152	GLUR1/A	13:11643508-11753641	1.02521	7.73135	2.91479	5e-05	0.0011151	yes
TCONS_00004944	XLOC_004160	SLC12A3	11:2028572-2035308	1.85523	13.9615	2.91178	5e-05	0.0011151	yes
TCONS_00004034	XLOC_003414	ADAMTSL3	10:10980737-11158909	0.669266	4.93852	2.88343	5e-05	0.0011151	yes
TCONS_00016181	XLOC_013451	RSPO3	3:58726122-58785427	2.29043	16.8882	2.88233	5e-05	0.0011151	yes
TCONS_00019113	XLOC_015979	FSHB	5:4546065-4549439	9.38545	69.1346	2.88091	5e-05	0.0011151	yes
TCONS_00010840	XLOC_008969	ENSGALG00000015653	2:117820323-117897580	1.42403	10.4852	2.8803	5e-05	0.0011151	yes
TCONS_00001541	XLOC_001242	RELN	1:12865260-13129087	2.4439	17.878	2.87093	5e-05	0.0011151	yes
TCONS_00000140	XLOC_000117	MOV10L1	1:19894578-19925776	0.436628	3.15371	2.85257	5e-05	0.0011151	yes
TCONS_00023115	XLOC_019250	KIAA1107	8:13182561-13215620	0.770804	5.38582	2.80473	5e-05	0.0011151	yes
TCONS_00007293	XLOC_006095	FZD10	15:3411517-3413275	1.63833	10.8986	2.73384	5e-05	0.0011151	yes
TCONS_00015006	XLOC_012512	JAG1	3:12843172-12878172	2.99515	19.8849	2.73097	5e-05	0.0011151	yes
TCONS_00009684	XLOC_008046	SEMA5A	2:78760823-78897005	10.1801	65.5582	2.68702	5e-05	0.0011151	yes
TCONS_00017958	XLOC_014967	LONRF3	4:16648891-16667844	0.808688	5.16583	2.67534	5e-05	0.0011151	yes
TCONS_00023079	XLOC_019226	ENSGALG00000005344	8:10936230-10951566	1.34617	8.51913	2.66184	5e-05	0.0011151	yes
TCONS_00009686	XLOC_008047	ENSGALG00000028685	2:78899837-78906274	12.0543	74.7571	2.63266	5e-05	0.0011151	yes
TCONS_00023880	XLOC_019893	PIK3CB	9:5092107-5175814	1.65415	9.78519	2.56451	5e-05	0.0011151	yes
TCONS_00000868	XLOC_000699	JAM2	1:101846162-101879824	2.31454	13.558	2.55035	5e-05	0.0011151	yes
TCONS_00015590	XLOC_012977	ID2	3:95424294-95426233	26.79	156.057	2.54231	5e-05	0.0011151	yes
TCONS_00012711	XLOC_010613	TAPP2	22:2404194-2415845	2.38567	13.6505	2.51649	5e-05	0.0011151	yes
TCONS_00027898	XLOC_023541	RHOBTB3	Z:57181407-57211772	0.696425	3.87378	2.4757	5e-05	0.0011151	yes
TCONS_00023083	XLOC_019229	AGL	8:11017202-11051067	2.00648	10.9982	2.45452	5e-05	0.0011151	yes
TCONS_00013835	XLOC_011546	CAMK1G	26:3048039-3056197	3.839	20.6997	2.43081	5e-05	0.0011151	yes
TCONS_00001682	XLOC_001349	CPM	1:35273570-35305258	11.3461	58.4851	2.36587	5e-05	0.0011151	yes
TCONS_00016427	XLOC_013662	EFR3B	3:105017521-105046269	1.21551	6.22904	2.35745	5e-05	0.0011151	yes
TCONS_00014225	XLOC_011872	ETV4	27:3335560-3350183	1.23341	6.21871	2.33397	5e-05	0.0011151	yes
TCONS_00010985	XLOC_009082	NDRG1	2:141549216-141589409	6.73252	33.1665	2.30051	5e-05	0.0011151	yes
TCONS_00010977	XLOC_009074	ADCY8	2:140457599-140575805	4.85158	23.384	2.26899	5e-05	0.0011151	yes
TCONS_00009484	XLOC_007887	TRAK1	2:44326484-44410091	3.53888	16.984	2.26281	5e-05	0.0011151	yes
TCONS_00001539	XLOC_001241	SLC26A5	1:12813756-12848594	2.00904	9.40044	2.22622	5e-05	0.0011151	yes
TCONS_00010932	XLOC_009039	KCNV1	2:131951472-131963384	1.04696	4.84982	2.21172	5e-05	0.0011151	yes
TCONS_00024438	XLOC_020399	TBCB	AADN03010820.1:5157-31114	2.3733	10.8408	2.1915	5e-05	0.0011151	yes
TCONS_00023841	XLOC_019862	CRYGS	9:3846575-3850374	14.245	64.9396	2.18864	5e-05	0.0011151	yes
TCONS_00018068	XLOC_015052	FRAS1	4:34202351-34367249	1.38464	6.28709	2.18289	5e-05	0.0011151	yes
TCONS_00009364	XLOC_007782	TAC1	2:24773217-24779911	6.85867	30.9913	2.17587	5e-05	0.0011151	yes
TCONS_00019831	XLOC_016527	MUC5B	5:14079794-14176709	0.308438	1.39234	2.17446	5e-05	0.0011151	yes
TCONS_00022043	XLOC_018360	CXCR7	7:4973409-4974504	8.05	33.1874	2.04358	5e-05	0.0011151	yes
TCONS_00023069	XLOC_019218	S1PR1	8:10616089-10617229	6.42731	26.3595	2.03604	5e-05	0.0011151	yes
TCONS_00015600	XLOC_012985	HPCAL1	3:96291157-96342936	2.86871	11.6624	2.0234	5e-05	0.0011151	yes
TCONS_00002223	XLOC_001772	NRIP1	1:97651373-97654841	3.4759	14.0811	2.0183	5e-05	0.0011151	yes
TCONS_00011984	XLOC_009978	LAMA5	20:8178916-8223635	1.49025	6.01638	2.01334	5e-05	0.0011151	yes
TCONS_00010927	XLOC_009036	TMEM74	2:131619269-131625507	2.03146	8.1283	2.00044	5e-05	0.0011151	yes
TCONS_00008348	XLOC_006955	SLC16A5	18:10913950-10921921	8.73134	34.3639	1.97662	5e-05	0.0011151	yes
TCONS_00010071	XLOC_008373	PLCD1	2:4562086-4644716	3.05265	0.750353	-2.02442	5e-05	0.0011151	yes
TCONS_00024043	XLOC_020016	SERPINI1	9:20037598-20076593	16.5066	3.82163	-2.11078	5e-05	0.0011151	yes
TCONS_00021040	XLOC_017543	NANOS1	6:29504246-29505285	47.8661	11.0086	-2.12037	5e-05	0.0011151	yes
TCONS_00013399	XLOC_011188	APOA1	24:5106237-5107725	156.769	35.3358	-2.14944	5e-05	0.0011151	yes
TCONS_00011818	XLOC_009855	UBE2C	20:10853788-10854730	50.0208	11.1934	-2.15988	5e-05	0.0011151	yes
TCONS_00000318	XLOC_000259	MGP	1:47886139-47891373	71.8312	15.381	-2.22346	5e-05	0.0011151	yes
TCONS_00016193	XLOC_013461	FABP7	3:60674293-60677648	98.496	21.0063	-2.22924	5e-05	0.0011151	yes
TCONS_00005971	XLOC_005011	FSTL4	13:15562923-15748932	14.5147	3.0605	-2.24567	5e-05	0.0011151	yes
TCONS_00018149	XLOC_015106	MAPK10	4:45357311-45394279	22.3942	4.69274	-2.25462	5e-05	0.0011151	yes
TCONS_00011685	XLOC_009755	SDC4	20:5471995-5488659	8.91195	1.81977	-2.29198	5e-05	0.0011151	yes
TCONS_00009231	XLOC_007698	DPP6	2:7411563-7635852	7.41642	1.43969	-2.36496	5e-05	0.0011151	yes
TCONS_00005794	XLOC_004877	PCDH1	13:1408176-1457586	14.4737	2.78879	-2.37573	5e-05	0.0011151	yes
TCONS_00027190	XLOC_022966	FAM169A	Z:24023703-24060297	12.994	2.5024	-2.37646	5e-05	0.0011151	yes
TCONS_00005271	XLOC_004445	SLC6A1	12:4229707-4288721	2.9909	0.567616	-2.39759	5e-05	0.0011151	yes
TCONS_00014043	XLOC_011711	SCUBE3	26:4078498-4107401	3.799	0.662848	-2.51887	5e-05	0.0011151	yes
TCONS_00024404	XLOC_020367	HBAD	AADN03010595.1:8016-9433	122.237	21.0646	-2.53678	5e-05	0.0011151	yes
TCONS_00009894	XLOC_008223	CHMP4C	2:121287838-121304205	5.21095	0.879604	-2.56662	5e-05	0.0011151	yes
TCONS_00024403	XLOC_020366	HBAA	AADN03010595.1:5124-5931	360.72	60.5498	-2.57468	5e-05	0.0011151	yes
TCONS_00020305	XLOC_016894	LRFN5	5:59384567-59393956	3.68531	0.588692	-2.6462	5e-05	0.0011151	yes
TCONS_00006775	XLOC_005672	CLEC19A	14:8410447-8412755	96.4895	15.3802	-2.64929	5e-05	0.0011151	yes
TCONS_00023638	XLOC_019708	TFRC	9:14408399-14424313	16.513	2.63107	-2.64988	5e-05	0.0011151	yes
TCONS_00004231	XLOC_003574	CRABP-I	10:3197349-3210246	22.804	3.53516	-2.68944	5e-05	0.0011151	yes
TCONS_00005545	XLOC_004659	DCP1A	12:6969224-7001926	8.07247	1.22783	-2.7169	5e-05	0.0011151	yes
TCONS_00001433	XLOC_001147	HBB	1:193723742-193726040	190.446	28.897	-2.72039	5e-05	0.0011151	yes
TCONS_00020237	XLOC_016838	SIX6	5:54339069-54341868	15.0363	2.2747	-2.7247	5e-05	0.0011151	yes
TCONS_00022700	XLOC_018942	ENSGALG00000005470	8:11180804-11307289	7.26011	1.08845	-2.73772	5e-05	0.0011151	yes
TCONS_00015728	XLOC_013093	EFEMP1	3:225183-277692	87.1695	12.611	-2.78914	5e-05	0.0011151	yes
TCONS_00009536	XLOC_007930	STK17A	2:52094037-52119044	5.39562	0.762325	-2.82331	5e-05	0.0011151	yes
TCONS_00012364	XLOC_010304	LRRC38	21:5217682-5232948	13.2725	1.83984	-2.85079	5e-05	0.0011151	yes
TCONS_00011002	XLOC_009096	SLC45A4	2:145622307-145655804	8.93985	1.21216	-2.88267	5e-05	0.0011151	yes
TCONS_00011003	XLOC_009097	GPR20	2:145753409-145778152	5.49778	0.74286	-2.88769	5e-05	0.0011151	yes
TCONS_00014446	XLOC_012057	PTRF	27:4912260-4926989	25.9976	3.48113	-2.90076	5e-05	0.0011151	yes
TCONS_00027585	XLOC_023289	NPR3	Z:9897015-9945803	22.3507	2.94492	-2.92402	5e-05	0.0011151	yes
TCONS_00001947	XLOC_001562	AKR	1:62590065-62598178	27.1168	3.52062	-2.94529	5e-05	0.0011151	yes
TCONS_00023028	XLOC_019189	AXDND1	8:6124783-6144351	4.40586	0.566643	-2.95891	5e-05	0.0011151	yes
TCONS_00019835	XLOC_016531	TSPAN4	5:14628330-14696703	24.3311	3.03227	-3.00433	5e-05	0.0011151	yes
TCONS_00009166	XLOC_007650	VIPR1	2:1722122-1832683	7.55041	0.93572	-3.01241	5e-05	0.0011151	yes
TCONS_00001090	XLOC_000874	SLC5A7	1:135397399-135423764	2.58686	0.313332	-3.04544	5e-05	0.0011151	yes
TCONS_00027884	XLOC_023532	LPL	Z:54351112-54367785	6.20638	0.741653	-3.06494	5e-05	0.0011151	yes
TCONS_00006019	XLOC_005048	PCDHA11	13:183440-285392	41.8055	4.71837	-3.14733	5e-05	0.0011151	yes
TCONS_00013090	XLOC_010921	COL9A2	23:4824369-4834663	118.622	13.3001	-3.15686	5e-05	0.0011151	yes
TCONS_00005326	XLOC_004490	ENSGALG00000006325	12:10705068-10750630	39.1998	4.21489	-3.21728	5e-05	0.0011151	yes
TCONS_00023038	XLOC_019197	FAM5B	8:6700428-6705652	5.41566	0.581099	-3.22028	5e-05	0.0011151	yes
TCONS_00020906	XLOC_017436	TMEM72	6:18677234-18685329	9.55564	0.954041	-3.32423	5e-05	0.0011151	yes
TCONS_00022300	XLOC_018568	NXPH2	7:30928490-30961286	5.64415	0.551502	-3.35532	5e-05	0.0011151	yes
TCONS_00021709	XLOC_018107	COL6A1	7:6739938-6761011	2.26037	0.203005	-3.47697	5e-05	0.0011151	yes
TCONS_00012761	XLOC_010655	NEFM	22:953201-957709	3.04752	0.271818	-3.48692	5e-05	0.0011151	yes
TCONS_00002702	XLOC_002148	FAR-2	1:182715564-183138508	2.22796	0.19081	-3.54551	5e-05	0.0011151	yes
TCONS_00001105	XLOC_000888	ADPRHL1	1:136753730-136773443	33.5981	2.86019	-3.5542	5e-05	0.0011151	yes
TCONS_00010879	XLOC_008999	GEM	2:125802914-125811572	33.2827	2.76947	-3.58709	5e-05	0.0011151	yes
TCONS_00021420	XLOC_017839	CPXM2	6:31278696-31344582	6.01532	0.443373	-3.76205	5e-05	0.0011151	yes
TCONS_00018192	XLOC_015139	ADAMTS3	4:49889789-49977356	14.7466	0.945182	-3.96364	5e-05	0.0011151	yes
TCONS_00000539	XLOC_000436	PTPRO	1:62933510-63081609	15.7629	0.786579	-4.32479	5e-05	0.0011151	yes
TCONS_00018390	XLOC_015293	CYTL1	4:78460391-78464160	115.113	5.65671	-4.34694	5e-05	0.0011151	yes
TCONS_00011956	XLOC_009961	R3HDML	20:5792280-5796634	294.121	12.3622	-4.5724	5e-05	0.0011151	yes
TCONS_00015047	XLOC_012543	CHGB	3:16172662-16238767	59.2789	2.46653	-4.58696	5e-05	0.0011151	yes
TCONS_00020795	XLOC_017364	DKK-1	6:9764379-9766014	547.799	10.9813	-5.64052	5e-05	0.0011151	yes
TCONS_00006709	XLOC_005617	RASD1	14:4778982-4780829	36.2249	0.683731	-5.72741	5e-05	0.0011151	yes
TCONS_00007163	XLOC_005986	ENSGALG00000005204	15:8101743-8107045	1.25058	7.90713	2.66055	0.0001	0.00197125	yes
TCONS_00003893	XLOC_003312	EDC3	10:1947325-1973823	9.94581	60.6231	2.60771	0.0001	0.00197125	yes
TCONS_00023914	XLOC_019917	DNER	9:9405231-9525036	19.0987	113.632	2.57281	0.0001	0.00197125	yes
TCONS_00002161	XLOC_001725	ABI3BP	1:84389703-84521596	0.678906	3.95939	2.54399	0.0001	0.00197125	yes
TCONS_00005899	XLOC_004962	ENSGALG00000004078	13:11614836-11625811	0.585042	3.28126	2.48764	0.0001	0.00197125	yes
TCONS_00019396	XLOC_016187	FSIP1	5:28825775-28897131	0.485702	2.64461	2.44491	0.0001	0.00197125	yes
TCONS_00002352	XLOC_001880	NHS	1:120360793-120406308	0.477714	2.57415	2.42987	0.0001	0.00197125	yes
TCONS_00002447	XLOC_001956	ST6GAL2	1:135003362-135053400	3.28991	15.8744	2.27058	0.0001	0.00197125	yes
TCONS_00017139	XLOC_014343	KCTD12	4:11342235-11344932	5.43536	26.0899	2.26304	0.0001	0.00197125	yes
TCONS_00022178	XLOC_018465	MYO3B	7:17770144-17966292	0.764945	3.4505	2.17338	0.0001	0.00197125	yes
TCONS_00012273	XLOC_010232	ENSGALG00000027002	21:1426229-1429603	2.69613	9.98436	1.88878	0.0001	0.00197125	yes
TCONS_00009430	XLOC_007842	PLCL2	2:35030728-35123032	1.93614	7.02521	1.85936	0.0001	0.00197125	yes
TCONS_00021323	XLOC_017759	R3HCC1L	6:21806110-21811176	8.51982	2.4156	-1.81844	0.0001	0.00197125	yes
TCONS_00019578	XLOC_016336	SIVA1	5:51483192-51485154	47.5446	12.4816	-1.92948	0.0001	0.00197125	yes
TCONS_00015975	XLOC_013290	VEGFA	3:30013850-30033731	13.7705	3.32015	-2.05226	0.0001	0.00197125	yes
TCONS_00015537	XLOC_012930	COL12A1	3:80212181-80312375	1.01209	0.195549	-2.37174	0.0001	0.00197125	yes
TCONS_00005644	XLOC_004740	CNTN3	12:16877530-16970255	7.32453	1.16916	-2.64727	0.0001	0.00197125	yes
TCONS_00009875	XLOC_008208	RDH10	2:117438974-117467086	53.449	7.48198	-2.83667	0.0001	0.00197125	yes
TCONS_00026587	XLOC_022490	ENSGALG00000013280	JH376180.1:21394-23148	46.7261	6.23809	-2.90505	0.0001	0.00197125	yes
TCONS_00010986	XLOC_009083	ST3GAL1	2:141665330-141689879	6.21684	0.745521	-3.05986	0.0001	0.00197125	yes
TCONS_00000235	XLOC_000194	LGR5	1:36192579-36280194	46.218	4.72906	-3.28883	0.0001	0.00197125	yes
TCONS_00006393	XLOC_005375	SLC29A4	14:4077653-4081514	71.2884	4.9222	-3.85629	0.0001	0.00197125	yes
TCONS_00022957	XLOC_019129	RGS2	8:3555675-3558786	8.8103	0.431412	-4.35205	0.0001	0.00197125	yes
TCONS_00015992	XLOC_013304	CYP1B1	3:31277073-31281784	32.8422	299.431	3.1886	0.00015	0.00273053	yes
TCONS_00023886	XLOC_019899	SPSB4	9:6123832-6124579	6.63148	28.7417	2.11574	0.00015	0.00273053	yes
TCONS_00004384	XLOC_003681	PARP16	10:17314081-17318997	4.39861	18.969	2.10853	0.00015	0.00273053	yes
TCONS_00005627	XLOC_004726	C3ORF64	12:15261644-15275352	2.23565	9.61825	2.10508	0.00015	0.00273053	yes
TCONS_00004347	XLOC_003657	AGBL1	10:13154343-13445021	1.21653	5.10286	2.06854	0.00015	0.00273053	yes
TCONS_00001996	XLOC_001598	KIAA1644	1:69422919-69502176	0.622468	2.61076	2.0684	0.00015	0.00273053	yes
TCONS_00016014	XLOC_013318	KIF26B	3:33669292-33956337	0.828667	3.46662	2.06467	0.00015	0.00273053	yes
TCONS_00020796	XLOC_017365	MYPN	6:10082494-10129917	2.68352	11.0268	2.03881	0.00015	0.00273053	yes
TCONS_00007142	XLOC_005967	CRYBA4	15:7181149-7182285	12.3318	49.2903	1.99892	0.00015	0.00273053	yes
TCONS_00017469	XLOC_014606	NDNF	4:53606931-53623955	2.79889	10.8816	1.95897	0.00015	0.00273053	yes
TCONS_00007815	XLOC_006522	COL5A1	17:7462509-7561883	5.1757	1.39237	-1.89422	0.00015	0.00273053	yes
TCONS_00008404	XLOC_006999	ENSGALG00000023581	18:3541263-3542355	10.6904	2.14908	-2.31452	0.00015	0.00273053	yes
TCONS_00004773	XLOC_004018	CDH11	11:11582883-11662192	27.9274	5.23919	-2.41426	0.00015	0.00273053	yes
TCONS_00018349	XLOC_015259	KIAA1239	4:69522429-69572232	1.3976	0.254534	-2.45702	0.00015	0.00273053	yes
TCONS_00004083	XLOC_003455	ALDH6	10:16932374-16967360	3.35522	0.553584	-2.59953	0.00015	0.00273053	yes
TCONS_00017716	XLOC_014786	CYP26B1	4:89675596-89685115	11.3098	0.908765	-3.63752	0.00015	0.00273053	yes
TCONS_00010455	XLOC_008656	BMPER	2:48102079-48250009	0.352686	10.0599	4.83408	0.0002	0.00342748	yes
TCONS_00011728	XLOC_009787	OSBPL2	20:8140756-8171601	8.43486	43.6336	2.371	0.0002	0.00342748	yes
TCONS_00021704	XLOC_018104	ENSGALG00000004322	7:6621679-6633657	1.66247	6.7548	2.02258	0.0002	0.00342748	yes
TCONS_00017289	XLOC_014462	DCLK2	4:32207745-32286859	0.909872	3.33557	1.8742	0.0002	0.00342748	yes
TCONS_00019616	XLOC_016368	GCH1	5:56229033-56247800	22.4466	6.3026	-1.83248	0.0002	0.00342748	yes
TCONS_00000068	XLOC_000057	CAMK1D	1:6257355-6478006	7.15509	1.25044	-2.51654	0.0002	0.00342748	yes
TCONS_00027807	XLOC_023470	GAS1	Z:40920595-40921621	14.7571	2.06366	-2.83813	0.0002	0.00342748	yes
TCONS_00017125	XLOC_014333	GABRA3	4:10725031-10787196	3.43719	30.8165	3.1644	0.00025	0.00407326	yes
TCONS_00017988	XLOC_014991	FAM198B	4:21217007-21234920	7.40739	52.6026	2.8281	0.00025	0.00407326	yes
TCONS_00005047	XLOC_004243	COTL1	11:16283464-16301528	11.9739	70.3022	2.55367	0.00025	0.00407326	yes
TCONS_00021043	XLOC_017545	GRK5	6:29572854-29771556	1.12274	6.58325	2.55178	0.00025	0.00407326	yes
TCONS_00007998	XLOC_006658	RAPGEF1	17:6240708-6318629	3.88602	16.607	2.09543	0.00025	0.00407326	yes
TCONS_00010091	XLOC_008387	CRYGN	2:6235657-6239901	9.1933	37.7749	2.03877	0.00025	0.00407326	yes
TCONS_00023912	XLOC_019916	PID1	9:9326653-9404917	3.3099	12.9036	1.96291	0.00025	0.00407326	yes
TCONS_00012274	XLOC_010233	HES5	21:1432927-1434563	12.0049	45.1657	1.9116	0.00025	0.00407326	yes
TCONS_00000276	XLOC_000226	SOCS2	1:44764152-44768210	123.209	31.0768	-1.9872	0.00025	0.00407326	yes
TCONS_00001432	XLOC_001146	GGA.4981	1:193720894-193722856	25.2129	5.89471	-2.09667	0.00025	0.00407326	yes
TCONS_00023562	XLOC_019645	CLSTN2	9:5566976-5861817	3.19998	0.745638	-2.10152	0.00025	0.00407326	yes
TCONS_00001720	XLOC_001379	MKP3	1:43171636-43175978	4.62133	1.0335	-2.16078	0.00025	0.00407326	yes
TCONS_00001710	XLOC_001374	RASSF9	1:42006974-42038172	1.27516	0.276309	-2.20632	0.00025	0.00407326	yes
TCONS_00018362	XLOC_015271	SOD3	4:73280250-73281120	21.4724	3.95622	-2.44029	0.00025	0.00407326	yes
TCONS_00011688	XLOC_009757	KCNS1	20:5520685-5526950	4.73446	0.790606	-2.58217	0.00025	0.00407326	yes
TCONS_00012402	XLOC_010338	IGSF21	21:12255-26547	5.72943	0.947435	-2.59629	0.00025	0.00407326	yes
TCONS_00001513	XLOC_001220	CCDC3	1:6492587-6533393	399.161	48.1601	-3.05106	0.00025	0.00407326	yes
TCONS_00007923	XLOC_006597	NRARP	17:652942-653287	6.91189	63.6113	3.20213	0.0003	0.0046459	yes
TCONS_00011788	XLOC_009831	ID1	20:10351640-10352379	6.94788	50.5207	2.86223	0.0003	0.0046459	yes
TCONS_00006759	XLOC_005658	SCNN1B	14:6949245-6957640	0.518301	3.49045	2.75155	0.0003	0.0046459	yes
TCONS_00005495	XLOC_004621	SEMA3G	12:3118856-3124115	0.813236	4.56398	2.48855	0.0003	0.0046459	yes
TCONS_00010759	XLOC_008902	CHST9	2:104126304-104127381	2.05645	11.4678	2.47936	0.0003	0.0046459	yes
TCONS_00010226	XLOC_008489	THSD7A	2:26394646-26589579	0.354679	1.6788	2.24284	0.0003	0.0046459	yes
TCONS_00002385	XLOC_001907	ENSGALG00000016655	1:127867533-127881303	0.84444	3.19239	1.91857	0.0003	0.0046459	yes
TCONS_00000595	XLOC_000479	ENSGALG00000014164	1:68652275-68664289	5.60541	19.4492	1.79482	0.0003	0.0046459	yes
TCONS_00021375	XLOC_017805	GPAM	6:26155068-26183815	1.77096	5.9827	1.75627	0.0003	0.0046459	yes
TCONS_00026006	XLOC_021934	LOXL3	JH375171.1:145965-165267	20.0204	5.40334	-1.88954	0.0003	0.0046459	yes
TCONS_00008901	XLOC_007420	HSPB1	19:4253517-4255722	21.9053	5.10299	-2.10186	0.0003	0.0046459	yes
TCONS_00023604	XLOC_019681	ZIC1	9:11395946-11400537	3.40339	0.672591	-2.33917	0.0003	0.0046459	yes
TCONS_00018008	XLOC_015008	PCDH18	4:28118549-28128788	1.38554	0.177287	-2.9663	0.0003	0.0046459	yes
TCONS_00012543	XLOC_010454	DRAXIN	21:5645769-5657774	0.448256	3.74193	3.06139	0.00035	0.00520443	yes
TCONS_00022288	XLOC_018559	LYPD1	7:29207876-29285881	2.23512	8.51284	1.92929	0.00035	0.00520443	yes
TCONS_00008945	XLOC_007460	VTN	19:5641392-5645577	6.92988	24.3028	1.81022	0.00035	0.00520443	yes
TCONS_00008472	XLOC_007057	CACNG5	18:7577908-7590495	10.4199	2.90042	-1.845	0.00035	0.00520443	yes
TCONS_00027678	XLOC_023367	THBS4	Z:21874359-21912694	35.5966	8.3278	-2.09573	0.00035	0.00520443	yes
TCONS_00018273	XLOC_015199	PDLIM3	4:60671424-60692637	5.44979	1.17206	-2.21716	0.00035	0.00520443	yes
TCONS_00000545	XLOC_000440	PIK3C2G	1:64133607-64331932	4.05317	0.821204	-2.30324	0.00035	0.00520443	yes
TCONS_00001155	XLOC_000928	SLITRK6	1:149478163-149480686	2.71377	0.496996	-2.449	0.00035	0.00520443	yes
TCONS_00019291	XLOC_016114	C1QTNF4	5:22076421-22077558	7.28466	0.738552	-3.30209	0.00035	0.00520443	yes
TCONS_00001891	XLOC_001519	TBXAS1	1:55904114-56140985	0.584595	3.27735	2.48702	0.0004	0.00576956	yes
TCONS_00008733	XLOC_007277	SARM1	19:5646182-5651342	0.701244	3.78127	2.43088	0.0004	0.00576956	yes
TCONS_00005538	XLOC_004652	WNK2	12:6453844-6563101	4.1082	18.594	2.17826	0.0004	0.00576956	yes
TCONS_00022303	XLOC_018571	LRP1B	7:31350096-31932431	1.45642	5.54101	1.92772	0.0004	0.00576956	yes
TCONS_00004804	XLOC_004045	KLHL36	11:16304441-16319353	3.48353	12.5019	1.84353	0.0004	0.00576956	yes
TCONS_00011009	XLOC_009102	LY6E	2:147927175-147933270	17.3279	4.68045	-1.88837	0.0004	0.00576956	yes
TCONS_00022674	XLOC_018917	LAMC2	8:7505061-7518159	4.029	0.627696	-2.68228	0.0004	0.00576956	yes
TCONS_00019451	XLOC_016234	VSX2	5:37105885-37125352	3.58503	0.546699	-2.71317	0.0004	0.00576956	yes
TCONS_00012910	XLOC_010775	GRIK3	23:3805008-3877507	1.69967	0.248045	-2.77658	0.0004	0.00576956	yes
TCONS_00001226	XLOC_000984	FAM124A	1:169341616-169353839	0.42065	1.81192	2.10683	0.00045	0.00631711	yes
TCONS_00003928	XLOC_003342	ENSGALG00000003644	10:3925575-3927300	2.06992	8.55688	2.04751	0.00045	0.00631711	yes
TCONS_00017409	XLOC_014557	CDS1	4:46222166-46249662	0.847844	3.11547	1.87758	0.00045	0.00631711	yes
TCONS_00000603	XLOC_000486	PARVB	1:69267298-69326091	3.63289	12.5973	1.79392	0.00045	0.00631711	yes
TCONS_00027656	XLOC_023347	PDE4D	Z:18112316-18254795	3.8297	0.965487	-1.9879	0.00045	0.00631711	yes
TCONS_00017168	XLOC_014368	ACSL4	4:13740510-13757534	30.3679	7.06762	-2.10325	0.00045	0.00631711	yes
TCONS_00002417	XLOC_001932	MGAT4A	1:131671515-131746875	3.2187	0.726827	-2.1468	0.00045	0.00631711	yes
TCONS_00001022	XLOC_000821	ARSH	1:127803895-127821093	0.86037	13.2917	3.94942	0.0005	0.0068112	yes
TCONS_00027017	XLOC_022836	TPGS2	Z:6961969-7000044	6.30202	23.115	1.87494	0.0005	0.0068112	yes
TCONS_00002013	XLOC_001609	DUSP16	1:72046585-72113670	1.71501	5.80352	1.75871	0.0005	0.0068112	yes
TCONS_00027742	XLOC_023417	FREM1	Z:31576517-31643574	1.28612	4.35182	1.75859	0.0005	0.0068112	yes
TCONS_00002396	XLOC_001916	PLCXD1	1:129423876-129442045	2.16731	7.29302	1.75061	0.0005	0.0068112	yes
TCONS_00017646	XLOC_014733	HTRA3	4:80438629-80461899	49.6943	11.4622	-2.11619	0.0005	0.0068112	yes
TCONS_00007139	XLOC_005964	SEZ6L	15:7123774-7135058	1.76596	0.151388	-3.54413	0.0005	0.0068112	yes
TCONS_00023116	XLOC_019251	EPHX4	8:13219593-13236081	0.628992	3.7171	2.56307	0.00055	0.00731651	yes
TCONS_00021288	XLOC_017730	HTR7	6:19135176-19169965	0.265387	1.17815	2.15035	0.00055	0.00731651	yes
TCONS_00027730	XLOC_023409	PTPRD	Z:28643719-28915973	0.789923	2.77571	1.81307	0.00055	0.00731651	yes
TCONS_00006518	XLOC_005479	CARHSP1	14:10018056-10045219	9.71602	34.0399	1.80879	0.00055	0.00731651	yes
TCONS_00002231	XLOC_001779	MRPL39	1:101827879-101837162	6.62011	21.9938	1.73217	0.00055	0.00731651	yes
TCONS_00001790	XLOC_001441	CSDC2	1:49449953-49454326	18.8627	6.12556	-1.62262	0.00055	0.00731651	yes
TCONS_00002659	XLOC_002117	SHISA2	1:176292626-176296214	68.4202	15.94	-2.10177	0.00055	0.00731651	yes
TCONS_00001178	XLOC_000948	PCDH8	1:164995572-165000858	1.47207	0.308241	-2.25572	0.00055	0.00731651	yes
TCONS_00009626	XLOC_007998	NRN1	2:65203623-65210310	1.37747	0.214459	-2.68324	0.00055	0.00731651	yes
TCONS_00015341	XLOC_012775	PERP	3:53805126-53822823	0.267745	1.77136	2.72592	0.0006	0.00780025	yes
TCONS_00020024	XLOC_016667	THBS1	5:28899074-28914708	26.1346	162.431	2.63579	0.0006	0.00780025	yes
TCONS_00019138	XLOC_015997	DKK3	5:7580063-7602305	80.3942	484.417	2.59109	0.0006	0.00780025	yes
TCONS_00018304	XLOC_015223	PDGFRA	4:65003746-65031783	11.0283	55.9008	2.34166	0.0006	0.00780025	yes
TCONS_00027659	XLOC_023350	ELOVL7	Z:18735255-18767868	0.47051	1.97652	2.07067	0.0006	0.00780025	yes
TCONS_00017200	XLOC_014393	MAP4K4	4:17161322-17256387	0.869785	3.2072	1.88258	0.0006	0.00780025	yes
TCONS_00007109	XLOC_005939	CUX2	15:6068671-6091728	1.19852	4.01943	1.74573	0.0006	0.00780025	yes
TCONS_00010229	XLOC_008492	DGKB	2:27518561-27854244	1.72155	5.73204	1.73534	0.0006	0.00780025	yes
TCONS_00004107	XLOC_003472	SMAD6	10:18171487-18201886	1.52758	4.97478	1.70338	0.0006	0.00780025	yes
TCONS_00008536	XLOC_007109	CACNA1G	18:10464249-10572776	1.30991	0.375346	-1.80317	0.0006	0.00780025	yes
TCONS_00017248	XLOC_014430	TLL1	4:23520462-23656666	48.9275	9.55389	-2.35649	0.0006	0.00780025	yes
TCONS_00002143	XLOC_001713	SLC35A5	1:82961403-82978204	4.13235	29.2398	2.8229	0.00065	0.00825422	yes
TCONS_00021299	XLOC_017741	CYP26A1	6:20110078-20114607	2.19364	7.0665	1.68767	0.00065	0.00825422	yes
TCONS_00022574	XLOC_018832	NTNG1	8:822749-961400	2.78997	8.67403	1.63645	0.00065	0.00825422	yes
TCONS_00018216	XLOC_015156	SPATA5	4:52774212-52982663	10.458	3.29163	-1.66773	0.00065	0.00825422	yes
TCONS_00022083	XLOC_018391	PLCL1	7:9820641-9943072	0.487265	3.97601	3.02855	0.0007	0.0087217	yes
TCONS_00017676	XLOC_014754	SPON2	4:84441719-84468575	0.317002	1.3098	2.04679	0.0007	0.0087217	yes
TCONS_00016336	XLOC_013584	FAM110C	3:91380716-91381817	18.0073	5.07864	-1.82607	0.0007	0.0087217	yes
TCONS_00008281	XLOC_006897	IRK1	18:8467063-8473808	3.12589	0.332264	-3.23386	0.0007	0.0087217	yes
TCONS_00013003	XLOC_010849	FABP3	23:590533-593799	1.58552	16.5278	3.38186	0.00075	0.00920025	yes
TCONS_00023093	XLOC_019238	TMEM56	8:12286295-12313091	1.48041	4.55959	1.6229	0.00075	0.00920025	yes
TCONS_00014538	XLOC_012136	LINGO3	28:1904828-1919422	3.10968	0.304216	-3.35359	0.00075	0.00920025	yes
TCONS_00001025	XLOC_000822	ARSD	1:127828156-127842611	0.470272	3.11737	2.72876	0.0008	0.0096112	yes
TCONS_00020088	XLOC_016719	PROX2	5:37362677-37367922	0.411475	2.57522	2.64582	0.0008	0.0096112	yes
TCONS_00010141	XLOC_008425	MYO3A	2:16182204-16276588	0.530053	1.94123	1.87276	0.0008	0.0096112	yes
TCONS_00000502	XLOC_000411	CAPRIN2	1:59721892-59753853	4.57904	15.5657	1.76525	0.0008	0.0096112	yes
TCONS_00022928	XLOC_019110	VAV3	8:987128-1134223	5.40812	1.63202	-1.72847	0.0008	0.0096112	yes
TCONS_00012086	XLOC_010064	TFAP2C	20:12282245-12291290	3.42553	1.00362	-1.77111	0.0008	0.0096112	yes
TCONS_00019975	XLOC_016636	PAPLN	5:25589640-25615991	1.33822	0.166349	-3.00803	0.0008	0.0096112	yes
TCONS_00004713	XLOC_003973	TOX3	11:4752568-4824785	0.588318	3.38967	2.52648	0.00085	0.0100484	yes
TCONS_00010814	XLOC_008949	VCPIP1	2:114877796-114894526	2.3023	7.52903	1.70939	0.00085	0.0100484	yes
TCONS_00008710	XLOC_007257	CRCP	19:4960946-4985586	28.3169	106.081	1.90544	0.0009	0.0104565	yes
TCONS_00015233	XLOC_012683	PCNXL2	3:38182462-38327510	2.7026	9.25897	1.7765	0.0009	0.0104565	yes
TCONS_00024814	XLOC_020761	ENSGALG00000026183	AADN03014486.1:20-984	30.9604	100.413	1.69744	0.0009	0.0104565	yes
TCONS_00027126	XLOC_022915	GPX8	Z:16532349-16564521	4.82758	1.16781	-2.0475	0.0009	0.0104565	yes
TCONS_00019103	XLOC_015970	GAS2	5:2976244-3055068	0.539856	2.44615	2.17987	0.00095	0.0109314	yes
TCONS_00020939	XLOC_017465	CPN1	6:21583528-21590251	4.0139	0.883576	-2.18358	0.00095	0.0109314	yes
TCONS_00027809	XLOC_023472	FBP1	Z:41305319-41316628	0.401158	1.76766	2.1396	0.001	0.0113504	yes
TCONS_00022138	XLOC_018433	OSBPL6	7:14935827-14977668	0.893605	3.1822	1.83232	0.001	0.0113504	yes
TCONS_00005268	XLOC_004443	ATP2B2	12:3713195-4003351	0.529885	1.65261	1.641	0.001	0.0113504	yes
TCONS_00015429	XLOC_012853	SESN1	3:66547544-66556746	5.73369	16.9194	1.56114	0.001	0.0113504	yes
TCONS_00011744	XLOC_009796	COL9A3	20:8689082-8720874	76.5998	17.1355	-2.16036	0.001	0.0113504	yes
TCONS_00027520	XLOC_023231	RAX1	Z:918773-923060	1.80383	0.387999	-2.21694	0.001	0.0113504	yes
TCONS_00007065	XLOC_005903	SCARB1	15:4508302-4524576	4.60828	14.6378	1.6674	0.00105	0.0117748	yes
TCONS_00025135	XLOC_021076	ENSGALG00000027182	AADN03017869.1:20-1246	20.2218	63.8991	1.65988	0.00105	0.0117748	yes
TCONS_00010176	XLOC_008452	gga-mir-1661	2:19676790-19685053	44.8222	171.023	1.9319	0.0011	0.0121678	yes
TCONS_00004225	XLOC_003569	UBE2Q2	10:2999036-3025274	16.7709	60.6	1.85336	0.0011	0.0121678	yes
TCONS_00009880	XLOC_008212	PI15	2:118088995-118116771	15.2414	3.89019	-1.97008	0.0011	0.0121678	yes
TCONS_00017570	XLOC_014680	BEND4	4:67900126-67927419	1.13974	4.32442	1.9238	0.00115	0.0125288	yes
TCONS_00015373	XLOC_012803	EPB41L2	3:56980128-57075289	5.17535	18.7524	1.85734	0.00115	0.0125288	yes
TCONS_00015120	XLOC_012591	PKDCC	3:22667611-22700224	1.18827	4.05875	1.77218	0.00115	0.0125288	yes
TCONS_00008869	XLOC_007394	WBSCR17	19:1093551-1280680	8.40488	0.908005	-3.21045	0.00115	0.0125288	yes
TCONS_00022243	XLOC_018523	GYPC	7:23521258-23553078	3.74775	12.4464	1.73164	0.0012	0.0129294	yes
TCONS_00004171	XLOC_003527	ENSGALG00000002150	10:836911-863717	1.48082	4.68175	1.66065	0.0012	0.0129294	yes
TCONS_00002154	XLOC_001719	ENSGALG00000028527	1:83527277-83528441	8.19454	1.03768	-2.9813	0.0012	0.0129294	yes
TCONS_00027904	XLOC_023546	NR2F1	Z:58199292-58208695	6.68655	0.808692	-3.0476	0.0012	0.0129294	yes
TCONS_00009595	XLOC_007975	RBM24	2:62005183-62018159	7.09603	38.0836	2.42408	0.00125	0.0133256	yes
TCONS_00014429	XLOC_012041	LEPREL4	27:4674821-4678761	46.0309	14.3159	-1.68499	0.00125	0.0133256	yes
TCONS_00017098	XLOC_014310	ZIC3	4:4526498-4529234	3.31734	0.575609	-2.52687	0.00125	0.0133256	yes
TCONS_00022299	XLOC_018567	CXCR4	7:30263670-30266354	2.8215	0.47032	-2.58475	0.00125	0.0133256	yes
TCONS_00007370	XLOC_006156	CRYBB1	15:7176717-7179013	101.75	439.254	2.11003	0.0013	0.0137182	yes
TCONS_00019094	XLOC_015961	NAV2	5:1856963-2042983	4.50087	15.9385	1.82424	0.0013	0.0137182	yes
TCONS_00000132	XLOC_000110	GRAMD4	1:15735374-15812307	3.96726	13.3661	1.75236	0.0013	0.0137182	yes
TCONS_00027945	XLOC_023583	UGCG	Z:66076173-66103845	2.24083	6.67875	1.57555	0.0013	0.0137182	yes
TCONS_00009230	XLOC_007697	ACTR3B	2:6790126-6814661	3.14091	9.16565	1.54506	0.0013	0.0137182	yes
TCONS_00023848	XLOC_019868	LTF	9:4096868-4107617	156.362	36.4614	-2.10045	0.0013	0.0137182	yes
TCONS_00017068	XLOC_014284	ENSGALG00000005747	4:2414167-2416563	3.49326	0.701853	-2.31534	0.0013	0.0137182	yes
TCONS_00004209	XLOC_003556	ISLR2	10:2104513-2106613	3.37436	0.653983	-2.36729	0.0013	0.0137182	yes
TCONS_00022290	XLOC_018560	NCKAP5	7:29286445-29708299	5.95782	21.8881	1.87729	0.00135	0.0141028	yes
TCONS_00014757	XLOC_012314	SHC2	28:2579674-2585370	1.41729	4.74724	1.74395	0.00135	0.0141028	yes
TCONS_00021873	XLOC_018241	CCDC108	7:21821606-21838423	1.04317	3.24936	1.63919	0.00135	0.0141028	yes
TCONS_00015291	XLOC_012734	SASH1	3:46930246-47053272	1.88435	5.77811	1.61653	0.00135	0.0141028	yes
TCONS_00027704	XLOC_023386	HEXB	Z:24084172-24099681	18.0412	6.13484	-1.55619	0.00135	0.0141028	yes
TCONS_00000679	XLOC_000549	ENO2	1:76766962-76776197	4.98888	1.64712	-1.59877	0.00135	0.0141028	yes
TCONS_00002132	XLOC_001704	PLA2G10	1:82533507-82548223	6.58446	1.41135	-2.22199	0.00135	0.0141028	yes
TCONS_00001023	XLOC_000821	ARSH	1:127803895-127821093	5.40545	51.8195	3.26101	0.0014	0.0144893	yes
TCONS_00009941	XLOC_008258	MATN2	2:127183884-127242408	0.651713	2.48545	1.9312	0.0014	0.0144893	yes
TCONS_00020289	XLOC_016880	NIN	5:57795665-57849300	2.41749	0.786705	-1.61961	0.0014	0.0144893	yes
TCONS_00014488	XLOC_012095	FBN2	28:271547-395862	11.5601	3.25378	-1.82896	0.0014	0.0144893	yes
TCONS_00017073	XLOC_014288	ENSGALG00000005895	4:2883212-2895243	6.66953	20.1953	1.59836	0.00145	0.014859	yes
TCONS_00011937	XLOC_009945	EMILIN3	20:5314291-5324952	11.0129	46.5636	2.08001	0.0015	0.0152312	yes
TCONS_00021233	XLOC_017687	ZP4	6:16111039-16115551	0.880885	3.60494	2.03295	0.0015	0.0152312	yes
TCONS_00004200	XLOC_003549	CSK	10:1921139-1934760	4.93122	15.8497	1.68444	0.0015	0.0152312	yes
TCONS_00001895	XLOC_001523	ENSGALG00000012847	1:56787532-56803606	11.8953	3.78757	-1.65105	0.0015	0.0152312	yes
TCONS_00021981	XLOC_018319	GALNT5	7:35699374-35712432	3.20208	0.356468	-3.16717	0.0015	0.0152312	yes
TCONS_00001348	XLOC_001080	SESN3	1:184678726-184700516	5.10585	18.5698	1.86273	0.00155	0.0155968	yes
TCONS_00013279	XLOC_011089	TAGLN	24:5229235-5232028	5.68715	19.2406	1.75838	0.00155	0.0155968	yes
TCONS_00024481	XLOC_020437	ENSGALG00000023973	AADN03011039.1:4-396	44.6317	9.42294	-2.24382	0.00155	0.0155968	yes
TCONS_00001235	XLOC_000993	LHFP	1:170265928-170402754	3.94964	12.5777	1.67107	0.0016	0.0159683	yes
TCONS_00007908	XLOC_006590	PTGDS	17:509033-511024	101.134	352.974	1.80329	0.00165	0.016316	yes
TCONS_00027800	XLOC_023465	AGTPBP1	Z:40523517-40576398	0.48385	1.52133	1.6527	0.00165	0.016316	yes
TCONS_00010450	XLOC_008652	ANLN	2:47314674-47343598	4.04983	1.2885	-1.65217	0.00165	0.016316	yes
TCONS_00000041	XLOC_000036	PODXL	1:2987399-3028096	39.0913	9.88845	-1.98303	0.00165	0.016316	yes
TCONS_00023133	XLOC_019264	CYR61	8:15135142-15137430	76.0722	10.3287	-2.88071	0.00165	0.016316	yes
TCONS_00019187	XLOC_016032	ENSGALG00000006407	5:12438792-12444936	1.68592	9.3911	2.47776	0.0017	0.0166754	yes
TCONS_00002628	XLOC_002091	CCNA1	1:171871566-171877506	0.545556	2.67176	2.29199	0.0017	0.0166754	yes
TCONS_00001949	XLOC_001564	EPS8	1:63085881-63140786	6.31677	23.956	1.92313	0.0017	0.0166754	yes
TCONS_00005839	XLOC_004912	SH3TC2	13:7925923-7934419	8.5687	2.14359	-1.99905	0.0017	0.0166754	yes
TCONS_00012466	XLOC_010390	AGRN	21:2708411-2772320	1.8984	0.323141	-2.55455	0.0017	0.0166754	yes
TCONS_00019394	XLOC_016185	SRP14	5:28748104-28751855	20.8703	63.683	1.60946	0.00175	0.0170526	yes
TCONS_00022692	XLOC_018934	CDC14A	8:10722447-10772172	3.8088	11.4323	1.58571	0.00175	0.0170526	yes
TCONS_00016283	XLOC_013537	BCKDHB	3:78457901-78570667	2.96255	8.73559	1.56007	0.00175	0.0170526	yes
TCONS_00026854	XLOC_022734	FAIM2	LGE22C19W28_E50C23:777680-808017	1.83336	0.488663	-1.90758	0.00175	0.0170526	yes
TCONS_00022816	XLOC_019027	LURAP1	8:20411938-20415349	1.78332	11.6663	2.70971	0.0018	0.0173983	yes
TCONS_00020090	XLOC_016720	RPS6KL1	5:37387518-37391470	1.9277	6.34432	1.71859	0.0018	0.0173983	yes
TCONS_00013540	XLOC_011314	CKS1B	25:1283198-1283700	76.4915	25.3991	-1.59052	0.0018	0.0173983	yes
TCONS_00006000	XLOC_005035	SH3RF2	13:17233299-17251677	2.8161	0.612213	-2.20159	0.0018	0.0173983	yes
TCONS_00002494	XLOC_001988	ZIC2	1:143534165-143535092	7.23208	1.39309	-2.37612	0.0018	0.0173983	yes
TCONS_00009676	XLOC_008038	CTNND2	2:77784557-78033401	4.46173	1.57421	-1.50298	0.00185	0.017709	yes
TCONS_00015334	XLOC_012770	CITED2	3:53248976-53251757	4.09408	1.26775	-1.69127	0.00185	0.017709	yes
TCONS_00004382	XLOC_003680	CILP	10:17289605-17300102	5.26032	41.6838	2.98626	0.0019	0.0180543	yes
TCONS_00009329	XLOC_007759	STEAP2	2:21544717-21556233	0.821669	3.07908	1.90587	0.0019	0.0180543	yes
TCONS_00001095	XLOC_000879	SH3RF3	1:135926351-136157713	0.352588	1.17289	1.73401	0.0019	0.0180543	yes
TCONS_00019641	XLOC_016386	GPR137C	5:58079775-58088512	1.94946	5.77183	1.56595	0.0019	0.0180543	yes
TCONS_00014768	XLOC_012324	GAMT	28:3068476-3070155	53.5468	156.409	1.54645	0.0019	0.0180543	yes
TCONS_00027655	XLOC_023346	PLK2	Z:17875188-17884256	2.42754	0.84143	-1.52858	0.0019	0.0180543	yes
TCONS_00010367	XLOC_008588	SLC4A7	2:39018889-39102346	1.88462	5.57731	1.56529	0.00195	0.0183945	yes
TCONS_00000079	XLOC_000066	KIAA1324L	1:7422960-7518502	1.14604	0.356805	-1.68345	0.00195	0.0183945	yes
TCONS_00006755	XLOC_005655	PALB2	14:6867005-6875196	8.7581	2.30031	-1.92879	0.00195	0.0183945	yes
TCONS_00028021	XLOC_023652	PPIC	Z:81178146-81184188	13.1566	38.4281	1.54637	0.002	0.0187215	yes
TCONS_00004800	XLOC_004042	WFDC1	11:16191242-16203598	4.07188	1.32825	-1.61617	0.002	0.0187215	yes
TCONS_00010165	XLOC_008444	SLC39A12	2:19249638-19287303	0.831715	0.208534	-1.99581	0.002	0.0187215	yes
TCONS_00008170	XLOC_006809	NTN1	18:2020995-2066954	3.2149	0.54272	-2.56649	0.002	0.0187215	yes
TCONS_00001250	XLOC_001003	SMAD9	1:171675465-171701278	0.45603	2.76694	2.60109	0.00205	0.0190436	yes
TCONS_00001792	XLOC_001443	TEF	1:49514329-49536304	16.8487	92.1278	2.451	0.00205	0.0190436	yes
TCONS_00009843	XLOC_008180	FAM110B	2:111602454-111603567	36.9112	118.126	1.67819	0.0021	0.0193579	yes
TCONS_00013409	XLOC_011197	FXYD6	24:5401364-5409343	5.74455	16.5595	1.52739	0.0021	0.0193579	yes
TCONS_00001282	XLOC_001027	ATP8A2	1:175972297-176287278	3.49966	1.13972	-1.61854	0.0021	0.0193579	yes
TCONS_00023263	XLOC_019369	JUN	8:25267212-25268157	15.2666	42.6862	1.48339	0.00215	0.0196788	yes
TCONS_00012379	XLOC_010318	CLDN19	21:6372818-6374893	11.2617	2.82995	-1.99258	0.00215	0.0196788	yes
TCONS_00005430	XLOC_004566	TNNC1	12:538818-544257	4.6489	16.6136	1.8374	0.0022	0.0200182	yes
TCONS_00004875	XLOC_004106	NDRG4	11:348470-364220	13.2509	45.4943	1.7796	0.0022	0.0200182	yes
TCONS_00018345	XLOC_015256	TBC1D1	4:69306050-69395624	7.1362	23.2733	1.70545	0.0022	0.0200182	yes
TCONS_00008178	XLOC_006817	PMP22	18:2287598-2301514	2.03971	6.22845	1.61051	0.0022	0.0200182	yes
TCONS_00003906	XLOC_003324	NEIL1	10:2137428-2141381	3.10582	0.824237	-1.91384	0.0022	0.0200182	yes
TCONS_00027857	XLOC_023512	PAM	Z:49867166-49940749	19.4267	6.24202	-1.63796	0.00225	0.0203564	yes
TCONS_00021412	XLOC_017833	FGFR2	6:30411292-30490016	9.79511	35.4465	1.85551	0.00235	0.0210364	yes
TCONS_00001179	XLOC_000949	LECT1	1:165018165-165029891	134.236	29.9583	-2.16374	0.00235	0.0210364	yes
TCONS_00010931	XLOC_009038	SYBU	2:131790738-131821463	0.790087	2.73608	1.79203	0.0024	0.0213395	yes
TCONS_00009351	XLOC_007774	COL1A2	2:23702023-23740814	5.30852	1.78561	-1.57189	0.0024	0.0213395	yes
TCONS_00027755	XLOC_023428	SLC24A2	Z:33647848-33748971	3.83286	10.8528	1.50157	0.00245	0.0216688	yes
TCONS_00020958	XLOC_017482	ARHGAP19	6:21907729-21926841	3.43364	1.11309	-1.62517	0.00245	0.0216688	yes
TCONS_00002183	XLOC_001738	ENSGALG00000015363	1:87057511-87068130	3.26448	0.986982	-1.72576	0.00245	0.0216688	yes
TCONS_00019840	XLOC_016535	PNPLA2	5:15114054-15140150	2.78046	7.80603	1.48926	0.0025	0.0219885	yes
TCONS_00017165	XLOC_014365	CHRDL1	4:13471385-13513129	86.2384	21.4959	-2.00427	0.0025	0.0219885	yes
TCONS_00023989	XLOC_019979	CHRD	9:15406843-15413438	1.65372	0.322624	-2.35779	0.0025	0.0219885	yes
TCONS_00006664	XLOC_005583	MICALL2	14:2524723-2546726	0.286101	1.69199	2.56413	0.00255	0.0223324	yes
TCONS_00007164	XLOC_005987	GSTT1	15:8110883-8120486	0.567793	2.63406	2.21385	0.00255	0.0223324	yes
TCONS_00021757	XLOC_018142	FZD7	7:11182130-11185182	26.1031	9.04645	-1.5288	0.00255	0.0223324	yes
TCONS_00000737	XLOC_000595	ARHGAP31	1:80151495-80204080	1.15837	0.267824	-2.11274	0.00255	0.0223324	yes
TCONS_00007157	XLOC_005980	MMP11	15:7989450-7997883	6.07368	1.69234	-1.84355	0.0026	0.0226391	yes
TCONS_00007816	XLOC_006523	OLFM1	17:7609612-7627804	2.1279	0.479438	-2.15001	0.0026	0.0226391	yes
TCONS_00004316	XLOC_003633	LMNA	10:10954012-10971823	1.29517	3.69359	1.51188	0.00265	0.0229517	yes
TCONS_00007032	XLOC_005879	CDC45	15:664119-676502	6.58981	2.38298	-1.46747	0.00265	0.0229517	yes
TCONS_00012540	XLOC_010451	PLOD1	21:5514082-5539074	94.4151	19.884	-2.24741	0.00265	0.0229517	yes
TCONS_00014621	XLOC_012203	HOMER3	28:3470514-3485247	2.17497	8.51399	1.96884	0.0027	0.0232642	yes
TCONS_00012058	XLOC_010042	PLTP	20:10878670-10881926	8.95125	25.1099	1.48809	0.0027	0.0232642	yes
TCONS_00023095	XLOC_019239	SLC44A3	8:12387235-12425687	4.11059	11.2018	1.44631	0.0027	0.0232642	yes
TCONS_00010851	XLOC_008977	ZNF704	2:120881813-120900516	3.5435	9.56913	1.43321	0.0027	0.0232642	yes
TCONS_00006627	XLOC_005554	ENSGALG00000026717	14:15101012-15111601	2.01738	0.551189	-1.87186	0.0027	0.0232642	yes
TCONS_00017081	XLOC_014295	DOCK11	4:3309255-3365122	2.44408	0.667431	-1.8726	0.0027	0.0232642	yes
TCONS_00013534	XLOC_011309	S100A11	25:1153917-1155640	9.70874	1.92642	-2.33336	0.0027	0.0232642	yes
TCONS_00010395	XLOC_008604	ENTPD3	2:41769834-41786365	0.573245	2.57789	2.16897	0.00275	0.0236021	yes
TCONS_00004074	XLOC_003449	DMN	10:16360038-16380953	6.4327	21.9864	1.77312	0.0028	0.023902	yes
TCONS_00023865	XLOC_019882	PASK	9:4409465-4428357	1.71622	0.581984	-1.56018	0.0028	0.023902	yes
TCONS_00009577	XLOC_007964	MBOAT1	2:59654812-59707760	0.941872	3.38265	1.84455	0.00285	0.0242214	yes
TCONS_00022704	XLOC_018946	CNN3	8:12372368-12383928	29.1193	94.2239	1.69412	0.00285	0.0242214	yes
TCONS_00020732	XLOC_017318	GPRIN2	6:2241233-2243572	4.64094	12.9877	1.48466	0.00285	0.0242214	yes
TCONS_00004620	XLOC_003900	PLA2G15	11:69332-90484	36.4164	10.2837	-1.82423	0.00285	0.0242214	yes
TCONS_00009373	XLOC_007790	ENSGALG00000010722	2:26752973-26765336	0.576401	1.88501	1.70943	0.0029	0.0245216	yes
TCONS_00009535	XLOC_007929	HECW1	2:51911546-52082394	2.20073	5.95252	1.43552	0.0029	0.0245216	yes
TCONS_00020299	XLOC_016890	BMP4	5:58454253-58457967	1.86834	0.417095	-2.16331	0.00295	0.0248286	yes
TCONS_00023757	XLOC_019803	VEPH1	9:22173836-22221855	2.32233	0.460925	-2.33297	0.00295	0.0248286	yes
TCONS_00005854	XLOC_004923	CPEB4	13:8763628-8801825	5.14986	16.1829	1.65186	0.0031	0.0257532	yes
TCONS_00006640	XLOC_005562	PLA2G10	14:836128-859080	9.04251	25.641	1.50366	0.0031	0.0257532	yes
TCONS_00000488	XLOC_000401	SYT10	1:58790832-58823577	1.67954	0.393636	-2.09313	0.00315	0.0260526	yes
TCONS_00007731	XLOC_006449	COL27A1	17:4660791-4785977	0.531099	2.47796	2.2221	0.00325	0.0266231	yes
TCONS_00022634	XLOC_018882	GLUL	8:5614756-5623685	5.07472	13.6786	1.43052	0.00325	0.0266231	yes
TCONS_00015548	XLOC_012940	COL9A1	3:82230622-82296804	57.2518	14.9322	-1.9389	0.00325	0.0266231	yes
TCONS_00015271	XLOC_012717	AGPAT4	3:44481454-44536894	11.0075	33.8989	1.62276	0.0033	0.026925	yes
TCONS_00006463	XLOC_005435	PLK1	14:6884684-6889434	14.5341	5.33069	-1.44705	0.0033	0.026925	yes
TCONS_00010731	XLOC_008882	NDC80	2:100833604-100852126	3.94316	1.4404	-1.45288	0.0033	0.026925	yes
TCONS_00018129	XLOC_015091	GPM6A	4:43565209-43666838	1.67786	0.56333	-1.57457	0.0033	0.026925	yes
TCONS_00001162	XLOC_000933	EDNRB	1:153125272-153143030	7.48238	2.67081	-1.48622	0.00335	0.0272106	yes
TCONS_00002787	XLOC_002221	ENSGALG00000017332	1:194087351-194094501	0.543812	2.24447	2.04519	0.0034	0.0275251	yes
TCONS_00009400	XLOC_007815	NPY	2:31596364-31604784	1.28727	19.3219	3.90786	0.00345	0.02782	yes
TCONS_00025960	XLOC_021889	ARHGAP39	JH375159.1:53739-55122	3.23049	9.64568	1.57813	0.00345	0.02782	yes
TCONS_00000986	XLOC_000794	PHKA2	1:119835500-119872605	1.16266	3.16543	1.44498	0.00345	0.02782	yes
TCONS_00014527	XLOC_012128	SNORD37	28:1438606-1446530	56.1648	151.129	1.42805	0.00345	0.02782	yes
TCONS_00015347	XLOC_012781	MAP7	3:54395822-54447644	2.00842	5.3112	1.40298	0.0035	0.0281409	yes
TCONS_00002071	XLOC_001657	ENSGALG00000014513	1:76736133-76738277	23.2868	7.99459	-1.54242	0.0035	0.0281409	yes
TCONS_00022619	XLOC_018868	MYOC	8:4707986-4710477	4.48495	1.36767	-1.71337	0.0035	0.0281409	yes
TCONS_00021268	XLOC_017714	ARHGAP22	6:17831516-17965896	0.290117	1.56806	2.43428	0.0036	0.0286727	yes
TCONS_00010755	XLOC_008900	KCTD1	2:103911878-103977131	1.95272	7.34278	1.91084	0.0036	0.0286727	yes
TCONS_00000218	XLOC_000178	DYRK2	1:34859793-34873443	2.46343	7.1546	1.5382	0.0036	0.0286727	yes
TCONS_00009703	XLOC_008064	FHOD3	2:83099423-83462516	0.830139	2.36384	1.5097	0.0036	0.0286727	yes
TCONS_00013115	XLOC_010945	PABPC4	23:5420068-5432240	8.50451	22.809	1.4233	0.0036	0.0286727	yes
TCONS_00026808	XLOC_022693	METTL7A	LGE22C19W28_E50C23:129651-131580	1.26824	5.28915	2.0602	0.0037	0.029249	yes
TCONS_00022964	XLOC_019136	OLFML2B	8:3773061-3782255	2.47227	0.672887	-1.8774	0.0037	0.029249	yes
TCONS_00015163	XLOC_012625	NFKBIE	3:29611731-29620288	2.76278	7.69407	1.47763	0.00375	0.0295376	yes
TCONS_00017694	XLOC_014768	RPIA	4:85694552-85709248	9.97466	3.74871	-1.41188	0.0038	0.0298426	yes
TCONS_00002337	XLOC_001867	SAT1	1:117759375-117761976	6.8613	22.7297	1.72802	0.00395	0.0307505	yes
TCONS_00007737	XLOC_006454	FAM102A	17:4829663-4860591	1.24242	4.00457	1.68849	0.00395	0.0307505	yes
TCONS_00021300	XLOC_017742	CYP26C1	6:20116051-20123525	1.2766	3.64701	1.5144	0.00395	0.0307505	yes
TCONS_00007291	XLOC_006094	PIWIL1	15:3326375-3343689	0.705517	5.22532	2.88877	0.004	0.0310408	yes
TCONS_00021372	XLOC_017802	SORCS1	6:24664739-24940362	1.52161	4.0479	1.41157	0.004	0.0310408	yes
TCONS_00007059	XLOC_005898	TMEM132D	15:3532963-3687338	8.69137	3.06318	-1.50455	0.00405	0.0313102	yes
TCONS_00019404	XLOC_016193	RASGRP1	5:29940333-29974856	1.55864	0.443053	-1.81473	0.00405	0.0313102	yes
TCONS_00018440	XLOC_015331	MAEA	4:84059483-84106398	14.5498	45.6309	1.64901	0.0041	0.0315929	yes
TCONS_00024674	XLOC_020623	ENSGALG00000026539	AADN03013001.1:222-1462	24.2699	64.9564	1.4203	0.0041	0.0315929	yes
TCONS_00018472	XLOC_015357	FOXI2	4:85595843-85600029	4.09198	1.2532	-1.70719	0.0041	0.0315929	yes
TCONS_00010823	XLOC_008955	CPA6	2:115185933-115273389	57.8631	11.8669	-2.2857	0.0041	0.0315929	yes
TCONS_00024508	XLOC_020461	U6	AADN03011415.1:3686-3790	65.4649	0	-inf	0.00415	0.0318352	yes
TCONS_00006098	XLOC_005113	STC2	13:8560375-8571200	19.7094	6.90541	-1.51309	0.00415	0.0318352	yes
TCONS_00023824	XLOC_019848	AMER3	9:2036681-2039627	0.196521	1.32602	2.75435	0.0042	0.032087	yes
TCONS_00007777	XLOC_006490	ASS1	17:5881859-5902534	0.607065	2.77773	2.19398	0.0042	0.032087	yes
TCONS_00022969	XLOC_019141	ENSGALG00000002749	8:3822029-3852986	11.3368	4.29974	-1.39869	0.0042	0.032087	yes
TCONS_00001293	XLOC_001038	LATS2	1:177897784-177940298	1.98443	0.713438	-1.47586	0.0042	0.032087	yes
TCONS_00012354	XLOC_010295	NBL1	21:4764693-4774114	183.576	53.4284	-1.7807	0.0042	0.032087	yes
TCONS_00000822	XLOC_000659	EPHA6	1:90216673-90572208	0.584754	1.90826	1.70636	0.00425	0.0323367	yes
TCONS_00027460	XLOC_023182	SEMA6A	Z:72384248-72497040	0.983781	2.71049	1.46214	0.00425	0.0323367	yes
TCONS_00000186	XLOC_000151	NRCAM	1:28525498-28668231	0.643723	1.72554	1.42254	0.00425	0.0323367	yes
TCONS_00017494	XLOC_014621	TIFA	4:56784341-56785278	20.1551	4.66021	-2.11268	0.00425	0.0323367	yes
TCONS_00017758	XLOC_014821	MID2	4:1703059-1742346	0.539712	2.33352	2.11225	0.0043	0.0325766	yes
TCONS_00022133	XLOC_018428	SSFA2	7:13656873-13697980	1.17128	3.06946	1.38991	0.0043	0.0325766	yes
TCONS_00015680	XLOC_013054	PRSS55	3:106318273-106332544	8.25479	2.22503	-1.8914	0.0043	0.0325766	yes
TCONS_00002388	XLOC_001909	CD99	1:127916918-127941663	33.9914	119.346	1.8119	0.00435	0.0328417	yes
TCONS_00003938	XLOC_003351	OTUD7A	10:5011022-5044596	3.87069	10.2056	1.3987	0.00435	0.0328417	yes
TCONS_00012083	XLOC_010062	RBM38	20:11959015-11971950	11.0875	30.1107	1.44134	0.0044	0.0331483	yes
TCONS_00010748	XLOC_008894	ANKRD29	2:102746739-102769955	7.02463	1.97558	-1.83014	0.0045	0.0336818	yes
TCONS_00004037	XLOC_003417	STARD5	10:11594610-11598855	1.17558	3.72585	1.66419	0.00455	0.033952	yes
TCONS_00004124	XLOC_003485	KIF23	10:18828577-18846365	5.79839	2.13773	-1.43957	0.0046	0.0341885	yes
TCONS_00002136	XLOC_001708	BOC	1:82632010-82696983	10.668	3.84995	-1.47038	0.0046	0.0341885	yes
TCONS_00005868	XLOC_004935	MXD3	13:9528622-9529772	7.44226	1.92678	-1.94955	0.00465	0.0344593	yes
TCONS_00017106	XLOC_014318	PCDH19	4:5187963-5236035	1.52314	0.425007	-1.84149	0.00475	0.0349475	yes
TCONS_00007265	XLOC_006074	CLDN5	15:694097-694748	8.54324	1.05678	-3.01511	0.00475	0.0349475	yes
TCONS_00006409	XLOC_005390	LRRC48	14:4965078-4980252	1.02416	3.31555	1.69481	0.0048	0.0352215	yes
TCONS_00020136	XLOC_016758	TTC7B	5:43240581-43373750	1.79956	4.6875	1.38118	0.00485	0.0354981	yes
TCONS_00017461	XLOC_014600	TRPC3	4:53296207-53335435	0.377874	2.87989	2.93004	0.0049	0.0357281	yes
TCONS_00015957	XLOC_013277	DAAM2	3:28093120-28285437	0.797785	2.46879	1.62973	0.0049	0.0357281	yes
TCONS_00010886	XLOC_009004	TP53INP1	2:126170345-126183360	1.69544	4.35576	1.36126	0.0049	0.0357281	yes
TCONS_00027658	XLOC_023349	DEPDC1B	Z:18712424-18733642	1.38057	0.457126	-1.5946	0.0049	0.0357281	yes
TCONS_00017030	XLOC_014250	CCNB3	4:1813108-1815939	18.4908	7.16336	-1.3681	0.00495	0.03601	yes
TCONS_00027713	XLOC_023394	MAP1B	Z:25182011-25251593	0.484197	2.5521	2.39802	0.005	0.0363072	yes
TCONS_00000551	XLOC_000445	SLCO1C1	1:65289164-65310400	1.66531	0.403651	-2.0446	0.00505	0.0365449	yes
TCONS_00018263	XLOC_015190	EMCN	4:59791982-59835703	1.08471	0.286871	-1.91883	0.0051	0.0368144	yes
TCONS_00009150	XLOC_007639	ENSGALG00000021838	2:630662-639674	21.3778	66.1934	1.63057	0.00515	0.0370574	yes
TCONS_00010702	XLOC_008858	TUBB6	2:97121785-97131304	4.63319	12.0766	1.38214	0.00515	0.0370574	yes
TCONS_00000093	XLOC_000074	HGF/SF	1:10471387-10534407	1.49625	0.549804	-1.44437	0.00515	0.0370574	yes
TCONS_00023625	XLOC_019697	UTS2D	9:13178353-13185135	8.85483	2.14113	-2.04809	0.00515	0.0370574	yes
TCONS_00009862	XLOC_008197	SGK3	2:114933091-114968853	2.09978	5.39875	1.36238	0.00525	0.0375598	yes
TCONS_00000239	XLOC_000198	TPH2	1:36452944-36527543	0.755056	2.61842	1.79404	0.0053	0.0378365	yes
TCONS_00012943	XLOC_010800	KCNQ4	23:4901523-4907272	10.1535	3.89636	-1.38178	0.00535	0.0381121	yes
TCONS_00023593	XLOC_019674	ATP1B3	9:9788112-9811905	17.9042	62.3149	1.79928	0.0054	0.038395	yes
TCONS_00022024	XLOC_018350	BARD1	7:4154099-4197932	2.82638	1.01539	-1.47692	0.0054	0.038395	yes
TCONS_00009196	XLOC_007671	NACAD	2:4003120-4008986	15.3365	75.7207	2.30371	0.00545	0.0386639	yes
TCONS_00009940	XLOC_008257	LAPTM4B	2:127102613-127165676	2.82038	1.00794	-1.48448	0.00545	0.0386639	yes
TCONS_00002599	XLOC_002066	CAB39L	1:168442815-168521971	3.31051	12.1366	1.87424	0.0055	0.0389186	yes
TCONS_00002467	XLOC_001968	F10	1:136922629-136935187	2.50666	0.806004	-1.63691	0.00555	0.0391416	yes
TCONS_00020052	XLOC_016688	EGLN3	5:34984450-35009673	2.094	0.558362	-1.90699	0.00555	0.0391416	yes
TCONS_00020875	XLOC_017413	ENSGALG00000020899	6:16089577-16107758	3.04284	0.630621	-2.27057	0.00555	0.0391416	yes
TCONS_00018059	XLOC_015045	PARM1	4:34052866-34056448	7.52517	0.866304	-3.11878	0.0056	0.0394023	yes
TCONS_00006514	XLOC_005476	EMP2	14:9182193-9204188	2.73274	6.85114	1.326	0.00565	0.0396355	yes
TCONS_00007674	XLOC_006404	ENTPD2	17:402426-410036	4.68078	1.72474	-1.44037	0.0057	0.0399025	yes
TCONS_00023037	XLOC_019196	RNaseP_nuc	8:6609346-6609668	29.6162	114.359	1.94911	0.00575	0.0401507	yes
TCONS_00022845	XLOC_019047	GPX7	8:23344642-23353210	4.03022	1.24442	-1.69539	0.00575	0.0401507	yes
TCONS_00000605	XLOC_000488	PRR5	1:69852303-69938056	1.03263	8.48671	3.03889	0.00585	0.0406924	yes
TCONS_00000300	XLOC_000246	APAF1	1:46537765-46565051	2.3224	6.01468	1.37287	0.00585	0.0406924	yes
TCONS_00010570	XLOC_008745	SERPINB10	2:67745614-67751998	1.67939	0.397693	-2.07821	0.00585	0.0406924	yes
TCONS_00027829	XLOC_023487	NFIL3	Z:44205923-44207300	2.94931	8.00786	1.44104	0.006	0.0414858	yes
TCONS_00011970	XLOC_009968	SULF2	20:6262320-6319887	2.89108	7.61623	1.39747	0.006	0.0414858	yes
TCONS_00014984	XLOC_012497	LGALSL	3:9612810-9621814	9.48717	38.7875	2.03154	0.00605	0.0417315	yes
TCONS_00005257	XLOC_004432	ENSGALG00000004676	12:3293873-3295013	4.94717	12.8627	1.37852	0.00605	0.0417315	yes
TCONS_00010638	XLOC_008805	TERT	2:85762001-85791468	2.42067	0.909256	-1.41265	0.00605	0.0417315	yes
TCONS_00007810	XLOC_006518	ENSGALG00000002955	17:6972900-6991273	1.92855	0.593336	-1.70059	0.00605	0.0417315	yes
TCONS_00000925	XLOC_000743	PDE9A	1:108848246-108891187	1.32096	0.290739	-2.1838	0.00605	0.0417315	yes
TCONS_00005574	XLOC_004683	PODXL2	12:9685496-9717501	2.29114	6.10981	1.41506	0.0061	0.0419852	yes
TCONS_00012303	XLOC_010255	ACAP3	21:2410358-2448545	0.571622	1.50651	1.39808	0.0061	0.0419852	yes
TCONS_00014632	XLOC_012213	PDE4C	28:3748372-3753211	7.47447	2.8395	-1.39633	0.0061	0.0419852	yes
TCONS_00005020	XLOC_004221	ENSGALG00000005114	11:10631032-10639450	1.75314	0.510799	-1.77912	0.0061	0.0419852	yes
TCONS_00012680	XLOC_010585	RASSF2	22:413641-425903	1.33339	3.89186	1.54536	0.00615	0.0422515	yes
TCONS_00018003	XLOC_015004	SPOCK3	4:23946159-24051813	5.13249	1.92678	-1.41347	0.00625	0.0427627	yes
TCONS_00007471	XLOC_006236	CABP7	15:11049421-11052377	2.08551	6.52804	1.64625	0.00635	0.0432743	yes
TCONS_00012066	XLOC_010049	EDN3	20:11142956-11160478	0.398441	1.20975	1.60227	0.0064	0.0434937	yes
TCONS_00016084	XLOC_013373	KIF25	3:41356970-41382846	1.77488	5.00326	1.49514	0.0064	0.0434937	yes
TCONS_00024359	XLOC_020323	ENSGALG00000028383	AADN03009974.1:20-1813	1.0439	3.35481	1.68424	0.00645	0.0437539	yes
TCONS_00010654	XLOC_008818	MSANTD3	2:89090875-89098433	2.37059	6.27455	1.40427	0.00655	0.0442714	yes
TCONS_00001050	XLOC_000844	UNC50	1:131663631-131670172	4.62905	1.35222	-1.77538	0.00655	0.0442714	yes
TCONS_00015884	XLOC_013221	DISP1	3:17227566-17286101	3.46565	1.36582	-1.34335	0.0066	0.0445146	yes
TCONS_00019206	XLOC_016047	DUSP8	5:13542900-13564314	0.859164	2.80018	1.70451	0.00665	0.0447567	yes
TCONS_00017026	XLOC_014246	TSC22D3	4:1770826-1772689	10.7216	3.89072	-1.46241	0.00665	0.0447567	yes
TCONS_00010265	XLOC_008519	OSBPL3	2:31779227-31825127	3.47672	1.33987	-1.37563	0.0067	0.0450121	yes
TCONS_00000617	XLOC_000498	gga-let-7b	1:71371973-71372065	1701.58	4653.9	1.45156	0.00685	0.0457825	yes
TCONS_00017287	XLOC_014461	ARHGAP10	4:31431853-31560560	4.22013	10.4868	1.31322	0.00695	0.0462755	yes
TCONS_00022115	XLOC_018414	snoZ196	7:12072508-12076665	510.416	0	-inf	0.007	0.0464963	yes
TCONS_00010568	XLOC_008743	SERPINB6	2:67719973-67729598	10.368	28.0804	1.43742	0.007	0.0464963	yes
TCONS_00003900	XLOC_003318	STRA6	10:2089887-2097471	375.968	94.2099	-1.99666	0.007	0.0464963	yes
TCONS_00007217	XLOC_006028	AIFM3	15:10038153-10064717	1.24834	0.430366	-1.53637	0.00705	0.0467502	yes
TCONS_00014458	XLOC_012066	BRCA1	27:5149945-5171059	2.97698	1.19236	-1.32003	0.0071	0.0470179	yes
TCONS_00024017	XLOC_019999	PIK3CA	9:17020758-17042366	3.05498	7.6834	1.33058	0.00715	0.0472898	yes
TCONS_00020208	XLOC_016813	PRX	5:51710818-51736637	0.934661	0.262546	-1.83187	0.00715	0.0472898	yes
TCONS_00002475	XLOC_001972	IRS2	1:137992923-137995864	0.889585	2.78	1.64388	0.0072	0.0475017	yes
TCONS_00018265	XLOC_015192	SLC39A8	4:60339647-60360614	1.53876	0.287298	-2.42115	0.0072	0.0475017	yes
TCONS_00017380	XLOC_014537	BMP2K	4:44313411-44353035	6.18627	18.0873	1.54784	0.0074	0.0484138	yes
TCONS_00007410	XLOC_006190	ENSGALG00000006838	15:8913476-8925442	1.34287	0.284708	-2.23777	0.0074	0.0484138	yes
TCONS_00000629	XLOC_000508	CDKN1B	1:72273761-72277034	22.3775	61.2998	1.45383	0.00745	0.0486507	yes
TCONS_00005929	XLOC_004984	MGAT4B	13:12813698-12826990	12.2869	32.225	1.39106	0.00745	0.0486507	yes
TCONS_00023195	XLOC_019315	PIK3R3	8:20331039-20385736	1.52156	4.25292	1.48291	0.0076	0.0493763	yes
TCONS_00020968	XLOC_017488	NPM3	6:22243990-22247407	4.71871	12.1297	1.36208	0.00765	0.0495743	yes
TCONS_00017016	XLOC_014236	KIF4A	4:1248685-1265752	8.26071	3.12864	-1.40073	0.00765	0.0495743	yes
TCONS_00008360	XLOC_006965	GAS7	18:173587-285185	3.66103	10.1129	1.46587	0.0077	0.0498221	yes
TCONS_00009920	XLOC_008243	SLC26A7	2:124587621-124658017	2.82447	6.94555	1.29811	0.0077	0.0498221	yes
TCONS_00023519	XLOC_019609	AMOTL2	9:3964460-3972429	6.59994	2.67242	-1.30431	0.00775	0.0501047	no
TCONS_00000553	XLOC_000446	SLCO1B3	1:65317305-65368820	2.68297	0.68993	-1.95931	0.00775	0.0501047	no
TCONS_00026231	XLOC_022142	COL2A1	JH375554.1:72263-85841	302.604	77.7667	-1.96021	0.0078	0.050346	no
TCONS_00007026	XLOC_005876	PPM1F	15:458203-491529	5.34005	15.4173	1.52962	0.00785	0.0505556	no
TCONS_00002729	XLOC_002171	TMEM135	1:187754813-187921142	2.78032	6.69498	1.26783	0.00785	0.0505556	no
TCONS_00019179	XLOC_016028	LDHA	5:11936823-11942582	2841.37	491.839	-2.53033	0.0079	0.0507798	no
TCONS_00017745	XLOC_014811	RAB33A	4:1546275-1550460	31.6396	10.9927	-1.52518	0.00805	0.0514782	no
TCONS_00008309	XLOC_006920	CBX4	18:9885035-9886813	15.3342	6.18555	-1.30978	0.0081	0.0517354	no
TCONS_00018318	XLOC_015234	ATP10D	4:66374738-66404130	0.970901	2.47295	1.34883	0.0082	0.0522689	no
TCONS_00015954	XLOC_013274	FOSL2	3:26737452-26743407	7.33228	0.329325	-4.47668	0.0082	0.0522689	no
TCONS_00019441	XLOC_016226	SS1R	5:36632382-36633663	11.1078	0.29941	-5.21331	0.0082	0.0522689	no
TCONS_00004952	XLOC_004168	DNAAF1	11:2470646-2483811	5.70377	2.11352	-1.43226	0.00825	0.0525033	no
TCONS_00008037	XLOC_006688	PHF19	17:8288641-8293798	1.70524	0.378096	-2.17315	0.00825	0.0525033	no
TCONS_00007075	XLOC_005909	RILPL1	15:4956024-4976849	10.3642	27.7954	1.42324	0.0084	0.0531648	no
TCONS_00013355	XLOC_011153	UBASH3B	24:3131664-3154476	0.990629	2.56543	1.37278	0.0084	0.0531648	no
TCONS_00006204	XLOC_005191	PHF15	13:15085599-15133192	1.83193	4.79686	1.38872	0.0085	0.0536107	no
TCONS_00026176	XLOC_022091	CDK2	JH375501.1:5696-7027	16.2011	6.47617	-1.32288	0.0085	0.0536107	no
TCONS_00001100	XLOC_000883	RASA3	1:136345768-136476626	1.6922	0.653726	-1.37214	0.0085	0.0536107	no
TCONS_00013137	XLOC_010962	IL22RA1	23:5614424-5622751	1.10786	0.262121	-2.07946	0.0085	0.0536107	no
TCONS_00004402	XLOC_003696	SNORD16	10:18000214-18005535	9.57956	0	-inf	0.00855	0.0538458	no
TCONS_00000598	XLOC_000482	uc_338	1:68708929-68928375	3.46994	0	-inf	0.00865	0.0542389	no
TCONS_00009469	XLOC_007875	CP49	2:43197022-43212426	55.3321	161.187	1.54255	0.00865	0.0542389	no
TCONS_00002723	XLOC_002167	FAT3	1:185612140-185962787	1.37821	3.52079	1.3531	0.00865	0.0542389	no
TCONS_00002302	XLOC_001838	MAOA	1:110613429-110658911	1.65459	3.93048	1.24823	0.00865	0.0542389	no
TCONS_00021176	XLOC_017642	gga-mir-1772	6:10023468-10055035	4.21981	10.4742	1.31159	0.0087	0.0544342	no
TCONS_00002334	XLOC_001864	ENSGALG00000016326	1:117600674-117611623	0.545029	1.48969	1.45061	0.00875	0.0546286	no
TCONS_00000088	XLOC_000071	SEMA3E	1:9325095-9459193	1.63186	0.604468	-1.43278	0.00875	0.0546286	no
TCONS_00023603	XLOC_019680	C3ORF58	9:10395858-10407198	2.79268	0.806545	-1.79182	0.00875	0.0546286	no
TCONS_00011958	XLOC_009961	R3HDML	20:5792280-5796634	50.9978	3.87541	-3.71801	0.0088	0.0548868	no
TCONS_00001620	XLOC_001302	FOXP2	1:25700996-25750531	4.20319	1.79864	-1.22458	0.0089	0.0553365	no
TCONS_00020187	XLOC_016796	BEGAIN	5:48566384-48715173	2.31717	0.888303	-1.38324	0.00895	0.0555658	no
TCONS_00027534	XLOC_023244	SETBP1	Z:2629363-2878710	3.03224	7.63709	1.33264	0.009	0.0558107	no
TCONS_00017980	XLOC_014983	SFRP2	4:19535951-19539594	2.27932	0.704623	-1.69368	0.009	0.0558107	no
TCONS_00001292	XLOC_001037	SKA3	1:177848352-177857843	2.12125	0.723125	-1.5526	0.00905	0.0560496	no
TCONS_00027775	XLOC_023445	ALDH1A1	Z:35753340-35806349	0.822365	0.265587	-1.6306	0.00905	0.0560496	no
TCONS_00007148	XLOC_005971	ENSGALG00000005862	15:7847847-7849571	3.7625	12.6715	1.75183	0.00925	0.0569439	no
TCONS_00005632	XLOC_004730	FRMD4B	12:15329788-15396454	10.0136	26.9668	1.42922	0.0093	0.0571796	no
TCONS_00016216	XLOC_013482	NT5DC1	3:63337143-63456951	7.56152	18.5767	1.29675	0.00935	0.0573649	no
TCONS_00023937	XLOC_019938	HES4	9:12410466-12423754	9.397	3.90166	-1.26811	0.00935	0.0573649	no
TCONS_00007687	XLOC_006417	WDR31	17:1461387-1466902	2.36142	0.786163	-1.58676	0.00935	0.0573649	no
TCONS_00009773	XLOC_008121	APCDD1	2:98186704-98213801	1.56936	0.472096	-1.73302	0.0094	0.0575493	no
TCONS_00000721	XLOC_000584	HGD	1:79233823-79252458	1.86626	14.3091	2.93871	0.00945	0.0577274	no
TCONS_00020951	XLOC_017476	CRTAC1	6:21820225-21829808	19.3804	8.174	-1.24548	0.00945	0.0577274	no
TCONS_00023290	XLOC_019390	DEPDC1	8:27684060-27694395	2.84871	1.0046	-1.50369	0.00945	0.0577274	no
TCONS_00020938	XLOC_017464	ENTPD1	6:21551706-21577502	1.93722	0.501424	-1.94989	0.0095	0.0579882	no
TCONS_00021007	XLOC_017517	PDCD4	6:25683191-25695299	9.74837	23.3087	1.25763	0.0096	0.0584357	no
TCONS_00024582	XLOC_020531	TAGLN2	AADN03012105.1:20-3500	15.5581	36.5031	1.23035	0.0096	0.0584357	no
TCONS_00017163	XLOC_014363	DCX	4:13192063-13262633	2.33781	0.38858	-2.58888	0.0096	0.0584357	no
TCONS_00026673	XLOC_022572	ENSGALG00000027206	JH376279.1:169010-171126	9.46719	3.85809	-1.29505	0.0097	0.0589145	no
TCONS_00010458	XLOC_008658	FKBP9	2:48583320-48599111	31.3226	12.0464	-1.3786	0.00975	0.0590938	no
TCONS_00019837	XLOC_016532	CD151	5:15037217-15068612	39.3155	133.041	1.7587	0.00985	0.0595577	no
TCONS_00009378	XLOC_007795	TSPAN13	2:28675963-28695196	3.44477	8.21669	1.25415	0.01	0.0602124	no
TCONS_00018478	XLOC_015362	SMOX	4:87924321-87944779	2.20406	0.763687	-1.52911	0.01005	0.0604332	no
TCONS_00005935	XLOC_004988	ENSGALG00000006003	13:13158122-13161748	0.7126	1.98152	1.47545	0.0101	0.0606535	no
TCONS_00022320	XLOC_018585	CACNB4	7:34829253-34853140	1.89803	5.48231	1.53028	0.01015	0.0608847	no
TCONS_00010728	XLOC_008880	EMILIN2	2:100695862-100729691	39.3559	10.3905	-1.92132	0.01015	0.0608847	no
TCONS_00008746	XLOC_007289	CRYBA1	19:5961503-5965318	583.392	2601.75	2.15694	0.0102	0.0610865	no
TCONS_00023082	XLOC_019228	ENSGALG00000029114	8:10976789-10990290	0.438766	3.12644	2.833	0.01025	0.0612703	no
TCONS_00020814	XLOC_017379	TSPAN15	6:10506235-10517767	0.962155	3.03386	1.65681	0.01025	0.0612703	no
TCONS_00009992	XLOC_008302	TRIB1	2:138436989-138446279	7.06427	17.3305	1.2947	0.01025	0.0612703	no
TCONS_00010173	XLOC_008450	STAM	2:19520143-19541550	2.92136	7.09747	1.28067	0.01025	0.0612703	no
TCONS_00008852	XLOC_007379	ENSGALG00000000984	19:401447-406341	4.48702	0.577773	-2.95718	0.01025	0.0612703	no
TCONS_00004051	XLOC_003428	HAPLN3	10:12534845-12538880	1.84982	0.280846	-2.71953	0.0103	0.0614824	no
TCONS_00019066	XLOC_015935	C5H15orf23	5:792318-797351	9.08286	3.4556	-1.39421	0.01035	0.0617286	no
TCONS_00002228	XLOC_001776	5_8S_rRNA	1:100351581-100351734	591.766	158.886	-1.89704	0.01035	0.0617286	no
TCONS_00027893	XLOC_023538	C5orf63	Z:56141272-56153131	0.574427	1.59508	1.47344	0.0104	0.0619396	no
TCONS_00002653	XLOC_002111	RASL11A	1:175565740-175567390	11.4292	4.39275	-1.37953	0.01045	0.0621674	no
TCONS_00023258	XLOC_019365	DAB1	8:24753890-24842483	0.999168	0.324692	-1.62165	0.01045	0.0621674	no
TCONS_00013433	XLOC_011217	NCAM1	24:5803399-5884240	13.2997	42.3428	1.75627	0.01055	0.0625513	no
TCONS_00012430	XLOC_010362	ENSGALG00000001136	21:1415133-1416838	15.5986	37.7638	1.27559	0.01055	0.0625513	no
TCONS_00019384	XLOC_016179	PLEKHH1	5:28086527-28130847	9.15486	3.46755	-1.40062	0.0106	0.0627189	no
TCONS_00007776	XLOC_006489	NCS1	17:5864356-5873610	3.49551	9.93241	1.50664	0.01065	0.0629268	no
TCONS_00018267	XLOC_015193	MANBA	4:60460099-60498368	5.56049	12.9678	1.22165	0.01065	0.0629268	no
TCONS_00015978	XLOC_013293	POLH	3:30230440-30238978	4.03453	19.2577	2.25497	0.0108	0.0635705	no
TCONS_00022069	XLOC_018379	SDPR	7:7694858-7704115	4.67113	10.953	1.22949	0.0108	0.0635705	no
TCONS_00012906	XLOC_010771	RSPO1	23:3657463-3683646	0.305206	7.12999	4.54605	0.01085	0.0637821	no
TCONS_00007711	XLOC_006435	ARRDC1	17:1955242-1981882	9.9339	24.2001	1.28458	0.01095	0.0642331	no
TCONS_00018072	XLOC_015056	CCNG2	4:34460741-34467515	3.1083	7.3137	1.23447	0.01095	0.0642331	no
TCONS_00024047	XLOC_020020	SMC4	9:21626304-21657730	7.19733	3.02796	-1.24911	0.011	0.0644312	no
TCONS_00021857	XLOC_018226	ENSGALG00000011233	7:21551918-21553417	13.7756	5.41233	-1.3478	0.011	0.0644312	no
TCONS_00010790	XLOC_008929	snoU54	2:110901397-110902603	235.598	0	-inf	0.01105	0.0646168	no
TCONS_00017362	XLOC_014522	DCTD	4:39453020-39473004	7.30584	3.09056	-1.24118	0.01105	0.0646168	no
TCONS_00010228	XLOC_008491	ER81	2:27405081-27470669	2.89841	6.7936	1.22892	0.01115	0.065004	no
TCONS_00015571	XLOC_012959	GSTA3	3:87785841-87793876	5.51272	1.81711	-1.60112	0.01115	0.065004	no
TCONS_00015608	XLOC_012993	LPIN1	3:96971361-97044067	4.1195	10.5005	1.34991	0.0112	0.0652356	no
TCONS_00008910	XLOC_007429	ENSGALG00000021621	19:4678544-4682130	3.11412	11.1452	1.83952	0.01125	0.0654847	no
TCONS_00008188	XLOC_006825	ENSGALG00000001629	18:3670068-3678466	1.22618	0.306091	-2.00214	0.0113	0.0657216	no
TCONS_00017650	XLOC_014736	CPZ	4:80746267-80784359	1.81268	0.37268	-2.28211	0.0113	0.0657216	no
TCONS_00027977	XLOC_023614	TDRD7	Z:70636824-70675122	25.2922	74.6566	1.56158	0.01145	0.0663448	no
TCONS_00019287	XLOC_016110	TSPAN18	5:21455062-21473619	1.16786	4.17532	1.83802	0.01155	0.0667841	no
TCONS_00009853	XLOC_008188	NKAIN3	2:113137210-113469039	2.1446	5.01672	1.22603	0.01155	0.0667841	no
TCONS_00002020	XLOC_001616	CCND2	1:73299318-73342578	3.76362	9.43104	1.3253	0.0116	0.067006	no
TCONS_00008501	XLOC_007080	BAHCC1	18:9475286-9490841	7.23096	3.0983	-1.22271	0.01165	0.0672276	no
TCONS_00023192	XLOC_019313	IPP	8:20126099-20134074	4.70495	10.884	1.20995	0.0117	0.0674487	no
TCONS_00021912	XLOC_018268	INHBB	7:25068117-25068894	1.03576	4.31474	2.05859	0.01175	0.0676571	no
TCONS_00019981	XLOC_016640	RGS6	5:25971099-26198080	0.96792	2.74509	1.5039	0.01175	0.0676571	no
TCONS_00007919	XLOC_006594	C9orf172	17:568201-570706	0.855613	2.59403	1.60017	0.0118	0.0678834	no
TCONS_00011838	XLOC_009872	BMP7	20:12026080-12069868	6.68612	2.89822	-1.206	0.0119	0.0683163	no
TCONS_00012287	XLOC_010244	ENSGALG00000001483	21:2087345-2109467	3.36311	1.18676	-1.50277	0.0119	0.0683163	no
TCONS_00000012	XLOC_000012	NCAPH2	1:608682-618167	5.47352	2.13288	-1.35966	0.01195	0.0684981	no
TCONS_00015979	XLOC_013293	POLH	3:30230440-30238978	6.67911	26.501	1.98832	0.01205	0.0689654	no
TCONS_00021827	XLOC_018200	LRP2	7:18254208-18342504	6.10637	2.25185	-1.4392	0.01205	0.0689654	no
TCONS_00010951	XLOC_009055	SNTB1	2:136546689-136654781	6.33895	15.2277	1.26438	0.0121	0.0691955	no
TCONS_00000807	XLOC_000645	TAGLN3	1:87951756-87962695	0.296464	2.57276	3.11739	0.01215	0.0693752	no
TCONS_00024055	XLOC_020028	MLF1	9:21934532-21948718	4.49901	10.2119	1.18257	0.01215	0.0693752	no
TCONS_00001656	XLOC_001328	SLC38A2	1:30927997-30943097	29.7645	134.347	2.1743	0.0122	0.0695544	no
TCONS_00014291	XLOC_011928	NKIRAS2	27:4758781-4761206	11.9622	29.3072	1.29277	0.0122	0.0695544	no
TCONS_00006885	XLOC_005745	TBC1D24	14:13928200-13952329	1.77761	4.46512	1.32876	0.01225	0.0697517	no
TCONS_00027347	XLOC_023096	FSD1L	Z:54832500-54863251	2.59427	6.28756	1.27717	0.0123	0.0699549	no
TCONS_00015019	XLOC_012523	SNX5	3:14813792-14830438	4.49336	10.4869	1.22272	0.0123	0.0699549	no
TCONS_00022970	XLOC_019142	TMEM121	8:3868563-3869502	3.83156	1.17087	-1.71036	0.0124	0.0703472	no
TCONS_00005000	XLOC_004204	TSHZ3	11:8709892-8772492	0.45881	1.17714	1.35932	0.0125	0.0707249	no
TCONS_00007924	XLOC_006598	EXD3	17:659611-845645	1.98286	4.75564	1.26205	0.0125	0.0707249	no
TCONS_00017332	XLOC_014497	AGXT2L1	4:37104650-37118540	0.556338	1.47202	1.40376	0.01255	0.0709067	no
TCONS_00009579	XLOC_007966	TPMT	2:60456388-60465467	7.7539	18.7984	1.27761	0.01255	0.0709067	no
TCONS_00018271	XLOC_015197	CENPE	4:60597387-60634806	3.1117	1.30626	-1.25226	0.01265	0.0712878	no
TCONS_00020963	XLOC_017486	KCNIP2	6:22213641-22217692	5.6496	21.8458	1.95114	0.0127	0.071487	no
TCONS_00006643	XLOC_005565	AIMP2	14:974576-976558	16.074	36.6366	1.18856	0.0127	0.071487	no
TCONS_00001291	XLOC_001036	ZDHHC20	1:177819579-177839402	3.50547	1.17097	-1.58191	0.01275	0.0716859	no
TCONS_00015138	XLOC_012605	RHOQ	3:26075655-26110226	1.51403	4.76109	1.6529	0.0128	0.0718398	no
TCONS_00000489	XLOC_000402	PKP2	1:58971759-59016900	1.03304	0.407317	-1.34268	0.0128	0.0718398	no
TCONS_00000567	XLOC_000460	ST8SIA1	1:66734813-66851127	1.17615	3.4848	1.567	0.0129	0.0722541	no
TCONS_00027936	XLOC_023574	ENSGALG00000015542	Z:64961496-65028223	12.0213	5.18876	-1.21214	0.0129	0.0722541	no
TCONS_00001111	XLOC_000893	MYO16	1:137442560-137737925	1.95427	0.785547	-1.31486	0.0129	0.0722541	no
TCONS_00002488	XLOC_001982	ERCC5	1:142008008-142023348	4.51387	10.4485	1.21086	0.013	0.0726796	no
TCONS_00005532	XLOC_004647	gga-let-7f	12:6077973-6078065	2791.19	7292.25	1.38548	0.01315	0.0733245	no
TCONS_00018329	XLOC_015243	UCH-L1	4:68252125-68256752	11.0967	25.0167	1.17276	0.01325	0.0737332	no
TCONS_00009666	XLOC_008029	MYO10	2:75483064-75634840	2.225	0.956693	-1.21768	0.0133	0.0739466	no
TCONS_00010425	XLOC_008629	KIF15	2:43768480-43804535	4.46682	1.8941	-1.23774	0.0133	0.0739466	no
TCONS_00017622	XLOC_014717	HS3ST1	4:77624134-77625388	2.16911	0.386266	-2.48943	0.0133	0.0739466	no
TCONS_00013219	XLOC_011041	ENSGALG00000024296	24:1423052-1430887	0.698596	2.33127	1.73859	0.01335	0.0741532	no
TCONS_00010850	XLOC_008976	TPD52	2:120668872-120704236	11.9956	28.132	1.22971	0.0134	0.0743399	no
TCONS_00008725	XLOC_007269	SERPINF1	19:5404105-5410958	2.27857	0.652437	-1.80422	0.0134	0.0743399	no
TCONS_00003895	XLOC_003313	ACTB	10:2014376-2015913	144.608	465.148	1.68554	0.01345	0.0745196	no
TCONS_00019698	XLOC_016430	RMDN3	5:969358-999049	2.03553	4.96528	1.28647	0.0135	0.074764	no
TCONS_00023293	XLOC_019393	EP3	8:27999301-28010900	0.745494	1.79978	1.27155	0.01355	0.0749428	no
TCONS_00000966	XLOC_000777	TAB3	1:115105078-115142204	5.16453	11.9409	1.20921	0.01355	0.0749428	no
TCONS_00023896	XLOC_019909	FAM124B	9:7875672-7877953	3.83427	1.00297	-1.93467	0.0136	0.0751605	no
TCONS_00017850	XLOC_014890	DACH2	4:8256587-8521317	1.69484	4.03841	1.25264	0.01365	0.0753777	no
TCONS_00012502	XLOC_010416	MFAP2	21:4392908-4410649	5.8939	1.8004	-1.7109	0.01365	0.0753777	no
TCONS_00026812	XLOC_022697	RACGAP1	LGE22C19W28_E50C23:335215-342925	6.70149	2.86494	-1.22598	0.01375	0.0757718	no
TCONS_00022070	XLOC_018380	TMEFF2	7:7716438-7883898	2.12671	4.87845	1.1978	0.0138	0.0759484	no
TCONS_00019326	XLOC_016141	NUSAP1	5:23859403-23873313	8.95048	3.95063	-1.17988	0.0138	0.0759484	no
TCONS_00019725	XLOC_016451	E2F8	5:1710070-1846316	2.62898	1.06995	-1.29696	0.0138	0.0759484	no
TCONS_00009745	XLOC_008098	FAM69C	2:91882133-91893812	1.13899	0.364262	-1.64471	0.01395	0.0765352	no
TCONS_00023883	XLOC_019896	RBP2	9:5392691-5403608	4.65307	0.928709	-2.32488	0.01395	0.0765352	no
TCONS_00004813	XLOC_004053	JPH3	11:17334738-17375214	1.00927	2.60133	1.36594	0.014	0.0767233	no
TCONS_00015367	XLOC_012799	CTGF	3:56638963-56641934	5.83943	2.4933	-1.22777	0.014	0.0767233	no
TCONS_00017717	XLOC_014787	ZC4H2	4:48269-56854	18.2101	42.3296	1.21693	0.0141	0.0771382	no
TCONS_00011723	XLOC_009783	CDH4	20:7702267-8001028	1.59561	0.674794	-1.24159	0.0141	0.0771382	no
TCONS_00009797	XLOC_008140	CABLES1	2:102547505-102613612	4.1959	9.44767	1.17098	0.01415	0.0773118	no
TCONS_00015907	XLOC_013239	FLVCR1	3:21114068-21122373	0.560118	1.76187	1.65331	0.0142	0.0775116	no
TCONS_00006079	XLOC_005096	HTR4	13:7596137-7665243	1.95504	0.221387	-3.14255	0.01445	0.0785386	no
TCONS_00023623	XLOC_019695	MB21D2	9:12741368-12791772	2.08541	4.72932	1.1813	0.01455	0.078947	no
TCONS_00007221	XLOC_006032	PES1	15:10785297-10792259	12.4545	31.0513	1.31799	0.0146	0.0791506	no
TCONS_00016476	XLOC_013702	PLA2G7	3:109447789-109469298	2.18115	5.06702	1.21605	0.0146	0.0791506	no
TCONS_00023168	XLOC_019292	SLC6A9	8:19281185-19293275	13.0371	4.97054	-1.39114	0.01465	0.0793337	no
TCONS_00008825	XLOC_007357	KSR1	19:9131389-9188875	11.0682	29.2329	1.40117	0.0147	0.0794824	no
TCONS_00021860	XLOC_018228	CHPF	7:21577091-21580577	26.3769	11.1693	-1.23973	0.01475	0.0796578	no
TCONS_00015262	XLOC_012709	RNASET2	3:41810098-41832460	12.037	4.91772	-1.29141	0.01475	0.0796578	no
TCONS_00012782	XLOC_010675	PPAPDC1B	22:2282969-2285701	18.2419	41.8823	1.19908	0.01485	0.0800888	no
TCONS_00009916	XLOC_008239	OSGIN2	2:124129056-124140243	0.909055	2.59938	1.51573	0.01495	0.0804164	no
TCONS_00021703	XLOC_018103	ENSGALG00000023742	7:6597641-6621009	0.514729	1.43227	1.47642	0.01495	0.0804164	no
TCONS_00013066	XLOC_010903	ZC3H12A	23:3723613-3732322	1.02858	2.67463	1.37868	0.015	0.0805353	no
TCONS_00001129	XLOC_000906	EFNB2	1:140329549-140373727	17.9829	49.821	1.47013	0.01505	0.0807014	no
TCONS_00009437	XLOC_007849	RARB	2:38105960-38419508	0.743179	2.04421	1.45976	0.01505	0.0807014	no
TCONS_00019400	XLOC_016191	gga-mir-6683	5:29353734-29438641	6.50229	14.742	1.18092	0.01505	0.0807014	no
TCONS_00026641	XLOC_022542	HK2	JH376259.1:20-21519	11.3272	2.79104	-2.02092	0.01505	0.0807014	no
TCONS_00019227	XLOC_016064	FADS2	5:16094607-16112446	10.244	26.1017	1.34936	0.0152	0.0812381	no
TCONS_00000165	XLOC_000138	CORTBP2	1:24245070-24320202	1.37249	3.09244	1.17195	0.0152	0.0812381	no
TCONS_00026223	XLOC_022136	ENSGALG00000028337	JH375549.1:2030-2109	0	172.313	inf	0.01525	0.0814231	no
TCONS_00014337	XLOC_011968	KIF18B	27:1315854-1323798	1.8796	0.695372	-1.43457	0.01525	0.0814231	no
TCONS_00006052	XLOC_005074	RANBP17	13:2680152-2828621	1.09931	2.48839	1.17862	0.0153	0.0816146	no
TCONS_00009834	XLOC_008172	NPBWR1	2:109787985-109790507	0.363695	1.38754	1.93172	0.01535	0.0818125	no
TCONS_00016364	XLOC_013609	FAM49A	3:99136708-99173961	28.6655	81.006	1.49871	0.01535	0.0818125	no
TCONS_00021122	XLOC_017605	FAM213A	6:3872163-3880487	5.3354	12.4738	1.22523	0.0154	0.0819689	no
TCONS_00013213	XLOC_011035	ST3GAL4	24:442596-449861	3.38801	7.91845	1.22478	0.0154	0.0819689	no
TCONS_00019392	XLOC_016184	BMF	5:28673486-28692307	1.12027	3.7501	1.74309	0.01555	0.0825114	no
TCONS_00007133	XLOC_005962	CRYBB2	15:6996737-6998847	3362.99	21892.4	2.70261	0.01565	0.0828896	no
TCONS_00011004	XLOC_009098	PTP4A3	2:145837308-145848376	7.82439	20.0851	1.36008	0.01565	0.0828896	no
TCONS_00005413	XLOC_004553	LMCD1	12:19214896-19234835	1.85456	5.30672	1.51674	0.0158	0.0834613	no
TCONS_00027948	XLOC_023586	SMC2	Z:66288452-66312320	11.3634	4.99461	-1.18595	0.0159	0.0838431	no
TCONS_00001152	XLOC_000925	DCT	1:145716341-145737439	1.29165	0.465197	-1.47331	0.016	0.0842305	no
TCONS_00008957	XLOC_007467	ENSGALG00000027703	19:5749122-5751483	7.71801	1.36233	-2.50216	0.01605	0.0844237	no
TCONS_00015903	XLOC_013236	PROX1	3:20621642-20663010	13.8366	43.1473	1.64078	0.0161	0.0845886	no
TCONS_00027317	XLOC_023073	SLCO6A1	Z:50079797-50109297	1.02201	0.336287	-1.60365	0.0161	0.0845886	no
TCONS_00013564	XLOC_011330	MCL1	25:1511173-1516489	17.1813	42.0874	1.29255	0.0162	0.0850085	no
TCONS_00004204	XLOC_003552	ARID3B	10:1982897-2011339	2.64904	6.3094	1.25203	0.0163	0.0854203	no
TCONS_00001848	XLOC_001487	MCM5	1:51939573-51947830	10.1453	4.52608	-1.16448	0.0163	0.0854203	no
TCONS_00009841	XLOC_008179	LYN	2:110831286-110878413	1.41273	0.536163	-1.39775	0.01645	0.0859581	no
TCONS_00002545	XLOC_002023	C1H13ORF34	1:155442014-155461540	1.65646	0.632507	-1.38895	0.0165	0.0861413	no
TCONS_00022716	XLOC_018952	BCAR3	8:12762343-12811978	4.77207	10.8425	1.18401	0.0166	0.0865211	no
TCONS_00008831	XLOC_007361	SGSM2	19:9316574-9360577	0.823249	2.02255	1.29677	0.01665	0.0867034	no
TCONS_00004331	XLOC_003646	TICRR	10:12331066-12347214	2.46042	1.12497	-1.12902	0.01665	0.0867034	no
TCONS_00001158	XLOC_000930	SPRY2	1:151896141-151897919	3.79905	8.53371	1.16753	0.0167	0.0868997	no
TCONS_00001425	XLOC_001139	HPX	1:193596424-193599483	2.18143	0.393496	-2.47085	0.01685	0.0874294	no
TCONS_00001261	XLOC_001011	ZAR1	1:173859595-173861411	3.12095	0.41549	-2.9091	0.01685	0.0874294	no
TCONS_00020733	XLOC_017319	NCOA4	6:2249005-2257782	13.4158	33.0913	1.30252	0.0169	0.087653	no
TCONS_00022285	XLOC_018557	DPP10	7:28692504-28874290	2.17242	0.838122	-1.37407	0.0169	0.087653	no
TCONS_00021181	XLOC_017645	RUFY2	6:10173039-10199136	5.07621	18.7118	1.88212	0.017	0.0879992	no
TCONS_00008217	XLOC_006847	TRIM47	18:4600168-4610827	1.68363	3.90471	1.21364	0.017	0.0879992	no
TCONS_00006384	XLOC_005366	LFNG	14:3222764-3233026	4.81895	11.0946	1.20306	0.01705	0.0881861	no
TCONS_00004765	XLOC_004011	RRAD	11:10672969-10676978	1.07114	0.27845	-1.94365	0.01705	0.0881861	no
TCONS_00002638	XLOC_002099	FRY	1:173863588-174002319	10.247	4.03838	-1.34335	0.0171	0.0883584	no
TCONS_00004822	XLOC_004062	CDT1	11:17932050-17935844	7.27948	3.14796	-1.20942	0.01725	0.0889236	no
TCONS_00008777	XLOC_007317	DOC2B	19:6999879-7048320	3.36517	1.40169	-1.26351	0.01725	0.0889236	no
TCONS_00019482	XLOC_016260	TMEM63C	5:38405302-38414575	2.64229	5.92599	1.16527	0.01735	0.0893448	no
TCONS_00001576	XLOC_001268	PIM3	1:18946945-18951794	2.16744	6.02219	1.4743	0.01745	0.0897869	no
TCONS_00004247	XLOC_003582	TLN2	10:3756833-3900821	2.97981	7.61596	1.35381	0.0176	0.0903829	no
TCONS_00013244	XLOC_011061	SNORD14	24:3069115-3075912	46.0943	101.902	1.14453	0.01765	0.090603	no
TCONS_00000994	XLOC_000801	ACE2	1:121320882-121343323	3.05895	1.32381	-1.20834	0.0177	0.0907717	no
TCONS_00022159	XLOC_018452	ZAK	7:16842856-16940702	1.77875	3.91838	1.13939	0.01775	0.0909693	no
TCONS_00006234	XLOC_005219	JAKMIP2	13:17507415-17531128	0.961225	2.29994	1.25865	0.0178	0.0911079	no
TCONS_00022158	XLOC_018451	CDCA7	7:16830039-16838026	6.08752	2.751	-1.1459	0.018	0.0919315	no
TCONS_00002056	XLOC_001642	KPNA1	1:76288628-76339983	5.3322	12.1689	1.19039	0.01805	0.0921275	no
TCONS_00017812	XLOC_014861	GPC4	4:3748417-3787904	50.1245	9.76813	-2.35936	0.0182	0.09264	no
TCONS_00023173	XLOC_019295	KIF2C	8:19636537-19661258	2.06302	0.915246	-1.17253	0.01825	0.0927458	no
TCONS_00005285	XLOC_004457	FBLN2	12:5783473-5867616	1.63187	0.663386	-1.29861	0.0183	0.0928958	no
TCONS_00013412	XLOC_011199	SCN4B	24:5440426-5441946	0.587944	3.20792	2.44789	0.01835	0.0931124	no
TCONS_00009420	XLOC_007834	CREB5	2:33741965-33985846	0.172346	2.33757	3.76163	0.01845	0.0934778	no
TCONS_00001870	XLOC_001504	OCC-1	1:54142066-54158684	1.88214	0.554061	-1.76426	0.01845	0.0934778	no
TCONS_00004627	XLOC_003904	CSNK2A2	11:403729-423842	23.7256	56.1643	1.24321	0.0185	0.0936266	no
TCONS_00000614	XLOC_000495	FBLN1	1:70623969-70705990	4.5608	2.04312	-1.15851	0.0185	0.0936266	no
TCONS_00024706	XLOC_020655	ENSGALG00000026403	AADN03013310.1:858-1959	10.5958	3.89511	-1.44375	0.01855	0.0937899	no
TCONS_00022072	XLOC_018382	STK17B	7:9281020-9299762	1.5924	0.647318	-1.29865	0.0186	0.0939828	no
TCONS_00022861	XLOC_019062	TMEM61	8:24173995-24176346	61.9068	142.255	1.20031	0.01865	0.0941755	no
TCONS_00010158	XLOC_008438	PLXDC2	2:18409431-18641995	3.0374	1.29264	-1.23251	0.0187	0.094353	no
TCONS_00012806	XLOC_010692	ENSGALG00000013528	22:2867288-2901924	1.40188	0.359988	-1.96134	0.01875	0.0945602	no
TCONS_00000579	XLOC_000469	RASSF8	1:67684515-67725028	3.34123	7.93548	1.24794	0.0188	0.094692	no
TCONS_00019550	XLOC_016316	TECPR2	5:49502197-49536463	3.17335	7.04088	1.14975	0.0188	0.094692	no
TCONS_00023081	XLOC_019227	ENSGALG00000028592	8:10955532-10964756	0.469148	5.23743	3.48074	0.01885	0.0948535	no
TCONS_00027628	XLOC_023323	FGF10	Z:13833651-13891525	2.28701	0.551122	-2.05302	0.0189	0.0950524	no
TCONS_00023162	XLOC_019286	ELOVL1	8:18585119-18597571	5.55906	11.9902	1.10894	0.01895	0.0951983	no
TCONS_00012489	XLOC_010405	CASZ1	21:3821863-3869802	4.80069	11.93	1.31328	0.019	0.0953589	no
TCONS_00017539	XLOC_014653	LONRF1	4:64323173-64337738	1.25424	2.93375	1.22593	0.019	0.0953589	no
TCONS_00010232	XLOC_008495	5S_rRNA	2:28262108-28262219	28.8498	0	-inf	0.0191	0.0956567	no
TCONS_00027670	XLOC_023360	SGTB	Z:20491982-20512644	2.39122	5.14018	1.10407	0.0191	0.0956567	no
TCONS_00018416	XLOC_015309	ADRA2C	4:81142037-81143378	1.92474	0.626772	-1.61865	0.01925	0.0962409	no
TCONS_00005643	XLOC_004740	CNTN3	12:16877530-16970255	5.37344	0.720762	-2.89825	0.01925	0.0962409	no
TCONS_00022822	XLOC_019032	ENSGALG00000020688	8:20771031-20780775	1.23489	2.89559	1.22947	0.0193	0.0963846	no
TCONS_00010495	XLOC_008687	TRIP13	2:55637321-55652172	1.87234	0.607727	-1.62335	0.0193	0.0963846	no
TCONS_00015150	XLOC_012615	KCNK17	3:28453896-28478662	1.24379	0.262127	-2.2464	0.0193	0.0963846	no
TCONS_00008316	XLOC_006927	DNAH17	18:10070950-10115046	2.37907	7.77238	1.70796	0.01935	0.0965736	no
TCONS_00026815	XLOC_022699	RAPGEF3	LGE22C19W28_E50C23:430844-441023	1.82216	0.681244	-1.41941	0.0195	0.0971313	no
TCONS_00002398	XLOC_001918	RGN	1:129470050-129482680	12.2924	26.2846	1.09645	0.0196	0.0974765	no
TCONS_00022129	XLOC_018425	IDH1	7:13299093-13309416	33.5228	83.3854	1.31465	0.01965	0.0976563	no
TCONS_00001520	XLOC_001226	FAM107B	1:7160121-7169485	3.43168	7.35625	1.10006	0.01965	0.0976563	no
TCONS_00009340	XLOC_007766	FZD1	2:22261020-22263332	30.1441	12.4647	-1.27403	0.01965	0.0976563	no
TCONS_00009152	XLOC_007640	MAP4	2:677525-708624	4.42982	11.2613	1.34606	0.0197	0.0977976	no
TCONS_00005619	XLOC_004719	PRICKLE2	12:13616713-13707362	1.98178	4.32032	1.12434	0.0197	0.0977976	no
TCONS_00025896	XLOC_021826	CCDC19	AADN03026493.1:2140-5450	4.81033	1.41665	-1.76365	0.0197	0.0977976	no
TCONS_00026664	XLOC_022565	DSN1	JH376279.1:113608-119309	12.2967	5.65019	-1.1219	0.01975	0.0979693	no
TCONS_00017769	XLOC_014830	CENPI	4:2058473-2072715	2.26122	0.959328	-1.237	0.0198	0.0981483	no
TCONS_00023296	XLOC_019395	NEGR1	8:28066596-28149459	2.82816	0.778438	-1.86121	0.0198	0.0981483	no
TCONS_00027202	XLOC_022976	KANK1	Z:25704767-25796933	4.57541	2.04103	-1.1646	0.02	0.0988926	no
TCONS_00018244	XLOC_015179	CCDC109B	4:57764088-57791851	4.62249	10.2633	1.15076	0.02005	0.0990473	no
TCONS_00027079	XLOC_022879	C9ORF100	Z:9141508-9155184	3.81749	1.57278	-1.27931	0.0202	0.0995946	no
TCONS_00010354	XLOC_008577	SGOL1	2:36472066-36477374	2.80412	1.12647	-1.31574	0.0202	0.0995946	no
TCONS_00007813	XLOC_006521	RXRA	17:7329257-7353026	3.23067	7.2829	1.17268	0.02025	0.0997559	no
TCONS_00002418	XLOC_001933	KIAA1211L	1:131759247-131800362	7.31061	3.27163	-1.15998	0.02025	0.0997559	no
TCONS_00021180	XLOC_017645	RUFY2	6:10173039-10199136	1.28567	11.1829	3.1207	0.02035	0.100116	no
TCONS_00015902	XLOC_013235	SMYD2	3:20511714-20538253	7.95267	17.2524	1.11729	0.02035	0.100116	no
TCONS_00012890	XLOC_010756	SLC30A2	23:3175916-3177631	0.38026	2.16849	2.51164	0.02045	0.100499	no
TCONS_00022592	XLOC_018846	ASPM	8:2593759-2625649	2.98625	1.32237	-1.17521	0.02065	0.101153	no
TCONS_00022737	XLOC_018966	COL24A1	8:14987157-15098503	15.6155	41.4279	1.40763	0.0207	0.101297	no
TCONS_00027264	XLOC_023027	PSAT1	Z:37821950-37840565	4.02709	9.09776	1.17577	0.0207	0.101297	no
TCONS_00010903	XLOC_009018	ANKRD46	2:128328006-128345454	7.07578	15.827	1.16143	0.0207	0.101297	no
TCONS_00024600	XLOC_020549	ENSGALG00000027892	AADN03012277.1:20-1570	13.8895	5.6376	-1.30084	0.0207	0.101297	no
TCONS_00007834	XLOC_006536	QSOX2	17:8020490-8039936	1.18615	0.413847	-1.51912	0.02085	0.101803	no
TCONS_00006621	XLOC_005550	LYRM1	14:14972895-14976954	6.76555	16.1447	1.25479	0.0209	0.101969	no
TCONS_00023536	XLOC_019623	gga-mir-1704	9:4388806-4408558	84.5453	190.803	1.17429	0.021	0.102363	no
TCONS_00023065	XLOC_019216	AMY1A	8:10000498-10007680	3.06424	7.0036	1.19257	0.0211	0.102669	no
TCONS_00027570	XLOC_023276	NPR2	Z:8953620-8966661	8.86783	3.99094	-1.15185	0.02115	0.102857	no
TCONS_00001975	XLOC_001584	ITPR2	1:67808168-68044295	1.21205	2.72704	1.16989	0.0212	0.103037	no
TCONS_00009810	XLOC_008151	TAF4B	2:103821688-103883809	1.02546	2.40911	1.23223	0.02125	0.103217	no
TCONS_00017773	XLOC_014834	MPP1	4:2104398-2118953	9.40763	20.5021	1.12387	0.02125	0.103217	no
TCONS_00017897	XLOC_014929	ENSGALG00000007740	4:12246635-12259020	1.40645	2.97677	1.08169	0.0213	0.103428	no
TCONS_00001113	XLOC_000895	COL4A2	1:138247601-138389490	7.93484	18.3743	1.21141	0.02135	0.103623	no
TCONS_00001172	XLOC_000942	DACH1	1:155858379-156228021	0.892024	1.94687	1.126	0.02145	0.103973	no
TCONS_00000964	XLOC_000775	TMEM47	1:113256479-113283351	1.49464	0.666788	-1.1645	0.0215	0.104136	no
TCONS_00001705	XLOC_001369	PPFIA2	1:40131211-40428161	1.56157	0.65548	-1.25237	0.0216	0.104461	no
TCONS_00007479	XLOC_006241	EMID1	15:11172364-11179698	2.89413	0.866974	-1.73907	0.02165	0.104599	no
TCONS_00009934	XLOC_008255	SDC2	2:126740055-126929143	18.288	51.6631	1.49824	0.0217	0.104745	no
TCONS_00010937	XLOC_009044	ENSGALG00000016116	2:135082710-135111966	7.34199	3.40603	-1.10808	0.0217	0.104745	no
TCONS_00006216	XLOC_005202	SEPT8	13:16302772-16403020	13.069	4.87871	-1.42158	0.0217	0.104745	no
TCONS_00008723	XLOC_007267	WDR81	19:5380567-5392264	4.10166	9.32545	1.18496	0.02185	0.105245	no
TCONS_00027161	XLOC_022945	CENPH	Z:21769912-21776084	8.79265	3.92176	-1.1648	0.02185	0.105245	no
TCONS_00023583	XLOC_019664	COL4A3	9:8873715-8915386	126.22	35.6077	-1.82568	0.02185	0.105245	no
TCONS_00001584	XLOC_001275	ENSGALG00000019384	1:20148302-20177698	1.73622	4.37687	1.33395	0.02215	0.10636	no
TCONS_00019324	XLOC_016139	CHAC1	5:23730411-23732558	1.40393	0.448517	-1.64624	0.02215	0.10636	no
TCONS_00018079	XLOC_015061	SNCA	4:34818547-34885635	1.5964	0.232499	-2.77952	0.02215	0.10636	no
TCONS_00011694	XLOC_009762	FITM2	20:5810985-5816101	17.3127	7.56049	-1.19528	0.0222	0.106527	no
TCONS_00024632	XLOC_020581	MMP14	AADN03012562.1:20-3502	4.20299	1.58152	-1.4101	0.0222	0.106527	no
TCONS_00002602	XLOC_002067	RCBTB1	1:168542419-168560395	6.85224	21.3388	1.63883	0.02225	0.106678	no
TCONS_00022032	XLOC_018354	RAMP1	7:4591384-4595864	2.53038	0.524724	-2.26973	0.02225	0.106678	no
TCONS_00007837	XLOC_006539	UBAC1	17:8154245-8170074	4.42565	9.84922	1.15412	0.02235	0.107004	no
TCONS_00015111	XLOC_012584	NEK2	3:21504435-21511540	2.6792	1.09584	-1.28976	0.02235	0.107004	no
TCONS_00009594	XLOC_007975	RBM24	2:62005183-62018159	0.919485	4.71957	2.35976	0.0226	0.107876	no
TCONS_00011965	XLOC_009964	SLC13A3	20:5894285-5918161	27.351	11.7631	-1.21732	0.0226	0.107876	no
TCONS_00004015	XLOC_003402	SQRDL	10:10205342-10217424	1.11743	2.68119	1.26269	0.02265	0.108033	no
TCONS_00019107	XLOC_015973	BBOX1	5:3526416-3559728	0.950444	2.48045	1.38393	0.02275	0.108413	no
TCONS_00027430	XLOC_023156	SUSD1	Z:65978328-66017991	0.763343	1.94308	1.34794	0.0228	0.108561	no
TCONS_00026696	XLOC_022594	ENSGALG00000026720	JH376306.1:2509-20138	2.6978	0.903749	-1.57779	0.02285	0.108742	no
TCONS_00012920	XLOC_010783	COL8A2	23:4083728-4097739	9.86234	2.57074	-1.93975	0.0229	0.10889	no
TCONS_00007185	XLOC_006002	PIK3IP1	15:9045928-9052604	22.1251	52.9298	1.2584	0.02295	0.109022	no
TCONS_00005445	XLOC_004578	PFKFB4	12:1359538-1396127	3.79148	8.39489	1.14675	0.02295	0.109022	no
TCONS_00007607	XLOC_006360	SNORD95	16:139263-142727	353.583	83.0006	-2.09086	0.02295	0.109022	no
TCONS_00002613	XLOC_002078	CKAP2	1:169701517-169710954	10.8555	4.98488	-1.1228	0.023	0.109178	no
TCONS_00020928	XLOC_017455	IDE	6:20297999-20353781	6.45814	15.1059	1.22593	0.0231	0.109538	no
TCONS_00020220	XLOC_016824	HSP70	5:52784176-52786081	30.3164	71.7673	1.24323	0.0232	0.109856	no
TCONS_00015599	XLOC_012984	RRM2	3:96087198-96092245	18.2071	8.39896	-1.11622	0.02335	0.110361	no
TCONS_00009801	XLOC_008143	LAMA3	2:102780727-102893609	46.7841	15.7577	-1.56996	0.02335	0.110361	no
TCONS_00002019	XLOC_001615	C12orf5	1:73271525-73291016	2.11676	4.6829	1.14554	0.0237	0.111674	no
TCONS_00008438	XLOC_007027	CA10	18:5124019-5286048	1.50019	0.659521	-1.18566	0.02375	0.111843	no
TCONS_00021830	XLOC_018202	SPC25	7:18426549-18430278	5.61276	2.49449	-1.16996	0.02385	0.112198	no
TCONS_00015901	XLOC_013234	CENPF	3:20356019-20391564	3.48567	1.56669	-1.15372	0.0239	0.112366	no
TCONS_00027239	XLOC_023006	FOCAD	Z:34022934-34119106	2.32276	4.96412	1.0957	0.02395	0.112518	no
TCONS_00002051	XLOC_001638	gga-mir-6606	1:75871759-75871869	0	47.9994	inf	0.024	0.112695	no
TCONS_00009754	XLOC_008107	TMX3	2:94235831-94263036	10.7319	25.4197	1.24404	0.024	0.112695	no
TCONS_00022246	XLOC_018525	ENSGALG00000027645	7:24981750-24995117	1.20418	3.41867	1.50538	0.02405	0.112863	no
TCONS_00006853	XLOC_005724	SBK1	14:12938586-12940584	2.97795	1.10673	-1.42802	0.02405	0.112863	no
TCONS_00025687	XLOC_021621	U8	AADN03023999.1:411-535	329.433	70.6394	-2.22144	0.02405	0.112863	no
TCONS_00009331	XLOC_007760	C7ORF63	2:21565189-21590043	1.2	3.43606	1.51772	0.02415	0.113181	no
TCONS_00011941	XLOC_009949	DBNDD2	20:5446692-5453177	45.2354	21.3043	-1.08631	0.0242	0.113332	no
TCONS_00008317	XLOC_006928	SOCS3	18:10116717-10117433	4.09109	1.20964	-1.75791	0.0242	0.113332	no
TCONS_00013836	XLOC_011547	G0S2	26:3082073-3082959	1.58784	5.10137	1.68382	0.02425	0.113516	no
TCONS_00014221	XLOC_011868	MPP3	27:3252520-3267354	2.54025	1.1282	-1.17095	0.02425	0.113516	no
TCONS_00007802	XLOC_006511	SNORD24	17:6866151-6869274	111.843	130.294	0.220297	0.0243	0.113666	no
TCONS_00022330	XLOC_018590	CYTIP	7:35716691-35725457	2.02374	0.229398	-3.1411	0.0243	0.113666	no
TCONS_00007598	XLOC_006353	TAP1	16:67622-76124	0.868826	0.244479	-1.82936	0.0244	0.113966	no
TCONS_00027374	XLOC_023115	MCTP1	Z:57356430-57528682	0.3602	1.32894	1.88341	0.02445	0.114057	no
TCONS_00004400	XLOC_003694	SNORD16	10:18000214-18005535	195.917	78.3403	-1.32242	0.02445	0.114057	no
TCONS_00001303	XLOC_001044	GJA3	1:178230323-178231859	54.1407	147.541	1.44633	0.02455	0.114423	no
TCONS_00019930	XLOC_016600	MDK	5:22947433-22948426	502.969	198.949	-1.33807	0.02465	0.114771	no
TCONS_00017975	XLOC_014979	AFF2	4:18150361-18407484	0.857559	1.99056	1.21487	0.0247	0.114928	no
TCONS_00016024	XLOC_013327	EXO1	3:35065029-35080589	1.43653	0.581892	-1.30376	0.0247	0.114928	no
TCONS_00024436	XLOC_020398	ENSGALG00000029041	AADN03010818.1:4206-6452	1.74797	0.601144	-1.5399	0.02475	0.115093	no
TCONS_00012682	XLOC_010587	KCTD9	22:817219-825282	8.92851	4.19817	-1.08866	0.02485	0.115423	no
TCONS_00005079	XLOC_004269	ENSGALG00000023472	11:18192069-18194173	4.04466	1.39889	-1.53174	0.02485	0.115423	no
TCONS_00015061	XLOC_012552	ENAH	3:16633669-16723843	0.000411362	2.08639	12.3083	0.02495	0.115768	no
TCONS_00019357	XLOC_016162	DPF3	5:25849515-25938558	0.692985	1.79443	1.37263	0.02505	0.116071	no
TCONS_00004323	XLOC_003639	TMEM2	10:11795652-11837829	1.30515	0.538957	-1.27597	0.02515	0.116467	no
TCONS_00025931	XLOC_021860	DPYSL5	AADN03026785.1:20-1534	3.12975	7.60031	1.28001	0.0252	0.116596	no
TCONS_00023614	XLOC_019688	LSG1	9:12296459-12308388	10.2416	21.509	1.07051	0.0254	0.11724	no
TCONS_00013055	XLOC_010894	TMEM200B	23:2626798-2627923	9.54302	4.07345	-1.22819	0.0254	0.11724	no
TCONS_00004812	XLOC_004052	GINS2	11:17098226-17103112	4.86571	2.06752	-1.23475	0.02545	0.117402	no
TCONS_00018438	XLOC_015329	TACC3	4:83450303-83469111	10.364	4.94837	-1.06655	0.02555	0.117761	no
TCONS_00016434	XLOC_013666	ELP3	3:105336341-105420205	4.41789	9.31694	1.0765	0.0257	0.118289	no
TCONS_00026181	XLOC_022096	ENSGALG00000027267	JH375510.1:2216-6357	1.13377	0.427015	-1.40877	0.02575	0.118442	no
TCONS_00010148	XLOC_008430	PTF1A	2:17298876-17299386	9.03238	1.98265	-2.18767	0.02575	0.118442	no
TCONS_00027209	XLOC_022981	VLDLR	Z:26415209-26431193	2.52803	6.27754	1.31219	0.0258	0.118612	no
TCONS_00009355	XLOC_007776	PPP1R9A	2:23846202-23968530	1.2979	0.530343	-1.29118	0.02605	0.119519	no
TCONS_00006233	XLOC_005218	DPYSL3	13:17454811-17485572	1.99946	0.849806	-1.23441	0.0262	0.120068	no
TCONS_00014987	XLOC_012499	SLC1A4	3:9807070-9839684	15.3172	44.4095	1.53572	0.02625	0.12021	no
TCONS_00018090	XLOC_015070	AIMP1	4:37847834-37861897	24.501	51.327	1.06688	0.02635	0.120521	no
TCONS_00010434	XLOC_008637	SNORA62	2:44935745-44940493	10.6356	12.075	0.183128	0.0264	0.12068	no
TCONS_00018365	XLOC_015273	SLIT2	4:74557148-74802699	49.2717	17.2257	-1.5162	0.0264	0.12068	no
TCONS_00021707	XLOC_018106	PCBP3	7:6711527-6729510	5.78703	12.1322	1.06795	0.02645	0.12083	no
TCONS_00006593	XLOC_005532	WFIKKN1	14:13557381-13562263	12.0969	5.25106	-1.20395	0.02645	0.12083	no
TCONS_00007407	XLOC_006187	YWHAH	15:8822952-8831280	24.6741	56.1097	1.18525	0.0265	0.120971	no
TCONS_00011697	XLOC_009764	JPH2	20:5847926-5855091	1.68829	0.270349	-2.64266	0.0265	0.120971	no
TCONS_00015376	XLOC_012806	ARHGAP18	3:57506531-57565989	1.63082	0.713205	-1.19321	0.02655	0.121156	no
TCONS_00000130	XLOC_000108	GTSE1	1:15509091-15520120	2.96303	1.31818	-1.16853	0.0271	0.122994	no
TCONS_00022117	XLOC_018416	PARD3B	7:12338383-12612881	8.414	18.176	1.11117	0.0272	0.123272	no
TCONS_00016119	XLOC_013400	SYNE1	3:48447031-48720659	0.898116	1.91572	1.09291	0.0272	0.123272	no
TCONS_00002793	XLOC_002226	SNORD15	1:194298570-194305896	5.62138	12.1485	1.11178	0.0273	0.123575	no
TCONS_00006120	XLOC_005129	UNC5A	13:9652961-9657656	3.45626	1.54011	-1.16618	0.02755	0.124361	no
TCONS_00012758	XLOC_010653	CDCA2	22:805746-813900	2.07366	0.91634	-1.17823	0.02755	0.124361	no
TCONS_00012759	XLOC_010654	DOCK5	22:831166-892298	2.86776	1.32302	-1.11609	0.0276	0.124498	no
TCONS_00021728	XLOC_018119	GLS	7:7354787-7410207	3.72721	7.91593	1.08666	0.02765	0.124688	no
TCONS_00000031	XLOC_000028	ASB13	1:1068472-1078082	1.7297	4.05575	1.22945	0.0277	0.124807	no
TCONS_00006440	XLOC_005416	SYNGR3	14:6170642-6190153	3.24763	1.48024	-1.13355	0.0279	0.125397	no
TCONS_00016157	XLOC_013431	PEX7	3:54203605-54237869	3.10076	6.56562	1.08231	0.02795	0.125542	no
TCONS_00014917	XLOC_012449	NAPB	3:3205834-3212643	4.35671	2.0904	-1.05946	0.028	0.125713	no
TCONS_00004724	XLOC_003983	NETO2	11:7152551-7169911	1.20619	3.20143	1.40826	0.02805	0.12584	no
TCONS_00005951	XLOC_004999	KLHL3	13:13818619-13851076	5.0962	2.43395	-1.06612	0.02805	0.12584	no
TCONS_00011700	XLOC_009767	NCOA3	20:6203692-6260736	4.06692	8.94235	1.13672	0.0281	0.125993	no
TCONS_00008955	XLOC_007465	SPAG5	19:5741147-5747122	4.58194	1.17583	-1.96228	0.0281	0.125993	no
TCONS_00022280	XLOC_018553	STEAP3	7:27906367-27920392	0.54861	1.33696	1.2851	0.0283	0.126675	no
TCONS_00014914	XLOC_012446	BUB1	3:3037096-3057283	5.51505	2.65059	-1.05706	0.0284	0.126988	no
TCONS_00015661	XLOC_013038	PBK	3:104781668-104800567	15.4909	5.18666	-1.57854	0.0285	0.127256	no
TCONS_00026940	XLOC_022777	ENSGALG00000018358	MT:16107-16177	24924.6	55924.5	1.16591	0.02855	0.127443	no
TCONS_00001913	XLOC_001538	BICD1	1:59238139-59411414	2.1419	4.62804	1.11151	0.02855	0.127443	no
TCONS_00001564	XLOC_001259	ENSGALG00000027995	1:15721294-15721720	9.95904	23.7392	1.25319	0.0287	0.128005	no
TCONS_00000525	XLOC_000426	IL17RA	1:61750650-61772606	2.42786	5.33185	1.13495	0.02875	0.128156	no
TCONS_00024439	XLOC_020400	SBDS	AADN03010825.1:1243-6717	8.47273	18.3877	1.11784	0.02875	0.128156	no
TCONS_00005609	XLOC_004710	ACOX2	12:11822674-11836270	3.18781	6.64498	1.0597	0.02875	0.128156	no
TCONS_00017670	XLOC_014750	SLBP	4:83495205-83502378	1.61655	0.614282	-1.39594	0.02875	0.128156	no
TCONS_00017440	XLOC_014582	DCK	4:49546674-49559671	2.08909	0.968011	-1.10978	0.02885	0.128331	no
TCONS_00013773	XLOC_011505	UBE2T	26:1081067-1087325	19.7287	8.34249	-1.24175	0.02885	0.128331	no
TCONS_00010822	XLOC_008955	CPA6	2:115185933-115273389	48.1055	9.07334	-2.4065	0.02885	0.128331	no
TCONS_00008665	XLOC_007220	ANKFY1	19:3174815-3202619	4.88552	10.8636	1.15292	0.0289	0.128473	no
TCONS_00007677	XLOC_006407	EDF1	17:550446-553619	77.2284	179.964	1.22051	0.02895	0.128641	no
TCONS_00027943	XLOC_023581	KIAA1958	Z:65783773-65806806	0.830274	2.10251	1.34045	0.02905	0.128968	no
TCONS_00006455	XLOC_005430	CACNG3	14:6742070-6744272	3.00144	0.375287	-2.99959	0.0291	0.129127	no
TCONS_00018017	XLOC_015014	SETD7	4:28800505-28817428	9.10092	21.6988	1.25353	0.0292	0.129426	no
TCONS_00021966	XLOC_018310	LYPD6B	7:34342480-34374375	3.08975	6.42609	1.05645	0.0292	0.129426	no
TCONS_00028031	XLOC_023660	MELK	Z:81804398-81827757	1.20055	0.508613	-1.23906	0.0292	0.129426	no
TCONS_00022116	XLOC_018415	NRP2	7:12175544-12233520	0.638163	1.65401	1.37397	0.02925	0.129593	no
TCONS_00000797	XLOC_000638	HHLA2	1:86867700-86874706	4.88163	10.3686	1.08678	0.0293	0.129778	no
TCONS_00014391	XLOC_012012	PCGF2	27:4008145-4011942	7.91753	3.56218	-1.15229	0.02935	0.129936	no
TCONS_00014377	XLOC_012000	ENSGALG00000004724	27:3270516-3276488	1.72262	0.686259	-1.32778	0.02955	0.130567	no
TCONS_00027978	XLOC_023615	DGKQ	Z:70690619-70771810	0.544562	1.42476	1.38755	0.0296	0.130724	no
TCONS_00010110	XLOC_008400	VPAC2	2:9612722-9663652	4.23627	1.72766	-1.29398	0.02965	0.130881	no
TCONS_00017877	XLOC_014910	ENSGALG00000007355	4:10939204-10954861	2.46119	5.34211	1.11805	0.0297	0.131038	no
TCONS_00003978	XLOC_003375	PYGO1	10:7427910-7438135	1.36731	3.06144	1.16287	0.02985	0.131453	no
TCONS_00009597	XLOC_007976	CAP2	2:62055280-62110639	2.46034	5.29336	1.10532	0.02985	0.131453	no
TCONS_00014171	XLOC_011829	GTSF1	27:1056369-1079949	2.76243	5.97032	1.11187	0.0301	0.132233	no
TCONS_00019801	XLOC_016506	USH1C	5:11334155-11377576	1.51398	0.640253	-1.24163	0.0301	0.132233	no
TCONS_00002773	XLOC_002208	SNORD35	1:193634125-193637101	41.3272	58.8958	0.511072	0.0302	0.132526	no
TCONS_00027336	XLOC_023089	ENSGALG00000015374	Z:53350462-53355793	3.54081	1.17669	-1.58935	0.03035	0.132945	no
TCONS_00019563	XLOC_016326	TRMT61A	5:50234280-50253829	3.40113	7.43435	1.12819	0.0304	0.133063	no
TCONS_00011726	XLOC_009786	GTPBP5	20:8104921-8109585	2.7949	6.08943	1.12351	0.0304	0.133063	no
TCONS_00000363	XLOC_000296	PMM1	1:49444136-49449396	4.41025	9.33726	1.08214	0.03045	0.133163	no
TCONS_00000481	XLOC_000395	PTN	1:57819051-57871230	4.90276	2.12999	-1.20275	0.0307	0.133961	no
TCONS_00001921	XLOC_001546	SLC6A13	1:60332192-60357748	1.20828	0.426369	-1.50278	0.03075	0.134133	no
TCONS_00016045	XLOC_013342	GGPS1	3:37420565-37432593	8.63086	17.5656	1.02518	0.03085	0.134468	no
TCONS_00017530	XLOC_014645	FGL1	4:62470106-62480683	1.31783	0.221869	-2.57038	0.03085	0.134468	no
TCONS_00000823	XLOC_000660	ARL6	1:90584388-90602400	4.48736	10.2019	1.18491	0.03095	0.134802	no
TCONS_00015193	XLOC_012649	SRD5A2	3:33075990-33096731	0.977883	0.315187	-1.63345	0.03095	0.134802	no
TCONS_00014541	XLOC_012139	JSRP1	28:1954073-1955458	4.71407	0.692367	-2.76737	0.031	0.134955	no
TCONS_00020185	XLOC_016794	SLC25A29	5:48441121-48448485	4.19967	1.73284	-1.27714	0.03105	0.135098	no
TCONS_00018124	XLOC_015086	HMGB2	4:42740629-42743052	13.6828	6.66325	-1.03807	0.0313	0.135879	no
TCONS_00027098	XLOC_022897	GHR	Z:13287240-13417571	4.56161	9.65417	1.08161	0.0314	0.136266	no
TCONS_00007160	XLOC_005983	ENSGALG00000021126	15:8034377-8042034	0.130484	2.15126	4.04323	0.03145	0.136427	no
TCONS_00000819	XLOC_000656	ENSGALG00000028416	1:88859672-88860818	1.91701	0.506954	-1.91893	0.0315	0.136579	no
TCONS_00021970	XLOC_018312	TNFIP6	7:34630768-34644425	9.00488	4.31835	-1.06023	0.0316	0.136863	no
TCONS_00019062	XLOC_015931	BUB1B	5:601358-621958	5.85317	2.73965	-1.09523	0.03175	0.137372	no
TCONS_00014430	XLOC_012042	NT5C3L	27:4685680-4690379	7.91069	16.0455	1.0203	0.0319	0.137814	no
TCONS_00019074	XLOC_015941	CASC5	5:920666-948755	2.15084	1.00391	-1.09926	0.0319	0.137814	no
TCONS_00027620	XLOC_023318	SEPP1	Z:13431752-13455702	63.8457	188.306	1.56042	0.0321	0.138405	no
TCONS_00012297	XLOC_010251	MXRA8	21:2251111-2269940	30.976	9.70396	-1.67451	0.03225	0.138864	no
TCONS_00000570	XLOC_000463	ABCC9	1:67026683-67095828	3.80159	1.85273	-1.03695	0.0323	0.138994	no
TCONS_00000126	XLOC_000104	KIF21A	1:15150169-15234468	4.26148	9.03848	1.08473	0.0324	0.139292	no
TCONS_00027813	XLOC_023474	PTCH1	Z:41628097-41693685	1.46034	2.93239	1.00578	0.0324	0.139292	no
TCONS_00018367	XLOC_015275	NCAPG	4:75480299-75503309	3.58806	1.72808	-1.05403	0.0324	0.139292	no
TCONS_00007084	XLOC_005918	VPS37B	15:5226401-5237255	3.29285	7.06465	1.10128	0.0326	0.139764	no
TCONS_00026722	XLOC_022617	DHDH	JH376330.1:20-3262	4.34412	9.60819	1.1452	0.03265	0.139884	no
TCONS_00009375	XLOC_007792	ARL4A	2:26933503-26936382	8.03314	16.5224	1.04039	0.03265	0.139884	no
TCONS_00009421	XLOC_007835	CHN2	2:34129767-34292862	0.354289	0.957107	1.43375	0.03275	0.140237	no
TCONS_00009886	XLOC_008216	PKIA	2:119973141-120010395	1.17582	2.66474	1.18033	0.0328	0.140403	no
TCONS_00002349	XLOC_001877	CDKL5	1:119936877-120009401	3.23173	1.39728	-1.20968	0.03315	0.141444	no
TCONS_00021861	XLOC_018229	ENSGALG00000011252	7:21628476-21632426	2.43329	0.831059	-1.54989	0.0332	0.141619	no
TCONS_00005830	XLOC_004905	C1QTNF2	13:7179899-7187416	1.01479	0.364788	-1.47606	0.03345	0.142284	no
TCONS_00000896	XLOC_000720	CLIC6	1:105365174-105370830	3.17912	0.308252	-3.36645	0.03345	0.142284	no
TCONS_00020246	XLOC_016844	DACT1	5:54991343-55000030	1.81503	0.776943	-1.22411	0.03355	0.142623	no
TCONS_00007229	XLOC_006040	ASCC2	15:11009337-11031813	6.63324	13.4684	1.02179	0.03365	0.142934	no
TCONS_00025427	XLOC_021364	POLA2	AADN03020983.1:20-2249	4.46259	1.72861	-1.36827	0.03365	0.142934	no
TCONS_00001854	XLOC_001492	ENSGALG00000028627	1:52867137-53190177	21.6771	4.58223	-2.24205	0.03375	0.143253	no
TCONS_00017548	XLOC_014661	CHIC2	4:65084085-65104823	4.99994	11.4565	1.19618	0.0338	0.143437	no
TCONS_00002790	XLOC_002224	SNORD15	1:194298570-194305896	20.9767	28.8787	0.461222	0.03395	0.143967	no
TCONS_00023729	XLOC_019780	MECOM	9:19449372-19752139	1.69923	0.825192	-1.04208	0.034	0.144112	no
TCONS_00017971	XLOC_014976	MAMLD1	4:17752826-17830120	1.83128	3.7153	1.02063	0.0342	0.144737	no
TCONS_00000207	XLOC_000169	XPOT	1:33569893-33591982	20.4604	46.4577	1.18309	0.03425	0.144881	no
TCONS_00008460	XLOC_007045	KPNA2	18:6953317-6958961	29.6199	14.0893	-1.07197	0.03425	0.144881	no
TCONS_00005062	XLOC_004253	SLC7A5	11:17424759-17461135	42.4713	100.055	1.23623	0.0344	0.145438	no
TCONS_00014460	XLOC_012067	MPP2	27:5192608-5198967	8.43598	3.93353	-1.10073	0.03455	0.145849	no
TCONS_00009324	XLOC_007755	ADAM11	2:20749271-20858466	0.323659	1.09452	1.75776	0.03475	0.146499	no
TCONS_00015593	XLOC_012979	CPSF3	3:95762548-95776222	8.0032	16.1029	1.00867	0.0348	0.146661	no
TCONS_00022658	XLOC_018901	RC3H1	8:7324975-7355098	2.00719	4.27748	1.09158	0.03495	0.147049	no
TCONS_00012684	XLOC_010589	NEFL	22:944237-949102	1.41318	0.508842	-1.47365	0.03495	0.147049	no
TCONS_00021433	XLOC_017849	DHX32	6:32052113-32076039	0.510753	5.98631	3.55097	0.035	0.147142	no
TCONS_00021404	XLOC_017827	SNORA19	6:29508819-29537182	2.89487	0	-inf	0.03525	0.1479	no
TCONS_00019778	XLOC_016487	WEE1	5:8755051-8763114	8.96536	20.5272	1.1951	0.0353	0.14806	no
TCONS_00023784	XLOC_019824	WWTR1	9:23264510-23307935	3.66415	7.37628	1.00942	0.0353	0.14806	no
TCONS_00014433	XLOC_012044	ACL	27:4701711-4720355	36.6923	91.8015	1.32304	0.0354	0.148362	no
TCONS_00005431	XLOC_004567	NT5DC2	12:590127-663481	13.3643	29.2442	1.12977	0.0354	0.148362	no
TCONS_00001948	XLOC_001563	RERG	1:62779915-62887409	2.13895	4.27009	0.997365	0.03545	0.148474	no
TCONS_00007679	XLOC_006409	ENTPD8	17:927030-933004	0.650713	1.49858	1.20351	0.0355	0.148634	no
TCONS_00003936	XLOC_003349	BNIP2	10:4876779-4886390	16.354	7.68778	-1.08901	0.0356	0.148857	no
TCONS_00007414	XLOC_006193	LIMK2	15:9053434-9084147	12.4491	27.115	1.12304	0.03565	0.148977	no
TCONS_00015170	XLOC_012631	GTPBP2	3:30218460-30228676	3.24203	6.48168	0.999469	0.03565	0.148977	no
TCONS_00012318	XLOC_010268	SPSB1	21:3318032-3349182	4.36794	8.66591	0.988399	0.03575	0.149287	no
TCONS_00026928	XLOC_022776	ENSGALG00000018363	MT:12933-12998	4512.38	1887.29	-1.25757	0.0358	0.149388	no
TCONS_00015346	XLOC_012780	MAP3K5	3:54290127-54341428	0.536716	1.12958	1.07356	0.03585	0.149488	no
TCONS_00004367	XLOC_003672	CHSY1	10:17039729-17094142	15.2911	7.16011	-1.09463	0.03585	0.149488	no
TCONS_00026906	XLOC_022775	ENSGALG00000018385	MT:2272-2345	6037.21	2491.82	-1.27668	0.03585	0.149488	no
TCONS_00002584	XLOC_002052	SNORA31	1:167058419-167066619	49.7019	15.2338	-1.70603	0.03585	0.149488	no
TCONS_00014924	XLOC_012456	SLC24A3	3:3903173-4034970	0.714986	1.58532	1.14878	0.0361	0.150255	no
TCONS_00013065	XLOC_010902	DNALI1	23:3699919-3703222	3.53822	1.21682	-1.53991	0.03625	0.150642	no
TCONS_00009779	XLOC_008126	EPB41L3	2:100033708-100101435	14.7911	35.1362	1.24823	0.0364	0.151097	no
TCONS_00027297	XLOC_023054	CHPKCI	Z:44758625-44762622	56.588	113.921	1.00946	0.0365	0.151374	no
TCONS_00002147	XLOC_001715	ATP1B1	1:83104917-83189504	5.72292	14.5948	1.35064	0.0366	0.15167	no
TCONS_00009336	XLOC_007764	PTTG1IP	2:21631954-21654534	14.0144	29.1549	1.05683	0.0366	0.15167	no
TCONS_00013852	XLOC_011560	MOV10	26:3486368-3492328	1.65571	0.734728	-1.17217	0.0366	0.15167	no
TCONS_00023012	XLOC_019175	CENPL	8:5533681-5536458	2.8312	1.24305	-1.18753	0.0366	0.15167	no
TCONS_00015021	XLOC_012525	gga-mir-3526	3:14928611-14932913	493.325	136.806	-1.85041	0.03675	0.152142	no
TCONS_00005649	XLOC_004743	ENSGALG00000020778	12:18118653-18131161	4.4373	1.67929	-1.40183	0.0368	0.15225	no
TCONS_00021262	XLOC_017709	RBP3	6:17527693-17542877	2.05252	0.693886	-1.56462	0.0368	0.15225	no
TCONS_00019296	XLOC_016117	RAPSN	5:22161201-22170398	0.528376	1.50379	1.50896	0.03695	0.152493	no
TCONS_00014003	XLOC_011682	IRF6	26:3108077-3115112	1.20864	2.78105	1.20224	0.03695	0.152493	no
TCONS_00017547	XLOC_014660	ENSGALG00000028657	4:65040548-65041700	0.769622	2.64802	1.78269	0.03705	0.152786	no
TCONS_00004314	XLOC_003631	HDGFRP3	10:10735631-10772791	5.12957	10.1858	0.989648	0.03705	0.152786	no
TCONS_00017779	XLOC_014838	ACRC	4:2169807-2177051	2.67047	1.15412	-1.2103	0.0373	0.153618	no
TCONS_00006886	XLOC_005746	NTN1	14:14014722-14042108	0.664084	1.45653	1.1331	0.03735	0.153764	no
TCONS_00010866	XLOC_008989	MMP16	2:123445893-123621303	0.562345	1.15826	1.04243	0.03745	0.154126	no
TCONS_00009450	XLOC_007860	ANO10	2:41480493-41496207	1.76932	3.73693	1.07866	0.0376	0.154553	no
TCONS_00019565	XLOC_016327	APOPT1	5:50312178-50320905	5.55381	11.0268	0.98947	0.0376	0.154553	no
TCONS_00000096	XLOC_000077	MAGI2	1:11930693-12230824	3.41871	6.99422	1.03271	0.0377	0.154833	no
TCONS_00027756	XLOC_023429	MLLT3	Z:33889452-34000379	2.44933	5.10875	1.06058	0.03775	0.154959	no
TCONS_00019714	XLOC_016443	PTDSS1	5:1496124-1534361	9.78228	21.3692	1.12729	0.038	0.155663	no
TCONS_00017218	XLOC_014409	NPY2R	4:20013682-20014840	3.15616	1.32199	-1.25546	0.03805	0.155797	no
TCONS_00001952	XLOC_001566	LMO3	1:63504394-63561066	0.671986	2.08745	1.63524	0.0381	0.155921	no
TCONS_00010130	XLOC_008417	BAMBI	2:15230157-15236740	1.97503	3.94107	0.996713	0.03815	0.156046	no
TCONS_00004153	XLOC_003511	ENSGALG00000002541	10:342471-350845	32.4073	15.2931	-1.08343	0.0384	0.156745	no
TCONS_00021193	XLOC_017655	TYSND1	6:11069707-11072524	5.14609	2.37723	-1.1142	0.03845	0.156889	no
TCONS_00015185	XLOC_012644	STRN	3:31428644-31485527	2.13013	4.44919	1.0626	0.0385	0.157022	no
TCONS_00019294	XLOC_016116	CELF1	5:22103004-22157096	11.809	36.4993	1.62799	0.03855	0.157186	no
TCONS_00007743	XLOC_006460	SH2D3C	17:4903794-4923543	1.14488	2.50546	1.12988	0.03855	0.157186	no
TCONS_00013668	XLOC_011414	CTSS	25:1700502-1705069	1.9663	0.725531	-1.43838	0.03865	0.157472	no
TCONS_00022263	XLOC_018537	ITGB5	7:27374148-27415070	17.1703	8.52195	-1.01066	0.0387	0.157615	no
TCONS_00004733	XLOC_003988	SHCBP1	11:7351097-7365112	2.24824	0.980518	-1.19718	0.0387	0.157615	no
TCONS_00020899	XLOC_017431	PPYR1	6:17401437-17402571	6.89871	3.18486	-1.1151	0.03875	0.157738	no
TCONS_00024377	XLOC_020341	ENSGALG00000021087	AADN03010432.1:2659-15827	1.27211	0.582679	-1.12645	0.03875	0.157738	no
TCONS_00010325	XLOC_008564	ENSGALG00000023126	2:34302633-34303705	0.915306	3.07132	1.74653	0.0388	0.157891	no
TCONS_00010049	XLOC_008354	ENSGALG00000026578	2:2273674-2290753	1.22797	2.63318	1.10053	0.0388	0.157891	no
TCONS_00001087	XLOC_000871	C2ORF40	1:134771682-134776149	21.6755	10.7977	-1.00534	0.0389	0.158196	no
TCONS_00006094	XLOC_005110	NEURL1B	13:8254941-8280226	1.84801	0.656989	-1.49203	0.0389	0.158196	no
TCONS_00004377	XLOC_003677	SPG21	10:17199825-17223517	0.00391821	5.53542	10.4643	0.03895	0.158318	no
TCONS_00009335	XLOC_007763	CLDN12	2:21617713-21618975	1.71569	3.76938	1.13554	0.03895	0.158318	no
TCONS_00013848	XLOC_011558	WNT2B	26:3436076-3448001	261.205	97.303	-1.42462	0.03895	0.158318	no
TCONS_00023118	XLOC_019253	CDC7	8:13442244-13459969	1.42677	0.647019	-1.14087	0.039	0.158471	no
TCONS_00022144	XLOC_018437	MTX2	7:15709763-15742887	16.666	33.6508	1.01373	0.0391	0.158786	no
TCONS_00021444	XLOC_017854	EBF3	6:33682902-33790682	1.34892	3.07847	1.19041	0.0394	0.159738	no
TCONS_00009924	XLOC_008246	PDP1	2:125683594-125690722	6.84914	3.42018	-1.00185	0.03945	0.15988	no
TCONS_00027302	XLOC_023059	C5ORF13	Z:46263609-46283078	146.407	416.423	1.50806	0.03995	0.16135	no
TCONS_00003987	XLOC_003381	FAM214A	10:8193074-8224929	6.62922	14.9539	1.17361	0.03995	0.16135	no
TCONS_00018346	XLOC_015257	PGM2	4:69406182-69426500	15.5227	43.0528	1.47173	0.04	0.161521	no
TCONS_00000470	XLOC_000385	AKR1D1	1:56701685-56735737	1.43155	0.242136	-2.56369	0.04	0.161521	no
TCONS_00005061	XLOC_004252	KLHDC4	11:17380192-17407856	10.9534	21.511	0.973693	0.04005	0.16162	no
TCONS_00004300	XLOC_003620	SHC4	10:9870131-9896086	6.18889	3.10727	-0.994034	0.04005	0.16162	no
TCONS_00012522	XLOC_010434	EFHD2	21:4927439-4930207	8.16691	3.74626	-1.12434	0.0401	0.16175	no
TCONS_00007804	XLOC_006513	SNORD36	17:6866151-6869274	242.128	176.22	-0.458391	0.04025	0.162149	no
TCONS_00009505	XLOC_007904	ELMO1	2:46963798-47228581	1.50386	2.9842	0.988674	0.0405	0.162836	no
TCONS_00023986	XLOC_019976	ENSGALG00000006246	9:15353098-15355625	4.64591	9.19406	0.984739	0.0405	0.162836	no
TCONS_00010802	XLOC_008940	ASPH	2:112979893-113084210	34.2973	13.5424	-1.34061	0.04055	0.162955	no
TCONS_00007184	XLOC_006001	PATZ1	15:9016145-9040053	2.6527	5.6001	1.07799	0.0408	0.163679	no
TCONS_00004890	XLOC_004117	COQ9	11:566403-572627	6.05687	2.85769	-1.08372	0.04085	0.163808	no
TCONS_00006544	XLOC_005496	ENSGALG00000023702	14:12327746-12341602	0.727131	2.35938	1.69812	0.04105	0.16436	no
TCONS_00026307	XLOC_022215	ENSGALG00000025973	JH375637.1:20-1619	16.7472	7.46332	-1.16603	0.04105	0.16436	no
TCONS_00000645	XLOC_000522	FOXM1	1:75109436-75119160	7.92206	4.03564	-0.973078	0.0412	0.164743	no
TCONS_00006651	XLOC_005571	BAIAP2L1	14:1146803-1181494	2.36743	4.82352	1.02676	0.0413	0.165039	no
TCONS_00019332	XLOC_016146	TYRO3	5:24215767-24251926	6.88176	14.2506	1.05017	0.04135	0.165187	no
TCONS_00007819	XLOC_006526	SNORA17	17:7722797-7722930	23.537	0	-inf	0.0414	0.165241	no
TCONS_00022637	XLOC_018885	STX6	8:5790974-5804968	4.12835	8.15189	0.981567	0.0415	0.165474	no
TCONS_00014955	XLOC_012472	NRXN1	3:6450554-7094776	1.38862	0.633128	-1.13309	0.04165	0.165843	no
TCONS_00022219	XLOC_018503	WNT6	7:21900551-21908596	3.41141	1.27185	-1.42344	0.0417	0.166021	no
TCONS_00014574	XLOC_012167	C19orf21	28:2691782-2694367	1.07246	0.324375	-1.72519	0.0418	0.166325	no
TCONS_00014904	XLOC_012441	ENSGALG00000026665	3:2625284-2715782	3.59653	0	-inf	0.0419	0.166639	no
TCONS_00021055	XLOC_017554	HTRA1	6:30810572-30839263	36.4656	79.8984	1.13163	0.04195	0.166797	no
TCONS_00000356	XLOC_000291	CENPM	1:49318355-49323050	10.5149	4.57626	-1.20019	0.042	0.166912	no
TCONS_00020770	XLOC_017346	CHANK3	6:8174621-8516386	8.29816	19.5074	1.23316	0.04205	0.167027	no
TCONS_00009319	XLOC_007751	ACBD7	2:20501821-20505075	4.24343	9.47122	1.15832	0.0421	0.167131	no
TCONS_00013893	XLOC_011594	BTG2	26:5157230-5161261	2.55797	4.97416	0.959452	0.0421	0.167131	no
TCONS_00009260	XLOC_007716	PARD3	2:13068735-13498588	0.922249	3.47751	1.91483	0.04225	0.167591	no
TCONS_00007162	XLOC_005985	MIF	15:8090141-8091977	2360.6	8488.02	1.84627	0.04225	0.167591	no
TCONS_00021903	XLOC_018262	MRAS	7:24731578-24765366	3.88772	8.18969	1.07488	0.04225	0.167591	no
TCONS_00010108	XLOC_008398	NCAPG2	2:9417856-9456238	1.05723	0.514462	-1.03915	0.04225	0.167591	no
TCONS_00004157	XLOC_003514	ALPK3	10:380305-419904	6.29213	17.694	1.49164	0.0423	0.167716	no
TCONS_00019515	XLOC_016288	UNC79	5:44411262-44508014	0.8413	1.6537	0.975007	0.0423	0.167716	no
TCONS_00006143	XLOC_005148	LARP1	13:11373970-11390962	17.7558	45.4188	1.355	0.0426	0.168621	no
TCONS_00000465	XLOC_000382	HIPK2	1:56212459-56305807	14.8254	49.5898	1.74197	0.04265	0.168755	no
TCONS_00024588	XLOC_020537	SAMD14	AADN03012153.1:20-2512	2.69546	0.977394	-1.46352	0.0428	0.169191	no
TCONS_00000978	XLOC_000787	RPS6KA3	1:119204997-119240906	7.76194	3.89284	-0.995595	0.0429	0.169449	no
TCONS_00013246	XLOC_011063	SNORD14	24:3069115-3075912	100.597	169.071	0.749043	0.04295	0.169541	no
TCONS_00027359	XLOC_023105	LMNB1	Z:56036834-56061507	7.90922	3.71658	-1.08956	0.04295	0.169541	no
TCONS_00023255	XLOC_019362	PPAP2B	8:24600648-24643425	3.50908	1.72774	-1.02221	0.043	0.169665	no
TCONS_00010549	XLOC_008730	FARS2	2:65290447-65521910	6.68204	12.936	0.953026	0.04325	0.170323	no
TCONS_00012796	XLOC_010686	VDAC3	22:2732967-2742005	25.9808	52.2982	1.00932	0.0433	0.170499	no
TCONS_00027325	XLOC_023079	ENSGALG00000026811	Z:51527574-51601443	1.1503	2.25494	0.971078	0.0434	0.170755	no
TCONS_00014457	XLOC_012065	VAT1	27:5112055-5120981	7.70402	16.0801	1.06159	0.0435	0.17101	no
TCONS_00007263	XLOC_006072	C22orf39	15:656748-657344	15.6616	6.03194	-1.37654	0.04365	0.171409	no
TCONS_00014818	XLOC_012362	ENSGALG00000004132	28:4594417-4604249	4.52684	2.24497	-1.01181	0.0437	0.171542	no
TCONS_00017907	XLOC_014935	ZDHHC15	4:12536128-12560740	0.421691	1.05243	1.31946	0.04375	0.171696	no
TCONS_00009271	XLOC_007722	ARHGAP12	2:14195439-14259956	2.39138	7.21107	1.59237	0.0438	0.171839	no
TCONS_00004302	XLOC_003622	COPS2	10:9932684-9953887	28.4211	60.9003	1.09949	0.04385	0.171992	no
TCONS_00004434	XLOC_003717	RCCD1	10:19567062-19570204	3.89473	1.82464	-1.09391	0.0439	0.172146	no
TCONS_00008780	XLOC_007320	PRR11	19:7196770-7200048	4.63553	2.12539	-1.125	0.0439	0.172146	no
TCONS_00026982	XLOC_022813	SNORD58	Z:1078184-1081530	117.569	42.0202	-1.48436	0.0439	0.172146	no
TCONS_00027737	XLOC_023414	NFIB	Z:31231345-31399665	5.41594	11.4643	1.08187	0.04405	0.172521	no
TCONS_00027457	XLOC_023179	ACO1	Z:70787482-70824265	5.96082	11.6555	0.967422	0.0442	0.172991	no
TCONS_00012733	XLOC_010632	NCAPH	22:2937123-2946362	6.67837	3.32252	-1.00722	0.04425	0.173123	no
TCONS_00021974	XLOC_018314	FMNL2	7:34991274-35047158	5.01936	10.452	1.0582	0.0443	0.173244	no
TCONS_00021075	XLOC_017572	MKI67	6:32890713-32910556	2.94848	0.914397	-1.68908	0.0443	0.173244	no
TCONS_00016310	XLOC_013560	PRIM2	3:86044770-86130756	0.962848	0.461123	-1.06216	0.04435	0.173396	no
TCONS_00001402	XLOC_001125	GUCY2F	1:192719377-192753585	0.999655	2.10796	1.07635	0.04475	0.174541	no
TCONS_00010118	XLOC_008407	KLF6	2:11735793-11743710	1.98399	3.86655	0.962639	0.0449	0.174954	no
TCONS_00012007	XLOC_009996	PXDNL	20:9382941-9424831	3.45716	1.77521	-0.961595	0.0449	0.174954	no
TCONS_00010435	XLOC_008638	SNORA62	2:44935745-44940493	17.2604	13.4379	-0.361154	0.04505	0.175377	no
TCONS_00021927	XLOC_018278	PDIA5	7:26336030-26418310	7.22316	1.59284	-2.18103	0.04505	0.175377	no
TCONS_00004298	XLOC_003618	FBN1	10:9669984-9805190	7.40595	17.3108	1.22491	0.0451	0.175507	no
TCONS_00010423	XLOC_008627	EXOSC7	2:43691239-43710727	3.79511	7.57216	0.996561	0.0451	0.175507	no
TCONS_00015192	XLOC_012648	MEMO1	3:33011257-33036304	27.8264	54.9868	0.982628	0.0452	0.175724	no
TCONS_00019262	XLOC_016088	NAT10	5:17802460-17824136	3.7252	7.20668	0.952015	0.04525	0.175865	no
TCONS_00026269	XLOC_022178	ENSGALG00000022019	JH375594.1:2-1017	9.19861	4.1671	-1.14237	0.0453	0.175995	no
TCONS_00008452	XLOC_007040	TEX2	18:6766319-6786946	1.75111	3.46574	0.984895	0.0457	0.177234	no
TCONS_00020217	XLOC_016821	ENSGALG00000023019	5:52297123-52298687	6.59742	2.19697	-1.58639	0.0458	0.177481	no
TCONS_00013495	XLOC_011274	CRABP2	25:468702-470859	8.66564	20.1684	1.21872	0.0461	0.17835	no
TCONS_00027413	XLOC_023144	GRIN3A	Z:64830089-64898868	12.8092	27.3384	1.09374	0.04615	0.178478	no
TCONS_00022620	XLOC_018869	KIFAP3	8:4982259-5039415	19.1627	9.89529	-0.953488	0.04615	0.178478	no
TCONS_00002539	XLOC_002017	CLN5	1:153666740-153675265	4.75795	9.28527	0.964605	0.04645	0.179343	no
TCONS_00010113	XLOC_008403	LARP4B	2:10249041-10281209	2.45409	5.04718	1.04029	0.0465	0.179427	no
TCONS_00025202	XLOC_021142	ENSGALG00000000386	AADN03018398.1:4522-18089	4.56392	8.99339	0.978591	0.04655	0.179576	no
TCONS_00020262	XLOC_016858	LGALS3	5:56155602-56157659	22.2135	42.439	0.933953	0.04655	0.179576	no
TCONS_00000056	XLOC_000047	GATA3	1:4288841-4318191	0.159129	2.34213	3.87955	0.04665	0.179842	no
TCONS_00027120	XLOC_022910	NDUFS4	Z:15962741-16010010	5.13618	9.93964	0.952498	0.04665	0.179842	no
TCONS_00004206	XLOC_003554	CCDC33	10:2056282-2084749	0.943879	0.246603	-1.93641	0.04665	0.179842	no
TCONS_00000112	XLOC_000091	PIK3CG	1:14213410-14241547	3.3682	6.62139	0.975153	0.0467	0.179947	no
TCONS_00009791	XLOC_008134	COLEC12	2:101677427-101772864	4.08476	10.1571	1.31416	0.0469	0.180564	no
TCONS_00007040	XLOC_005886	C15H22ORF25	15:1254452-1271124	4.32852	8.34537	0.947101	0.04725	0.181571	no
TCONS_00011022	XLOC_009115	FAM83H	2:148565718-148571435	2.49207	1.23868	-1.00854	0.0473	0.181675	no
TCONS_00002384	XLOC_001906	STS	1:125766036-125867934	0.53628	1.21261	1.17705	0.04735	0.181757	no
TCONS_00024005	XLOC_019991	SOX2OT_exon1	9:16391648-16391874	20.5775	51.65	1.3277	0.0474	0.181916	no
TCONS_00010464	XLOC_008664	GOLGA4	2:49527917-49571384	7.13094	14.8246	1.05583	0.04775	0.182861	no
TCONS_00013306	XLOC_011111	ALG9	24:6249881-6274575	8.93896	17.253	0.948668	0.04785	0.183156	no
TCONS_00017005	XLOC_014229	EDA	4:1099069-1170405	3.3895	6.68982	0.980895	0.0479	0.183292	no
TCONS_00023878	XLOC_019892	VAMP2	9:5043818-5087998	0.707723	1.68955	1.25538	0.0482	0.184018	no
TCONS_00027503	XLOC_023215	SNX24	Z:81101070-81177259	4.18638	8.12016	0.955803	0.0482	0.184018	no
TCONS_00001795	XLOC_001444	ZC3H7B	1:49543422-49586558	9.22304	20.3384	1.14089	0.04845	0.184629	no
TCONS_00013488	XLOC_011267	KIRREL	25:325960-347446	10.4222	5.21147	-0.999892	0.0485	0.184753	no
TCONS_00026736	XLOC_022627	AEBP1	JH376336.1:20-3018	4.39501	2.15326	-1.02934	0.0488	0.185628	no
TCONS_00020916	XLOC_017446	HECTD2	6:19338973-19374354	1.06993	0.499721	-1.09833	0.0488	0.185628	no
TCONS_00001311	XLOC_001051	KDELC2	1:179477257-179487276	3.00632	7.17011	1.254	0.0489	0.185931	no
TCONS_00000141	XLOC_000118	PANX2	1:19947198-19967662	2.57746	4.92781	0.934997	0.0489	0.185931	no
TCONS_00002792	XLOC_002225	SNORD15	1:194298570-194305896	17.5281	3.69832	-2.24473	0.04905	0.186378	no
TCONS_00000188	XLOC_000153	PDZRN4	1:28987764-29234095	0.737397	1.60287	1.12014	0.04915	0.186702	no
TCONS_00007127	XLOC_005956	UBE3B	15:6740058-6786099	1.04583	2.07862	0.990976	0.04935	0.187171	no
TCONS_00015299	XLOC_012742	ENSGALG00000012412	3:47933231-48068830	4.12794	8.15609	0.982457	0.0494	0.187293	no
TCONS_00025869	XLOC_021799	SNORD22	AADN03026125.1:2242-2368	386.38	143.765	-1.4263	0.04945	0.187416	no
TCONS_00002709	XLOC_002155	FUT4	1:184863375-184864692	3.05829	1.07164	-1.51291	0.04945	0.187416	no
TCONS_00018413	XLOC_015307	SOHO-1	4:80966339-80969431	15.5047	31.5367	1.02432	0.0495	0.187538	no
TCONS_00008066	XLOC_006711	gga-mir-6712	17:9510604-9520359	24.1535	40.0835	0.730775	0.0495	0.187538	no
TCONS_00012365	XLOC_010305	DHRS3	21:5316085-5340991	2.60651	1.31768	-0.984117	0.04985	0.188437	no
TCONS_00018234	XLOC_015169	UGT8	4:55856552-55899875	1.67195	0.817581	-1.0321	0.04995	0.188658	no
TCONS_00017360	XLOC_014520	RWDD4	4:39225936-39235011	9.38664	17.9606	0.936155	0.0501	0.189056	no
TCONS_00017797	XLOC_014853	LRCH2	4:2839143-2877012	2.00068	3.92597	0.972559	0.0502	0.189354	no
TCONS_00022029	XLOC_018352	FN1	7:4333467-4382817	2.40022	0.558639	-2.10318	0.05025	0.189486	no
TCONS_00008783	XLOC_007323	YPEL2	19:7223112-7253907	3.32749	6.47247	0.959882	0.0504	0.189883	no
TCONS_00019160	XLOC_016014	SNORA3	5:9173635-9176702	18.5657	14.9859	-0.309037	0.0506	0.190399	no
TCONS_00017048	XLOC_014266	ENSGALG00000027899	4:2093389-2094514	6.39156	2.85264	-1.16387	0.05065	0.190531	no
TCONS_00021373	XLOC_017803	XPNPEP1	6:25219898-25248494	10.9912	21.1628	0.94518	0.05075	0.190783	no
TCONS_00014053	XLOC_011717	ITPR3	26:4560706-4598750	1.12792	0.578873	-0.962345	0.05085	0.191046	no
TCONS_00007786	XLOC_006497	AIF1L	17:6079261-6091444	1.8936	0.878523	-1.10798	0.0514	0.192531	no
TCONS_00018143	XLOC_015102	DMP1	4:45093169-45095392	6.42554	3.14956	-1.02867	0.05145	0.192684	no
TCONS_00019613	XLOC_016366	DLGAP5	5:56134599-56153684	5.1085	2.16168	-1.24075	0.05155	0.192945	no
TCONS_00009520	XLOC_007917	LRRFIP2	2:49616196-49657547	6.61644	12.6427	0.93418	0.05175	0.193454	no
TCONS_00025388	XLOC_021326	SPG7	AADN03020457.1:852-26882	13.3684	25.9272	0.955641	0.0518	0.193561	no
TCONS_00027985	XLOC_023622	COMMD10	Z:72555580-72649451	12.3038	23.4651	0.931412	0.0518	0.193561	no
TCONS_00010070	XLOC_008372	GARS	2:4337074-4359285	9.46106	18.0638	0.933026	0.05195	0.193985	no
TCONS_00015972	XLOC_013288	CAPN1	3:29680437-29690820	11.1135	21.7319	0.967504	0.05205	0.194209	no
TCONS_00019209	XLOC_016049	TOLLIP	5:14042658-14068984	6.20171	12.2232	0.97889	0.05215	0.194468	no
TCONS_00015487	XLOC_012893	GABRR2	3:75116067-75141855	0.420538	1.13558	1.43312	0.0522	0.194586	no
TCONS_00000417	XLOC_000340	IL2RB	1:51302271-51314508	0.886182	1.79474	1.0181	0.05225	0.194704	no
TCONS_00000071	XLOC_000059	ENSGALG00000005870	1:6582222-6603252	1.46866	0.747431	-0.974488	0.05225	0.194704	no
TCONS_00000922	XLOC_000740	ABCG1	1:108646586-108699943	0.648207	1.40414	1.11516	0.05245	0.195277	no
TCONS_00019159	XLOC_016013	SNORA3	5:9173635-9176702	24.2359	9.84263	-1.30003	0.05245	0.195277	no
TCONS_00001615	XLOC_001299	CAV1	1:24997068-25013453	12.8283	27.3452	1.09196	0.05255	0.195569	no
TCONS_00012706	XLOC_010610	DDHD2	22:2274478-2282512	12.501	28.9432	1.21118	0.05275	0.196164	no
TCONS_00017292	XLOC_014465	SNORD73	4:32682085-32685468	452.074	169.614	-1.4143	0.0528	0.196327	no
TCONS_00002144	XLOC_001713	SLC35A5	1:82961403-82978204	2.20333	9.98372	2.17989	0.0529	0.196572	no
TCONS_00013888	XLOC_011590	PRICKLE4	26:5001118-5006673	2.04087	0.834823	-1.28964	0.0529	0.196572	no
TCONS_00023716	XLOC_019769	PLD1	9:18987371-19027508	8.70163	4.31568	-1.0117	0.053	0.19684	no
TCONS_00008915	XLOC_007434	PHKG1	19:4896317-4901236	22.6215	43.8069	0.953465	0.0531	0.197166	no
TCONS_00006656	XLOC_005576	PDGF-A	14:1990040-2011428	9.92375	5.0191	-0.983457	0.0533	0.197608	no
TCONS_00027952	XLOC_023590	TMEM215	Z:66910244-66910952	2.82503	0.749555	-1.91416	0.05335	0.197701	no
TCONS_00006073	XLOC_005090	PTTG1	13:7160403-7162582	26.268	13.6118	-0.948442	0.05355	0.198234	no
TCONS_00004359	XLOC_003665	RGMA	10:14166476-14183190	16.1069	34.6012	1.10315	0.0538	0.198916	no
TCONS_00010451	XLOC_008653	EEPD1	2:47380408-47439944	1.58021	3.30589	1.06492	0.05385	0.199031	no
TCONS_00026248	XLOC_022157	ENSGALG00000003477	JH375561.1:16560-20659	7.78317	15.3166	0.976669	0.05385	0.199031	no
TCONS_00002111	XLOC_001685	NDUFB4	1:79257199-79258833	18.2733	35.3817	0.953267	0.0539	0.199169	no
TCONS_00018366	XLOC_015274	gga-mir-218-1	4:74557148-74802699	0	33.6122	inf	0.05395	0.199308	no
TCONS_00023130	XLOC_019261	SH3GLB1	8:14873567-14890526	18.7046	36.9957	0.983965	0.05395	0.199308	no
TCONS_00014308	XLOC_011944	RND2	27:5126611-5140086	0.770798	2.81709	1.86978	0.054	0.199458	no
TCONS_00001979	XLOC_001588	CYB5R3	1:68448250-68462610	9.61061	18.7949	0.96764	0.05405	0.199573	no
TCONS_00017835	XLOC_014880	FGF13	4:4730770-4781663	1.85215	0.310217	-2.57785	0.05405	0.199573	no
TCONS_00008028	XLOC_006681	FAM69B	17:7727748-7732529	3.50707	6.69855	0.933584	0.0542	0.199987	no
TCONS_00006212	XLOC_005198	P4HA2	13:16062866-16086914	10.3879	5.47833	-0.923102	0.0542	0.199987	no
TCONS_00012452	XLOC_010379	PUSL1	21:2357084-2379493	3.88959	7.96775	1.03455	0.05425	0.200113	no
TCONS_00027832	XLOC_023490	CDC42SE2	Z:44617582-44658144	3.46969	6.50593	0.906949	0.05425	0.200113	no
TCONS_00024063	XLOC_020034	TIPARP	9:22313992-22346827	1.67775	3.25496	0.956113	0.0543	0.200216	no
TCONS_00015135	XLOC_012603	PRKCE	3:25576042-25856010	0.925138	1.96678	1.08809	0.05465	0.201098	no
TCONS_00009818	XLOC_008158	ASXL3	2:106537939-106707763	1.39938	2.66571	0.929734	0.0548	0.201545	no
TCONS_00021158	XLOC_017629	CDC2	6:8142504-8170935	31.8901	10.6098	-1.5877	0.05495	0.201933	no
TCONS_00017864	XLOC_014901	TRAIL-LIKE	4:9569075-9573092	10.1603	5.42195	-0.906063	0.0551	0.202367	no
TCONS_00013379	XLOC_011170	ABCG4	24:4269724-4275800	0.451535	1.15374	1.35341	0.0552	0.202605	no
TCONS_00008315	XLOC_006926	CYTH1	18:10062345-10070304	49.3819	106.148	1.10402	0.05525	0.202695	no
TCONS_00007689	XLOC_006419	FKBP15	17:1501503-1527639	4.77656	9.11272	0.931909	0.05525	0.202695	no
TCONS_00021885	XLOC_018252	IGFBP5	7:22733554-22750389	4.75815	0.479362	-3.31121	0.05535	0.20298	no
TCONS_00008392	XLOC_006990	METRNL	18:3059723-3076510	7.17114	13.4659	0.909032	0.0554	0.203105	no
TCONS_00017675	XLOC_014753	CTBP1	4:84194206-84328723	16.5865	33.4781	1.01321	0.05545	0.203194	no
TCONS_00000965	XLOC_000776	DMD	1:114233666-114932830	4.53027	9.20682	1.02311	0.05555	0.203513	no
TCONS_00014780	XLOC_012333	ENSGALG00000025766	28:3351607-3356165	1.14464	2.86234	1.3223	0.05575	0.20394	no
TCONS_00001164	XLOC_000935	ENSGALG00000016918	1:153680831-153685665	62.4316	125.067	1.00235	0.05575	0.20394	no
TCONS_00022073	XLOC_018383	HECW2	7:9312996-9419687	2.20351	4.17284	0.921228	0.05585	0.204212	no
TCONS_00010602	XLOC_008772	ANKRD33B	2:78170627-78211788	1.24196	0.553017	-1.16723	0.05595	0.204519	no
TCONS_00020845	XLOC_017398	KCNMA1	6:12928165-13365708	1.52957	0.474286	-1.6893	0.05605	0.20479	no
TCONS_00017644	XLOC_014731	ENSGALG00000015554	4:80001880-80096302	1.76861	0.806471	-1.13293	0.05615	0.205025	no
TCONS_00022189	XLOC_018475	LASS6	7:18442946-18552421	0.795326	1.91143	1.26504	0.0562	0.205173	no
TCONS_00012401	XLOC_010337	KLHDC7A	21:6036-7743	1.59309	0.126705	-3.65228	0.0562	0.205173	no
TCONS_00004161	XLOC_003517	SORD	10:548658-583858	7.07864	13.3628	0.916681	0.05625	0.205308	no
TCONS_00011776	XLOC_009822	SLC52A3	20:10254505-10257465	8.03824	15.1109	0.910641	0.05675	0.20667	no
TCONS_00027141	XLOC_022927	ENSGALG00000014734	Z:18953779-19066955	0.805756	1.60007	0.989716	0.0568	0.206769	no
TCONS_00023489	XLOC_019584	DGKD	9:728830-786491	2.306	4.33387	0.910264	0.05695	0.207196	no
TCONS_00000876	XLOC_000707	HUNK	1:104060718-104118405	1.02288	1.96611	0.942701	0.057	0.207318	no
TCONS_00027691	XLOC_023378	F2R	Z:23303967-23314107	2.28395	4.27346	0.903877	0.057	0.207318	no
TCONS_00007207	XLOC_006018	CIT	15:9566083-9638282	1.58545	2.97784	0.909378	0.05705	0.207441	no
TCONS_00010830	XLOC_008961	EYA1	2:116629418-116718405	4.29914	8.10467	0.914705	0.05735	0.208162	no
TCONS_00009480	XLOC_007884	ZDHHC3	2:43720814-43737848	6.51143	12.3296	0.921077	0.0575	0.20848	no
TCONS_00027395	XLOC_023130	TMEM161B	Z:60417070-60449396	0.696702	1.6865	1.27542	0.05755	0.20853	no
TCONS_00003926	XLOC_003340	HERC1	10:3433413-3529161	2.83822	5.77653	1.02522	0.05755	0.20853	no
TCONS_00005450	XLOC_004583	NPRL2	12:1432367-1434822	11.8882	22.2191	0.902278	0.05755	0.20853	no
TCONS_00019572	XLOC_016332	gga-mir-203	5:50592417-50592515	165.358	456.497	1.46501	0.05765	0.208798	no
TCONS_00000674	XLOC_000545	GPR162	1:76707977-76712482	7.87679	14.8755	0.91726	0.0577	0.208931	no
TCONS_00001021	XLOC_000820	MXRA5	1:127679909-127701298	9.27009	57.8181	2.64087	0.05775	0.208993	no
TCONS_00016467	XLOC_013695	CENPQ	3:108420021-108426078	5.11393	2.37682	-1.1054	0.0579	0.209345	no
TCONS_00011653	XLOC_009733	E2F1	20:2483840-2488119	1.99349	0.560486	-1.83055	0.05795	0.209478	no
TCONS_00000343	XLOC_000279	C7ORF55	1:48973388-48974713	3.39685	1.44296	-1.23517	0.058	0.209527	no
TCONS_00014364	XLOC_011989	LIMD2	27:2764309-2769010	4.24298	8.48929	1.00057	0.05805	0.209624	no
TCONS_00011879	XLOC_009902	MYL9	20:453445-460971	19.0772	9.89442	-0.94716	0.0581	0.20971	no
TCONS_00025582	XLOC_021519	ENSGALG00000025794	AADN03022685.1:979-1102	33882.4	11067.2	-1.61424	0.0581	0.20971	no
TCONS_00017549	XLOC_014662	LNX1	4:65267148-65328349	0.882345	1.85704	1.07359	0.05825	0.210024	no
TCONS_00010015	XLOC_008323	RHPN1	2:148019430-148043870	0.921464	1.88932	1.03586	0.05845	0.210554	no
TCONS_00014932	XLOC_012463	KLC4	3:4299438-4314233	10.233	20.2079	0.981689	0.0586	0.210987	no
TCONS_00027214	XLOC_022985	RCL1	Z:27340210-27370116	4.92311	9.4258	0.937044	0.0586	0.210987	no
TCONS_00000309	XLOC_000251	GAS2L3	1:47200247-47214430	1.21472	0.602755	-1.01098	0.0589	0.211731	no
TCONS_00023928	XLOC_019930	ZIC4	9:11379752-11384969	2.16566	0.705574	-1.61794	0.059	0.211994	no
TCONS_00009167	XLOC_007650	VIPR1	2:1722122-1832683	2.56434	0.00078314	-11.677	0.0592	0.212568	no
TCONS_00010690	XLOC_008848	gga-mir-3524b	2:95601104-95601214	23.7036	0	-inf	0.05935	0.21289	no
TCONS_00007403	XLOC_006183	BCR	15:8580819-8673155	1.4477	2.80626	0.954891	0.05935	0.21289	no
TCONS_00027588	XLOC_023291	SLC45A2	Z:10185691-10204950	1.20826	0.621712	-0.958616	0.0595	0.213308	no
TCONS_00007167	XLOC_005990	TBX6	15:8240401-8251321	0.613749	1.46014	1.25039	0.05955	0.213391	no
TCONS_00005615	XLOC_004715	FEZF2	12:13123963-13126168	0.999214	0.269335	-1.89139	0.05955	0.213391	no
TCONS_00020773	XLOC_017348	SLC16A9	6:8593496-8611821	2.09328	4.05673	0.954554	0.0596	0.213522	no
TCONS_00014442	XLOC_012053	ENSGALG00000003345	27:4858829-4864785	0.967968	1.98666	1.03731	0.05965	0.213604	no
TCONS_00023877	XLOC_019891	PER2	9:4978757-5005060	4.25014	8.30188	0.965926	0.0599	0.214161	no
TCONS_00005033	XLOC_004231	ADAMTS18	11:13253761-13323365	10.6975	5.032	-1.08807	0.06	0.21441	no
TCONS_00021831	XLOC_018203	STK39	7:18583601-18668725	8.25548	4.45126	-0.891138	0.06005	0.214528	no
TCONS_00008486	XLOC_007068	SLC39A11	18:9185410-9245846	5.07562	2.71965	-0.900164	0.0602	0.214895	no
TCONS_00016320	XLOC_013570	LRRC1	3:87450184-87502552	3.72427	7.86583	1.07864	0.0603	0.215179	no
TCONS_00010515	XLOC_008706	KDM1B	2:60430399-60456085	0.566756	1.27968	1.17499	0.06045	0.215594	no
TCONS_00009708	XLOC_008067	INO80C	2:83917037-83950796	2.36328	4.40683	0.898954	0.0605	0.215723	no
TCONS_00014927	XLOC_012458	PYGB	3:4121557-4135789	20.4565	41.6961	1.02736	0.0606	0.215995	no
TCONS_00017551	XLOC_014663	SCFD2	4:65537525-65552311	7.71708	14.2026	0.880028	0.0606	0.215995	no
TCONS_00006397	XLOC_005378	ARPC1A	14:4343596-4358663	44.0784	90.5634	1.03886	0.06065	0.216101	no
TCONS_00004288	XLOC_003612	SCG3	10:8596069-8621388	4.09148	2.09665	-0.964533	0.0607	0.216145	no
TCONS_00017025	XLOC_014245	ERCC6L	4:1647893-1651700	1.81618	0.903303	-1.00762	0.0607	0.216145	no
TCONS_00016311	XLOC_013561	BAG2	3:86166587-86175642	1.6275	3.13173	0.944301	0.0608	0.216429	no
TCONS_00019207	XLOC_016048	MOB2	5:13682388-13693223	7.76457	14.3537	0.886445	0.0608	0.216429	no
TCONS_00023820	XLOC_019846	PLEKHB2	9:1740425-1751264	22.1526	51.3537	1.21299	0.06085	0.216509	no
TCONS_00015820	XLOC_013171	ISM1	3:12067878-12108397	7.03194	3.75321	-0.905798	0.06085	0.216509	no
TCONS_00004154	XLOC_003512	SHF	10:354755-371206	6.36914	12.2061	0.93843	0.06115	0.21726	no
TCONS_00027045	XLOC_022851	UBAP1	Z:7418933-7439665	7.01923	3.55461	-0.98162	0.06115	0.21726	no
TCONS_00011922	XLOC_009933	TOX2	20:2604620-2655988	6.21405	12.3486	0.99074	0.06125	0.217494	no
TCONS_00010948	XLOC_009052	DSCC1	2:136256810-136267623	2.46376	1.22663	-1.00616	0.06145	0.218058	no
TCONS_00009633	XLOC_008004	TUBB2B	2:66367677-66370171	19.4224	37.0528	0.93186	0.0615	0.218174	no
TCONS_00019861	XLOC_016548	FADS1	5:16078378-16087971	3.72143	6.80597	0.870944	0.0615	0.218174	no
TCONS_00012987	XLOC_010836	CEP85	23:219500-230114	3.99775	2.07762	-0.944257	0.0615	0.218174	no
TCONS_00000228	XLOC_000187	CCT2	1:35461550-35477625	12.4114	25.5647	1.04249	0.06165	0.218621	no
TCONS_00005667	XLOC_004756	FGD5	12:19771124-19859849	1.39746	2.62001	0.906767	0.0619	0.219287	no
TCONS_00009813	XLOC_008153	DSG2	2:105785434-105802443	3.55619	1.90428	-0.901092	0.062	0.219531	no
TCONS_00002064	XLOC_001650	SCARNA11	1:76468777-76489284	18.1742	0	-inf	0.06205	0.219585	no
TCONS_00014753	XLOC_012310	SEMA6B	28:2496337-2502634	2.53215	4.78185	0.917209	0.0621	0.219701	no
TCONS_00006875	XLOC_005737	HN1L	14:13686796-13691868	5.20906	10.1702	0.965249	0.0622	0.219981	no
TCONS_00004055	XLOC_003432	KLHL25	10:13454716-13456486	17.3447	32.6682	0.913389	0.0622	0.219981	no
TCONS_00012440	XLOC_010368	PRKCZ	21:1799879-1838853	1.35952	2.78069	1.03235	0.0624	0.220529	no
TCONS_00023017	XLOC_019179	IER5	8:5783146-5783434	19.1729	7.00054	-1.45353	0.0625	0.220796	no
TCONS_00026778	XLOC_022666	GGA.17008	JH376379.1:72923-75006	5.67216	2.45536	-1.20796	0.06255	0.220887	no
TCONS_00021183	XLOC_017646	DNA2	6:10199220-10214213	2.69766	1.42731	-0.918416	0.0626	0.221002	no
TCONS_00000416	XLOC_000339	C1QTNF6	1:51283693-51289313	44.0483	20.574	-1.09827	0.06275	0.22131	no
TCONS_00016475	XLOC_013701	CYP39A1	3:109423489-109444248	1.54383	3.16951	1.03775	0.0628	0.221437	no
TCONS_00023643	XLOC_019712	LRCH3	9:14526002-14571546	3.76853	7.1478	0.923498	0.0628	0.221437	no
TCONS_00003992	XLOC_003383	MYO5A	10:8240551-8334033	17.3304	40.253	1.21579	0.06315	0.222412	no
TCONS_00027173	XLOC_022952	ARSB	Z:22361254-22427489	1.35015	2.64875	0.972187	0.0632	0.222576	no
TCONS_00006063	XLOC_005083	ODZ2	13:4187357-4738487	1.71233	3.28035	0.937893	0.06325	0.222653	no
TCONS_00027147	XLOC_022933	RGS7BP	Z:20013550-20051436	0.524162	1.03783	0.98548	0.0634	0.223045	no
TCONS_00027545	XLOC_023255	DCAF12	Z:7369272-7399809	10.3533	5.29043	-0.968636	0.06345	0.223172	no
TCONS_00012115	XLOC_010085	STK35	20:14297809-14302580	8.60166	4.31876	-0.993998	0.06345	0.223172	no
TCONS_00016070	XLOC_013363	C1orf198	3:39856095-39877680	10.0698	19.2652	0.935961	0.0635	0.223298	no
TCONS_00019217	XLOC_016057	ENSGALG00000026343	5:15247677-15247767	65.1519	0	-inf	0.06355	0.223338	no
TCONS_00017203	XLOC_014396	TBC1D8B	4:17337730-17361318	2.58387	4.83235	0.903188	0.06355	0.223338	no
TCONS_00009262	XLOC_007716	PARD3	2:13068735-13498588	1.71741	0.00522263	-8.36125	0.0636	0.223464	no
TCONS_00027131	XLOC_022918	MAP3K1	Z:17217588-17357726	1.39041	3.67097	1.40065	0.0638	0.223931	no
TCONS_00008528	XLOC_007102	MAFG	18:10238532-10242680	2.46702	4.79194	0.95784	0.0638	0.223931	no
TCONS_00027531	XLOC_023241	CCDC5	Z:2138643-2148421	1.55155	0.707319	-1.13328	0.0638	0.223931	no
TCONS_00025439	XLOC_021376	ENSGALG00000027780	AADN03021099.1:1164-5596	6.9291	13.3391	0.94492	0.06415	0.224799	no
TCONS_00010225	XLOC_008488	NDUFA4	2:26144941-26148789	59.1146	118.179	0.999386	0.0642	0.2249	no
TCONS_00001865	XLOC_001500	RIC8B	1:53634892-53669600	5.07521	2.79271	-0.8618	0.06425	0.224988	no
TCONS_00007165	XLOC_005988	DDT	15:8122942-8125377	40.8499	83.804	1.03669	0.06435	0.225214	no
TCONS_00013203	XLOC_011026	SIK2	24:62298-94625	3.68157	6.96035	0.918838	0.0645	0.22554	no
TCONS_00009473	XLOC_007878	FYCO1	2:43339785-43363519	1.98648	3.73683	0.911602	0.06465	0.225878	no
TCONS_00020216	XLOC_016820	NUDT14	5:52117314-52170635	4.23031	7.84997	0.891923	0.06475	0.226153	no
TCONS_00018264	XLOC_015191	PPP3CA	4:59910287-60049717	3.80722	2.06025	-0.885919	0.06475	0.226153	no
TCONS_00027501	XLOC_023213	SNCAIP	Z:80929218-80978534	2.42244	4.45003	0.877353	0.0649	0.226465	no
TCONS_00022191	XLOC_018477	B3GALT1	7:18689015-18689996	1.25568	0.383083	-1.71274	0.0649	0.226465	no
TCONS_00010757	XLOC_008901	AQP4	2:104096405-104109640	10.5359	5.3756	-0.970816	0.06495	0.226565	no
TCONS_00012254	XLOC_010220	ACOT7	21:604536-626571	6.21631	3.15042	-0.980511	0.06495	0.226565	no
TCONS_00007692	XLOC_006421	SNORA65	17:1555904-1558316	41.224	9.90214	-2.05767	0.0651	0.226951	no
TCONS_00021992	XLOC_018327	NAB1	7:39075-59273	5.84133	10.8736	0.896455	0.06515	0.2271	no
TCONS_00003990	XLOC_003382	ARPP19	10:8227076-8238944	29.3088	68.2489	1.21947	0.06525	0.227337	no
TCONS_00002689	XLOC_002139	ELMOD1	1:179756095-179782290	0.760134	1.51442	0.99444	0.06525	0.227337	no
TCONS_00015422	XLOC_012847	C6ORF186	3:65985389-66029579	4.70641	2.29615	-1.03541	0.0653	0.227473	no
TCONS_00001837	XLOC_001478	CDC42EP1	1:51065195-51067106	2.17846	0.701159	-1.63549	0.06535	0.227548	no
TCONS_00021234	XLOC_017688	TLL2	6:16140280-16223667	12.8145	27.5421	1.10386	0.06545	0.227833	no
TCONS_00001169	XLOC_000939	KLF12	1:154791542-155045502	1.23276	2.56592	1.05759	0.0656	0.228205	no
TCONS_00001106	XLOC_000889	ENSGALG00000016827	1:136782200-136788393	2.14938	0.709533	-1.59898	0.0656	0.228205	no
TCONS_00027632	XLOC_023327	MOCS2	Z:15791032-15794905	14.7441	28.2155	0.936354	0.0657	0.228441	no
TCONS_00019402	XLOC_016192	FMN1	5:29701223-29819267	2.07246	3.832	0.886753	0.0657	0.228441	no
TCONS_00026908	XLOC_022775	ENSGALG00000018383	MT:3966-4040	34362	16139.7	-1.0902	0.06575	0.228565	no
TCONS_00017465	XLOC_014602	CCNA2	4:53350908-53358453	3.67414	1.64138	-1.1625	0.06575	0.228565	no
TCONS_00017239	XLOC_014424	NPY5R	4:22840668-22842422	2.73898	1.3697	-0.999777	0.0659	0.228848	no
TCONS_00019390	XLOC_016183	ATP6V1D	5:28245790-28253755	14.4721	26.6344	0.880017	0.066	0.229132	no
TCONS_00008981	XLOC_007486	SLC6A4	19:6201883-6214012	1.07478	0.455586	-1.23825	0.06605	0.229231	no
TCONS_00017659	XLOC_014742	ZFYVE28	4:82209991-82350777	0.58053	1.22397	1.07613	0.06615	0.229453	no
TCONS_00017531	XLOC_014646	MTUS1	4:62557972-62607677	1.59315	2.99182	0.909143	0.06615	0.229453	no
TCONS_00000082	XLOC_000069	SEMA3D	1:8177103-8318907	1.22598	0.525911	-1.22104	0.06615	0.229453	no
TCONS_00004817	XLOC_004057	ZFPM1	11:17837658-17843641	1.16276	2.36314	1.02316	0.0662	0.229551	no
TCONS_00008741	XLOC_007284	SNORD42	19:5800726-5803129	265.719	38.1027	-2.80194	0.06625	0.229649	no
TCONS_00013906	XLOC_011601	FKBP51	26:61867-80894	3.06161	5.63885	0.881111	0.0666	0.230535	no
TCONS_00001168	XLOC_000938	TBC1D4	1:154275639-154383017	0.728138	1.36546	0.907103	0.06665	0.23062	no
TCONS_00026218	XLOC_022131	NR2F6	JH375547.1:158-2185	19.468	10.4247	-0.901097	0.06665	0.23062	no
TCONS_00001262	XLOC_001012	HSPH1	1:174262981-174286406	2.00817	3.73694	0.895978	0.06685	0.231148	no
TCONS_00020130	XLOC_016753	PTPN21	5:42358814-42375595	1.06022	2.09581	0.983135	0.06695	0.231381	no
TCONS_00013031	XLOC_010876	ID3	23:2169482-2170150	43.4716	79.3403	0.86798	0.06745	0.232653	no
TCONS_00002620	XLOC_002084	NHLRC3	1:170531537-170540593	1.27407	2.87179	1.17251	0.06755	0.232922	no
TCONS_00001056	XLOC_000849	PDCL3	1:132518629-132524289	22.2652	41.3613	0.893491	0.0676	0.233031	no
TCONS_00021813	XLOC_018190	OLA1	7:16463673-16548896	17.2566	31.9074	0.88674	0.0677	0.233249	no
TCONS_00019455	XLOC_016238	FCF1	5:37308072-37313662	8.6821	15.8596	0.869241	0.0677	0.233249	no
TCONS_00000918	XLOC_000736	BACE2	1:108198652-108251484	1.56444	2.8648	0.872784	0.06775	0.233307	no
TCONS_00019318	XLOC_016133	CHST1	5:23292380-23294330	2.39184	4.78849	1.00145	0.0681	0.23417	no
TCONS_00019458	XLOC_016240	DLST	5:37370863-37386018	9.35428	18.3654	0.973294	0.0682	0.234425	no
TCONS_00009832	XLOC_008170	SNTG1	2:108653137-108794934	3.11842	5.87989	0.914974	0.06825	0.234558	no
TCONS_00004637	XLOC_003914	ENKD1	11:601634-606659	2.6543	1.2765	-1.05614	0.0683	0.234679	no
TCONS_00008358	XLOC_006963	ENSGALG00000000346	18:15431-16889	8.85221	16.1704	0.869245	0.0685	0.235099	no
TCONS_00018441	XLOC_015332	FGFRL1	4:84627810-84795926	5.89081	13.633	1.21057	0.06855	0.235246	no
TCONS_00004144	XLOC_003503	ENSGALG00000013914	10:19616508-19620261	1.17133	0.556816	-1.07288	0.0687	0.235608	no
TCONS_00027327	XLOC_023080	RNF38	Z:51729347-51816468	4.63526	8.76621	0.919303	0.0688	0.235849	no
TCONS_00017472	XLOC_014608	MAD2L1	4:53952131-53955591	17.431	9.66064	-0.851462	0.0688	0.235849	no
TCONS_00023710	XLOC_019766	NCEH1	9:18723921-18743396	6.74189	13.0102	0.94842	0.06885	0.235969	no
TCONS_00015298	XLOC_012741	PLEKHG1	3:47795130-47933046	3.27373	6.07742	0.892523	0.06895	0.236121	no
TCONS_00016124	XLOC_013405	ENSGALG00000027159	3:49438777-49501611	2.60483	1.37889	-0.917679	0.06895	0.236121	no
TCONS_00024920	XLOC_020866	MAP3K12	AADN03015621.1:20-3899	4.72371	8.89496	0.913066	0.06905	0.236348	no
TCONS_00013266	XLOC_011078	MCAM	24:4206158-4214569	11.1361	4.93841	-1.17313	0.0691	0.236468	no
TCONS_00017182	XLOC_014378	C1GALT1C1	4:16343008-16344697	8.96289	4.8991	-0.871445	0.06915	0.23655	no
TCONS_00007111	XLOC_005941	ALDH2	15:6175169-6211838	14.1697	31.9885	1.17474	0.06935	0.236979	no
TCONS_00013986	XLOC_011666	ENSGALG00000000791	26:2325313-2330088	4.05148	2.13534	-0.923983	0.06935	0.236979	no
TCONS_00010605	XLOC_008775	CCT5	2:78393972-78403910	26.8338	57.1993	1.09195	0.0694	0.237061	no
TCONS_00027246	XLOC_023012	MAMDC2	Z:34741070-34806237	0.642898	1.31683	1.03441	0.0696	0.237527	no
TCONS_00026950	XLOC_022785	ENSGALG00000009227	W:156235-223268	1.92191	4.25995	1.1483	0.0698	0.237992	no
TCONS_00017518	XLOC_014635	NFKB1	4:60395341-60452343	1.61403	2.96381	0.876785	0.06985	0.238124	no
TCONS_00011014	XLOC_009107	MAFA	2:148240819-148241680	48.4074	89.9359	0.893671	0.07005	0.238613	no
TCONS_00019694	XLOC_016428	ENSGALG00000020517	5:895971-897027	1.35196	0.471734	-1.519	0.0702	0.238971	no
TCONS_00016284	XLOC_013538	TTK	3:78612133-78643792	2.50372	1.29584	-0.950188	0.0704	0.239433	no
TCONS_00017476	XLOC_014611	SEC24D	4:54343364-54389121	3.20776	5.82319	0.860242	0.07045	0.239552	no
TCONS_00000607	XLOC_000489	ARHGAP8	1:70002407-70079769	2.02834	1.01284	-1.00189	0.07045	0.239552	no
TCONS_00007758	XLOC_006473	LRRC8A	17:5305567-5310846	3.11215	5.8076	0.900031	0.0706	0.239933	no
TCONS_00012804	XLOC_010690	MOB1A	22:2826294-2829841	10.8183	19.4959	0.849697	0.07065	0.240013	no
TCONS_00022273	XLOC_018547	DTX3L	7:27758502-27763903	1.15362	0.561114	-1.0398	0.07075	0.240263	no
TCONS_00009044	XLOC_007540	FAM64A	19:9882254-9890764	1.20511	0.581688	-1.05085	0.07075	0.240263	no
TCONS_00018136	XLOC_015098	ANTXR2	4:44658934-44721258	4.72922	8.98245	0.925506	0.0709	0.24067	no
TCONS_00010002	XLOC_008311	KHDRBS3	2:142700485-142776708	16.7508	9.23745	-0.858662	0.0709	0.24067	no
TCONS_00007597	XLOC_006352	BFIV21	16:59615-62099	1.92321	0.612623	-1.65044	0.071	0.24088	no
TCONS_00005534	XLOC_004649	PTPDC1	12:6091176-6103088	1.18385	2.15783	0.866096	0.0711	0.241155	no
TCONS_00019887	XLOC_016567	FGF19	5:16862036-16868089	1.99636	3.73579	0.904043	0.07115	0.241299	no
TCONS_00023862	XLOC_019880	KIF1A	9:4340832-4370707	18.4477	40.2241	1.12462	0.0714	0.241901	no
TCONS_00009282	XLOC_007729	MASTL	2:15830068-15846611	1.31617	0.646821	-1.02491	0.07145	0.242006	no
TCONS_00002626	XLOC_002090	RFXAP	1:171709899-171717479	2.42616	4.36797	0.848286	0.0715	0.242059	no
TCONS_00027151	XLOC_022937	NLN	Z:20512885-20551089	1.75503	3.36979	0.941161	0.0716	0.242294	no
TCONS_00023689	XLOC_019751	SNORA63	9:15671699-15678579	40.9813	6.51276	-2.65362	0.0717	0.242568	no
TCONS_00021117	XLOC_017602	NRG3	6:2926343-3201956	4.46506	1.90924	-1.22568	0.0718	0.242829	no
TCONS_00019713	XLOC_016442	SYT12	5:1452079-1495209	0.836593	3.92828	2.2313	0.0719	0.243063	no
TCONS_00006467	XLOC_005438	GGA2	14:6916527-6925865	1.04937	2.35936	1.16887	0.0719	0.243063	no
TCONS_00008294	XLOC_006908	NPLOC4	18:9427606-9455396	7.72786	13.9773	0.854949	0.07195	0.243194	no
TCONS_00007115	XLOC_005945	TRAFD1	15:6287935-6297517	0.991086	2.89688	1.54742	0.07215	0.243623	no
TCONS_00001395	XLOC_001119	KCTD14	1:192082577-192085935	8.55201	4.47722	-0.933661	0.0722	0.243714	no
TCONS_00021676	XLOC_018078	FRZB	7:2280809-2296210	4.55312	8.18675	0.846436	0.07225	0.243831	no
TCONS_00000892	XLOC_000716	ITSN1	1:104842436-104958749	2.689	6.09912	1.18153	0.0724	0.244182	no
TCONS_00015364	XLOC_012796	STX7	3:56146528-56178513	8.07121	14.6336	0.85843	0.0724	0.244182	no
TCONS_00004363	XLOC_003669	ADAMTS17	10:16598432-16763551	20.6705	9.92057	-1.05908	0.07245	0.244311	no
TCONS_00006905	XLOC_005759	DCUN1D3	14:14949120-14956761	1.54976	3.41049	1.13794	0.07255	0.244597	no
TCONS_00010510	XLOC_008701	NRSN1	2:58022131-58024847	5.91727	10.6601	0.849212	0.0726	0.244713	no
TCONS_00019777	XLOC_016486	SWAP70	5:8719683-8750570	5.82726	10.7212	0.879582	0.0729	0.245438	no
TCONS_00008866	XLOC_007391	WBSCR27	19:726183-728216	6.47052	3.4291	-0.91605	0.07325	0.246329	no
TCONS_00001782	XLOC_001434	WBP2NL	1:49293375-49297070	2.53167	5.07279	1.00269	0.0734	0.246677	no
TCONS_00027650	XLOC_023342	GP130	Z:16882195-16919677	2.76841	5.14493	0.894095	0.07345	0.246766	no
TCONS_00005662	XLOC_004753	TMCC1	12:19595909-19654086	1.15656	3.52095	1.60613	0.0736	0.247087	no
TCONS_00016345	XLOC_013593	ADI1	3:93285428-93293420	12.7267	24.1738	0.925584	0.0736	0.247087	no
TCONS_00021399	XLOC_017822	FAM204A	6:29173023-29190310	3.60588	6.48458	0.846662	0.07365	0.247203	no
TCONS_00020794	XLOC_017363	PRKG1	6:9373494-9764290	11.0823	5.65917	-0.969598	0.0737	0.247318	no
TCONS_00002093	XLOC_001673	GABARAPL3	1:77886615-77896485	6.73658	12.2034	0.857199	0.07385	0.247664	no
TCONS_00000348	XLOC_000283	RRP7A	1:49057125-49060762	14.668	8.13403	-0.850626	0.07385	0.247664	no
TCONS_00023745	XLOC_019792	NMD3	9:21436128-21447358	1.64716	3.00985	0.869711	0.0739	0.24778	no
TCONS_00021149	XLOC_017625	NRBF2	6:7423971-7438096	3.34523	6.14903	0.878252	0.0741	0.248267	no
TCONS_00019646	XLOC_016389	SOUL	5:58624305-58683518	48.7955	114.86	1.23506	0.0742	0.248471	no
TCONS_00022591	XLOC_018845	ZBTB41	8:2576623-2589171	1.52142	2.87579	0.918542	0.0743	0.248714	no
TCONS_00022053	XLOC_018368	NDUFA10	7:6552330-6592902	25.2234	50.8577	1.01171	0.0744	0.248983	no
TCONS_00002711	XLOC_002157	PANX1	1:184920533-184940455	1.26464	2.59667	1.03793	0.07445	0.249085	no
TCONS_00000176	XLOC_000142	GPR85	1:26616353-26617466	0.808625	1.83544	1.18258	0.07455	0.24934	no
TCONS_00002550	XLOC_002028	TDRD3	1:161506640-161608657	6.12149	11.0723	0.855001	0.07465	0.249543	no
TCONS_00024028	XLOC_020004	FNDC3B	9:18782568-18904995	6.25923	3.37881	-0.88947	0.0748	0.249821	no
TCONS_00005028	XLOC_004227	BEAN1	11:10925405-10964744	15.7915	8.24633	-0.937323	0.07485	0.249922	no
TCONS_00008357	XLOC_006962	LLGL2	18:11165629-11193309	3.59906	6.55633	0.865268	0.075	0.2502	no
TCONS_00000540	XLOC_000437	STRAP	1:63250602-63259735	14.5249	26.6469	0.875439	0.07505	0.250301	no
TCONS_00021996	XLOC_018330	ASNSD1	7:295798-302486	3.85865	6.85598	0.829265	0.0751	0.250454	no
TCONS_00015450	XLOC_012868	ASCC3	3:70081706-70348440	2.58791	4.6951	0.85937	0.07545	0.251292	no
TCONS_00017662	XLOC_014744	MXD4	4:82408394-82445840	7.73092	14.6206	0.91929	0.0756	0.251606	no
TCONS_00000854	XLOC_000686	ENSGALG00000015675	1:97373312-97406932	1.19047	2.19923	0.885463	0.07575	0.25196	no
TCONS_00004969	XLOC_004184	CYLD	11:5633175-5654522	2.20885	3.9787	0.849	0.07585	0.2522	no
TCONS_00018081	XLOC_015063	HPGDS	4:36621104-36636068	6.30364	3.13103	-1.00955	0.07585	0.2522	no
TCONS_00002655	XLOC_002113	SNORA27	1:175570305-175577090	14.8595	35.8251	1.26959	0.0759	0.252301	no
TCONS_00025866	XLOC_021797	ENSGALG00000027261	AADN03026123.1:11404-25812	1.12786	3.04321	1.43201	0.07605	0.252601	no
TCONS_00000379	XLOC_000309	snoU83B	1:50548763-50554568	412.49	127.43	-1.69465	0.0761	0.252674	no
TCONS_00014710	XLOC_012276	NMRK2	28:1455326-1459014	6.45282	3.29944	-0.967708	0.07625	0.253021	no
TCONS_00008936	XLOC_007451	SMYD4	19:5411456-5418047	2.65827	4.86855	0.873003	0.07635	0.253107	no
TCONS_00012050	XLOC_010034	VSTM2L	20:10761590-10764145	6.27444	11.9331	0.927405	0.07645	0.253333	no
TCONS_00005469	XLOC_004600	DAG1	12:2441414-2452604	50.5345	25.82	-0.968782	0.0766	0.253658	no
TCONS_00018169	XLOC_015120	REST	4:48622692-48637190	7.08588	13.938	0.976005	0.07715	0.255001	no
TCONS_00010397	XLOC_008606	gga-mir-1723	2:41945857-41960843	3.04662	8.12086	1.41443	0.0772	0.2551	no
TCONS_00017533	XLOC_014647	MTMR7	4:62708777-62738828	1.66528	3.05187	0.873924	0.07725	0.255212	no
TCONS_00009952	XLOC_008269	FZD6	2:129152685-129181081	3.73242	6.75373	0.855572	0.07725	0.255212	no
TCONS_00008256	XLOC_006876	ATAD5	18:6596438-6612865	1.08082	0.585326	-0.884819	0.0774	0.255587	no
TCONS_00015592	XLOC_012978	ASAP2	3:95690441-95754252	1.84441	3.26173	0.822483	0.07755	0.255936	no
TCONS_00017439	XLOC_014581	MOB1B	4:49526568-49546344	5.40417	10.1393	0.907817	0.07775	0.256383	no
TCONS_00015968	XLOC_013285	HSP90AB1	3:29630921-29636756	104.437	240.379	1.20267	0.07785	0.256606	no
TCONS_00002807	XLOC_002239	POLD3	1:195028001-195058322	6.26245	11.7448	0.907228	0.0779	0.256665	no
TCONS_00023121	XLOC_019255	LRRC8D	8:13940034-13942605	11.7663	21.7017	0.883146	0.0779	0.256665	no
TCONS_00027718	XLOC_023398	KIAA0020	Z:26488494-26512565	5.696	10.1594	0.834795	0.0779	0.256665	no
TCONS_00004172	XLOC_003528	AP3B2	10:863777-874957	2.55788	4.60591	0.848539	0.0782	0.257279	no
TCONS_00004388	XLOC_003685	DPP8	10:17518746-17539501	3.39751	6.06479	0.835978	0.0783	0.257501	no
TCONS_00002122	XLOC_001694	TMEM39A	1:80011890-80020223	7.55764	4.20446	-0.846017	0.07835	0.257626	no
TCONS_00015423	XLOC_012848	WASF1	3:66123599-66154746	1.18346	2.23769	0.918998	0.0785	0.258026	no
TCONS_00022802	XLOC_019015	PLK3	8:19682158-19688303	1.27989	2.46779	0.947197	0.0787	0.258429	no
TCONS_00019222	XLOC_016061	LRP5	5:15725338-15821530	1.20348	0.000129491	-13.1821	0.0787	0.258429	no
TCONS_00000354	XLOC_000289	CYP2D6	1:49264034-49274937	3.9113	6.99509	0.838695	0.07875	0.258467	no
TCONS_00010880	XLOC_009000	RAD54B	2:125844097-125903394	1.52621	0.559421	-1.44794	0.0788	0.258467	no
TCONS_00000776	XLOC_000620	FILIP1L	1:84070384-84222494	1.09847	0.586475	-0.905356	0.079	0.258771	no
TCONS_00017787	XLOC_014845	GJB1	4:2294854-2295694	1.50516	3.48326	1.21052	0.07905	0.258868	no
TCONS_00007803	XLOC_006512	SNORD36	17:6866151-6869274	587.431	143.852	-2.02983	0.07905	0.258868	no
TCONS_00006511	XLOC_005473	SOCS1	14:8935373-8936082	2.99944	1.18616	-1.3384	0.0792	0.259266	no
TCONS_00021247	XLOC_017699	HIF1AN	6:16960304-16971331	3.76831	6.73698	0.838185	0.0794	0.259733	no
TCONS_00021867	XLOC_018235	ATG9A	7:21721772-21730024	4.30944	7.70914	0.83907	0.07955	0.260063	no
TCONS_00018334	XLOC_015248	N4BP2	4:68635666-68667978	1.60189	2.90563	0.859075	0.07965	0.260256	no
TCONS_00010901	XLOC_009017	RNF19A	2:128215021-128236214	2.57863	4.88071	0.920487	0.07995	0.260968	no
TCONS_00017191	XLOC_014385	SNORA69	4:16462840-16465105	61.6364	28.5705	-1.10926	0.08005	0.261187	no
TCONS_00017319	XLOC_014488	CNOT6L	4:34415666-34426707	2.56858	4.78962	0.898938	0.0801	0.26131	no
TCONS_00002383	XLOC_001905	TBL1X	1:124584255-124724404	13.1757	26.5536	1.01103	0.0802	0.261501	no
TCONS_00027851	XLOC_023507	MAN2A1	Z:46975526-47094809	2.67265	1.51198	-0.82183	0.0803	0.261774	no
TCONS_00009634	XLOC_008005	TUBB2B	2:66376323-66400743	2.15953	4.13652	0.937701	0.0805	0.262264	no
TCONS_00026293	XLOC_022202	ENSGALG00000026992	JH375620.1:20-4418	8.35073	15.2495	0.868786	0.0806	0.262482	no
TCONS_00022306	XLOC_018573	ZEB2	7:32810833-32916900	9.02079	18.2782	1.0188	0.08065	0.262551	no
TCONS_00020180	XLOC_016791	SETD3	5:47783077-47906765	0.00128513	1.11862	9.76559	0.0808	0.26285	no
TCONS_00000882	XLOC_000711	IL10RB	1:104632520-104642675	1.54559	3.06109	0.985892	0.081	0.263258	no
TCONS_00006789	XLOC_005681	CLEC16A	14:8991077-9048391	0.759606	1.48425	0.966408	0.08115	0.26357	no
TCONS_00023876	XLOC_019890	CAB39	9:4894536-4915248	10.1325	19.1547	0.918706	0.0812	0.263679	no
TCONS_00011840	XLOC_009874	AURKA	20:12364934-12370702	8.59171	4.73311	-0.860157	0.0817	0.264774	no
TCONS_00000058	XLOC_000049	gga-mir-1596	1:5678878-5678968	0	36.6963	inf	0.0818	0.264963	no
TCONS_00020245	XLOC_016842	DAAM1	5:54592266-54782177	3.50973	8.74542	1.31717	0.0818	0.264963	no
TCONS_00014764	XLOC_012320	CNN2	28:2836379-2837922	4.40121	2.06861	-1.08924	0.08185	0.265071	no
TCONS_00010482	XLOC_008677	TPK1	2:52757782-53010513	0.602099	1.18763	0.980008	0.08195	0.2653	no
TCONS_00009730	XLOC_008085	ENSGALG00000013430	2:89098806-89116406	3.88684	7.37558	0.92416	0.08205	0.265448	no
TCONS_00015495	XLOC_012900	AKIRIN2	3:75777523-75782279	41.4118	73.906	0.835651	0.08205	0.265448	no
TCONS_00020841	XLOC_017397	DLG5	6:12817241-12866350	1.56644	2.79141	0.833501	0.08205	0.265448	no
TCONS_00003882	XLOC_003303	LOXL1	10:1829716-1839005	27.1726	10.6354	-1.35327	0.08205	0.265448	no
TCONS_00005258	XLOC_004433	IPPK	12:3309394-3331363	2.56239	4.72106	0.881623	0.08215	0.26569	no
TCONS_00005088	XLOC_004277	CHTF8	11:18358801-18360418	3.07635	1.41174	-1.12375	0.0822	0.265757	no
TCONS_00005551	XLOC_004664	WNT5A	12:7890790-7904972	15.1308	30.1268	0.993556	0.08275	0.266897	no
TCONS_00007151	XLOC_005974	DGCR2	15:7877610-7915137	17.3728	34.8841	1.00574	0.08285	0.267138	no
TCONS_00019768	XLOC_016479	MICAL2	5:7466933-7519456	1.35391	2.47355	0.869448	0.08295	0.267338	no
TCONS_00006417	XLOC_005396	SMCR7	14:5069731-5074014	1.44082	2.6682	0.888976	0.08335	0.268232	no
TCONS_00008740	XLOC_007283	snoZ17	19:5800726-5803129	220.26	98.648	-1.15884	0.08335	0.268232	no
TCONS_00017945	XLOC_014957	ZBTB33	4:16438025-16440062	7.52114	13.5905	0.853579	0.08355	0.268685	no
TCONS_00023991	XLOC_019981	EPHB3	9:15437756-15449465	10.1175	5.65983	-0.83802	0.0836	0.268789	no
TCONS_00026793	XLOC_022679	ENSGALG00000026680	JH376401.1:14456-15716	0.602961	0.216611	-1.47696	0.08375	0.268947	no
TCONS_00022905	XLOC_019095	GADD45	8:27592043-27593533	19.7455	34.9699	0.824588	0.0839	0.269333	no
TCONS_00000156	XLOC_000131	CADPS2	1:22359459-22601087	2.44548	1.36669	-0.83943	0.08395	0.269439	no
TCONS_00010497	XLOC_008689	C18ORF22	2:56186902-56202681	1.55795	2.82369	0.857936	0.084	0.269545	no
TCONS_00027560	XLOC_023267	PIGO	Z:8437660-8449236	1.05638	2.03208	0.943828	0.08405	0.269665	no
TCONS_00007415	XLOC_006194	RNF185	15:9084505-9098078	7.11358	12.6412	0.829491	0.0842	0.270023	no
TCONS_00012787	XLOC_010679	ZMAT4	22:2515404-2535297	2.34067	0.331169	-2.82128	0.08425	0.270129	no
TCONS_00004704	XLOC_003967	SLC12A4	11:2960314-3007093	53.7724	25.1163	-1.09824	0.0844	0.270487	no
TCONS_00008235	XLOC_006858	ENSGALG00000002923	18:5036578-5037436	4.45485	2.12673	-1.06674	0.08445	0.270579	no
TCONS_00001590	XLOC_001280	ENSGALG00000008755	1:21832702-21860511	2.43495	4.60987	0.920835	0.08455	0.270763	no
TCONS_00019672	XLOC_016408	FEN1	5:245201-247884	9.10237	5.20904	-0.805223	0.0847	0.270997	no
TCONS_00004183	XLOC_003537	ADPGK	10:1222932-1235745	6.21019	3.50737	-0.824249	0.0847	0.270997	no
TCONS_00002298	XLOC_001834	HSF2BP	1:109325649-109359901	2.88574	1.45301	-0.989893	0.0847	0.270997	no
TCONS_00001251	XLOC_001004	SPG20	1:171922087-171932577	10.7159	19.7943	0.885334	0.0848	0.271235	no
TCONS_00013324	XLOC_011126	CHEK1	24:373686-377118	6.08679	3.34476	-0.86378	0.0848	0.271235	no
TCONS_00022179	XLOC_018466	ZNF650	7:17977175-18060443	1.72251	3.08043	0.83862	0.0849	0.271473	no
TCONS_00015010	XLOC_012514	PAK7	3:13125327-13287642	4.31483	7.64162	0.824575	0.0849	0.271473	no
TCONS_00023204	XLOC_019323	ATPAF1	8:20744186-20754041	3.58291	6.28282	0.810281	0.08495	0.271578	no
TCONS_00023618	XLOC_019691	LRRC15	9:12388881-12390573	6.50912	11.9498	0.876452	0.085	0.271656	no
TCONS_00012719	XLOC_010620	GINS4	22:2588924-2591368	16.0234	28.4443	0.827958	0.08515	0.271971	no
TCONS_00008835	XLOC_007365	SLC13A5	19:9774088-9789405	1.59936	0.830045	-0.946231	0.08515	0.271971	no
TCONS_00004264	XLOC_003595	CCNB2	10:6313606-6321500	16.794	9.49545	-0.82264	0.0856	0.272873	no
TCONS_00001730	XLOC_001385	DCN	1:43894095-43932320	0.6588	1.678	1.34883	0.0857	0.272945	no
TCONS_00027371	XLOC_023113	GLRX	Z:57167985-57176365	5.19976	12.5145	1.26708	0.0858	0.273127	no
TCONS_00015676	XLOC_013050	FZD3	3:105466096-105513573	0.924706	1.66014	0.84424	0.086	0.27364	no
TCONS_00026347	XLOC_022253	ENSGALG00000025732	JH375667.1:3510-5147	3.88902	6.96945	0.84164	0.0862	0.274098	no
TCONS_00023926	XLOC_019928	PLSCR4	9:11035308-11044835	1.58045	0.822488	-0.942266	0.0862	0.274098	no
TCONS_00013348	XLOC_011146	NCAPD3	24:2516847-2542717	2.25862	1.20496	-0.906458	0.08625	0.274161	no
TCONS_00012541	XLOC_010452	CLCN6	21:5588805-5603988	1.58593	2.94437	0.892631	0.08655	0.274702	no
TCONS_00007094	XLOC_005926	TMEM120B	15:5597596-5609873	1.37804	2.48263	0.849257	0.0866	0.274819	no
TCONS_00002380	XLOC_001902	CLCN4	1:124238805-124261503	1.27746	2.48171	0.958052	0.08665	0.274923	no
TCONS_00025773	XLOC_021706	ENSGALG00000018401	AADN03024964.1:517-1148	20.3503	4.96998	-2.03374	0.0868	0.275179	no
TCONS_00019330	XLOC_016144	ITPKA	5:23959881-23997220	5.99882	10.8699	0.857595	0.08695	0.275434	no
TCONS_00019149	XLOC_016004	SBF2	5:8431508-8661177	0.966345	1.73692	0.845924	0.08695	0.275434	no
TCONS_00009359	XLOC_007779	DYNC1I1	2:24085821-24251809	7.435	13.3607	0.845593	0.087	0.27551	no
TCONS_00010926	XLOC_009035	EIF3E	2:131405147-131425618	137.178	303.914	1.14761	0.08705	0.275627	no
TCONS_00015543	XLOC_012936	gga-mir-30a	3:81754479-81754552	61.4712	0	-inf	0.08715	0.275779	no
TCONS_00014045	XLOC_011712	ANKS1A	26:4133240-4213476	0.847106	2.47489	1.54675	0.08715	0.275779	no
TCONS_00009987	XLOC_008299	NDUFB9	2:138071063-138074938	28.2998	50.8045	0.844164	0.0872	0.27591	no
TCONS_00017101	XLOC_014313	XKRX	4:5121474-5124744	2.05602	4.02544	0.969292	0.08735	0.276233	no
TCONS_00004770	XLOC_004015	DYNC1LI2	11:10817083-10844508	3.30003	5.80604	0.815074	0.0874	0.276322	no
TCONS_00009539	XLOC_007933	SEC61G	2:52714198-52717910	44.6965	77.501	0.794053	0.08745	0.276453	no
TCONS_00013815	XLOC_011531	CDK18	26:2104462-2115916	5.65118	11.0304	0.964862	0.0875	0.276542	no
TCONS_00002311	XLOC_001845	ENSGALG00000026949	1:111894433-111894517	47.0283	0	-inf	0.0877	0.276981	no
TCONS_00018289	XLOC_015208	gga-mir-1605	4:62660844-62660932	41.6975	0	-inf	0.0877	0.276981	no
TCONS_00027535	XLOC_023245	PIK3C3	Z:3994412-4061487	3.12381	5.52844	0.823565	0.0877	0.276981	no
TCONS_00021748	XLOC_018134	NIF3L1	7:10813175-10818087	16.097	28.3362	0.815852	0.08785	0.277289	no
TCONS_00021659	XLOC_018067	TMEM194B	7:82481-96156	5.00444	8.74391	0.80507	0.0879	0.277392	no
TCONS_00020961	XLOC_017485	C10ORF76	6:22091813-22193989	3.96742	7.13808	0.847334	0.08795	0.277494	no
TCONS_00017220	XLOC_014411	GUCY1B3	4:20263827-20346052	1.49594	2.84503	0.927395	0.08815	0.277891	no
TCONS_00023948	XLOC_019944	CCDC50	9:13133222-13169156	2.0939	3.73604	0.835314	0.08815	0.277891	no
TCONS_00011792	XLOC_009833	TPX2	20:10382092-10392964	8.77949	4.57759	-0.939548	0.08815	0.277891	no
TCONS_00008921	XLOC_007438	ASL1	19:4945235-4952988	6777.76	28558.9	2.07506	0.08825	0.278082	no
TCONS_00024974	XLOC_020917	ENSGALG00000026071	AADN03016184.1:1233-4587	1.97639	0.965837	-1.03302	0.0884	0.278458	no
TCONS_00016015	XLOC_013319	EFCAB2	3:33972418-33996834	0.67648	1.32035	0.964799	0.08845	0.27856	no
TCONS_00027425	XLOC_023151	HSDL2	Z:65848589-65861905	9.30822	16.4353	0.820222	0.08845	0.27856	no
TCONS_00006068	XLOC_005085	CCNG1	13:6077745-6083323	17.8012	32.9471	0.88818	0.0886	0.278866	no
TCONS_00001028	XLOC_000825	DHRSX	1:128072872-128200091	3.57092	6.38544	0.838491	0.08865	0.278941	no
TCONS_00019096	XLOC_015963	PRMT3	5:2129859-2187426	1.22767	2.14556	0.805423	0.08865	0.278941	no
TCONS_00027616	XLOC_023314	SNORD72	Z:12777215-12779845	50.0041	45.2785	-0.143221	0.08865	0.278941	no
TCONS_00017343	XLOC_014507	TBCK	4:37878921-37971616	4.3237	7.58467	0.81082	0.08875	0.279172	no
TCONS_00012955	XLOC_010809	ZBTB8A	23:5161971-5167856	1.58188	2.84488	0.846725	0.0888	0.279274	no
TCONS_00001731	XLOC_001386	BTG1	1:44271337-44273899	40.2599	76.853	0.93276	0.08885	0.279348	no
TCONS_00000789	XLOC_000631	NXPE3	1:84773987-84791344	0.819153	1.51892	0.890838	0.08895	0.279566	no
TCONS_00019734	XLOC_016460	KIF18A	5:3874986-3920091	0.911675	0.489484	-0.897257	0.08895	0.279566	no
TCONS_00023070	XLOC_019219	ENSGALG00000020884	8:10627998-10655431	1.02678	2.2069	1.1039	0.08915	0.280042	no
TCONS_00007992	XLOC_006654	FNBP1	17:5731061-5792450	2.05175	4.00124	0.963589	0.08945	0.280623	no
TCONS_00019496	XLOC_016271	FLRT2	5:41460689-41463889	1.14	2.06981	0.860461	0.08945	0.280623	no
TCONS_00016089	XLOC_013377	FGFR1OP	3:41783070-41803951	4.38196	2.50149	-0.80879	0.08945	0.280623	no
TCONS_00026065	XLOC_021985	ENSGALG00000027537	JH375214.1:10681-11822	1.6461	0.453507	-1.85985	0.08955	0.280854	no
TCONS_00017353	XLOC_014516	MLF1IP	4:38921547-38931422	1.79752	0.748646	-1.26365	0.0896	0.280955	no
TCONS_00001204	XLOC_000970	RB1	1:168050088-168127406	1.63522	3.81968	1.22397	0.0897	0.281158	no
TCONS_00019728	XLOC_016454	SVIP	5:3058774-3063026	5.47074	9.47172	0.791891	0.09	0.28182	no
TCONS_00010326	XLOC_008565	SCRN1	2:34377732-34406233	1.85805	7.72695	2.05611	0.09015	0.28215	no
TCONS_00001930	XLOC_001554	CECR1	1:61796209-61815029	1.5437	3.27811	1.08648	0.0903	0.282467	no
TCONS_00004085	XLOC_003457	ENSGALG00000007248	10:17162418-17182557	0.79309	1.68994	1.09142	0.09035	0.282567	no
TCONS_00027667	XLOC_023357	ADAMTS6	Z:20223744-20378797	1.77797	3.08712	0.796033	0.09045	0.282741	no
TCONS_00009782	XLOC_008129	ENSGALG00000014793	2:100436018-100460793	0.760872	1.67048	1.13454	0.0905	0.282828	no
TCONS_00026984	XLOC_022815	SNORD58	Z:1078184-1081530	101.669	77.1268	-0.398578	0.0905	0.282828	no
TCONS_00017061	XLOC_014279	IL2RG	4:2367918-2370689	3.51458	6.39884	0.864457	0.0907	0.283132	no
TCONS_00026929	XLOC_022776	ENSGALG00000018362	MT:12999-13070	3793.18	1966.26	-0.947954	0.09075	0.283246	no
TCONS_00004917	XLOC_004139	SNORA76	11:1404300-1453093	3.9189	0	-inf	0.0909	0.283603	no
TCONS_00001916	XLOC_001541	METTL20	1:59522890-59551697	1.23812	2.25325	0.863856	0.09115	0.284215	no
TCONS_00003942	XLOC_003353	gga-mir-1574	10:5146744-5232036	628.004	910.988	0.536657	0.0912	0.284343	no
TCONS_00013814	XLOC_011530	TMCC2	26:1988006-2012399	1.78609	3.09782	0.794448	0.0913	0.284474	no
TCONS_00010800	XLOC_008938	TOX	2:111851188-112072073	1.73218	3.00046	0.792596	0.0913	0.284474	no
TCONS_00013594	XLOC_011356	TUFT1	25:2103605-2117226	3.19684	1.73311	-0.883286	0.0913	0.284474	no
TCONS_00023182	XLOC_019304	ENSGALG00000010203	8:19816838-19823208	1.75227	0.898473	-0.963681	0.0913	0.284474	no
TCONS_00025718	XLOC_021651	PCGF1	AADN03024303.1:163-2979	3.21859	1.5162	-1.08597	0.0913	0.284474	no
TCONS_00019175	XLOC_016024	FTD	5:11570115-11578064	16.5976	8.70892	-0.930409	0.09135	0.284601	no
TCONS_00009483	XLOC_007886	CTNNB1	2:44026722-44048181	76.1974	170.811	1.16458	0.09145	0.284759	no
TCONS_00005529	XLOC_004646	WNT7A	12:6019663-6055742	0.855603	6.90614	3.01287	0.0915	0.284803	no
TCONS_00019783	XLOC_016489	IPO7	5:8805039-8838065	39.7914	87.7163	1.14039	0.0915	0.284803	no
TCONS_00019939	XLOC_016607	SLC35C1	5:23264997-23269277	7.93776	14.6541	0.884504	0.0915	0.284803	no
TCONS_00012567	XLOC_010474	ALPL	21:6592681-6597680	4.70564	8.4678	0.847595	0.0915	0.284803	no
TCONS_00027234	XLOC_023001	CNTLN	Z:32771538-32805311	1.65605	3.30519	0.996991	0.09155	0.284875	no
TCONS_00010674	XLOC_008834	TSHZ1	2:91342032-91346101	2.33346	1.30722	-0.835971	0.0916	0.285003	no
TCONS_00010625	XLOC_008793	GALNT1	2:83818018-83892233	21.0837	41.373	0.972563	0.0917	0.285202	no
TCONS_00002446	XLOC_001955	UXS1	1:134781802-134837592	10.1299	5.79134	-0.806651	0.0917	0.285202	no
TCONS_00006760	XLOC_005659	U2	14:6960344-6960488	485.471	211.554	-1.19836	0.0917	0.285202	no
TCONS_00001144	XLOC_000919	STK24	1:144093564-144149356	2.26497	3.88633	0.778916	0.092	0.285757	no
TCONS_00012887	XLOC_010753	PTPRU	23:2715390-2762791	9.05593	17.1043	0.917422	0.0921	0.285998	no
TCONS_00009582	XLOC_007968	KIF13A	2:60530337-60594048	6.82065	12.8563	0.914499	0.0921	0.285998	no
TCONS_00009710	XLOC_008069	ENSGALG00000013155	2:85461251-85645076	8.86142	17.3703	0.971012	0.09235	0.286592	no
TCONS_00017497	XLOC_014623	ELOVL6	4:57576630-57602494	3.79936	7.66471	1.01248	0.09255	0.28703	no
TCONS_00013979	XLOC_011660	SLC41A1	26:2226494-2244464	5.42382	3.11748	-0.798926	0.0926	0.287101	no
TCONS_00013316	XLOC_011119	CCDC15	24:219316-234248	5.63191	3.02852	-0.895009	0.0926	0.287101	no
TCONS_00019387	XLOC_016180	ARG2	5:28140056-28170987	86.6974	33.8315	-1.35762	0.0927	0.287313	no
TCONS_00005897	XLOC_004961	FAM114A2	13:11594585-11604737	2.98081	5.16477	0.792999	0.09305	0.28806	no
TCONS_00004785	XLOC_004028	ENSGALG00000005389	11:14156856-14158596	8.90026	17.3438	0.9625	0.09325	0.288398	no
TCONS_00005355	XLOC_004511	SLC6A8	12:11575287-11580696	11.1433	20.3319	0.867566	0.09325	0.288398	no
TCONS_00022798	XLOC_019011	SNORD39	8:19666356-19670745	660.366	154.57	-2.095	0.0933	0.288483	no
TCONS_00002234	XLOC_001781	APP	1:101945901-102105676	9.56449	0	-inf	0.09345	0.288778	no
TCONS_00012566	XLOC_010473	ENSGALG00000027189	21:6521863-6524784	4.03337	1.81447	-1.15244	0.0937	0.289437	no
TCONS_00005576	XLOC_004684	MCM2	12:9725751-9737075	11.1768	6.36355	-0.812603	0.0937	0.289438	no
TCONS_00022814	XLOC_019025	MAST2	8:20161457-20324965	4.40972	8.2466	0.903113	0.09385	0.289802	no
TCONS_00005617	XLOC_004717	THOC7	12:13504415-13511944	47.1074	89.1047	0.919549	0.0939	0.289914	no
TCONS_00014016	XLOC_011690	RHOC	26:3492791-3497763	20.7485	11.4913	-0.852468	0.0941	0.290362	no
TCONS_00022310	XLOC_018576	ORC4	7:34059512-34072973	7.14673	12.3356	0.787469	0.09415	0.290488	no
TCONS_00019673	XLOC_016409	MYRF	5:250944-276875	15.0638	7.95679	-0.920829	0.0942	0.2906	no
TCONS_00013138	XLOC_010963	IL28RA	23:5625794-5630542	4.20104	2.15615	-0.962288	0.09425	0.29067	no
TCONS_00000987	XLOC_000795	RS1	1:119914132-119926065	4.64256	0.309066	-3.90894	0.0944	0.291005	no
TCONS_00008319	XLOC_006930	TK1	18:10142937-10145637	9.31845	5.29089	-0.816578	0.0945	0.291229	no
TCONS_00005473	XLOC_004603	TRAIP	12:2549853-2567887	1.50229	0.416442	-1.85098	0.09455	0.291284	no
TCONS_00027664	XLOC_023354	DIMT1	Z:19339903-19347539	2.73494	4.76664	0.801463	0.0947	0.291449	no
TCONS_00014651	XLOC_012228	gga-mir-6666	28:4410519-4499419	0	39.8374	inf	0.095	0.292103	no
TCONS_00010239	XLOC_008501	SNX13	2:29095045-29158505	6.07571	3.35503	-0.856726	0.095	0.292103	no
TCONS_00015560	XLOC_012949	DST	3:86227689-86545594	6.47804	13.9712	1.10883	0.09505	0.2922	no
TCONS_00015140	XLOC_012607	SOCS5	3:26187338-26192877	3.77518	2.16773	-0.80036	0.0951	0.292297	no
TCONS_00013912	XLOC_011606	PIM1	26:224385-227839	3.51881	1.95486	-0.848023	0.0951	0.292297	no
TCONS_00027960	XLOC_023597	CAAP1	Z:68310082-68327136	2.00581	3.97355	0.986244	0.09525	0.292617	no
TCONS_00002034	XLOC_001624	TEAD4	1:74983935-75063896	1.61636	5.9701	1.885	0.0953	0.292671	no
TCONS_00010233	XLOC_008496	ISPD	2:28433399-28521941	0.563962	1.05931	0.909448	0.0953	0.292671	no
TCONS_00018195	XLOC_015141	COX18	4:50092816-50145270	2.77823	1.49021	-0.898657	0.0955	0.293087	no
TCONS_00019800	XLOC_016505	ABCC8	5:11253944-11319342	1.43016	0.804919	-0.829262	0.09555	0.293212	no
TCONS_00009174	XLOC_007655	MRPL55	2:2348730-2351041	6.70734	12.9638	0.950678	0.0957	0.293516	no
TCONS_00007896	XLOC_006581	UAP1L1	17:354516-371182	2.12158	0.00425546	-8.96161	0.09575	0.293613	no
TCONS_00001874	XLOC_001508	CHST11	1:54494943-54741556	2.92536	5.13887	0.812835	0.09645	0.295232	no
TCONS_00010126	XLOC_008414	SVIL	2:14597994-14657468	1.33126	2.29505	0.785728	0.09655	0.295438	no
TCONS_00015620	XLOC_013004	CRHOB	3:101365501-101367829	12.083	20.9128	0.791411	0.0967	0.295812	no
TCONS_00023808	XLOC_019840	LIMS2	9:881985-907393	6.3996	11.5601	0.853097	0.09685	0.296142	no
TCONS_00006649	XLOC_005570	TECPR1	14:1109157-1129680	2.2401	3.90147	0.800455	0.0971	0.296635	no
TCONS_00023819	XLOC_019846	PLEKHB2	9:1740425-1751264	2.37278	0	-inf	0.09715	0.296674	no
TCONS_00020197	XLOC_016804	CKB	5:50128408-50229625	52.9092	14.2554	-1.89201	0.0977	0.297766	no
TCONS_00027280	XLOC_023042	ERCC6L2	Z:41826410-41861266	1.19643	2.18408	0.868287	0.0978	0.297942	no
TCONS_00000632	XLOC_000511	FAR2	1:72902805-73148067	1.2222	2.41859	0.98469	0.0981	0.298541	no
TCONS_00008419	XLOC_007011	SPHK1	18:4404001-4412722	3.64397	1.94815	-0.903409	0.09835	0.29913	no
TCONS_00021865	XLOC_018233	ENSGALG00000000433	7:21704677-21707280	50.0812	95.4856	0.931015	0.0984	0.299225	no
TCONS_00007821	XLOC_006528	AGPAT2	17:7737253-7744146	1.02129	2.36383	1.21073	0.0985	0.299457	no
TCONS_00004634	XLOC_003911	DOK4	11:555286-557066	7.27862	3.88317	-0.90643	0.0985	0.299457	no
TCONS_00012064	XLOC_010047	ELMO2	20:11076801-11090032	36.3179	68.7017	0.919664	0.09875	0.300016	no
TCONS_00026280	XLOC_022189	DCTN2	JH375605.1:20-2073	25.7189	44.8157	0.801173	0.0989	0.300285	no
TCONS_00010068	XLOC_008371	CCM2	2:4009350-4035146	3.3668	6.56725	0.963912	0.09895	0.300422	no
TCONS_00021006	XLOC_017516	RBM20	6:25642489-25666822	0.787487	1.4439	0.87464	0.09905	0.300597	no
TCONS_00027452	XLOC_023175	XPA	Z:70555411-70562048	3.60339	18.995	2.39819	0.0991	0.30072	no
TCONS_00005205	XLOC_004393	DUSP7	12:203477-212534	1.42724	0.766661	-0.89657	0.09915	0.300799	no
TCONS_00019454	XLOC_016237	NPC2	5:37207825-37210000	13.8494	23.8155	0.782076	0.0992	0.300908	no
TCONS_00006616	XLOC_005546	GPRC5B	14:14687363-14754407	4.77225	10.0263	1.07104	0.09945	0.301479	no
TCONS_00011691	XLOC_009760	ADA	20:5699880-5712513	3.68754	2.11158	-0.804337	0.09945	0.301479	no
TCONS_00006743	XLOC_005645	ZNF598	14:6190547-6207371	4.15245	1.32481	-1.64818	0.09965	0.301869	no
TCONS_00015235	XLOC_012685	SIPA1L2	3:38474948-38612626	6.23353	11.4818	0.881229	0.09975	0.3021	no
TCONS_00013126	XLOC_010955	GALE	23:5545200-5548086	14.9686	7.34062	-1.02797	0.0998	0.302237	no
TCONS_00023591	XLOC_019672	RNF7	9:9743478-9749897	6.24387	10.7605	0.785229	0.1	0.302713	no
TCONS_00006762	XLOC_005661	HS3ST2	14:7016035-7025853	0.484178	1.1977	1.30666	0.1002	0.303015	no
TCONS_00017636	XLOC_014727	KIAA0232	4:79387353-79436785	3.40144	5.94231	0.804878	0.1002	0.303015	no
TCONS_00023935	XLOC_019936	BDH1	9:12115162-12127577	7.62628	13.1335	0.784202	0.10045	0.303453	no
TCONS_00018444	XLOC_015333	ST3GAL5	4:84947937-84971108	10.7765	4.87219	-1.14524	0.1006	0.303689	no
TCONS_00025500	XLOC_021437	ENSGALG00000028213	AADN03021832.1:20-1076	4.045	1.63235	-1.30919	0.1006	0.303689	no
TCONS_00014569	XLOC_012162	CDC34	28:2609548-2615332	8.76677	14.9457	0.769616	0.10065	0.303797	no
TCONS_00002296	XLOC_001832	SIK1	1:109234441-109247196	32.4694	16.6245	-0.96577	0.10075	0.304026	no
TCONS_00021249	XLOC_017701	SCD	6:17046256-17065037	5.62261	10.8265	0.945251	0.1008	0.304076	no
TCONS_00024051	XLOC_020024	ENSGALG00000009579	9:21734160-21771452	3.10893	5.28366	0.765119	0.1009	0.304306	no
TCONS_00001776	XLOC_001429	U12	1:49039365-49039514	64.3822	13.478	-2.25606	0.101	0.30452	no
TCONS_00014450	XLOC_012059	FAM134C	27:4974213-4981868	10.6012	18.3508	0.791623	0.1013	0.305135	no
TCONS_00000375	XLOC_000305	MKL1	1:49889270-49918328	2.05588	4.16759	1.01946	0.10135	0.305213	no
TCONS_00007317	XLOC_006112	HIP1R	15:5243009-5257347	1.89257	3.25173	0.780858	0.1014	0.305263	no
TCONS_00018269	XLOC_015195	SLC9B2	4:60563362-60581026	1.06373	1.95623	0.878945	0.10155	0.305555	no
TCONS_00020147	XLOC_016766	ATXN3	5:43832918-43844552	6.05497	10.4865	0.792338	0.10155	0.305555	no
TCONS_00004335	XLOC_003649	ABHD2	10:12474681-12504648	7.81535	4.40289	-0.827861	0.1018	0.306089	no
TCONS_00006381	XLOC_005364	EIF3B	14:3105517-3121660	61.4555	126.669	1.04345	0.10185	0.306196	no
TCONS_00015356	XLOC_012788	SGK1	3:55463038-55468606	0.914905	0.463514	-0.981009	0.1019	0.306318	no
TCONS_00001669	XLOC_001339	SNORA68	1:33563808-33566164	36.3452	18.7318	-0.956274	0.1021	0.30673	no
TCONS_00006622	XLOC_005551	TMEM159	14:15050436-15054131	7.08498	12.9599	0.871217	0.10215	0.306808	no
TCONS_00022680	XLOC_018923	RNF2	8:8022598-8029763	3.32527	5.65993	0.767314	0.10215	0.306808	no
TCONS_00014624	XLOC_012205	CERS1	28:3502157-3512634	1.27167	2.57577	1.01827	0.10235	0.307263	no
TCONS_00019130	XLOC_015991	SYT9	5:6636132-6677259	1.58553	2.99283	0.916542	0.1024	0.307384	no
TCONS_00004126	XLOC_003487	SPG11	10:19225099-19251639	9.35672	17.6311	0.914046	0.10255	0.307674	no
TCONS_00002656	XLOC_002114	SNORD102	1:175570305-175577090	272.265	346.906	0.349532	0.10255	0.307674	no
TCONS_00011696	XLOC_009763	C20H20ORF111	20:5837978-5845069	4.93858	0.766382	-2.68796	0.10255	0.307674	no
TCONS_00001455	XLOC_001168	PPME1	1:194825626-194914017	11.7642	22.6253	0.943541	0.1026	0.307737	no
TCONS_00005877	XLOC_004943	NOP16	13:9736930-9741756	8.7699	15.0998	0.783897	0.10265	0.307843	no
TCONS_00022687	XLOC_018929	COL11A1	8:10153021-10288846	6.43407	11.933	0.891154	0.1028	0.308162	no
TCONS_00006162	XLOC_005159	MYOZ3	13:12336944-12488474	2.69041	0.74832	-1.8461	0.1028	0.308162	no
TCONS_00007693	XLOC_006422	SNORA65	17:1555904-1558316	38.7586	34.8891	-0.151738	0.10285	0.308268	no
TCONS_00027843	XLOC_023501	SRP19	Z:45832340-45839741	5.89423	10.0888	0.775379	0.10295	0.308452	no
TCONS_00002258	XLOC_001801	DONSON	1:104814585-104820145	1.2935	0.645595	-1.00258	0.10295	0.308452	no
TCONS_00006902	XLOC_005757	THUMPD1	14:14904187-14908243	2.87781	7.07961	1.2987	0.10305	0.308678	no
TCONS_00007470	XLOC_006235	UQCR10	15:11034184-11035607	213.486	385.398	0.852211	0.10305	0.308678	no
TCONS_00015166	XLOC_012627	MRPL14	3:29732267-29741085	26.3522	44.9942	0.771816	0.10325	0.309001	no
TCONS_00007782	XLOC_006494	EXOSC2	17:5964137-5968638	10.3188	17.4718	0.759755	0.10325	0.309001	no
TCONS_00005925	XLOC_004981	RNF130	13:12716333-12748476	66.1671	127.738	0.949006	0.10355	0.309606	no
TCONS_00014635	XLOC_012216	ENSGALG00000027696	28:3825625-3828822	1.45234	2.59661	0.838251	0.10355	0.309606	no
TCONS_00008956	XLOC_007466	ENSGALG00000027059	19:5748569-5749048	8.18483	2.01144	-2.02472	0.10395	0.310393	no
TCONS_00013951	XLOC_011639	gga-let-7k	26:1592117-1592200	487.419	1026.62	1.07467	0.10425	0.31107	no
TCONS_00008203	XLOC_006836	RHBDF2	18:4339245-4347080	2.66089	1.45686	-0.869042	0.1044	0.311342	no
TCONS_00002710	XLOC_002156	ANKRD49	1:184878270-184880662	4.68504	8.07709	0.785775	0.10445	0.311447	no
TCONS_00007146	XLOC_005969	CCDC117	15:7704992-7709918	1.86437	3.58972	0.945186	0.1045	0.311567	no
TCONS_00016168	XLOC_013439	SNORA33	3:56048060-56052155	33.4653	12.6067	-1.40848	0.10455	0.311686	no
TCONS_00013340	XLOC_011140	ENSGALG00000001346	24:1652517-1654350	11.8506	6.45235	-0.877065	0.1046	0.311821	no
TCONS_00008868	XLOC_007393	SBDS	19:841045-843856	1.11587	2.62042	1.23164	0.10465	0.311926	no
TCONS_00020046	XLOC_016683	PRKD1	5:33101815-33216460	1.09726	1.93697	0.819897	0.1048	0.312329	no
TCONS_00008563	XLOC_007131	HN1	18:10931325-10941487	36.0358	64.6581	0.843399	0.105	0.31272	no
TCONS_00007644	XLOC_006385	ENSGALG00000019837	16:225232-229543	10.1291	5.73121	-0.821586	0.10505	0.312825	no
TCONS_00011668	XLOC_009744	DHX35	20:4170738-4197326	0.680172	1.31544	0.951571	0.1051	0.312929	no
TCONS_00025056	XLOC_020998	ENSGALG00000018747	AADN03017029.1:20-1984	10.6074	18.1262	0.772997	0.10545	0.313707	no
TCONS_00009990	XLOC_008301	NSMCE2	2:138307229-138433695	9.99664	17.0255	0.768181	0.10545	0.313707	no
TCONS_00014346	XLOC_011975	FZD2	27:1515525-1517127	24.6138	14.4859	-0.764816	0.10555	0.313931	no
TCONS_00014612	XLOC_012195	MEF2BNB	28:3342691-3351021	3.18527	5.62341	0.820026	0.10575	0.314378	no
TCONS_00007673	XLOC_006403	SAPCD2	17:377512-388937	3.66613	1.86864	-0.97227	0.10575	0.314378	no
TCONS_00017210	XLOC_014402	KIAA0922	4:19408833-19481214	3.17103	5.44434	0.779808	0.1058	0.314468	no
TCONS_00009821	XLOC_008160	DTNA	2:107131492-107231296	7.97417	14.32	0.844629	0.10595	0.314693	no
TCONS_00009953	XLOC_008270	CTHRC1	2:129186769-129190817	9.15015	4.72347	-0.953949	0.10595	0.314693	no
TCONS_00017403	XLOC_014553	gga-mir-1804	4:45820567-45824905	14.9683	0	-inf	0.10615	0.315081	no
TCONS_00013598	XLOC_011360	ENSGALG00000000048	25:2183825-2189333	1.27313	2.41653	0.924559	0.1062	0.315141	no
TCONS_00011866	XLOC_009894	UBE2V1	20:14084226-14098181	12.6993	22.011	0.793478	0.10625	0.31523	no
TCONS_00023186	XLOC_019308	MUTYH	8:19932753-19936754	1.88772	0.943021	-1.00129	0.1063	0.315319	no
TCONS_00023159	XLOC_019283	PIF1	8:18504654-18513032	1.01908	0.529176	-0.945446	0.1064	0.315528	no
TCONS_00005470	XLOC_004601	APEH	12:2487789-2491678	13.0525	22.3867	0.778312	0.1065	0.315647	no
TCONS_00014195	XLOC_011848	METTL2	27:2332099-2344617	6.78503	11.6401	0.77867	0.1067	0.316033	no
TCONS_00019321	XLOC_016136	SPINT1	5:23536720-23555298	4.1827	7.05425	0.754058	0.10675	0.316108	no
TCONS_00014408	XLOC_012027	TOP2A	27:4416689-4434189	12.2523	5.48038	-1.16071	0.10685	0.316315	no
TCONS_00012772	XLOC_010665	RNF122	22:1603362-1619730	1.42108	3.86319	1.44281	0.1069	0.316449	no
TCONS_00010905	XLOC_009019	PABPC1	2:128374265-128383803	389.935	1295.52	1.73223	0.10695	0.316567	no
TCONS_00009479	XLOC_007883	CDCP1	2:43644682-43666625	2.38644	1.33879	-0.833933	0.107	0.316582	no
TCONS_00013301	XLOC_011107	IL18	24:6163149-6165998	1.14083	2.51761	1.14198	0.1071	0.316819	no
TCONS_00001161	XLOC_000932	C13ORF7	1:152707237-152734629	8.57169	5.00992	-0.774792	0.10715	0.316893	no
TCONS_00021432	XLOC_017848	UROS	6:32040618-32048593	2.62589	4.9396	0.911591	0.10725	0.317056	no
TCONS_00000062	XLOC_000052	ECHDC3	1:6030819-6035332	13.2758	22.6398	0.770064	0.10725	0.317056	no
TCONS_00019364	XLOC_016167	ENSGALG00000009387	5:26765466-26816464	1.12795	2.22114	0.977598	0.10735	0.317189	no
TCONS_00008329	XLOC_006937	SPAG9	18:10259333-10317738	7.63279	14.1284	0.888313	0.10735	0.317189	no
TCONS_00026167	XLOC_022082	LMBR1L	JH375488.1:20-4024	1.79771	3.38144	0.911477	0.1074	0.317293	no
TCONS_00018101	XLOC_015079	TRAPPC11	4:39200827-39225725	3.6953	6.25309	0.758878	0.1075	0.31747	no
TCONS_00009736	XLOC_008090	FAM65B	2:90153585-90211096	1.97938	1.12914	-0.809822	0.10755	0.317573	no
TCONS_00004176	XLOC_003532	MYO9A	10:899893-1036065	1.05176	1.80759	0.781259	0.1076	0.317677	no
TCONS_00024714	XLOC_020663	EVI5L	AADN03013353.1:1986-11350	4.30892	7.68172	0.834103	0.10765	0.317736	no
TCONS_00010058	XLOC_008362	ALS2CL	2:3211696-3246773	0.918866	2.32314	1.33815	0.1077	0.317795	no
TCONS_00027306	XLOC_023063	FBXL17	Z:47510171-47802329	1.39143	2.34771	0.754688	0.1077	0.317795	no
TCONS_00009424	XLOC_007838	PLEKHA8	2:34431665-34457772	1.96181	3.34433	0.76953	0.10785	0.318045	no
TCONS_00010436	XLOC_008639	SLC25A38	2:44950767-44955201	0.926778	2.15193	1.21534	0.10795	0.318251	no
TCONS_00027237	XLOC_023004	DENND4C	Z:33515738-33587379	1.24675	2.17072	0.800004	0.10795	0.318251	no
TCONS_00015171	XLOC_012632	XPO5	3:30239236-30266867	14.8891	27.907	0.906366	0.1081	0.318546	no
TCONS_00000547	XLOC_000442	PLEKHA5	1:64579550-64672674	1.12672	1.90962	0.761159	0.10815	0.318589	no
TCONS_00021350	XLOC_017783	SEMA4G	6:22626127-22632201	3.39105	6.04944	0.835068	0.1082	0.318678	no
TCONS_00010598	XLOC_008769	TRIO	2:76309247-76496830	2.72033	4.81751	0.824507	0.1085	0.319191	no
TCONS_00016416	XLOC_013651	HADHA	3:104583826-104607643	10.4214	17.7364	0.767159	0.1086	0.319337	no
TCONS_00005937	XLOC_004990	MAPK9	13:13261654-13281786	2.02159	3.70275	0.873105	0.10865	0.319395	no
TCONS_00007250	XLOC_006061	CLTCL1	15:32277-71072	12.5081	23.6496	0.918955	0.1087	0.319498	no
TCONS_00018091	XLOC_015071	NPNT	4:37998528-38044094	0.649313	1.16454	0.842775	0.1087	0.319498	no
TCONS_00023283	XLOC_019384	SLC35D1	8:27518469-27525969	8.37139	4.96544	-0.753544	0.10875	0.319571	no
TCONS_00013829	XLOC_011542	CR1L	26:2599567-2605277	6.98621	11.8924	0.767455	0.10885	0.319702	no
TCONS_00010074	XLOC_008375	ENSGALG00000005884	2:4706212-4774487	2.8194	1.61806	-0.801122	0.10885	0.319702	no
TCONS_00001451	XLOC_001164	PLEKHB1	1:194710220-194717771	5.09324	8.68121	0.769312	0.10905	0.320097	no
TCONS_00026882	XLOC_022756	LIG1	LGE64:715792-722552	3.59477	2.09191	-0.78108	0.10935	0.320592	no
TCONS_00013034	XLOC_010879	U11	23:2216931-2217058	365.889	24.8487	-3.88017	0.10935	0.320592	no
TCONS_00013576	XLOC_011339	IGSF9	25:1682546-1692904	4.40736	7.41291	0.750124	0.1095	0.320854	no
TCONS_00004997	XLOC_004201	UQCRFS1	11:7596757-7603866	7.42354	12.9709	0.805102	0.10965	0.321131	no
TCONS_00009675	XLOC_008037	ENSGALG00000014502	2:77511118-77761897	2.88013	1.27811	-1.17212	0.1099	0.321729	no
TCONS_00001680	XLOC_001347	MDM1	1:35074940-35098051	2.36344	4.06374	0.78192	0.10995	0.321787	no
TCONS_00007446	XLOC_006218	POLE	15:10007212-10026784	1.75846	1.00869	-0.801824	0.10995	0.321787	no
TCONS_00026890	XLOC_022764	ENSGALG00000028182	LGE64:693514-696487	5.48456	3.12552	-0.811278	0.11025	0.322383	no
TCONS_00005948	XLOC_004997	FAM13B	13:13695493-13726118	3.37843	6.33613	0.907249	0.1104	0.322687	no
TCONS_00015251	XLOC_012700	DLL1	3:40170699-40178161	3.22508	1.86253	-0.792073	0.1104	0.322687	no
TCONS_00009491	XLOC_007893	CRTAP	2:45056086-45077469	23.6071	41.7715	0.8233	0.11055	0.323051	no
TCONS_00016173	XLOC_013444	AKAP7	3:56878363-56949970	2.02861	3.62124	0.835989	0.1107	0.323341	no
TCONS_00027152	XLOC_022938	ERBB2IP	Z:20620963-20704566	4.06246	7.2868	0.842933	0.1108	0.323544	no
TCONS_00019354	XLOC_016160	NUMB	5:25492779-25585952	6.41308	3.82185	-0.746746	0.11105	0.32408	no
TCONS_00026891	XLOC_022765	ZNF628	LGE64:708666-713576	3.26634	7.19473	1.13926	0.1113	0.324571	no
TCONS_00021954	XLOC_018300	THSD7B	7:30459506-30702796	19.1712	9.9558	-0.945331	0.1114	0.324803	no
TCONS_00027177	XLOC_022955	TBCA	Z:22945442-22977979	13.6531	22.9665	0.750306	0.11145	0.324904	no
TCONS_00027847	XLOC_023504	CAMK4	Z:46356141-46521698	0.637404	1.28279	1.009	0.1116	0.325177	no
TCONS_00010875	XLOC_008996	TRIQK	2:125271218-125333683	2.21539	3.75324	0.760576	0.1116	0.325177	no
TCONS_00017272	XLOC_014450	GAB1	4:30005288-30054123	2.66497	4.49857	0.755346	0.1117	0.325319	no
TCONS_00026836	XLOC_022719	SNORD59	LGE22C19W28_E50C23:954485-965125	105.562	76.0932	-0.472253	0.1117	0.325319	no
TCONS_00015141	XLOC_012608	TTC7A	3:26292214-26454063	1.52259	0.890604	-0.773675	0.11175	0.325405	no
TCONS_00002772	XLOC_002207	SNORD35	1:193634125-193637101	244.945	137.699	-0.830943	0.11175	0.325405	no
TCONS_00022162	XLOC_018454	ITGA6	7:17212602-17252865	11.2925	20.6275	0.869207	0.1121	0.32611	no
TCONS_00022775	XLOC_018996	CDC20	8:18577131-18582553	10.4142	5.99604	-0.796473	0.1122	0.326251	no
TCONS_00027896	XLOC_023540	CAST	Z:56844263-56903937	1.24323	5.82484	2.22813	0.1123	0.326408	no
TCONS_00017503	XLOC_014625	PLA2G12A	4:57745869-57751937	3.20704	5.79244	0.852926	0.11235	0.326448	no
TCONS_00027334	XLOC_023087	TMEM175	Z:53292641-53306310	4.58293	7.68155	0.745128	0.11235	0.326448	no
TCONS_00000619	XLOC_000500	ENSGALG00000014551	1:71473107-71526642	4.93491	9.21066	0.900281	0.1124	0.326519	no
TCONS_00014950	XLOC_012469	MACROD2	3:4845691-5345923	4.62716	7.89368	0.77057	0.11245	0.32659	no
TCONS_00002425	XLOC_001939	TXNDC9	1:131901299-131913168	6.61703	11.1885	0.75776	0.1126	0.326891	no
TCONS_00015699	XLOC_013070	MCM3	3:107167582-107179428	5.25512	2.54244	-1.04751	0.11265	0.326976	no
TCONS_00002243	XLOC_001788	CCT8	1:103338187-103348898	43.3389	79.0005	0.866201	0.1127	0.327061	no
TCONS_00002685	XLOC_002135	ACAT1	1:179591155-179603234	21.4001	36.0917	0.754048	0.1128	0.327247	no
TCONS_00021228	XLOC_017682	FUT11	6:15493932-15500233	6.15607	3.63195	-0.761265	0.1129	0.327447	no
TCONS_00009900	XLOC_008229	CA13	2:122499871-122513695	3.18426	1.48735	-1.09822	0.1129	0.327447	no
TCONS_00002473	XLOC_001971	ATP11A	1:137107976-137228675	2.69656	7.15871	1.40858	0.11305	0.327718	no
TCONS_00004947	XLOC_004163	MT4	11:2110514-2112244	17.8526	30.6999	0.782098	0.1132	0.328048	no
TCONS_00012493	XLOC_010408	SRM	21:4110838-4116088	10.1804	17.1603	0.753278	0.11345	0.328562	no
TCONS_00009994	XLOC_008304	MYC	2:139316927-139321894	2.90286	4.88623	0.751245	0.11345	0.328562	no
TCONS_00023141	XLOC_019269	DNASE2	8:15543481-15552741	1.16839	2.31444	0.986141	0.11365	0.329006	no
TCONS_00015639	XLOC_013020	AGBL5	3:104125581-104133092	3.3682	1.85196	-0.862929	0.11365	0.329006	no
TCONS_00022807	XLOC_019020	ENSGALG00000020700	8:20024046-20028337	5.61879	10.2462	0.866763	0.11375	0.329221	no
TCONS_00005255	XLOC_004430	ENSGALG00000013722	12:3221939-3226152	38.1576	22.3995	-0.768502	0.11395	0.329529	no
TCONS_00010163	XLOC_008442	ARL5B	2:18960947-18977002	3.67417	6.14048	0.740931	0.114	0.329644	no
TCONS_00004745	XLOC_003998	PDCD5	11:9338609-9342123	24.2472	41.8536	0.787533	0.1142	0.330117	no
TCONS_00014571	XLOC_012164	HCN2	28:2630748-2642551	1.07679	1.95985	0.864005	0.1144	0.33065	no
TCONS_00005333	XLOC_004495	CCDC51	12:11253812-11258331	2.2853	4.0435	0.823222	0.1145	0.330758	no
TCONS_00001228	XLOC_000986	WDFY2	1:169452453-169518079	4.12694	2.43337	-0.762118	0.1145	0.330758	no
TCONS_00025164	XLOC_021104	CPXM1	AADN03018085.1:304-1213	15.9997	9.32431	-0.77898	0.1145	0.330758	no
TCONS_00022689	XLOC_018931	OLFM3	8:10459332-10477107	2.96357	4.99071	0.751912	0.1146	0.330987	no
TCONS_00009486	XLOC_007888	ENSGALG00000011942	2:44572492-44577264	3.0634	1.37838	-1.15216	0.1147	0.3312	no
TCONS_00021260	XLOC_017709	RBP3	6:17527693-17542877	1.88592	0.823653	-1.19516	0.1148	0.331399	no
TCONS_00012092	XLOC_010069	C20H20ORF108	20:12371614-12375054	0.968263	2.58081	1.41435	0.11505	0.331894	no
TCONS_00010114	XLOC_008404	ENSGALG00000006723	2:10368355-10373419	11.9384	20.252	0.762459	0.11505	0.331894	no
TCONS_00023854	XLOC_019874	NEU4	9:4252763-4254591	1.83539	3.36221	0.873321	0.1151	0.331978	no
TCONS_00002549	XLOC_002027	ENSGALG00000014545	1:161024898-161059435	0.696185	1.28115	0.879891	0.11525	0.332335	no
TCONS_00017477	XLOC_014612	PRSS12	4:54423626-54470738	1.20384	2.17798	0.855341	0.11525	0.332335	no
TCONS_00001384	XLOC_001109	TMEM126A	1:189458220-189464433	4.75894	8.22819	0.789935	0.1155	0.332874	no
TCONS_00015494	XLOC_012899	CNR1	3:75580392-75593814	1.21455	0.605186	-1.00498	0.1156	0.332996	no
TCONS_00020806	XLOC_017371	DDX50	6:10368933-10382418	9.99688	16.9007	0.757533	0.11565	0.333065	no
TCONS_00014822	XLOC_012365	TNFAIP8L1	28:4703153-4710012	5.55135	3.17542	-0.805893	0.11565	0.333065	no
TCONS_00017263	XLOC_014443	RAB33B	4:28777868-28784884	2.05994	3.45166	0.744689	0.11575	0.333262	no
TCONS_00007710	XLOC_006434	ENSGALG00000008518	17:1933419-1939035	1.4226	2.66446	0.905309	0.1158	0.333361	no
TCONS_00019843	XLOC_016537	SNORA52	5:15140980-15147610	39.5603	25.4507	-0.636348	0.11585	0.333429	no
TCONS_00004802	XLOC_004044	ENSGALG00000020995	11:16301761-16302919	6.52195	11.6621	0.838452	0.1159	0.333497	no
TCONS_00014435	XLOC_012046	ZNF385C	27:4763259-4797776	0.660623	1.46311	1.14714	0.116	0.333649	no
TCONS_00012959	XLOC_010813	KIAA1522	23:5208686-5215113	10.722	18.3388	0.774315	0.11605	0.333748	no
TCONS_00007147	XLOC_005970	ZNRF3	15:7788956-7795744	2.21659	3.86379	0.801673	0.11615	0.333914	no
TCONS_00015277	XLOC_012722	SNORA29	3:44874172-44881975	19.1525	17.7626	-0.108692	0.11615	0.333914	no
TCONS_00008982	XLOC_007487	BLMH	19:6224040-6239403	21.2376	37.3102	0.81295	0.1162	0.333937	no
TCONS_00025892	XLOC_021822	ENSGALG00000026289	AADN03026458.1:20-988	43.0067	73.0063	0.76346	0.1163	0.334088	no
TCONS_00027243	XLOC_023009	TJP2	Z:34446876-34509726	6.10649	3.6474	-0.743476	0.1164	0.334285	no
TCONS_00020132	XLOC_016755	FOXN3	5:42666772-42845899	3.20473	5.60917	0.807583	0.1165	0.334527	no
TCONS_00015198	XLOC_012654	SMYD3	3:33406630-33650468	4.98684	8.82089	0.822798	0.11665	0.334776	no
TCONS_00009247	XLOC_007710	GTPBP4	2:10356113-10367015	26.9156	47.4007	0.816463	0.11675	0.335017	no
TCONS_00010749	XLOC_008895	OSBPL1A	2:102948951-103020897	8.38963	14.4536	0.784745	0.1168	0.335055	no
TCONS_00014384	XLOC_012006	ENSGALG00000017553	27:3836212-3839456	6.48854	11.0495	0.768017	0.1168	0.335055	no
TCONS_00005509	XLOC_004634	VGLL4	12:4485217-4565885	5.17835	2.29424	-1.17448	0.11705	0.335575	no
TCONS_00007051	XLOC_005892	ENSGALG00000023793	15:1493247-1495606	2.45231	0.0798756	-4.94024	0.11705	0.335575	no
TCONS_00016368	XLOC_013613	NT5C1B	3:100224718-100231095	1.31843	2.32552	0.818734	0.11725	0.33589	no
TCONS_00000917	XLOC_000735	PCP4	1:107560208-107560977	32.6924	4.79653	-2.76889	0.11745	0.336327	no
TCONS_00016240	XLOC_013500	C6ORF203	3:67409304-67411773	11.9698	20.1913	0.754333	0.1175	0.336439	no
TCONS_00021216	XLOC_017674	ADK	6:14667007-14924979	6.08536	10.0423	0.722678	0.1176	0.336589	no
TCONS_00011972	XLOC_009969	PREX1	20:6529945-6608286	1.30923	2.24775	0.779762	0.1177	0.336648	no
TCONS_00023096	XLOC_019240	ABCD3	8:12493723-12520898	4.76468	8.10245	0.765979	0.1177	0.336648	no
TCONS_00017667	XLOC_014748	LETM1	4:82881865-82908488	0.557661	1.90048	1.7689	0.11785	0.33694	no
TCONS_00010701	XLOC_008857	SLMO1	2:97084766-97095158	0.814147	1.49001	0.871963	0.11805	0.337315	no
TCONS_00007396	XLOC_006178	GGT1	15:8378112-8403920	0.967131	1.77999	0.880085	0.1182	0.337637	no
TCONS_00015782	XLOC_013139	YPEL5	3:8010277-8020235	10.5216	17.8876	0.765608	0.1182	0.337637	no
TCONS_00002618	XLOC_002082	SLC25A15	1:169805865-169821444	3.03368	5.05759	0.73738	0.11835	0.337898	no
TCONS_00000368	XLOC_000299	TOB2	1:49497082-49503880	3.31336	5.49638	0.730185	0.11835	0.337898	no
TCONS_00006139	XLOC_005145	SGCD	13:10842857-11150740	0.695137	1.31782	0.922789	0.1184	0.337934	no
TCONS_00023863	XLOC_019881	C2ORF54	9:4375580-4382053	5.01109	2.49164	-1.00803	0.1184	0.337934	no
TCONS_00002523	XLOC_002002	ENSGALG00000022749	1:145645683-145647112	0.431943	1.49857	1.79467	0.11855	0.338226	no
TCONS_00013801	XLOC_011526	SOX13	26:1629295-1655910	4.42073	7.43346	0.749748	0.11865	0.338389	no
TCONS_00020157	XLOC_016773	DDX24	5:44683859-44696942	2.97647	5.00652	0.750206	0.1187	0.338502	no
TCONS_00017307	XLOC_014479	PLK4	4:33788158-33802241	2.21001	1.24814	-0.824266	0.1188	0.338665	no
TCONS_00011974	XLOC_009971	CCNDBP1	20:7055329-7062553	6.36004	10.5624	0.731831	0.11885	0.338732	no
TCONS_00021377	XLOC_017806	ZDHHC6	6:26264532-26277485	9.56994	17.0616	0.834168	0.11895	0.338925	no
TCONS_00018360	XLOC_015269	ZCCHC4	4:73110599-73121105	4.91429	2.83265	-0.794831	0.119	0.338992	no
TCONS_00011967	XLOC_009965	TP53RK	20:5923592-5925045	15.8105	9.55448	-0.726629	0.1192	0.339364	no
TCONS_00027257	XLOC_023020	OSTF1	Z:36702412-36722786	3.08675	5.33455	0.789276	0.11925	0.339475	no
TCONS_00008834	XLOC_007364	WSCD1	19:9641705-9658400	1.51665	0.808211	-0.908088	0.11935	0.339638	no
TCONS_00001556	XLOC_001253	LAMB1	1:14681576-14715087	28.2581	55.321	0.969164	0.1194	0.33971	no
TCONS_00009122	XLOC_007618	ABCF2	2:127172-139454	12.4616	22.1319	0.828632	0.11975	0.340258	no
TCONS_00010941	XLOC_009048	SAMD12	2:135765370-135808926	1.68108	0.635672	-1.40303	0.1198	0.340339	no
TCONS_00009881	XLOC_008213	CRISPLD1	2:118186851-118223238	1.90201	1.02307	-0.894624	0.12	0.340709	no
TCONS_00021738	XLOC_018127	C7H2orf69	7:10507983-10513808	4.25713	7.43566	0.80458	0.12005	0.34076	no
TCONS_00023944	XLOC_019940	HRASLS	9:12623431-12626925	1.15897	2.0766	0.84138	0.12025	0.341114	no
TCONS_00009147	XLOC_007637	CDC25A	2:565655-578608	0.693459	2.57166	1.89082	0.1203	0.341164	no
TCONS_00021950	XLOC_018297	R3HDM1	7:30060586-30129669	6.2898	10.8055	0.780684	0.1204	0.34125	no
TCONS_00009446	XLOC_007856	GPD1L	2:40901332-40926503	3.71012	2.22102	-0.740241	0.1204	0.34125	no
TCONS_00019982	XLOC_016640	RGS6	5:25971099-26198080	0.00133495	1.33603	9.96695	0.1205	0.341442	no
TCONS_00024027	XLOC_020003	ECT2	9:18698708-18719419	2.42717	1.3668	-0.828475	0.12055	0.341553	no
TCONS_00015177	XLOC_012637	FAM98A	3:30398551-30414526	4.97352	8.22453	0.725665	0.12065	0.341745	no
TCONS_00002797	XLOC_002230	FAM168A	1:194561125-194668318	4.20862	7.16683	0.767988	0.1207	0.341856	no
TCONS_00020828	XLOC_017387	KIAA1274	6:11096826-11110392	31.6347	58.3273	0.882661	0.12075	0.341952	no
TCONS_00019567	XLOC_016328	ENSGALG00000011528	5:50331640-50375039	2.67781	4.72118	0.818096	0.1209	0.342209	no
TCONS_00019538	XLOC_016307	EVL	5:48312770-48378821	14.6186	24.7359	0.758799	0.1211	0.342546	no
TCONS_00001995	XLOC_001597	SULT4A1	1:69162383-69195805	1.7423	2.98765	0.778021	0.12125	0.342802	no
TCONS_00020113	XLOC_016739	ISM2	5:38524086-38527515	6.33019	3.5571	-0.831547	0.1213	0.342867	no
TCONS_00007624	XLOC_006371	CENPA	16:42327-43892	8.38404	0.87052	-3.2677	0.1213	0.342867	no
TCONS_00015115	XLOC_012586	RD3	3:21572515-21591500	0.604899	1.47979	1.29063	0.1214	0.343058	no
TCONS_00025349	XLOC_021287	ENSGALG00000026929	AADN03019884.1:43-1405	8.78818	15.5622	0.824407	0.1217	0.3436	no
TCONS_00023690	XLOC_019752	SNORA4	9:15671699-15678579	42.5713	49.9042	0.229281	0.1217	0.3436	no
TCONS_00001259	XLOC_001010	N4BP2L1	1:173808322-173857456	2.06693	0.484307	-2.0935	0.1217	0.3436	no
TCONS_00010318	XLOC_008558	TRIL	2:34036515-34038789	26.6595	15.1433	-0.815968	0.1218	0.343791	no
TCONS_00000992	XLOC_000799	AP1S2	1:121232734-121266560	6.14775	11.6115	0.917425	0.1221	0.344377	no
TCONS_00007767	XLOC_006482	PPP2R4	17:5509514-5533835	8.25646	13.8553	0.746848	0.12215	0.344488	no
TCONS_00002180	XLOC_001736	KIAA1524	1:86946002-86980110	1.80211	1.06956	-0.752671	0.12215	0.344488	no
TCONS_00000285	XLOC_000234	ELK3	1:45621782-45655886	7.05277	4.26532	-0.725536	0.12225	0.344586	no
TCONS_00014403	XLOC_012022	PGAP3	27:4234924-4237312	10.8408	6.27582	-0.7886	0.1224	0.344886	no
TCONS_00023099	XLOC_019242	FNBP1L	8:12812438-12843013	1.85893	5.74104	1.62684	0.12245	0.34492	no
TCONS_00019506	XLOC_016279	CALM	5:43135795-43143958	38.7785	76.8095	0.986028	0.12245	0.34492	no
TCONS_00017434	XLOC_014579	RUFY3	4:49451362-49495421	4.25912	10.115	1.24786	0.12265	0.34533	no
TCONS_00013013	XLOC_010859	KDM1A	23:1686689-1716555	17.9095	33.6149	0.908377	0.1227	0.345394	no
TCONS_00005869	XLOC_004936	RAB24	13:9531751-9533980	12.3492	7.2868	-0.761062	0.12285	0.345633	no
TCONS_00007845	XLOC_006546	DAB2IP	17:8490012-8608978	1.63595	2.80401	0.777362	0.1229	0.345758	no
TCONS_00027282	XLOC_023044	HABP4	Z:42038941-42061948	1.65352	2.79257	0.756054	0.1233	0.346438	no
TCONS_00012739	XLOC_010638	ANXA4	22:3988992-3998235	13.8781	22.8264	0.717898	0.1233	0.346438	no
TCONS_00007888	XLOC_006574	GARNL3	17:10406696-10444544	2.84551	5.69682	1.00147	0.1235	0.346816	no
TCONS_00017903	XLOC_014932	KIAA2022	4:12334792-12373652	1.03381	1.8255	0.820318	0.1236	0.347005	no
TCONS_00009919	XLOC_008242	OTUD6B	2:124553225-124562061	10.6098	18.1635	0.775639	0.1236	0.347005	no
TCONS_00002601	XLOC_002067	RCBTB1	1:168542419-168560395	1.96885	6.75543	1.77869	0.1237	0.347163	no
TCONS_00012907	XLOC_010772	GNL2	23:3687860-3698991	9.34551	15.4928	0.729253	0.1238	0.347397	no
TCONS_00015530	XLOC_012924	HTR1B	3:79492219-79493385	1.41895	2.66946	0.911722	0.12385	0.34743	no
TCONS_00027790	XLOC_023457	FRMD3	Z:39667817-39812156	7.61306	4.5046	-0.757077	0.1239	0.347524	no
TCONS_00023918	XLOC_019921	GK5	9:9877216-9898347	1.67199	2.8597	0.774293	0.1241	0.347901	no
TCONS_00008034	XLOC_006686	KCNT1	17:8211097-8238531	2.66388	0.0556978	-5.57976	0.1241	0.347901	no
TCONS_00002753	XLOC_002192	ACER3	1:192519477-192578376	4.73756	8.15799	0.784069	0.1242	0.348089	no
TCONS_00018150	XLOC_015107	ARHGAP24	4:45478513-45510533	1.64915	4.31134	1.38642	0.1248	0.349323	no
TCONS_00013112	XLOC_010943	AK2	23:5274210-5280970	6.04173	11.2819	0.900972	0.12495	0.349589	no
TCONS_00005274	XLOC_004448	SYN1	12:4654781-4801935	1.61395	0.891443	-0.856385	0.125	0.349683	no
TCONS_00009456	XLOC_007865	SH3BP5	2:42031975-42073412	1.03066	2.00954	0.963298	0.1251	0.34987	no
TCONS_00004233	XLOC_003576	IDH3A	10:3278741-3288427	6.40005	11.0485	0.787697	0.12515	0.349887	no
TCONS_00020233	XLOC_016834	PRKCH	5:53951086-54056201	1.54917	2.63243	0.764906	0.12515	0.349887	no
TCONS_00016992	XLOC_014218	ZC3H12B	4:66467-74029	4.48882	7.43291	0.727593	0.12515	0.349887	no
TCONS_00026288	XLOC_022197	ETHE1	JH375612.1:1139-3888	12.1388	22.7264	0.904741	0.1252	0.349949	no
TCONS_00027970	XLOC_023607	APTX	Z:70409003-70417424	11.1398	18.5296	0.734107	0.1252	0.349949	no
TCONS_00019446	XLOC_016230	ZNF410	5:36952635-36968699	5.39048	8.99614	0.738892	0.12535	0.350245	no
TCONS_00000222	XLOC_000182	MDM2	1:35255753-35272605	5.3439	9.30037	0.799395	0.1254	0.350308	no
TCONS_00026257	XLOC_022166	BCAP31	JH375572.1:627-2139	16.9487	28.0392	0.726272	0.1254	0.350308	no
TCONS_00005939	XLOC_004992	RASGEF1C	13:13369101-13433718	1.30069	2.4488	0.912792	0.12545	0.350386	no
TCONS_00028024	XLOC_023655	ENSGALG00000028340	Z:81428477-81432304	3.1396	5.34052	0.766401	0.12575	0.350838	no
TCONS_00009968	XLOC_008284	MED30	2:134983353-135002167	1.10734	1.85944	0.747763	0.1259	0.351102	no
TCONS_00006900	XLOC_005756	C16orf62	14:14757859-14814317	5.9509	9.99318	0.747836	0.12595	0.351134	no
TCONS_00012380	XLOC_010319	ENSGALG00000021561	21:6380827-6383314	1.93092	0.341037	-2.50129	0.12605	0.351335	no
TCONS_00019152	XLOC_016006	DENND5A	5:8868537-8920092	1.57033	2.70014	0.781967	0.1261	0.351428	no
TCONS_00002603	XLOC_002068	KPNA3	1:168573972-168608577	6.63863	11.2126	0.756168	0.1261	0.351428	no
TCONS_00002663	XLOC_002120	SGCG	1:176907048-176987992	0.614971	1.33406	1.11723	0.12615	0.351537	no
TCONS_00027712	XLOC_023393	TNPO1	Z:24903895-24950062	3.49854	5.9713	0.771294	0.1262	0.351599	no
TCONS_00009566	XLOC_007953	RECK	2:56078970-56142418	6.12362	3.70959	-0.723127	0.1262	0.351599	no
TCONS_00002440	XLOC_001950	CREG2	1:132840093-132860137	0.801179	1.34338	0.74567	0.1266	0.352342	no
TCONS_00013310	XLOC_011114	HMBS	24:33724-44478	12.4397	20.6496	0.73116	0.1268	0.352652	no
TCONS_00012347	XLOC_010290	CROCC	21:4392908-4410649	2.34137	1.03835	-1.17306	0.12685	0.352729	no
TCONS_00015894	XLOC_013229	TGFB2	3:18689419-18753222	130.944	59.2982	-1.14289	0.1273	0.353609	no
TCONS_00027723	XLOC_023402	AK3	Z:27315729-27328174	5.11026	8.57415	0.746596	0.12735	0.353701	no
TCONS_00009548	XLOC_007940	Y_RNA	2:54472174-54472286	1929.4	1018.15	-0.922205	0.1274	0.353794	no
TCONS_00027271	XLOC_023033	MAK10	Z:40593877-40620384	5.33511	8.74951	0.713684	0.12745	0.35387	no
TCONS_00005401	XLOC_004544	TRNT1	12:18091842-18095079	14.3768	23.8673	0.731292	0.12755	0.354024	no
TCONS_00016170	XLOC_013441	SNORD101	3:56048060-56052155	182.269	221.361	0.280329	0.1276	0.354132	no
TCONS_00014229	XLOC_011875	PHOSPHO1	27:3413411-3417057	1.27097	0.634612	-1.00199	0.12765	0.354224	no
TCONS_00006671	XLOC_005590	SNX8	14:3084878-3101764	0.988123	1.89153	0.936794	0.1277	0.354301	no
TCONS_00016210	XLOC_013476	KPNA5	3:63190629-63206937	3.2861	5.65932	0.784253	0.12775	0.354363	no
TCONS_00009242	XLOC_007706	UBE3C	2:8582313-8646620	3.1112	5.13832	0.723824	0.12775	0.354363	no
TCONS_00004956	XLOC_004172	NFATC3	11:2795889-2841716	4.67498	7.93223	0.762768	0.1279	0.354717	no
TCONS_00020854	XLOC_017400	COMTD1	6:14390581-14396766	1.69883	3.48068	1.03483	0.12795	0.354809	no
TCONS_00027860	XLOC_023515	LNPEP	Z:51425441-51474648	1.83255	3.34979	0.870219	0.12805	0.354993	no
TCONS_00002008	XLOC_001604	C1H22ORF40	1:71452246-71460925	4.49162	2.0449	-1.1352	0.12805	0.354993	no
TCONS_00017806	XLOC_014859	MBNL3	4:3468263-3527035	3.2816	7.65493	1.22199	0.1282	0.355269	no
TCONS_00000485	XLOC_000398	ENSGALG00000027055	1:58356919-58394621	0	6.74479	inf	0.1283	0.355438	no
TCONS_00012321	XLOC_010270	TMEM201	21:3421286-3443495	2.28679	3.86678	0.757806	0.1283	0.355438	no
TCONS_00018439	XLOC_015330	UVSSA	4:83996461-84047263	1.09794	1.8505	0.75311	0.1284	0.355668	no
TCONS_00010907	XLOC_009021	ZNF706	2:128503043-128507895	9.40921	16.2789	0.790862	0.1285	0.355883	no
TCONS_00018443	XLOC_015332	gga-mir-6705	4:84627810-84795926	23.5311	0	-inf	0.12855	0.355944	no
TCONS_00008214	XLOC_006844	ACOX1	18:4559815-4577808	10.7734	18.5145	0.781173	0.12855	0.355944	no
TCONS_00002476	XLOC_001973	COL4A1	1:138135219-138247249	2.88168	6.19497	1.10419	0.1286	0.355974	no
TCONS_00000370	XLOC_000301	RANGAP1	1:49591686-49610827	12.5806	21.3152	0.760678	0.1286	0.355974	no
TCONS_00012507	XLOC_010420	gga-mir-6626	21:4588700-4653161	7.08306	19.2492	1.44235	0.1288	0.356341	no
TCONS_00007070	XLOC_005907	CCDC92	15:4833480-4852373	0.00489093	1.10126	7.81483	0.12895	0.356616	no
TCONS_00008021	XLOC_006676	SARDH	17:7026159-7045384	6.27467	10.2973	0.714649	0.1291	0.356829	no
TCONS_00002345	XLOC_001873	ENSGALG00000019156	1:118603372-118606801	1.35192	0.48303	-1.48482	0.12925	0.357073	no
TCONS_00027976	XLOC_023613	TMOD1	Z:70616134-70631808	1.29679	2.54002	0.96989	0.12945	0.357376	no
TCONS_00011651	XLOC_009732	PXMP4	20:2472636-2476806	10.0914	16.7256	0.728937	0.12955	0.357559	no
TCONS_00000029	XLOC_000027	GDI2	1:1012025-1061797	67.9623	143.461	1.07785	0.1298	0.358	no
TCONS_00016332	XLOC_013580	ARHGEF10	3:90462606-90561538	3.93592	2.09651	-0.908712	0.13	0.358458	no
TCONS_00019459	XLOC_016241	EIF2B2	5:37406610-37412371	20.2659	33.523	0.726098	0.13005	0.358534	no
TCONS_00004266	XLOC_003597	FAM63B	10:6402417-6432688	5.52447	9.06838	0.715008	0.1301	0.358641	no
TCONS_00022074	XLOC_018384	GTF3C3	7:9491833-9506981	3.64355	5.96896	0.712134	0.13035	0.358971	no
TCONS_00001215	XLOC_000976	PHF11	1:168526925-168541731	0.496676	2.41766	2.28323	0.13065	0.359564	no
TCONS_00004333	XLOC_003648	FANCI	10:12436947-12467989	2.08742	0.884018	-1.23957	0.13065	0.359564	no
TCONS_00027328	XLOC_023081	TRIM14	Z:51826652-51834509	0.656393	1.2463	0.925022	0.1307	0.359654	no
TCONS_00010868	XLOC_008990	NBN	2:124149189-124170636	0.000188877	1.29152	12.7393	0.1311	0.360458	no
[truncated: 19,092 more rows]

## Sheet: EC_vs_FC
				FPKM
test_id	gene_id	gene	locus	EC	FC	log2(fold_change)	p_value	q_value	significant
TCONS_00000293	XLOC_000241	RMST_9	1:46150800-46150993	0	76.0304	inf	5e-05	0.0011151	yes
TCONS_00002264	XLOC_001806	KCNE1	1:105263119-105263903	0	7.96293	inf	5e-05	0.0011151	yes
TCONS_00004894	XLOC_004121	PLLP	11:759001-760334	0	10.2247	inf	5e-05	0.0011151	yes
TCONS_00014243	XLOC_011888	gga-mir-10a	27:3620209-3620283	0	1123.76	inf	5e-05	0.0011151	yes
TCONS_00014573	XLOC_012166	ENSGALG00000026055	28:2680391-2685967	0	3.71871	inf	5e-05	0.0011151	yes
TCONS_00025002	XLOC_020945	ENSGALG00000025855	AADN03016518.1:132-242	0	596.616	inf	5e-05	0.0011151	yes
TCONS_00007198	XLOC_006011	U4	15:9394037-9394178	55.798	0	-inf	5e-05	0.0011151	yes
TCONS_00008852	XLOC_007379	ENSGALG00000000984	19:401447-406341	4.48702	0	-inf	5e-05	0.0011151	yes
TCONS_00013951	XLOC_011639	gga-let-7k	26:1592117-1592200	487.419	0	-inf	5e-05	0.0011151	yes
TCONS_00018079	XLOC_015061	SNCA	4:34818547-34885635	1.5964	0	-inf	5e-05	0.0011151	yes
TCONS_00025380	XLOC_021318	ENSGALG00000026934	AADN03020304.1:791-1203	7.78985	0	-inf	5e-05	0.0011151	yes
TCONS_00014292	XLOC_011929	ENSGALG00000023818	27:4835440-4835971	2.89316	1338.71	8.85398	5e-05	0.0011151	yes
TCONS_00009469	XLOC_007875	CP49	2:43197022-43212426	55.3321	13252.8	7.90397	5e-05	0.0011151	yes
TCONS_00010594	XLOC_008765	BASP1	2:75347265-75348000	25.1237	5335.95	7.73056	5e-05	0.0011151	yes
TCONS_00007370	XLOC_006156	CRYBB1	15:7176717-7179013	101.75	20816.6	7.67656	5e-05	0.0011151	yes
TCONS_00026291	XLOC_022200	EPB49	JH375617.1:20-6707	3.5066	572.278	7.3505	5e-05	0.0011151	yes
TCONS_00019812	XLOC_016514	PTPN5	5:12065979-12145215	0.702753	95.4091	7.08496	5e-05	0.0011151	yes
TCONS_00004923	XLOC_004143	PNP	11:1485036-1493199	2.15515	278.781	7.0152	5e-05	0.0011151	yes
TCONS_00007142	XLOC_005967	CRYBA4	15:7181149-7182285	12.3318	1533.82	6.95861	5e-05	0.0011151	yes
TCONS_00004692	XLOC_003958	HSF4	11:2451601-2468983	0.296784	34.9184	6.87843	5e-05	0.0011151	yes
TCONS_00010091	XLOC_008387	CRYGN	2:6235657-6239901	9.1933	1027.36	6.80414	5e-05	0.0011151	yes
TCONS_00024485	XLOC_020439	PALM	AADN03011111.1:3082-14319	3.88206	413.216	6.73393	5e-05	0.0011151	yes
TCONS_00008183	XLOC_006821	RAB40B	18:3340421-3364499	0.604719	62.7648	6.69755	5e-05	0.0011151	yes
TCONS_00020985	XLOC_017503	ENSGALG00000028238	6:23104675-23106678	0.426491	44.2496	6.69701	5e-05	0.0011151	yes
TCONS_00010455	XLOC_008656	BMPER	2:48102079-48250009	0.352686	32.9308	6.54491	5e-05	0.0011151	yes
TCONS_00008921	XLOC_007438	ASL1	19:4945235-4952988	6777.76	614320	6.50204	5e-05	0.0011151	yes
TCONS_00019303	XLOC_016123	PACSIN3	5:22468639-22488574	3.67433	319.346	6.4415	5e-05	0.0011151	yes
TCONS_00009893	XLOC_008222	FABP5	2:121148556-121153615	5.80963	481.494	6.37293	5e-05	0.0011151	yes
TCONS_00000186	XLOC_000151	NRCAM	1:28525498-28668231	0.643723	46.0227	6.15976	5e-05	0.0011151	yes
TCONS_00027371	XLOC_023113	GLRX	Z:57167985-57176365	5.19976	370.972	6.15672	5e-05	0.0011151	yes
TCONS_00006085	XLOC_005102	ARHGEF37	13:7763329-7774372	0.308895	20.0647	6.0214	5e-05	0.0011151	yes
TCONS_00018329	XLOC_015243	UCH-L1	4:68252125-68256752	11.0967	667.787	5.91118	5e-05	0.0011151	yes
TCONS_00008178	XLOC_006817	PMP22	18:2287598-2301514	2.03971	112.899	5.79052	5e-05	0.0011151	yes
TCONS_00010702	XLOC_008858	TUBB6	2:97121785-97131304	4.63319	254.216	5.7779	5e-05	0.0011151	yes
TCONS_00019897	XLOC_016575	ABTB2	5:17829254-17958154	0.516595	27.7641	5.74804	5e-05	0.0011151	yes
TCONS_00007919	XLOC_006594	C9orf172	17:568201-570706	0.855613	44.0951	5.68751	5e-05	0.0011151	yes
TCONS_00004309	XLOC_003628	HOMER2	10:10611346-10640515	0.901003	42.778	5.56919	5e-05	0.0011151	yes
TCONS_00005935	XLOC_004988	ENSGALG00000006003	13:13158122-13161748	0.7126	32.9666	5.53177	5e-05	0.0011151	yes
TCONS_00016216	XLOC_013482	NT5DC1	3:63337143-63456951	7.56152	348.5	5.52634	5e-05	0.0011151	yes
TCONS_00021264	XLOC_017711	GDF10	6:17558239-17576143	0.175056	7.91532	5.49876	5e-05	0.0011151	yes
TCONS_00016047	XLOC_013344	KCNK1	3:38006260-38036746	0.430046	18.6698	5.44007	5e-05	0.0011151	yes
TCONS_00013087	XLOC_010918	GJA4	23:4398098-4400981	0.919813	39.2189	5.41406	5e-05	0.0011151	yes
TCONS_00021748	XLOC_018134	NIF3L1	7:10813175-10818087	16.097	645.261	5.32502	5e-05	0.0011151	yes
TCONS_00018398	XLOC_015298	PPP2R2C	4:79110779-79195376	0.19858	7.62558	5.26305	5e-05	0.0011151	yes
TCONS_00017289	XLOC_014462	DCLK2	4:32207745-32286859	0.909872	34.6552	5.25126	5e-05	0.0011151	yes
TCONS_00020909	XLOC_017439	STAMBPL1	6:18764983-18775038	3.989	147.934	5.21278	5e-05	0.0011151	yes
TCONS_00021903	XLOC_018262	MRAS	7:24731578-24765366	3.88772	143.91	5.2101	5e-05	0.0011151	yes
TCONS_00018091	XLOC_015071	NPNT	4:37998528-38044094	0.649313	23.2931	5.16485	5e-05	0.0011151	yes
TCONS_00023892	XLOC_019905	SCG2	9:7713654-7715544	0.565909	20.1329	5.15284	5e-05	0.0011151	yes
TCONS_00012303	XLOC_010255	ACAP3	21:2410358-2448545	0.571622	20.2403	5.14602	5e-05	0.0011151	yes
TCONS_00004714	XLOC_003974	SALL1	11:5418070-5433815	0.462503	16.267	5.13634	5e-05	0.0011151	yes
TCONS_00026045	XLOC_021966	FAM222A	JH375193.1:8529-20071	0.968359	33.3883	5.10766	5e-05	0.0011151	yes
TCONS_00019313	XLOC_016130	CHRM4	5:22944470-22945943	3.46813	115.364	5.05589	5e-05	0.0011151	yes
TCONS_00013347	XLOC_011145	IGSF9B	24:2427010-2464846	0.422042	13.5335	5.003	5e-05	0.0011151	yes
TCONS_00015627	XLOC_013011	MFSD2B	3:103746138-103779362	0.65046	20.5499	4.98152	5e-05	0.0011151	yes
TCONS_00027193	XLOC_022968	ENC1	Z:24132637-24134407	1.49782	44.4292	4.89057	5e-05	0.0011151	yes
TCONS_00007148	XLOC_005971	ENSGALG00000005862	15:7847847-7849571	3.7625	108.78	4.85358	5e-05	0.0011151	yes
TCONS_00001307	XLOC_001048	ARHGAP20	1:178739747-178801405	0.199687	5.73783	4.8447	5e-05	0.0011151	yes
TCONS_00016329	XLOC_013578	MYOM2	3:90326787-90400923	0.155519	4.44853	4.83817	5e-05	0.0011151	yes
TCONS_00023944	XLOC_019940	HRASLS	9:12623431-12626925	1.15897	33.1064	4.8362	5e-05	0.0011151	yes
TCONS_00008754	XLOC_007296	SPECC1	19:6346041-6424981	0.812921	21.9567	4.7554	5e-05	0.0011151	yes
TCONS_00022069	XLOC_018379	SDPR	7:7694858-7704115	4.67113	124.248	4.73331	5e-05	0.0011151	yes
TCONS_00008396	XLOC_006993	FN3KRP	18:3325574-3335103	3.12848	81.5625	4.70437	5e-05	0.0011151	yes
TCONS_00021844	XLOC_018216	IFIH1	7:20543410-20570333	0.446468	11.4896	4.68563	5e-05	0.0011151	yes
TCONS_00024003	XLOC_019989	SOX2	9:16342562-16343510	4.82186	123.479	4.67853	5e-05	0.0011151	yes
TCONS_00027415	XLOC_023145	TMEM246	Z:64939173-64940361	1.52344	38.0062	4.64083	5e-05	0.0011151	yes
TCONS_00020814	XLOC_017379	TSPAN15	6:10506235-10517767	0.962155	23.8678	4.63265	5e-05	0.0011151	yes
TCONS_00023509	XLOC_019602	EPHB1	9:3230462-3257134	0.387325	9.51354	4.61837	5e-05	0.0011151	yes
TCONS_00022083	XLOC_018391	PLCL1	7:9820641-9943072	0.487265	11.8737	4.60692	5e-05	0.0011151	yes
TCONS_00022576	XLOC_018833	ENSGALG00000001951	8:1208807-1231384	0.439255	10.6888	4.60489	5e-05	0.0011151	yes
TCONS_00021729	XLOC_018120	MYO1B	7:7514673-7600060	1.08596	25.2451	4.53896	5e-05	0.0011151	yes
TCONS_00016194	XLOC_013462	PKIB	3:60687660-60743857	0.603751	13.9381	4.52894	5e-05	0.0011151	yes
TCONS_00016188	XLOC_013458	NKAIN2	3:59707390-59999592	0.480209	11.0313	4.5218	5e-05	0.0011151	yes
TCONS_00015514	XLOC_012911	ME1	3:77166448-77331527	0.752164	17.1961	4.51489	5e-05	0.0011151	yes
TCONS_00002236	XLOC_001782	CYYR1	1:102217907-102300009	1.46951	32.4911	4.46664	5e-05	0.0011151	yes
TCONS_00014957	XLOC_012474	LHCGR	3:7505303-7524818	0.319846	7.00837	4.45363	5e-05	0.0011151	yes
TCONS_00018328	XLOC_015242	LIMCH1	4:68063616-68230063	1.54684	33.2572	4.42627	5e-05	0.0011151	yes
TCONS_00017073	XLOC_014288	ENSGALG00000005895	4:2883212-2895243	6.66953	140.167	4.39342	5e-05	0.0011151	yes
TCONS_00007132	XLOC_005961	CRYBB3	15:6993055-6994735	186.252	3912.73	4.39285	5e-05	0.0011151	yes
TCONS_00006869	XLOC_005732	PPL	14:13254046-13275561	10.5806	217.534	4.36175	5e-05	0.0011151	yes
TCONS_00017758	XLOC_014821	MID2	4:1703059-1742346	0.539712	10.5251	4.2855	5e-05	0.0011151	yes
TCONS_00000502	XLOC_000411	CAPRIN2	1:59721892-59753853	4.57904	88.9063	4.27917	5e-05	0.0011151	yes
TCONS_00019181	XLOC_016029	TMEM86A	5:12025882-12037469	0.504976	9.61699	4.2513	5e-05	0.0011151	yes
TCONS_00017676	XLOC_014754	SPON2	4:84441719-84468575	0.317002	6.02504	4.24841	5e-05	0.0011151	yes
TCONS_00009505	XLOC_007904	ELMO1	2:46963798-47228581	1.50386	28.3202	4.23509	5e-05	0.0011151	yes
TCONS_00009918	XLOC_008241	NECAB1	2:124431976-124487257	1.63151	30.6741	4.23274	5e-05	0.0011151	yes
TCONS_00008710	XLOC_007257	CRCP	19:4960946-4985586	28.3169	513.515	4.18067	5e-05	0.0011151	yes
TCONS_00004838	XLOC_004076	TUBB3	11:18290820-18292152	2.54201	45.7117	4.16852	5e-05	0.0011151	yes
TCONS_00008287	XLOC_006903	TTYH2	18:9384971-9391147	7.08622	126.669	4.15991	5e-05	0.0011151	yes
TCONS_00009772	XLOC_008120	PIEZO2	2:97607395-97902750	0.230861	4.05179	4.13346	5e-05	0.0011151	yes
TCONS_00015006	XLOC_012512	JAG1	3:12843172-12878172	2.99515	52.2376	4.12439	5e-05	0.0011151	yes
TCONS_00005899	XLOC_004962	ENSGALG00000004078	13:11614836-11625811	0.585042	10.1131	4.11154	5e-05	0.0011151	yes
TCONS_00020088	XLOC_016719	PROX2	5:37362677-37367922	0.411475	6.95796	4.07979	5e-05	0.0011151	yes
TCONS_00010852	XLOC_008978	PAG1	2:120987710-121062956	0.728579	12.3098	4.07858	5e-05	0.0011151	yes
TCONS_00011691	XLOC_009760	ADA	20:5699880-5712513	3.68754	61.5217	4.06036	5e-05	0.0011151	yes
TCONS_00027977	XLOC_023614	TDRD7	Z:70636824-70675122	25.2922	419.13	4.05063	5e-05	0.0011151	yes
TCONS_00024674	XLOC_020623	ENSGALG00000026539	AADN03013001.1:222-1462	24.2699	388.33	4.00004	5e-05	0.0011151	yes
TCONS_00006225	XLOC_005211	FGF1	13:16717402-16731816	2.46257	39.2688	3.99515	5e-05	0.0011151	yes
TCONS_00024439	XLOC_020400	SBDS	AADN03010825.1:1243-6717	8.47273	133.693	3.97995	5e-05	0.0011151	yes
TCONS_00002782	XLOC_002216	PGAP2	1:193849401-193867123	7.90944	124.324	3.97439	5e-05	0.0011151	yes
TCONS_00022846	XLOC_019048	FAM159A	8:23364731-23378739	0.520655	8.12182	3.9634	5e-05	0.0011151	yes
TCONS_00009693	XLOC_008054	UPP1	2:79901607-79911905	0.599875	9.32941	3.95905	5e-05	0.0011151	yes
TCONS_00016427	XLOC_013662	EFR3B	3:105017521-105046269	1.21551	18.7283	3.94559	5e-05	0.0011151	yes
TCONS_00010523	XLOC_008710	DTNBP1	2:61355383-61424112	3.26457	49.118	3.91129	5e-05	0.0011151	yes
TCONS_00027898	XLOC_023541	RHOBTB3	Z:57181407-57211772	0.696425	10.4549	3.90807	5e-05	0.0011151	yes
TCONS_00019470	XLOC_016250	ESRRB	5:37917632-38040716	0.222004	3.32006	3.90255	5e-05	0.0011151	yes
TCONS_00004907	XLOC_004133	PLEKHG4	11:1240507-1302916	0.790335	11.6833	3.88584	5e-05	0.0011151	yes
TCONS_00013021	XLOC_010867	FAM46B	23:1850122-1854951	3.11149	45.5922	3.87311	5e-05	0.0011151	yes
TCONS_00013814	XLOC_011530	TMCC2	26:1988006-2012399	1.78609	25.6539	3.8443	5e-05	0.0011151	yes
TCONS_00013485	XLOC_011264	OTUD7B	25:273225-295312	1.12381	15.9365	3.82586	5e-05	0.0011151	yes
TCONS_00020130	XLOC_016753	PTPN21	5:42358814-42375595	1.06022	14.9731	3.81993	5e-05	0.0011151	yes
TCONS_00012680	XLOC_010585	RASSF2	22:413641-425903	1.33339	18.587	3.80112	5e-05	0.0011151	yes
TCONS_00000876	XLOC_000707	HUNK	1:104060718-104118405	1.02288	14.1301	3.78806	5e-05	0.0011151	yes
TCONS_00002244	XLOC_001789	GRIK1	1:103488817-103564194	0.663479	9.13738	3.78366	5e-05	0.0011151	yes
TCONS_00015439	XLOC_012861	RTN4IP1	3:67523138-67543176	6.73475	90.5204	3.74855	5e-05	0.0011151	yes
TCONS_00020298	XLOC_016889	DDHD1	5:58202923-58265575	2.93416	39.0427	3.73403	5e-05	0.0011151	yes
TCONS_00007828	XLOC_006532	SDCCAG3	17:7889811-7892185	2.48837	33.0103	3.72964	5e-05	0.0011151	yes
TCONS_00001226	XLOC_000984	FAM124A	1:169341616-169353839	0.42065	5.51989	3.71395	5e-05	0.0011151	yes
TCONS_00008419	XLOC_007011	SPHK1	18:4404001-4412722	3.64397	47.6591	3.70917	5e-05	0.0011151	yes
TCONS_00002350	XLOC_001878	RAI2	1:120159803-120161450	7.90701	103.245	3.70679	5e-05	0.0011151	yes
TCONS_00012910	XLOC_010775	GRIK3	23:3805008-3877507	1.69967	21.8321	3.68313	5e-05	0.0011151	yes
TCONS_00009393	XLOC_007808	NUPL2	2:31110176-31116556	2.33684	29.9038	3.6777	5e-05	0.0011151	yes
TCONS_00024814	XLOC_020761	ENSGALG00000026183	AADN03014486.1:20-984	30.9604	395.806	3.6763	5e-05	0.0011151	yes
TCONS_00027254	XLOC_023018	ANXA1	Z:35881517-35899231	1.27234	16.2512	3.67499	5e-05	0.0011151	yes
TCONS_00004171	XLOC_003527	ENSGALG00000002150	10:836911-863717	1.48082	18.8445	3.66968	5e-05	0.0011151	yes
TCONS_00012684	XLOC_010589	NEFL	22:944237-949102	1.41318	17.8173	3.65626	5e-05	0.0011151	yes
TCONS_00023162	XLOC_019286	ELOVL1	8:18585119-18597571	5.55906	69.2939	3.63982	5e-05	0.0011151	yes
TCONS_00015679	XLOC_013053	MSRA	3:106054094-106314882	3.82053	47.2456	3.62833	5e-05	0.0011151	yes
TCONS_00027587	XLOC_023290	ADAMTS12	Z:10001893-10166119	1.06251	13.1011	3.62414	5e-05	0.0011151	yes
TCONS_00020220	XLOC_016824	HSP70	5:52784176-52786081	30.3164	369.615	3.60785	5e-05	0.0011151	yes
TCONS_00004785	XLOC_004028	ENSGALG00000005389	11:14156856-14158596	8.90026	108.281	3.60479	5e-05	0.0011151	yes
TCONS_00002352	XLOC_001880	NHS	1:120360793-120406308	0.477714	5.78141	3.5972	5e-05	0.0011151	yes
TCONS_00007407	XLOC_006187	YWHAH	15:8822952-8831280	24.6741	298.48	3.59657	5e-05	0.0011151	yes
TCONS_00007906	XLOC_006588	EX-FABP	17:501841-504845	19.1989	230.114	3.58325	5e-05	0.0011151	yes
TCONS_00000188	XLOC_000153	PDZRN4	1:28987764-29234095	0.737397	8.82463	3.58102	5e-05	0.0011151	yes
TCONS_00023076	XLOC_019223	TRMT13	8:10868845-10883493	4.00623	46.9717	3.55147	5e-05	0.0011151	yes
TCONS_00011984	XLOC_009978	LAMA5	20:8178916-8223635	1.49025	17.259	3.53373	5e-05	0.0011151	yes
TCONS_00007396	XLOC_006178	GGT1	15:8378112-8403920	0.967131	11.1674	3.52944	5e-05	0.0011151	yes
TCONS_00006409	XLOC_005390	LRRC48	14:4965078-4980252	1.02416	11.817	3.52834	5e-05	0.0011151	yes
TCONS_00025531	XLOC_021468	PBDC1	AADN03022184.1:440-948	119.236	1374.31	3.52681	5e-05	0.0011151	yes
TCONS_00018477	XLOC_015361	CTNNA2	4:87267760-87345268	3.95238	45.4019	3.52196	5e-05	0.0011151	yes
TCONS_00010229	XLOC_008492	DGKB	2:27518561-27854244	1.72155	19.74	3.51934	5e-05	0.0011151	yes
TCONS_00026854	XLOC_022734	FAIM2	LGE22C19W28_E50C23:777680-808017	1.83336	20.8946	3.51057	5e-05	0.0011151	yes
TCONS_00021173	XLOC_017640	MINPP1	6:9181587-9201785	3.8889	44.0732	3.50247	5e-05	0.0011151	yes
TCONS_00012097	XLOC_010072	DOK5	20:12598229-12633483	0.718133	8.08347	3.49265	5e-05	0.0011151	yes
TCONS_00015952	XLOC_013273	PLB1	3:26632538-26715148	0.178211	2.00473	3.49175	5e-05	0.0011151	yes
TCONS_00013553	XLOC_011320	RUSC1	25:1379321-1381065	7.37805	82.7995	3.48831	5e-05	0.0011151	yes
TCONS_00006882	XLOC_005742	ENSGALG00000020719	14:13850268-13862243	0.365289	3.99489	3.45105	5e-05	0.0011151	yes
TCONS_00003956	XLOC_003362	THSD4	10:5850093-6086027	0.337188	3.67325	3.44543	5e-05	0.0011151	yes
TCONS_00012959	XLOC_010813	KIAA1522	23:5208686-5215113	10.722	113.844	3.40841	5e-05	0.0011151	yes
TCONS_00009378	XLOC_007795	TSPAN13	2:28675963-28695196	3.44477	36.4565	3.4037	5e-05	0.0011151	yes
TCONS_00003921	XLOC_003336	ACSBG1	10:3247237-3276079	0.365771	3.83635	3.39072	5e-05	0.0011151	yes
TCONS_00000856	XLOC_000688	ENSGALG00000022857	1:97647317-97650579	5.71038	59.608	3.38385	5e-05	0.0011151	yes
TCONS_00016241	XLOC_013501	QRSL1	3:67502289-67522895	2.8951	29.8612	3.36659	5e-05	0.0011151	yes
TCONS_00021728	XLOC_018119	GLS	7:7354787-7410207	3.72721	38.0238	3.35074	5e-05	0.0011151	yes
TCONS_00002788	XLOC_002222	GDPD5	1:194098030-194256622	0.524931	5.3316	3.34437	5e-05	0.0011151	yes
TCONS_00023547	XLOC_019631	UBE2G2	9:4667652-4685013	4.52109	45.8709	3.34284	5e-05	0.0011151	yes
TCONS_00014442	XLOC_012053	ENSGALG00000003345	27:4858829-4864785	0.967968	9.56287	3.30441	5e-05	0.0011151	yes
TCONS_00016113	XLOC_013397	LRP11	3:47538736-47606787	1.62953	15.6767	3.26609	5e-05	0.0011151	yes
TCONS_00014225	XLOC_011872	ETV4	27:3335560-3350183	1.23341	11.8453	3.26359	5e-05	0.0011151	yes
TCONS_00027579	XLOC_023284	PDZD2	Z:9312032-9506598	0.302664	2.87497	3.24776	5e-05	0.0011151	yes
TCONS_00022280	XLOC_018553	STEAP3	7:27906367-27920392	0.54861	5.1897	3.2418	5e-05	0.0011151	yes
TCONS_00019555	XLOC_016320	ENSGALG00000020376	5:49949668-49952709	0.483204	4.53489	3.23036	5e-05	0.0011151	yes
TCONS_00000515	XLOC_000421	WNT5B	1:61044163-61060880	3.59845	33.1849	3.20508	5e-05	0.0011151	yes
TCONS_00027235	XLOC_023002	SH3GL2	Z:32830910-32921578	1.13034	10.1998	3.17371	5e-05	0.0011151	yes
TCONS_00016304	XLOC_013555	BAI3	3:82664537-83111962	0.163974	1.46946	3.16375	5e-05	0.0011151	yes
TCONS_00014571	XLOC_012164	HCN2	28:2630748-2642551	1.07679	9.64879	3.16361	5e-05	0.0011151	yes
TCONS_00013409	XLOC_011197	FXYD6	24:5401364-5409343	5.74455	50.9599	3.1491	5e-05	0.0011151	yes
TCONS_00017412	XLOC_014559	LPHN3	4:47308220-47792687	2.10289	18.3356	3.1242	5e-05	0.0011151	yes
TCONS_00000632	XLOC_000511	FAR2	1:72902805-73148067	1.2222	10.6428	3.12233	5e-05	0.0011151	yes
TCONS_00009223	XLOC_007692	SCN5A	2:5408260-5613834	0.16486	1.39381	3.07972	5e-05	0.0011151	yes
TCONS_00000603	XLOC_000486	PARVB	1:69267298-69326091	3.63289	30.6948	3.0788	5e-05	0.0011151	yes
TCONS_00012495	XLOC_010410	MTOR	21:4132553-4193507	3.46986	29.1972	3.07288	5e-05	0.0011151	yes
TCONS_00007075	XLOC_005909	RILPL1	15:4956024-4976849	10.3642	85.8985	3.05102	5e-05	0.0011151	yes
TCONS_00008475	XLOC_007060	SLC16A6	18:8080241-8086435	2.14153	17.5774	3.037	5e-05	0.0011151	yes
TCONS_00002590	XLOC_002058	KIAA0226L	1:167410981-167430542	1.30779	10.5982	3.01862	5e-05	0.0011151	yes
TCONS_00002337	XLOC_001867	SAT1	1:117759375-117761976	6.8613	55.3561	3.01219	5e-05	0.0011151	yes
TCONS_00011982	XLOC_009977	HRH3	20:8119128-8123051	1.52082	12.1827	3.00191	5e-05	0.0011151	yes
TCONS_00008218	XLOC_006848	WBP2	18:4615291-4622115	1.30764	10.3622	2.9863	5e-05	0.0011151	yes
TCONS_00017061	XLOC_014279	IL2RG	4:2367918-2370689	3.51458	27.832	2.98532	5e-05	0.0011151	yes
TCONS_00009473	XLOC_007878	FYCO1	2:43339785-43363519	1.98648	15.4502	2.95934	5e-05	0.0011151	yes
TCONS_00001735	XLOC_001390	TMCC3	1:45034439-45076411	0.319817	2.48322	2.95689	5e-05	0.0011151	yes
TCONS_00008687	XLOC_007237	YWHAG	19:4247943-4248600	50.3008	384.995	2.93619	5e-05	0.0011151	yes
TCONS_00014715	XLOC_012281	RFX2	28:1562446-1591075	0.512713	3.91681	2.93346	5e-05	0.0011151	yes
TCONS_00016475	XLOC_013701	CYP39A1	3:109423489-109444248	1.54383	11.7613	2.92946	5e-05	0.0011151	yes
TCONS_00022095	XLOC_018397	FAM126B	7:10845339-10870844	0.936035	6.99765	2.90224	5e-05	0.0011151	yes
TCONS_00001378	XLOC_001105	ME3	1:188071572-188189672	4.01016	29.6365	2.88564	5e-05	0.0011151	yes
TCONS_00004225	XLOC_003569	UBE2Q2	10:2999036-3025274	16.7709	123.533	2.88086	5e-05	0.0011151	yes
TCONS_00006095	XLOC_005111	DUSP1	13:8380375-8384764	0.376264	2.75212	2.87073	5e-05	0.0011151	yes
TCONS_00015600	XLOC_012985	HPCAL1	3:96291157-96342936	2.86871	20.9092	2.86567	5e-05	0.0011151	yes
TCONS_00000797	XLOC_000638	HHLA2	1:86867700-86874706	4.88163	35.4728	2.86128	5e-05	0.0011151	yes
TCONS_00009319	XLOC_007751	ACBD7	2:20501821-20505075	4.24343	30.5245	2.84667	5e-05	0.0011151	yes
TCONS_00027755	XLOC_023428	SLC24A2	Z:33647848-33748971	3.83286	27.2625	2.83043	5e-05	0.0011151	yes
TCONS_00020090	XLOC_016720	RPS6KL1	5:37387518-37391470	1.9277	13.4591	2.80363	5e-05	0.0011151	yes
TCONS_00025510	XLOC_021447	RAD23A	AADN03021961.1:20-1697	51.2984	357.638	2.80151	5e-05	0.0011151	yes
TCONS_00027055	XLOC_022859	DNAJB5	Z:8383202-8397030	1.17559	8.09345	2.78336	5e-05	0.0011151	yes
TCONS_00020195	XLOC_016803	ENSGALG00000011449	5:50069527-50119038	1.08605	7.42931	2.77413	5e-05	0.0011151	yes
TCONS_00007939	XLOC_006612	LRSAM1	17:1530360-1555752	2.166	14.6989	2.7626	5e-05	0.0011151	yes
TCONS_00007109	XLOC_005939	CUX2	15:6068671-6091728	1.19852	8.09988	2.75664	5e-05	0.0011151	yes
TCONS_00005304	XLOC_004470	NCKIPSD	12:8976729-9011876	3.97919	26.7929	2.7513	5e-05	0.0011151	yes
TCONS_00013355	XLOC_011153	UBASH3B	24:3131664-3154476	0.990629	6.63615	2.74393	5e-05	0.0011151	yes
TCONS_00009451	XLOC_007861	GTDC2	2:41724949-41726683	4.65971	30.9869	2.73335	5e-05	0.0011151	yes
TCONS_00012711	XLOC_010613	TAPP2	22:2404194-2415845	2.38567	15.7795	2.72559	5e-05	0.0011151	yes
TCONS_00010179	XLOC_008454	RPP38	2:20499154-20500033	3.91412	25.7692	2.71888	5e-05	0.0011151	yes
TCONS_00022212	XLOC_018497	STK16	7:21707733-21709879	7.05703	46.104	2.70776	5e-05	0.0011151	yes
TCONS_00000354	XLOC_000289	CYP2D6	1:49264034-49274937	3.9113	25.4257	2.70056	5e-05	0.0011151	yes
TCONS_00022822	XLOC_019032	ENSGALG00000020688	8:20771031-20780775	1.23489	7.98471	2.69285	5e-05	0.0011151	yes
TCONS_00015120	XLOC_012591	PKDCC	3:22667611-22700224	1.18827	7.5919	2.6756	5e-05	0.0011151	yes
TCONS_00010024	XLOC_008330	AGAP3	2:185821-245090	5.22375	33.2737	2.67123	5e-05	0.0011151	yes
TCONS_00008979	XLOC_007484	CORO6	19:6078719-6082597	1.76339	11.2142	2.6689	5e-05	0.0011151	yes
TCONS_00023841	XLOC_019862	CRYGS	9:3846575-3850374	14.245	88.1232	2.62907	5e-05	0.0011151	yes
TCONS_00017409	XLOC_014557	CDS1	4:46222166-46249662	0.847844	5.17783	2.61048	5e-05	0.0011151	yes
TCONS_00027800	XLOC_023465	AGTPBP1	Z:40523517-40576398	0.48385	2.94719	2.60671	5e-05	0.0011151	yes
TCONS_00019396	XLOC_016187	FSIP1	5:28825775-28897131	0.485702	2.86154	2.55865	5e-05	0.0011151	yes
TCONS_00023115	XLOC_019250	KIAA1107	8:13182561-13215620	0.770804	4.45044	2.52951	5e-05	0.0011151	yes
TCONS_00003908	XLOC_003326	LINGO1	10:2330706-2332566	3.22054	18.3646	2.51155	5e-05	0.0011151	yes
TCONS_00008438	XLOC_007027	CA10	18:5124019-5286048	1.50019	8.5457	2.51005	5e-05	0.0011151	yes
TCONS_00015383	XLOC_012813	ECHDC1	3:58652278-58689083	1.97282	11.1945	2.50446	5e-05	0.0011151	yes
TCONS_00016181	XLOC_013451	RSPO3	3:58726122-58785427	2.29043	12.9062	2.49437	5e-05	0.0011151	yes
TCONS_00015233	XLOC_012683	PCNXL2	3:38182462-38327510	2.7026	15.0739	2.47963	5e-05	0.0011151	yes
TCONS_00002385	XLOC_001907	ENSGALG00000016655	1:127867533-127881303	0.84444	4.6209	2.45211	5e-05	0.0011151	yes
TCONS_00026685	XLOC_022584	R3HDM2	JH376285.1:71362-85966	4.84351	26.2879	2.44027	5e-05	0.0011151	yes
TCONS_00023263	XLOC_019369	JUN	8:25267212-25268157	15.2666	82.328	2.431	5e-05	0.0011151	yes
TCONS_00023093	XLOC_019238	TMEM56	8:12286295-12313091	1.48041	7.7998	2.39744	5e-05	0.0011151	yes
TCONS_00012962	XLOC_010816	NDUFS5	23:5287780-5289451	23.0799	120.798	2.38789	5e-05	0.0011151	yes
TCONS_00000986	XLOC_000794	PHKA2	1:119835500-119872605	1.16266	6.08267	2.38728	5e-05	0.0011151	yes
TCONS_00015997	XLOC_013307	VIT	3:31495698-31540441	6.90346	35.7437	2.3723	5e-05	0.0011151	yes
TCONS_00027360	XLOC_023106	MEGF10	Z:56172596-56274452	1.0448	5.26919	2.33435	5e-05	0.0011151	yes
TCONS_00013115	XLOC_010945	PABPC4	23:5420068-5432240	8.50451	42.5932	2.32432	5e-05	0.0011151	yes
TCONS_00009832	XLOC_008170	SNTG1	2:108653137-108794934	3.11842	15.3223	2.29674	5e-05	0.0011151	yes
TCONS_00015429	XLOC_012853	SESN1	3:66547544-66556746	5.73369	28.1723	2.29674	5e-05	0.0011151	yes
TCONS_00013801	XLOC_011526	SOX13	26:1629295-1655910	4.42073	21.0242	2.24969	5e-05	0.0011151	yes
TCONS_00009853	XLOC_008188	NKAIN3	2:113137210-113469039	2.1446	10.1051	2.23631	5e-05	0.0011151	yes
TCONS_00022641	XLOC_018888	ENSGALG00000004032	8:6070281-6084211	2.22907	10.365	2.2172	5e-05	0.0011151	yes
TCONS_00019164	XLOC_016018	PDE3B	5:9876941-9951911	1.62577	7.51305	2.20828	5e-05	0.0011151	yes
TCONS_00017897	XLOC_014929	ENSGALG00000007740	4:12246635-12259020	1.40645	6.4301	2.19278	5e-05	0.0011151	yes
TCONS_00010976	XLOC_009073	ASAP1	2:140145616-140364260	0.689144	3.14947	2.19223	5e-05	0.0011151	yes
TCONS_00007924	XLOC_006598	EXD3	17:659611-845645	1.98286	8.72216	2.1371	5e-05	0.0011151	yes
TCONS_00015019	XLOC_012523	SNX5	3:14813792-14830438	4.49336	19.7144	2.13338	5e-05	0.0011151	yes
TCONS_00017008	XLOC_014232	IGBP1	4:1191355-1195840	11.645	50.6674	2.12135	5e-05	0.0011151	yes
TCONS_00002223	XLOC_001772	NRIP1	1:97651373-97654841	3.4759	14.6982	2.08018	5e-05	0.0011151	yes
TCONS_00021336	XLOC_017771	PPRC1	6:22046341-22053845	3.28554	13.8842	2.07925	5e-05	0.0011151	yes
TCONS_00013315	XLOC_011118	SLC37A2	24:209824-217136	2.608	10.6997	2.03656	5e-05	0.0011151	yes
TCONS_00008802	XLOC_007339	DHRS11	19:8166411-8187734	1.74984	7.13521	2.02773	5e-05	0.0011151	yes
TCONS_00011972	XLOC_009969	PREX1	20:6529945-6608286	1.30923	4.98507	1.92889	5e-05	0.0011151	yes
TCONS_00022276	XLOC_018549	ESYT3	7:27789277-27816492	1.94168	7.26578	1.90381	5e-05	0.0011151	yes
TCONS_00027522	XLOC_023233	LMAN1	Z:942434-962360	12.9995	3.6696	-1.82476	5e-05	0.0011151	yes
TCONS_00001346	XLOC_001079	FAM76B	1:184503621-184514230	5.01155	1.37972	-1.86088	5e-05	0.0011151	yes
TCONS_00008250	XLOC_006871	SCPEP1	18:6267874-6278615	12.6407	3.4783	-1.86162	5e-05	0.0011151	yes
TCONS_00012392	XLOC_010330	ECE-1	21:6600257-6609039	6.31331	1.60218	-1.97836	5e-05	0.0011151	yes
TCONS_00000666	XLOC_000537	NCAPD2	1:76401716-76426364	8.16498	2.06801	-1.98121	5e-05	0.0011151	yes
TCONS_00002779	XLOC_002213	RRM1	1:193761014-193781202	10.0546	2.5389	-1.98558	5e-05	0.0011151	yes
TCONS_00000285	XLOC_000234	ELK3	1:45621782-45655886	7.05277	1.7524	-2.00886	5e-05	0.0011151	yes
TCONS_00027655	XLOC_023346	PLK2	Z:17875188-17884256	2.42754	0.596777	-2.02423	5e-05	0.0011151	yes
TCONS_00005505	XLOC_004630	SHISA5	12:3242718-3253873	4.63652	1.13454	-2.03093	5e-05	0.0011151	yes
TCONS_00005779	XLOC_004866	CXXC5	13:496479-503150	23.2899	5.6052	-2.05487	5e-05	0.0011151	yes
TCONS_00001565	XLOC_001260	CERK	1:15929585-15971517	5.82862	1.39029	-2.06777	5e-05	0.0011151	yes
TCONS_00019125	XLOC_015987	QSER1	5:5633003-5669782	2.41015	0.565481	-2.09157	5e-05	0.0011151	yes
TCONS_00009494	XLOC_007894	FBXL2	2:45172949-45210147	7.97829	1.87158	-2.09182	5e-05	0.0011151	yes
TCONS_00027265	XLOC_023028	TLE4	Z:38331270-38431898	1.5846	0.368598	-2.104	5e-05	0.0011151	yes
TCONS_00017577	XLOC_014686	UGDH	4:68868808-68884495	8.13837	1.88477	-2.11035	5e-05	0.0011151	yes
TCONS_00005458	XLOC_004590	CISH	12:1828724-1832110	12.3938	2.8688	-2.1111	5e-05	0.0011151	yes
TCONS_00027851	XLOC_023507	MAN2A1	Z:46975526-47094809	2.67265	0.616093	-2.11705	5e-05	0.0011151	yes
TCONS_00023936	XLOC_019937	FAM43A	9:12291915-12293004	59.9112	13.7913	-2.11907	5e-05	0.0011151	yes
TCONS_00007061	XLOC_005900	BRI3BP	15:4485350-4489813	13.6742	3.139	-2.12308	5e-05	0.0011151	yes
TCONS_00000276	XLOC_000226	SOCS2	1:44764152-44768210	123.209	27.9558	-2.13989	5e-05	0.0011151	yes
TCONS_00005542	XLOC_004656	FGD3	12:6695374-6799774	2.63202	0.596191	-2.14232	5e-05	0.0011151	yes
TCONS_00001662	XLOC_001332	LRIG3	1:31675730-31723743	1.69026	0.381983	-2.14567	5e-05	0.0011151	yes
TCONS_00000139	XLOC_000116	CRELD2	1:18657757-18668817	11.2895	2.54127	-2.15136	5e-05	0.0011151	yes
TCONS_00011838	XLOC_009872	BMP7	20:12026080-12069868	6.68612	1.49339	-2.16258	5e-05	0.0011151	yes
TCONS_00014931	XLOC_012462	ENSGALG00000008567	3:4265024-4281029	7.47487	1.66502	-2.16651	5e-05	0.0011151	yes
TCONS_00024047	XLOC_020020	SMC4	9:21626304-21657730	7.19733	1.60312	-2.16658	5e-05	0.0011151	yes
TCONS_00022911	XLOC_019099	CTH	8:27955984-27971410	22.5894	5.02505	-2.16844	5e-05	0.0011151	yes
TCONS_00006484	XLOC_005451	C16ORF45	14:7468774-7512129	12.5298	2.78583	-2.16919	5e-05	0.0011151	yes
TCONS_00017584	XLOC_014692	RELL1	4:69444998-69466051	14.8928	3.30812	-2.17054	5e-05	0.0011151	yes
TCONS_00015140	XLOC_012607	SOCS5	3:26187338-26192877	3.77518	0.829684	-2.18591	5e-05	0.0011151	yes
TCONS_00019931	XLOC_016601	DGKZ	5:22949352-22992334	3.7255	0.815449	-2.19177	5e-05	0.0011151	yes
TCONS_00013233	XLOC_011051	ENSGALG00000001604	24:2565766-2587102	7.26404	1.5886	-2.19301	5e-05	0.0011151	yes
TCONS_00022687	XLOC_018929	COL11A1	8:10153021-10288846	6.43407	1.40521	-2.19495	5e-05	0.0011151	yes
TCONS_00002330	XLOC_001861	POLA1	1:117286492-117477666	3.54564	0.77418	-2.19531	5e-05	0.0011151	yes
TCONS_00022898	XLOC_019090	SGIP1	8:27431895-27462447	5.48718	1.19186	-2.20285	5e-05	0.0011151	yes
TCONS_00007880	XLOC_006572	RALGPS1	17:10290286-10364026	3.21146	0.690455	-2.21761	5e-05	0.0011151	yes
TCONS_00008022	XLOC_006677	VAV2	17:7048187-7148021	6.39712	1.37417	-2.21886	5e-05	0.0011151	yes
TCONS_00027309	XLOC_023065	EFNA5	Z:47870991-48077207	6.22374	1.32634	-2.23033	5e-05	0.0011151	yes
TCONS_00019221	XLOC_016060	C11ORF24	5:15656186-15661708	3.33642	0.710083	-2.23224	5e-05	0.0011151	yes
TCONS_00010610	XLOC_008780	PAPD7	2:79662149-79717809	2.88459	0.612519	-2.23554	5e-05	0.0011151	yes
TCONS_00027413	XLOC_023144	GRIN3A	Z:64830089-64898868	12.8092	2.71928	-2.23589	5e-05	0.0011151	yes
TCONS_00013999	XLOC_011678	PLXNA2	26:2695758-2786683	4.25666	0.899245	-2.24294	5e-05	0.0011151	yes
TCONS_00014703	XLOC_012270	ENSGALG00000029174	28:1171970-1179236	18.264	3.83971	-2.24993	5e-05	0.0011151	yes
TCONS_00014577	XLOC_012168	PTBP1	28:2728637-2743935	19.672	4.13358	-2.25068	5e-05	0.0011151	yes
TCONS_00009899	XLOC_008228	E2F5	2:122484134-122496672	4.42415	0.928729	-2.25207	5e-05	0.0011151	yes
TCONS_00000716	XLOC_000580	TNFRSF1A	1:78835922-78848886	8.44677	1.7652	-2.25857	5e-05	0.0011151	yes
TCONS_00017800	XLOC_014855	KLHL9	4:3175771-3206798	4.91345	1.02439	-2.26197	5e-05	0.0011151	yes
TCONS_00022737	XLOC_018966	COL24A1	8:14987157-15098503	15.6155	3.24939	-2.26473	5e-05	0.0011151	yes
TCONS_00019074	XLOC_015941	CASC5	5:920666-948755	2.15084	0.446885	-2.26692	5e-05	0.0011151	yes
TCONS_00018413	XLOC_015307	SOHO-1	4:80966339-80969431	15.5047	3.19606	-2.27834	5e-05	0.0011151	yes
TCONS_00002400	XLOC_001920	RP2	1:129557912-129575998	4.10095	0.842973	-2.2824	5e-05	0.0011151	yes
TCONS_00000279	XLOC_000228	PLXNC1	1:44935662-45004675	2.66685	0.546211	-2.28761	5e-05	0.0011151	yes
TCONS_00023255	XLOC_019362	PPAP2B	8:24600648-24643425	3.50908	0.715834	-2.29339	5e-05	0.0011151	yes
TCONS_00010578	XLOC_008752	PHLPP1	2:68064329-68124817	10.0352	2.03387	-2.30277	5e-05	0.0011151	yes
TCONS_00023520	XLOC_019610	RYK	9:3985680-4037412	36.1505	7.324	-2.30331	5e-05	0.0011151	yes
TCONS_00017251	XLOC_014433	PALLD	4:24486947-24675736	3.3659	0.67819	-2.31123	5e-05	0.0011151	yes
TCONS_00023903	XLOC_019912	IRS1	9:8726189-8728724	4.80048	0.965616	-2.31366	5e-05	0.0011151	yes
TCONS_00005436	XLOC_004569	GLT8D1	12:738123-743596	9.26309	1.8561	-2.31922	5e-05	0.0011151	yes
TCONS_00007815	XLOC_006522	COL5A1	17:7462509-7561883	5.1757	1.03282	-2.32517	5e-05	0.0011151	yes
TCONS_00021779	XLOC_018162	ENSGALG00000008803	7:13288816-13298499	3.29073	0.656326	-2.32592	5e-05	0.0011151	yes
TCONS_00010628	XLOC_008796	C9ORF4	2:84305511-84313728	5.52731	1.09898	-2.33041	5e-05	0.0011151	yes
TCONS_00012307	XLOC_010258	SDF4	21:2532763-2545556	5.8787	1.16808	-2.33136	5e-05	0.0011151	yes
TCONS_00007295	XLOC_006097	TMEM132C	15:3795140-3975477	24.6314	4.888	-2.33319	5e-05	0.0011151	yes
TCONS_00015011	XLOC_012515	TMX4	3:13968157-13993904	4.65447	0.921017	-2.33732	5e-05	0.0011151	yes
TCONS_00028018	XLOC_023649	GRAMD3	Z:78775849-78810508	1.70936	0.337583	-2.34015	5e-05	0.0011151	yes
TCONS_00026261	XLOC_022170	ENSGALG00000027754	JH375576.1:3469-4650	21.8505	4.30819	-2.34252	5e-05	0.0011151	yes
TCONS_00004109	XLOC_003473	SMAD3	10:18282942-18348010	14.6394	2.8835	-2.34396	5e-05	0.0011151	yes
TCONS_00024080	XLOC_020044	AADAC	9:22910473-22916639	19.2914	3.79684	-2.34509	5e-05	0.0011151	yes
TCONS_00019998	XLOC_016649	GALNTL1	5:27313855-27374224	20.053	3.92073	-2.35462	5e-05	0.0011151	yes
TCONS_00013424	XLOC_011210	BCL9L	24:5601464-5612457	2.07059	0.403532	-2.35929	5e-05	0.0011151	yes
TCONS_00022743	XLOC_018969	BCL10	8:15226512-15234354	3.09121	0.600797	-2.36322	5e-05	0.0011151	yes
TCONS_00007783	XLOC_006495	ABL1	17:6007854-6037502	14.0927	2.73036	-2.36778	5e-05	0.0011151	yes
TCONS_00001621	XLOC_001303	FOXP2	1:25843959-26191462	6.00532	1.16327	-2.36805	5e-05	0.0011151	yes
TCONS_00020213	XLOC_016817	CDCA4	5:51860308-51864686	5.25731	1.01517	-2.3726	5e-05	0.0011151	yes
TCONS_00001449	XLOC_001162	ARHGEF17	1:194503472-194535205	6.66268	1.28457	-2.37482	5e-05	0.0011151	yes
TCONS_00022315	XLOC_018581	NMI	7:34603349-34613177	3.29953	0.635066	-2.37728	5e-05	0.0011151	yes
TCONS_00021860	XLOC_018228	CHPF	7:21577091-21580577	26.3769	5.07432	-2.37799	5e-05	0.0011151	yes
TCONS_00016089	XLOC_013377	FGFR1OP	3:41783070-41803951	4.38196	0.835539	-2.3908	5e-05	0.0011151	yes
TCONS_00021285	XLOC_017727	PANK1	6:18940668-18958874	9.3661	1.77649	-2.39842	5e-05	0.0011151	yes
TCONS_00004639	XLOC_003915	HERPUD1	11:613333-618665	9.24491	1.75297	-2.39886	5e-05	0.0011151	yes
TCONS_00007936	XLOC_006610	SLC31A1	17:1477259-1489292	6.67775	1.25934	-2.4067	5e-05	0.0011151	yes
TCONS_00007823	XLOC_006529	NOTCH1	17:7809849-7843937	9.41406	1.77349	-2.40823	5e-05	0.0011151	yes
TCONS_00019672	XLOC_016408	FEN1	5:245201-247884	9.10237	1.71093	-2.41146	5e-05	0.0011151	yes
TCONS_00005635	XLOC_004733	FOXP1	12:15891415-16091944	15.4588	2.9051	-2.41177	5e-05	0.0011151	yes
TCONS_00009569	XLOC_007956	PQLC1	2:56286726-56359738	4.87915	0.90549	-2.42986	5e-05	0.0011151	yes
TCONS_00000093	XLOC_000074	HGF/SF	1:10471387-10534407	1.49625	0.277128	-2.43273	5e-05	0.0011151	yes
TCONS_00013399	XLOC_011188	APOA1	24:5106237-5107725	156.769	28.936	-2.43771	5e-05	0.0011151	yes
TCONS_00021345	XLOC_017779	KAZALD1	6:22598416-22602875	11.6839	2.15224	-2.44061	5e-05	0.0011151	yes
TCONS_00001864	XLOC_001499	C1H12ORF23	1:53597858-53610656	12.5706	2.31491	-2.44103	5e-05	0.0011151	yes
TCONS_00015357	XLOC_012789	SLC2A12	3:55492474-55523798	6.8378	1.259	-2.44125	5e-05	0.0011151	yes
TCONS_00015672	XLOC_013048	ZNF395	3:105294829-105304932	3.94502	0.723338	-2.44729	5e-05	0.0011151	yes
TCONS_00009617	XLOC_007991	TXNDC5	2:64443728-64487392	36.5264	6.64287	-2.45906	5e-05	0.0011151	yes
TCONS_00020951	XLOC_017476	CRTAC1	6:21820225-21829808	19.3804	3.52242	-2.45996	5e-05	0.0011151	yes
TCONS_00022160	XLOC_018453	PDK1	7:17196999-17208239	6.20601	1.12422	-2.46474	5e-05	0.0011151	yes
TCONS_00005394	XLOC_004537	GXYLT2	12:16492358-16505900	7.59226	1.37488	-2.46522	5e-05	0.0011151	yes
TCONS_00010071	XLOC_008373	PLCD1	2:4562086-4644716	3.05265	0.552242	-2.46669	5e-05	0.0011151	yes
TCONS_00021666	XLOC_018072	SLC40A1	7:331707-346044	5.36575	0.968438	-2.47005	5e-05	0.0011151	yes
TCONS_00004743	XLOC_003997	DPY19L3	11:9258335-9287781	4.27488	0.77079	-2.47147	5e-05	0.0011151	yes
TCONS_00004324	XLOC_003640	FAM108C1	10:11847473-11877912	12.5003	2.25324	-2.47188	5e-05	0.0011151	yes
TCONS_00022239	XLOC_018521	XRCC5	7:22997771-23041754	3.86145	0.695172	-2.4737	5e-05	0.0011151	yes
TCONS_00002446	XLOC_001955	UXS1	1:134781802-134837592	10.1299	1.82242	-2.4747	5e-05	0.0011151	yes
TCONS_00018044	XLOC_015033	SH3D19	4:32687201-32763496	2.15774	0.386923	-2.47941	5e-05	0.0011151	yes
TCONS_00005971	XLOC_005011	FSTL4	13:15562923-15748932	14.5147	2.59599	-2.48315	5e-05	0.0011151	yes
TCONS_00016120	XLOC_013401	FBXO5	3:48885603-48891185	2.4587	0.436063	-2.49529	5e-05	0.0011151	yes
TCONS_00001699	XLOC_001364	CSRP2	1:38160284-38171384	24.2718	4.29993	-2.4969	5e-05	0.0011151	yes
TCONS_00027570	XLOC_023276	NPR2	Z:8953620-8966661	8.86783	1.56756	-2.50006	5e-05	0.0011151	yes
TCONS_00015884	XLOC_013221	DISP1	3:17227566-17286101	3.46565	0.611877	-2.50181	5e-05	0.0011151	yes
TCONS_00022313	XLOC_018579	RND3	7:34511198-34526274	5.71121	1.00529	-2.50618	5e-05	0.0011151	yes
TCONS_00021830	XLOC_018202	SPC25	7:18426549-18430278	5.61276	0.982854	-2.51366	5e-05	0.0011151	yes
TCONS_00001146	XLOC_000921	UGGT2	1:145103027-145181328	3.73177	0.650321	-2.52064	5e-05	0.0011151	yes
TCONS_00010830	XLOC_008961	EYA1	2:116629418-116718405	4.29914	0.746542	-2.52575	5e-05	0.0011151	yes
TCONS_00021135	XLOC_017614	ANXA11	6:4642947-4662218	3.13358	0.543504	-2.52745	5e-05	0.0011151	yes
TCONS_00021829	XLOC_018201	ABCB11	7:18366760-18412518	2.11162	0.365666	-2.52976	5e-05	0.0011151	yes
TCONS_00002277	XLOC_001817	HMGN1	1:107362600-107368810	40.9271	7.05197	-2.53696	5e-05	0.0011151	yes
TCONS_00020289	XLOC_016880	NIN	5:57795665-57849300	2.41749	0.415773	-2.53964	5e-05	0.0011151	yes
TCONS_00001111	XLOC_000893	MYO16	1:137442560-137737925	1.95427	0.33568	-2.54147	5e-05	0.0011151	yes
TCONS_00006212	XLOC_005198	P4HA2	13:16062866-16086914	10.3879	1.77535	-2.54874	5e-05	0.0011151	yes
TCONS_00027972	XLOC_023609	CKI	Z:70457340-70474687	3.62453	0.617394	-2.55353	5e-05	0.0011151	yes
TCONS_00018301	XLOC_015220	SRD5A3	4:64724585-64735325	17.6465	3.00568	-2.55362	5e-05	0.0011151	yes
TCONS_00000989	XLOC_000797	RBBP7	1:120801402-120809635	5.80357	0.98708	-2.5557	5e-05	0.0011151	yes
TCONS_00002803	XLOC_002235	P4HA3	1:194915189-194923866	29.7769	5.05666	-2.55794	5e-05	0.0011151	yes
TCONS_00005392	XLOC_004536	GPR27	12:16280537-16282735	13.2192	2.24141	-2.56016	5e-05	0.0011151	yes
TCONS_00000544	XLOC_000439	MGST1	1:63429484-63435977	37.7449	6.36994	-2.56693	5e-05	0.0011151	yes
TCONS_00004905	XLOC_004132	ENSGALG00000027183	11:1183401-1189091	78.0109	13.0769	-2.57665	5e-05	0.0011151	yes
TCONS_00004057	XLOC_003434	SLCO3A1	10:13838314-13953221	2.74073	0.458739	-2.57882	5e-05	0.0011151	yes
TCONS_00022928	XLOC_019110	VAV3	8:987128-1134223	5.40812	0.904381	-2.58013	5e-05	0.0011151	yes
TCONS_00026312	XLOC_022220	PLVAP	JH375640.1:2146-5383	8.7623	1.4652	-2.58021	5e-05	0.0011151	yes
TCONS_00000088	XLOC_000071	SEMA3E	1:9325095-9459193	1.63186	0.272569	-2.58183	5e-05	0.0011151	yes
TCONS_00020104	XLOC_016731	IRF2BPL	5:38296523-38301682	31.8517	5.29638	-2.58829	5e-05	0.0011151	yes
TCONS_00005028	XLOC_004227	BEAN1	11:10925405-10964744	15.7915	2.62112	-2.59089	5e-05	0.0011151	yes
TCONS_00018182	XLOC_015130	SEPT11	4:49076676-49125067	6.88983	1.13979	-2.5957	5e-05	0.0011151	yes
TCONS_00000994	XLOC_000801	ACE2	1:121320882-121343323	3.05895	0.50193	-2.60748	5e-05	0.0011151	yes
TCONS_00007951	XLOC_006622	TNC	17:2640784-2707385	14.372	2.35615	-2.60875	5e-05	0.0011151	yes
TCONS_00009566	XLOC_007953	RECK	2:56078970-56142418	6.12362	1.00341	-2.60948	5e-05	0.0011151	yes
TCONS_00001387	XLOC_001112	TENM4	1:191230909-191734000	3.1534	0.513043	-2.61976	5e-05	0.0011151	yes
TCONS_00015881	XLOC_013218	DEGS1	3:16947713-16952145	9.78309	1.58359	-2.62709	5e-05	0.0011151	yes
TCONS_00022648	XLOC_018895	ASTN1	8:6711186-6754418	8.93482	1.43255	-2.64085	5e-05	0.0011151	yes
TCONS_00012466	XLOC_010390	AGRN	21:2708411-2772320	1.8984	0.304173	-2.64182	5e-05	0.0011151	yes
TCONS_00027523	XLOC_023234	LIPG	Z:1060882-1069738	3.10032	0.494035	-2.64973	5e-05	0.0011151	yes
TCONS_00015537	XLOC_012930	COL12A1	3:80212181-80312375	1.01209	0.16096	-2.65257	5e-05	0.0011151	yes
TCONS_00019578	XLOC_016336	SIVA1	5:51483192-51485154	47.5446	7.51666	-2.66112	5e-05	0.0011151	yes
TCONS_00010942	XLOC_009049	TNFRSF11B	2:135902062-135921714	2.38037	0.375595	-2.66394	5e-05	0.0011151	yes
TCONS_00014346	XLOC_011975	FZD2	27:1515525-1517127	24.6138	3.87932	-2.66559	5e-05	0.0011151	yes
TCONS_00004335	XLOC_003649	ABHD2	10:12474681-12504648	7.81535	1.23085	-2.66665	5e-05	0.0011151	yes
TCONS_00001712	XLOC_001376	C12orf50	1:42662282-42677602	2.11082	0.332045	-2.66835	5e-05	0.0011151	yes
TCONS_00018343	XLOC_015254	FAM114A1	4:69085170-69113784	4.03094	0.633858	-2.66889	5e-05	0.0011151	yes
TCONS_00000839	XLOC_000673	IGSF3	1:91547413-91603421	29.86	4.68563	-2.6719	5e-05	0.0011151	yes
TCONS_00008256	XLOC_006876	ATAD5	18:6596438-6612865	1.08082	0.167347	-2.69122	5e-05	0.0011151	yes
TCONS_00000803	XLOC_000643	PHLDB2	1:87878150-87933199	3.57936	0.554069	-2.69156	5e-05	0.0011151	yes
TCONS_00009920	XLOC_008243	SLC26A7	2:124587621-124658017	2.82447	0.436481	-2.69399	5e-05	0.0011151	yes
TCONS_00019380	XLOC_016177	ENSGALG00000027352	5:27618988-27619788	29.9841	4.62505	-2.69666	5e-05	0.0011151	yes
TCONS_00007707	XLOC_006431	GTF2H4	17:1826167-1863962	46.1217	7.0624	-2.70722	5e-05	0.0011151	yes
TCONS_00002377	XLOC_001899	FRMPD4	1:122962849-123267815	2.88216	0.441275	-2.7074	5e-05	0.0011151	yes
TCONS_00006110	XLOC_005122	PDLIM7	13:9489573-9506020	12.3638	1.8704	-2.72471	5e-05	0.0011151	yes
TCONS_00006156	XLOC_005155	GM2A	13:12330336-12334108	21.3342	3.22063	-2.72775	5e-05	0.0011151	yes
TCONS_00010958	XLOC_009062	ATAD2	2:137586975-137621986	4.74253	0.712735	-2.73422	5e-05	0.0011151	yes
TCONS_00019427	XLOC_016214	NPAS3	5:34375147-34959900	1.2491	0.187695	-2.73442	5e-05	0.0011151	yes
TCONS_00001878	XLOC_001512	HSP90B1	1:54869422-54879269	112.106	16.8002	-2.73831	5e-05	0.0011151	yes
TCONS_00027612	XLOC_023310	DAB2	Z:12205814-12230277	2.27146	0.339217	-2.74334	5e-05	0.0011151	yes
TCONS_00007446	XLOC_006218	POLE	15:10007212-10026784	1.75846	0.261042	-2.75196	5e-05	0.0011151	yes
TCONS_00027190	XLOC_022966	FAM169A	Z:24023703-24060297	12.994	1.91744	-2.76059	5e-05	0.0011151	yes
TCONS_00004124	XLOC_003485	KIF23	10:18828577-18846365	5.79839	0.853719	-2.76382	5e-05	0.0011151	yes
TCONS_00023631	XLOC_019702	BCL6	9:14257891-14274166	7.32842	1.07859	-2.76436	5e-05	0.0011151	yes
TCONS_00020139	XLOC_016761	CCDC88C	5:43520944-43605797	18.4211	2.71053	-2.76471	5e-05	0.0011151	yes
TCONS_00027331	XLOC_023084	MFSD7	Z:52533460-52549979	3.91211	0.572934	-2.77151	5e-05	0.0011151	yes
TCONS_00015334	XLOC_012770	CITED2	3:53248976-53251757	4.09408	0.599579	-2.77152	5e-05	0.0011151	yes
TCONS_00017472	XLOC_014608	MAD2L1	4:53952131-53955591	17.431	2.52947	-2.78475	5e-05	0.0011151	yes
TCONS_00002075	XLOC_001661	RBP5	1:76883868-76885500	91.0664	13.1913	-2.78734	5e-05	0.0011151	yes
TCONS_00020837	XLOC_017393	CHST3	6:11543129-11545869	5.98942	0.865988	-2.79	5e-05	0.0011151	yes
TCONS_00011883	XLOC_009906	RBL1	20:626684-647924	3.3935	0.48964	-2.79298	5e-05	0.0011151	yes
TCONS_00008472	XLOC_007057	CACNG5	18:7577908-7590495	10.4199	1.50343	-2.79301	5e-05	0.0011151	yes
TCONS_00009778	XLOC_008125	TMEM200C	2:99870109-99872608	6.24234	0.897849	-2.79754	5e-05	0.0011151	yes
TCONS_00019417	XLOC_016205	KIAA1333	5:33413581-33433671	2.23994	0.320001	-2.80731	5e-05	0.0011151	yes
TCONS_00010629	XLOC_008797	EPB41L4B	2:84337585-84458094	7.86811	1.12281	-2.80891	5e-05	0.0011151	yes
TCONS_00000545	XLOC_000440	PIK3C2G	1:64133607-64331932	4.05317	0.576653	-2.81327	5e-05	0.0011151	yes
TCONS_00020237	XLOC_016838	SIX6	5:54339069-54341868	15.0363	2.13552	-2.81579	5e-05	0.0011151	yes
TCONS_00013488	XLOC_011267	KIRREL	25:325960-347446	10.4222	1.47786	-2.81807	5e-05	0.0011151	yes
TCONS_00017333	XLOC_014498	LEF-1	4:37323507-37377729	9.16347	1.2973	-2.82038	5e-05	0.0011151	yes
TCONS_00017476	XLOC_014611	SEC24D	4:54343364-54389121	3.20776	0.452396	-2.82591	5e-05	0.0011151	yes
TCONS_00021088	XLOC_017582	ALDH18A1	6:34864494-34898683	11.1734	1.57085	-2.83045	5e-05	0.0011151	yes
TCONS_00013861	XLOC_011567	OLFML3	26:3742930-3744669	94.753	13.2991	-2.83284	5e-05	0.0011151	yes
TCONS_00024706	XLOC_020655	ENSGALG00000026403	AADN03013310.1:858-1959	10.5958	1.47544	-2.84427	5e-05	0.0011151	yes
TCONS_00005501	XLOC_004627	SLC38A5	12:3204933-3208668	16.7089	2.3214	-2.84755	5e-05	0.0011151	yes
TCONS_00023830	XLOC_019853	ENSGALG00000006724	9:2479626-2892048	30.2946	4.19196	-2.85336	5e-05	0.0011151	yes
TCONS_00004704	XLOC_003967	SLC12A4	11:2960314-3007093	53.7724	7.42795	-2.85583	5e-05	0.0011151	yes
TCONS_00021909	XLOC_018266	EPB41L5	7:24931013-24978285	19.083	2.63289	-2.85757	5e-05	0.0011151	yes
TCONS_00008299	XLOC_006911	SLC38A10	18:9506259-9537394	13.2585	1.82665	-2.85964	5e-05	0.0011151	yes
TCONS_00001895	XLOC_001523	ENSGALG00000012847	1:56787532-56803606	11.8953	1.63289	-2.8649	5e-05	0.0011151	yes
TCONS_00014488	XLOC_012095	FBN2	28:271547-395862	11.5601	1.5868	-2.86496	5e-05	0.0011151	yes
TCONS_00001710	XLOC_001374	RASSF9	1:42006974-42038172	1.27516	0.174677	-2.86791	5e-05	0.0011151	yes
TCONS_00000296	XLOC_000243	TMPO	1:46488736-46510905	33.6708	4.58828	-2.87548	5e-05	0.0011151	yes
TCONS_00000645	XLOC_000522	FOXM1	1:75109436-75119160	7.92206	1.07408	-2.88277	5e-05	0.0011151	yes
TCONS_00004083	XLOC_003455	ALDH6	10:16932374-16967360	3.35522	0.452832	-2.88936	5e-05	0.0011151	yes
TCONS_00005329	XLOC_004492	SLC6A6	12:10950950-10996958	29.5868	3.9903	-2.89038	5e-05	0.0011151	yes
TCONS_00009316	XLOC_007749	FAM171A1	2:20374797-20458423	6.10368	0.822751	-2.89115	5e-05	0.0011151	yes
TCONS_00004183	XLOC_003537	ADPGK	10:1222932-1235745	6.21019	0.835593	-2.89376	5e-05	0.0011151	yes
TCONS_00002732	XLOC_002174	PRCP	1:188219968-188248544	2.57626	0.346226	-2.89549	5e-05	0.0011151	yes
TCONS_00017440	XLOC_014582	DCK	4:49546674-49559671	2.08909	0.279083	-2.90411	5e-05	0.0011151	yes
TCONS_00018008	XLOC_015008	PCDH18	4:28118549-28128788	1.38554	0.185031	-2.90461	5e-05	0.0011151	yes
TCONS_00001728	XLOC_001383	KERA	1:43843144-43851618	9.55728	1.2744	-2.90678	5e-05	0.0011151	yes
TCONS_00017862	XLOC_014899	SH3BGRL	4:9323046-9333589	72.3988	9.60715	-2.91378	5e-05	0.0011151	yes
TCONS_00027737	XLOC_023414	NFIB	Z:31231345-31399665	5.41594	0.717949	-2.91526	5e-05	0.0011151	yes
TCONS_00022299	XLOC_018567	CXCR4	7:30263670-30266354	2.8215	0.373835	-2.91599	5e-05	0.0011151	yes
TCONS_00027678	XLOC_023367	THBS4	Z:21874359-21912694	35.5966	4.71116	-2.91759	5e-05	0.0011151	yes
TCONS_00005023	XLOC_004224	CMTM3	11:10892838-10903393	13.3382	1.76001	-2.92191	5e-05	0.0011151	yes
TCONS_00010108	XLOC_008398	NCAPG2	2:9417856-9456238	1.05723	0.138291	-2.93451	5e-05	0.0011151	yes
TCONS_00002417	XLOC_001932	MGAT4A	1:131671515-131746875	3.2187	0.42062	-2.93589	5e-05	0.0011151	yes
TCONS_00000978	XLOC_000787	RPS6KA3	1:119204997-119240906	7.76194	1.01374	-2.93672	5e-05	0.0011151	yes
TCONS_00001848	XLOC_001487	MCM5	1:51939573-51947830	10.1453	1.32325	-2.93866	5e-05	0.0011151	yes
TCONS_00022969	XLOC_019141	ENSGALG00000002749	8:3822029-3852986	11.3368	1.47288	-2.9443	5e-05	0.0011151	yes
TCONS_00001161	XLOC_000932	C13ORF7	1:152707237-152734629	8.57169	1.11332	-2.94472	5e-05	0.0011151	yes
TCONS_00012943	XLOC_010800	KCNQ4	23:4901523-4907272	10.1535	1.30176	-2.96345	5e-05	0.0011151	yes
TCONS_00023937	XLOC_019938	HES4	9:12410466-12423754	9.397	1.20212	-2.96662	5e-05	0.0011151	yes
TCONS_00002296	XLOC_001832	SIK1	1:109234441-109247196	32.4694	4.15242	-2.96705	5e-05	0.0011151	yes
TCONS_00005951	XLOC_004999	KLHL3	13:13818619-13851076	5.0962	0.65095	-2.9688	5e-05	0.0011151	yes
TCONS_00009676	XLOC_008038	CTNND2	2:77784557-78033401	4.46173	0.568914	-2.97132	5e-05	0.0011151	yes
TCONS_00011845	XLOC_009879	ZNF217	20:12871068-12883698	2.12176	0.270155	-2.9734	5e-05	0.0011151	yes
TCONS_00010638	XLOC_008805	TERT	2:85762001-85791468	2.42067	0.307144	-2.97842	5e-05	0.0011151	yes
TCONS_00022254	XLOC_018532	SEMA5B	7:26047379-26233120	28.7458	3.64127	-2.98084	5e-05	0.0011151	yes
TCONS_00012983	XLOC_010832	HMGN2	23:155930-159391	113.807	14.372	-2.98526	5e-05	0.0011151	yes
TCONS_00027052	XLOC_022856	CNTFR	Z:7993513-8162224	66.0458	8.30305	-2.99175	5e-05	0.0011151	yes
TCONS_00023865	XLOC_019882	PASK	9:4409465-4428357	1.71622	0.214562	-2.99977	5e-05	0.0011151	yes
TCONS_00023713	XLOC_019767	TNFSF10	9:18759708-18769466	45.8522	5.71387	-3.00445	5e-05	0.0011151	yes
TCONS_00004367	XLOC_003672	CHSY1	10:17039729-17094142	15.2911	1.90125	-3.00767	5e-05	0.0011151	yes
TCONS_00012007	XLOC_009996	PXDNL	20:9382941-9424831	3.45716	0.42943	-3.00909	5e-05	0.0011151	yes
TCONS_00012430	XLOC_010362	ENSGALG00000001136	21:1415133-1416838	15.5986	1.93715	-3.0094	5e-05	0.0011151	yes
TCONS_00013445	XLOC_011224	HSPB2	24:6230555-6234006	4.40413	0.545635	-3.01285	5e-05	0.0011151	yes
TCONS_00001587	XLOC_001277	PLXNB2	1:20283171-20512301	4.95572	0.613716	-3.01345	5e-05	0.0011151	yes
TCONS_00010763	XLOC_008905	B4GALT6	2:105840569-105864567	5.17712	0.639145	-3.01793	5e-05	0.0011151	yes
TCONS_00019100	XLOC_015967	TMEM16E	5:2760044-2792484	8.58608	1.053	-3.0275	5e-05	0.0011151	yes
TCONS_00006775	XLOC_005672	CLEC19A	14:8410447-8412755	96.4895	11.8155	-3.02969	5e-05	0.0011151	yes
TCONS_00018367	XLOC_015275	NCAPG	4:75480299-75503309	3.58806	0.438929	-3.03114	5e-05	0.0011151	yes
TCONS_00011744	XLOC_009796	COL9A3	20:8689082-8720874	76.5998	9.33809	-3.03614	5e-05	0.0011151	yes
TCONS_00009351	XLOC_007774	COL1A2	2:23702023-23740814	5.30852	0.644195	-3.04274	5e-05	0.0011151	yes
TCONS_00014019	XLOC_011692	SLC16A1	26:3552667-3567609	120.663	14.6237	-3.04461	5e-05	0.0011151	yes
TCONS_00012312	XLOC_010263	HES4	21:2803580-2805434	51.5468	6.24595	-3.04489	5e-05	0.0011151	yes
TCONS_00021053	XLOC_017552	ENSGALG00000009516	6:30697747-30749866	32.6422	3.92259	-3.05686	5e-05	0.0011151	yes
TCONS_00002292	XLOC_001830	CBS	1:109031646-109059060	6.96223	0.831113	-3.06643	5e-05	0.0011151	yes
TCONS_00014429	XLOC_012041	LEPREL4	27:4674821-4678761	46.0309	5.47471	-3.07175	5e-05	0.0011151	yes
TCONS_00001620	XLOC_001302	FOXP2	1:25700996-25750531	4.20319	0.495578	-3.0843	5e-05	0.0011151	yes
TCONS_00013090	XLOC_010921	COL9A2	23:4824369-4834663	118.622	13.9248	-3.09063	5e-05	0.0011151	yes
TCONS_00013897	XLOC_011597	ATP2B4	26:5244544-5281975	9.80645	1.14934	-3.09292	5e-05	0.0011151	yes
TCONS_00017362	XLOC_014522	DCTD	4:39453020-39473004	7.30584	0.85558	-3.09407	5e-05	0.0011151	yes
TCONS_00019451	XLOC_016234	VSX2	5:37105885-37125352	3.58503	0.418518	-3.09862	5e-05	0.0011151	yes
TCONS_00011792	XLOC_009833	TPX2	20:10382092-10392964	8.77949	1.02238	-3.10221	5e-05	0.0011151	yes
TCONS_00009894	XLOC_008223	CHMP4C	2:121287838-121304205	5.21095	0.606331	-3.10337	5e-05	0.0011151	yes
TCONS_00010318	XLOC_008558	TRIL	2:34036515-34038789	26.6595	3.05882	-3.12361	5e-05	0.0011151	yes
TCONS_00017646	XLOC_014733	HTRA3	4:80438629-80461899	49.6943	5.65091	-3.13653	5e-05	0.0011151	yes
TCONS_00023519	XLOC_019609	AMOTL2	9:3964460-3972429	6.59994	0.747913	-3.14151	5e-05	0.0011151	yes
TCONS_00021725	XLOC_018117	FAM207A	7:7231042-7243527	21.05	2.37713	-3.14653	5e-05	0.0011151	yes
TCONS_00015367	XLOC_012799	CTGF	3:56638963-56641934	5.83943	0.65606	-3.15393	5e-05	0.0011151	yes
TCONS_00002349	XLOC_001877	CDKL5	1:119936877-120009401	3.23173	0.362726	-3.15535	5e-05	0.0011151	yes
TCONS_00004800	XLOC_004042	WFDC1	11:16191242-16203598	4.07188	0.454928	-3.16198	5e-05	0.0011151	yes
TCONS_00009940	XLOC_008257	LAPTM4B	2:127102613-127165676	2.82038	0.314437	-3.16505	5e-05	0.0011151	yes
TCONS_00005950	XLOC_004998	HNRNPA0	13:13799907-13802741	17.1547	1.89639	-3.17727	5e-05	0.0011151	yes
TCONS_00016324	XLOC_013573	7SK	3:87768166-87768495	290.789	31.9123	-3.18779	5e-05	0.0011151	yes
TCONS_00024043	XLOC_020016	SERPINI1	9:20037598-20076593	16.5066	1.80649	-3.19178	5e-05	0.0011151	yes
TCONS_00010602	XLOC_008772	ANKRD33B	2:78170627-78211788	1.24196	0.135723	-3.19389	5e-05	0.0011151	yes
TCONS_00006593	XLOC_005532	WFIKKN1	14:13557381-13562263	12.0969	1.31358	-3.20305	5e-05	0.0011151	yes
TCONS_00009218	XLOC_007687	CSRNP1	2:5229743-5238803	6.14917	0.663939	-3.21127	5e-05	0.0011151	yes
TCONS_00006755	XLOC_005655	PALB2	14:6867005-6875196	8.7581	0.936703	-3.22495	5e-05	0.0011151	yes
TCONS_00017114	XLOC_014324	ENSGALG00000007131	4:9363062-9371758	56.6224	6.05534	-3.22509	5e-05	0.0011151	yes
TCONS_00027790	XLOC_023457	FRMD3	Z:39667817-39812156	7.61306	0.807341	-3.23723	5e-05	0.0011151	yes
TCONS_00007059	XLOC_005898	TMEM132D	15:3532963-3687338	8.69137	0.918556	-3.24214	5e-05	0.0011151	yes
TCONS_00026176	XLOC_022091	CDK2	JH375501.1:5696-7027	16.2011	1.70826	-3.2455	5e-05	0.0011151	yes
TCONS_00027658	XLOC_023349	DEPDC1B	Z:18712424-18733642	1.38057	0.145514	-3.24604	5e-05	0.0011151	yes
TCONS_00001179	XLOC_000949	LECT1	1:165018165-165029891	134.236	14.1118	-3.24979	5e-05	0.0011151	yes
TCONS_00019175	XLOC_016024	FTD	5:11570115-11578064	16.5976	1.73992	-3.25388	5e-05	0.0011151	yes
TCONS_00015262	XLOC_012709	RNASET2	3:41810098-41832460	12.037	1.25436	-3.26245	5e-05	0.0011151	yes
TCONS_00005576	XLOC_004684	MCM2	12:9725751-9737075	11.1768	1.14837	-3.28285	5e-05	0.0011151	yes
TCONS_00019062	XLOC_015931	BUB1B	5:601358-621958	5.85317	0.599434	-3.28754	5e-05	0.0011151	yes
TCONS_00021827	XLOC_018200	LRP2	7:18254208-18342504	6.10637	0.62374	-3.2913	5e-05	0.0011151	yes
TCONS_00007139	XLOC_005964	SEZ6L	15:7123774-7135058	1.76596	0.180371	-3.29141	5e-05	0.0011151	yes
TCONS_00014914	XLOC_012446	BUB1	3:3037096-3057283	5.51505	0.54704	-3.33366	5e-05	0.0011151	yes
TCONS_00026812	XLOC_022697	RACGAP1	LGE22C19W28_E50C23:335215-342925	6.70149	0.664379	-3.3344	5e-05	0.0011151	yes
TCONS_00001178	XLOC_000948	PCDH8	1:164995572-165000858	1.47207	0.14531	-3.34064	5e-05	0.0011151	yes
TCONS_00021757	XLOC_018142	FZD7	7:11182130-11185182	26.1031	2.57449	-3.34186	5e-05	0.0011151	yes
TCONS_00023729	XLOC_019780	MECOM	9:19449372-19752139	1.69923	0.166105	-3.35471	5e-05	0.0011151	yes
TCONS_00015986	XLOC_013298	LTBP1	3:30485201-30667659	34.9056	3.40764	-3.35661	5e-05	0.0011151	yes
TCONS_00004264	XLOC_003595	CCNB2	10:6313606-6321500	16.794	1.63331	-3.36208	5e-05	0.0011151	yes
TCONS_00000440	XLOC_000361	CKAP4	1:53861782-53873170	90.1825	8.76575	-3.3629	5e-05	0.0011151	yes
TCONS_00019069	XLOC_015938	CHST14	5:873372-875881	20.0287	1.92979	-3.37555	5e-05	0.0011151	yes
TCONS_00000479	XLOC_000393	CREB3L2	1:57502924-57581787	32.3861	3.1174	-3.37696	5e-05	0.0011151	yes
TCONS_00015296	XLOC_012739	PPP1R14C	3:47607406-47658949	23.8302	2.28456	-3.3828	5e-05	0.0011151	yes
TCONS_00017067	XLOC_014283	ENSGALG00000005727	4:2408018-2413262	35.4188	3.39271	-3.384	5e-05	0.0011151	yes
TCONS_00004004	XLOC_003394	DUT	10:9639941-9649503	8.17786	0.780756	-3.38878	5e-05	0.0011151	yes
TCONS_00016190	XLOC_013459	CLVS2	3:60540402-60598139	8.57914	0.818506	-3.38977	5e-05	0.0011151	yes
TCONS_00010823	XLOC_008955	CPA6	2:115185933-115273389	57.8631	5.49399	-3.39671	5e-05	0.0011151	yes
TCONS_00014818	XLOC_012362	ENSGALG00000004132	28:4594417-4604249	4.52684	0.426941	-3.40639	5e-05	0.0011151	yes
TCONS_00012839	XLOC_010724	CITED3	23:1392831-1394720	49.9077	4.69104	-3.41128	5e-05	0.0011151	yes
TCONS_00001340	XLOC_001076	MAML2	1:184236228-184404873	6.56375	0.614214	-3.41771	5e-05	0.0011151	yes
TCONS_00027668	XLOC_023358	CENPK	Z:20407953-20429425	4.86195	0.454281	-3.41988	5e-05	0.0011151	yes
TCONS_00004231	XLOC_003574	CRABP-I	10:3197349-3210246	22.804	2.11598	-3.42989	5e-05	0.0011151	yes
TCONS_00001493	XLOC_001201	NET1	1:1088059-1099472	13.1219	1.21131	-3.43733	5e-05	0.0011151	yes
TCONS_00013348	XLOC_011146	NCAPD3	24:2516847-2542717	2.25862	0.207202	-3.44633	5e-05	0.0011151	yes
TCONS_00016293	XLOC_013546	CD109	3:80769132-80855455	32.141	2.93497	-3.453	5e-05	0.0011151	yes
TCONS_00013875	XLOC_011580	GRM4	26:4380151-4414660	28.0855	2.56058	-3.45528	5e-05	0.0011151	yes
TCONS_00013848	XLOC_011558	WNT2B	26:3436076-3448001	261.205	23.8015	-3.45606	5e-05	0.0011151	yes
TCONS_00016284	XLOC_013538	TTK	3:78612133-78643792	2.50372	0.227778	-3.45837	5e-05	0.0011151	yes
TCONS_00005857	XLOC_004925	ENSGALG00000028602	13:8824619-8863288	39.8986	3.62888	-3.45874	5e-05	0.0011151	yes
TCONS_00016193	XLOC_013461	FABP7	3:60674293-60677648	98.496	8.93044	-3.46326	5e-05	0.0011151	yes
TCONS_00006463	XLOC_005435	PLK1	14:6884684-6889434	14.5341	1.31692	-3.4642	5e-05	0.0011151	yes
TCONS_00021709	XLOC_018107	COL6A1	7:6739938-6761011	2.26037	0.20464	-3.4654	5e-05	0.0011151	yes
TCONS_00023168	XLOC_019292	SLC6A9	8:19281185-19293275	13.0371	1.17351	-3.47372	5e-05	0.0011151	yes
TCONS_00004973	XLOC_004186	NKD1	11:5722335-5829426	9.81197	0.882958	-3.47413	5e-05	0.0011151	yes
TCONS_00027202	XLOC_022976	KANK1	Z:25704767-25796933	4.57541	0.41092	-3.47697	5e-05	0.0011151	yes
TCONS_00012364	XLOC_010304	LRRC38	21:5217682-5232948	13.2725	1.19158	-3.47749	5e-05	0.0011151	yes
TCONS_00015190	XLOC_012646	QPCT	3:32927167-32943776	17.6467	1.5629	-3.4971	5e-05	0.0011151	yes
TCONS_00018129	XLOC_015091	GPM6A	4:43565209-43666838	1.67786	0.148518	-3.49791	5e-05	0.0011151	yes
TCONS_00002756	XLOC_002193	TSKU	1:192620178-192621237	71.691	6.30113	-3.50811	5e-05	0.0011151	yes
TCONS_00007032	XLOC_005879	CDC45	15:664119-676502	6.58981	0.574202	-3.52061	5e-05	0.0011151	yes
TCONS_00017016	XLOC_014236	KIF4A	4:1248685-1265752	8.26071	0.715122	-3.53	5e-05	0.0011151	yes
TCONS_00012354	XLOC_010295	NBL1	21:4764693-4774114	183.576	15.8814	-3.53097	5e-05	0.0011151	yes
TCONS_00017358	XLOC_014519	ENPP6	4:39028666-39055624	20.551	1.7423	-3.56015	5e-05	0.0011151	yes
TCONS_00019835	XLOC_016531	TSPAN4	5:14628330-14696703	24.3311	2.05656	-3.5645	5e-05	0.0011151	yes
TCONS_00018286	XLOC_015207	SLC7A2	4:62631861-62652326	15.7067	1.31436	-3.57894	5e-05	0.0011151	yes
TCONS_00015684	XLOC_013057	TDH	3:106804290-106815160	172.846	14.3427	-3.5911	5e-05	0.0011151	yes
TCONS_00002638	XLOC_002099	FRY	1:173863588-174002319	10.247	0.841348	-3.60635	5e-05	0.0011151	yes
TCONS_00027353	XLOC_023101	ZNF462	Z:55321454-55374010	7.27565	0.596833	-3.60768	5e-05	0.0011151	yes
TCONS_00012897	XLOC_010763	FHL3	23:3466392-3469668	25.7008	2.10646	-3.60892	5e-05	0.0011151	yes
TCONS_00022158	XLOC_018451	CDCA7	7:16830039-16838026	6.08752	0.497833	-3.61212	5e-05	0.0011151	yes
TCONS_00021954	XLOC_018300	THSD7B	7:30459506-30702796	19.1712	1.55673	-3.62235	5e-05	0.0011151	yes
TCONS_00010425	XLOC_008629	KIF15	2:43768480-43804535	4.46682	0.361449	-3.62739	5e-05	0.0011151	yes
TCONS_00015901	XLOC_013234	CENPF	3:20356019-20391564	3.48567	0.280174	-3.63704	5e-05	0.0011151	yes
TCONS_00010735	XLOC_008884	TYMS	2:101603490-101612231	7.36469	0.581119	-3.66372	5e-05	0.0011151	yes
TCONS_00018124	XLOC_015086	HMGB2	4:42740629-42743052	13.6828	1.06761	-3.6799	5e-05	0.0011151	yes
TCONS_00024028	XLOC_020004	FNDC3B	9:18782568-18904995	6.25923	0.485771	-3.68764	5e-05	0.0011151	yes
TCONS_00010731	XLOC_008882	NDC80	2:100833604-100852126	3.94316	0.305526	-3.68999	5e-05	0.0011151	yes
TCONS_00010265	XLOC_008519	OSBPL3	2:31779227-31825127	3.47672	0.264064	-3.71877	5e-05	0.0011151	yes
TCONS_00012086	XLOC_010064	TFAP2C	20:12282245-12291290	3.42553	0.260053	-3.71945	5e-05	0.0011151	yes
TCONS_00027243	XLOC_023009	TJP2	Z:34446876-34509726	6.10649	0.462756	-3.72202	5e-05	0.0011151	yes
TCONS_00002374	XLOC_001897	PRPS2	1:122867476-122893310	3.42435	0.258338	-3.7285	5e-05	0.0011151	yes
TCONS_00002702	XLOC_002148	FAR-2	1:182715564-183138508	2.22796	0.1674	-3.73435	5e-05	0.0011151	yes
TCONS_00027289	XLOC_023049	S1PR3	Z:43300147-43377895	2.1983	0.164715	-3.73835	5e-05	0.0011151	yes
TCONS_00014682	XLOC_012254	ANGPTL4	28:849860-858519	4.81769	0.359937	-3.74253	5e-05	0.0011151	yes
TCONS_00005545	XLOC_004659	DCP1A	12:6969224-7001926	8.07247	0.602706	-3.74348	5e-05	0.0011151	yes
TCONS_00010458	XLOC_008658	FKBP9	2:48583320-48599111	31.3226	2.31121	-3.76048	5e-05	0.0011151	yes
TCONS_00017030	XLOC_014250	CCNB3	4:1813108-1815939	18.4908	1.35599	-3.76939	5e-05	0.0011151	yes
TCONS_00013895	XLOC_011596	OPTC	26:5211509-5214635	141.331	10.2896	-3.77982	5e-05	0.0011151	yes
TCONS_00027317	XLOC_023073	SLCO6A1	Z:50079797-50109297	1.02201	0.0734313	-3.79887	5e-05	0.0011151	yes
TCONS_00023038	XLOC_019197	FAM5B	8:6700428-6705652	5.41566	0.388737	-3.80027	5e-05	0.0011151	yes
TCONS_00027857	XLOC_023512	PAM	Z:49867166-49940749	19.4267	1.39352	-3.80123	5e-05	0.0011151	yes
TCONS_00026587	XLOC_022490	ENSGALG00000013280	JH376180.1:21394-23148	46.7261	3.33416	-3.80883	5e-05	0.0011151	yes
TCONS_00019326	XLOC_016141	NUSAP1	5:23859403-23873313	8.95048	0.634507	-3.81826	5e-05	0.0011151	yes
TCONS_00018438	XLOC_015329	TACC3	4:83450303-83469111	10.364	0.733018	-3.82159	5e-05	0.0011151	yes
TCONS_00015548	XLOC_012940	COL9A1	3:82230622-82296804	57.2518	4.03415	-3.82698	5e-05	0.0011151	yes
TCONS_00022592	XLOC_018846	ASPM	8:2593759-2625649	2.98625	0.20999	-3.82995	5e-05	0.0011151	yes
TCONS_00018271	XLOC_015197	CENPE	4:60597387-60634806	3.1117	0.218068	-3.83486	5e-05	0.0011151	yes
TCONS_00018216	XLOC_015156	SPATA5	4:52774212-52982663	10.458	0.73172	-3.83717	5e-05	0.0011151	yes
TCONS_00023716	XLOC_019769	PLD1	9:18987371-19027508	8.70163	0.608389	-3.83822	5e-05	0.0011151	yes
TCONS_00011965	XLOC_009964	SLC13A3	20:5894285-5918161	27.351	1.91141	-3.83888	5e-05	0.0011151	yes
TCONS_00027656	XLOC_023347	PDE4D	Z:18112316-18254795	3.8297	0.266467	-3.8452	5e-05	0.0011151	yes
TCONS_00016182	XLOC_013452	CENPW	3:59060254-59067195	7.83105	0.542423	-3.85172	5e-05	0.0011151	yes
TCONS_00010450	XLOC_008652	ANLN	2:47314674-47343598	4.04983	0.278605	-3.86157	5e-05	0.0011151	yes
TCONS_00022674	XLOC_018917	LAMC2	8:7505061-7518159	4.029	0.276876	-3.86311	5e-05	0.0011151	yes
TCONS_00000614	XLOC_000495	FBLN1	1:70623969-70705990	4.5608	0.313156	-3.86433	5e-05	0.0011151	yes
TCONS_00005794	XLOC_004877	PCDH1	13:1408176-1457586	14.4737	0.991488	-3.8677	5e-05	0.0011151	yes
TCONS_00021183	XLOC_017646	DNA2	6:10199220-10214213	2.69766	0.183322	-3.87926	5e-05	0.0011151	yes
TCONS_00003900	XLOC_003318	STRA6	10:2089887-2097471	375.968	25.4147	-3.88688	5e-05	0.0011151	yes
TCONS_00027161	XLOC_022945	CENPH	Z:21769912-21776084	8.79265	0.588639	-3.90084	5e-05	0.0011151	yes
TCONS_00008319	XLOC_006930	TK1	18:10142937-10145637	9.31845	0.619746	-3.91034	5e-05	0.0011151	yes
TCONS_00009880	XLOC_008212	PI15	2:118088995-118116771	15.2414	1.00625	-3.92093	5e-05	0.0011151	yes
TCONS_00005644	XLOC_004740	CNTN3	12:16877530-16970255	7.32453	0.482855	-3.92307	5e-05	0.0011151	yes
TCONS_00017098	XLOC_014310	ZIC3	4:4526498-4529234	3.31734	0.218103	-3.92695	5e-05	0.0011151	yes
TCONS_00000570	XLOC_000463	ABCC9	1:67026683-67095828	3.80159	0.249256	-3.9309	5e-05	0.0011151	yes
TCONS_00027365	XLOC_023109	SLC12A2	Z:56515929-56571281	17.2272	1.12241	-3.94001	5e-05	0.0011151	yes
TCONS_00017168	XLOC_014368	ACSL4	4:13740510-13757534	30.3679	1.96271	-3.95163	5e-05	0.0011151	yes
TCONS_00023604	XLOC_019681	ZIC1	9:11395946-11400537	3.40339	0.219624	-3.95387	5e-05	0.0011151	yes
TCONS_00008460	XLOC_007045	KPNA2	18:6953317-6958961	29.6199	1.85413	-3.99775	5e-05	0.0011151	yes
TCONS_00002071	XLOC_001657	ENSGALG00000014513	1:76736133-76738277	23.2868	1.45182	-4.00358	5e-05	0.0011151	yes
TCONS_00002136	XLOC_001708	BOC	1:82632010-82696983	10.668	0.664939	-4.00393	5e-05	0.0011151	yes
TCONS_00027948	XLOC_023586	SMC2	Z:66288452-66312320	11.3634	0.704136	-4.0124	5e-05	0.0011151	yes
TCONS_00023028	XLOC_019189	AXDND1	8:6124783-6144351	4.40586	0.270157	-4.02755	5e-05	0.0011151	yes
TCONS_00007284	XLOC_006089	MMP17	15:2711272-2726169	4.34248	0.26191	-4.05138	5e-05	0.0011151	yes
TCONS_00021040	XLOC_017543	NANOS1	6:29504246-29505285	47.8661	2.84073	-4.07467	5e-05	0.0011151	yes
TCONS_00023583	XLOC_019664	COL4A3	9:8873715-8915386	126.22	7.46152	-4.08033	5e-05	0.0011151	yes
TCONS_00021256	XLOC_017707	ANXA8	6:17424713-17438731	7.99746	0.467554	-4.09634	5e-05	0.0011151	yes
TCONS_00020958	XLOC_017482	ARHGAP19	6:21907729-21926841	3.43364	0.198438	-4.11298	5e-05	0.0011151	yes
TCONS_00009536	XLOC_007930	STK17A	2:52094037-52119044	5.39562	0.309667	-4.123	5e-05	0.0011151	yes
TCONS_00001720	XLOC_001379	MKP3	1:43171636-43175978	4.62133	0.263038	-4.13497	5e-05	0.0011151	yes
TCONS_00021283	XLOC_017726	SLC16A12	6:18906367-18916252	22.0051	1.2424	-4.14664	5e-05	0.0011151	yes
TCONS_00004363	XLOC_003669	ADAMTS17	10:16598432-16763551	20.6705	1.11715	-4.20967	5e-05	0.0011151	yes
TCONS_00021420	XLOC_017839	CPXM2	6:31278696-31344582	6.01532	0.323125	-4.21848	5e-05	0.0011151	yes
TCONS_00015599	XLOC_012984	RRM2	3:96087198-96092245	18.2071	0.976028	-4.22144	5e-05	0.0011151	yes
TCONS_00011002	XLOC_009096	SLC45A4	2:145622307-145655804	8.93985	0.475467	-4.23283	5e-05	0.0011151	yes
TCONS_00018390	XLOC_015293	CYTL1	4:78460391-78464160	115.113	6.09602	-4.23904	5e-05	0.0011151	yes
TCONS_00001090	XLOC_000874	SLC5A7	1:135397399-135423764	2.58686	0.134455	-4.266	5e-05	0.0011151	yes
TCONS_00000414	XLOC_000338	SS3R	1:51269603-51275038	6.86608	0.354842	-4.27424	5e-05	0.0011151	yes
TCONS_00010110	XLOC_008400	VPAC2	2:9612722-9663652	4.23627	0.218925	-4.27429	5e-05	0.0011151	yes
TCONS_00006709	XLOC_005617	RASD1	14:4778982-4780829	36.2249	1.81975	-4.31517	5e-05	0.0011151	yes
TCONS_00000318	XLOC_000259	MGP	1:47886139-47891373	71.8312	3.55349	-4.3373	5e-05	0.0011151	yes
TCONS_00019387	XLOC_016180	ARG2	5:28140056-28170987	86.6974	4.13205	-4.39106	5e-05	0.0011151	yes
TCONS_00019673	XLOC_016409	MYRF	5:250944-276875	15.0638	0.703483	-4.42043	5e-05	0.0011151	yes
TCONS_00015894	XLOC_013229	TGFB2	3:18689419-18753222	130.944	6.03839	-4.43864	5e-05	0.0011151	yes
TCONS_00021839	XLOC_018211	SLC38A11	7:19501054-19525264	1.6945	0.0780187	-4.44089	5e-05	0.0011151	yes
TCONS_00000416	XLOC_000339	C1QTNF6	1:51283693-51289313	44.0483	1.98471	-4.47208	5e-05	0.0011151	yes
TCONS_00021970	XLOC_018312	TNFIP6	7:34630768-34644425	9.00488	0.397753	-4.50076	5e-05	0.0011151	yes
TCONS_00009231	XLOC_007698	DPP6	2:7411563-7635852	7.41642	0.320646	-4.53167	5e-05	0.0011151	yes
TCONS_00001087	XLOC_000871	C2ORF40	1:134771682-134776149	21.6755	0.91736	-4.56243	5e-05	0.0011151	yes
TCONS_00009801	XLOC_008143	LAMA3	2:102780727-102893609	46.7841	1.91794	-4.60839	5e-05	0.0011151	yes
TCONS_00011009	XLOC_009102	LY6E	2:147927175-147933270	17.3279	0.68807	-4.65439	5e-05	0.0011151	yes
TCONS_00002418	XLOC_001933	KIAA1211L	1:131759247-131800362	7.31061	0.287935	-4.66617	5e-05	0.0011151	yes
TCONS_00019817	XLOC_016518	CD81	5:13002056-13025745	43.7713	1.70133	-4.68525	5e-05	0.0011151	yes
TCONS_00015728	XLOC_013093	EFEMP1	3:225183-277692	87.1695	3.25555	-4.74285	5e-05	0.0011151	yes
TCONS_00002659	XLOC_002117	SHISA2	1:176292626-176296214	68.4202	2.53297	-4.75552	5e-05	0.0011151	yes
TCONS_00005326	XLOC_004490	ENSGALG00000006325	12:10705068-10750630	39.1998	1.44225	-4.76445	5e-05	0.0011151	yes
TCONS_00002613	XLOC_002078	CKAP2	1:169701517-169710954	10.8555	0.393788	-4.78486	5e-05	0.0011151	yes
TCONS_00022300	XLOC_018568	NXPH2	7:30928490-30961286	5.64415	0.198864	-4.8269	5e-05	0.0011151	yes
TCONS_00017165	XLOC_014365	CHRDL1	4:13471385-13513129	86.2384	3.02295	-4.8343	5e-05	0.0011151	yes
TCONS_00013266	XLOC_011078	MCAM	24:4206158-4214569	11.1361	0.379852	-4.87367	5e-05	0.0011151	yes
TCONS_00010757	XLOC_008901	AQP4	2:104096405-104109640	10.5359	0.337924	-4.96247	5e-05	0.0011151	yes
TCONS_00000041	XLOC_000036	PODXL	1:2987399-3028096	39.0913	1.21801	-5.00425	5e-05	0.0011151	yes
TCONS_00022700	XLOC_018942	ENSGALG00000005470	8:11180804-11307289	7.26011	0.222565	-5.0277	5e-05	0.0011151	yes
TCONS_00011685	XLOC_009755	SDC4	20:5471995-5488659	8.91195	0.2714	-5.03725	5e-05	0.0011151	yes
TCONS_00006393	XLOC_005375	SLC29A4	14:4077653-4081514	71.2884	2.01752	-5.14301	5e-05	0.0011151	yes
TCONS_00017812	XLOC_014861	GPC4	4:3748417-3787904	50.1245	1.32666	-5.23965	5e-05	0.0011151	yes
TCONS_00012297	XLOC_010251	MXRA8	21:2251111-2269940	30.976	0.746033	-5.37577	5e-05	0.0011151	yes
TCONS_00020906	XLOC_017436	TMEM72	6:18677234-18685329	9.55564	0.22034	-5.43855	5e-05	0.0011151	yes
TCONS_00004773	XLOC_004018	CDH11	11:11582883-11662192	27.9274	0.633025	-5.46327	5e-05	0.0011151	yes
TCONS_00000235	XLOC_000194	LGR5	1:36192579-36280194	46.218	1.03238	-5.4844	5e-05	0.0011151	yes
TCONS_00015047	XLOC_012543	CHGB	3:16172662-16238767	59.2789	1.313	-5.49658	5e-05	0.0011151	yes
TCONS_00010728	XLOC_008880	EMILIN2	2:100695862-100729691	39.3559	0.85491	-5.52466	5e-05	0.0011151	yes
TCONS_00000539	XLOC_000436	PTPRO	1:62933510-63081609	15.7629	0.314121	-5.64907	5e-05	0.0011151	yes
TCONS_00017248	XLOC_014430	TLL1	4:23520462-23656666	48.9275	0.967473	-5.66028	5e-05	0.0011151	yes
TCONS_00019616	XLOC_016368	GCH1	5:56229033-56247800	22.4466	0.43854	-5.67764	5e-05	0.0011151	yes
TCONS_00001947	XLOC_001562	AKR	1:62590065-62598178	27.1168	0.526378	-5.68694	5e-05	0.0011151	yes
TCONS_00027585	XLOC_023289	NPR3	Z:9897015-9945803	22.3507	0.432375	-5.6919	5e-05	0.0011151	yes
TCONS_00020795	XLOC_017364	DKK-1	6:9764379-9766014	547.799	10.5838	-5.69372	5e-05	0.0011151	yes
TCONS_00009875	XLOC_008208	RDH10	2:117438974-117467086	53.449	0.95582	-5.80528	5e-05	0.0011151	yes
TCONS_00006019	XLOC_005048	PCDHA11	13:183440-285392	41.8055	0.634905	-6.04101	5e-05	0.0011151	yes
TCONS_00010879	XLOC_008999	GEM	2:125802914-125811572	33.2827	0.444675	-6.22588	5e-05	0.0011151	yes
TCONS_00001513	XLOC_001220	CCDC3	1:6492587-6533393	399.161	5.2032	-6.26143	5e-05	0.0011151	yes
TCONS_00023133	XLOC_019264	CYR61	8:15135142-15137430	76.0722	0.875321	-6.44141	5e-05	0.0011151	yes
TCONS_00001105	XLOC_000888	ADPRHL1	1:136753730-136773443	33.5981	0.319833	-6.71492	5e-05	0.0011151	yes
TCONS_00011956	XLOC_009961	R3HDML	20:5792280-5796634	294.121	2.2363	-7.03915	5e-05	0.0011151	yes
TCONS_00000322	XLOC_000262	C12orf69	1:47910023-47910701	1.34784	129.561	6.58683	0.0001	0.00197125	yes
TCONS_00021251	XLOC_017702	CYP2H1	6:17129991-17137315	0.178927	7.09335	5.30902	0.0001	0.00197125	yes
TCONS_00020063	XLOC_016697	NFKBIA	5:35468939-35506004	1.51207	28.5577	4.23928	0.0001	0.00197125	yes
TCONS_00014569	XLOC_012162	CDC34	28:2609548-2615332	8.76677	158.619	4.17737	0.0001	0.00197125	yes
TCONS_00015667	XLOC_013043	STMN4	3:104988421-104996116	0.253632	3.69155	3.86342	0.0001	0.00197125	yes
TCONS_00013205	XLOC_011027	FEZ1	24:121486-131479	17.0745	235.901	3.78827	0.0001	0.00197125	yes
TCONS_00007185	XLOC_006002	PIK3IP1	15:9045928-9052604	22.1251	303.913	3.7799	0.0001	0.00197125	yes
TCONS_00000522	XLOC_000424	LRTM2	1:61113932-61229536	0.361589	4.02259	3.4757	0.0001	0.00197125	yes
TCONS_00014444	XLOC_012055	STAT5	27:4875163-4886606	12.0088	132.139	3.45989	0.0001	0.00197125	yes
TCONS_00007406	XLOC_006186	SLC5A1	15:8768959-8794948	0.246026	2.41546	3.29542	0.0001	0.00197125	yes
TCONS_00000055	XLOC_000047	GATA3	1:4288841-4318191	0.454396	4.01824	3.14454	0.0001	0.00197125	yes
TCONS_00026891	XLOC_022765	ZNF628	LGE64:708666-713576	3.26634	28.176	3.10872	0.0001	0.00197125	yes
TCONS_00022246	XLOC_018525	ENSGALG00000027645	7:24981750-24995117	1.20418	10.0968	3.06777	0.0001	0.00197125	yes
TCONS_00021122	XLOC_017605	FAM213A	6:3872163-3880487	5.3354	42.6022	2.99726	0.0001	0.00197125	yes
TCONS_00001643	XLOC_001321	TWF1	1:30035148-30044630	0.884958	6.2394	2.81773	0.0001	0.00197125	yes
TCONS_00020930	XLOC_017456	CPEB3	6:20399920-20475228	0.765837	5.2145	2.76742	0.0001	0.00197125	yes
TCONS_00027978	XLOC_023615	DGKQ	Z:70690619-70771810	0.544562	3.62573	2.7351	0.0001	0.00197125	yes
TCONS_00017640	XLOC_014728	TBC1D14	4:79442539-79507890	1.70326	10.7994	2.66457	0.0001	0.00197125	yes
TCONS_00012404	XLOC_010340	PADI3	21:129322-135282	0.892704	5.59437	2.64772	0.0001	0.00197125	yes
TCONS_00007998	XLOC_006658	RAPGEF1	17:6240708-6318629	3.88602	23.2778	2.58259	0.0001	0.00197125	yes
TCONS_00014289	XLOC_011927	CNP	27:4733937-4738865	1.0244	5.87097	2.51882	0.0001	0.00197125	yes
TCONS_00013887	XLOC_011589	MDFI	26:4927467-4940532	3.28718	17.7952	2.43656	0.0001	0.00197125	yes
TCONS_00007332	XLOC_006126	CLIP1	15:5810439-5862422	9.77824	52.6707	2.42935	0.0001	0.00197125	yes
TCONS_00014962	XLOC_012479	ANKRD9	3:8046841-8052267	1.50322	7.65589	2.34852	0.0001	0.00197125	yes
TCONS_00012066	XLOC_010049	EDN3	20:11142956-11160478	0.398441	1.89541	2.25007	0.0001	0.00197125	yes
TCONS_00008294	XLOC_006908	NPLOC4	18:9427606-9455396	7.72786	35.6302	2.20496	0.0001	0.00197125	yes
TCONS_00004172	XLOC_003528	AP3B2	10:863777-874957	2.55788	11.667	2.18941	0.0001	0.00197125	yes
TCONS_00021373	XLOC_017803	XPNPEP1	6:25219898-25248494	10.9912	50.0671	2.18751	0.0001	0.00197125	yes
TCONS_00010358	XLOC_008581	NKIRAS1	2:37759970-37767995	14.2776	60.3782	2.08027	0.0001	0.00197125	yes
TCONS_00012710	XLOC_010612	TACC1	22:2384464-2399036	4.1131	17.2788	2.07071	0.0001	0.00197125	yes
TCONS_00013939	XLOC_011628	HBXIP	26:1367167-1369391	20.6085	85.6931	2.05594	0.0001	0.00197125	yes
TCONS_00006621	XLOC_005550	LYRM1	14:14972895-14976954	6.76555	27.3501	2.01527	0.0001	0.00197125	yes
TCONS_00020956	XLOC_017481	RRP12	6:21896932-21905884	6.46585	25.8151	1.9973	0.0001	0.00197125	yes
TCONS_00023829	XLOC_019852	GPC1	9:2207168-2371382	5.23083	1.44942	-1.85156	0.0001	0.00197125	yes
TCONS_00008392	XLOC_006990	METRNL	18:3059723-3076510	7.17114	1.98252	-1.85487	0.0001	0.00197125	yes
TCONS_00023283	XLOC_019384	SLC35D1	8:27518469-27525969	8.37139	2.3051	-1.86064	0.0001	0.00197125	yes
TCONS_00009578	XLOC_007965	DEK	2:60407237-60424690	8.796	2.39411	-1.87736	0.0001	0.00197125	yes
TCONS_00027264	XLOC_023027	PSAT1	Z:37821950-37840565	4.02709	1.09474	-1.87915	0.0001	0.00197125	yes
TCONS_00026974	XLOC_022806	MALT1	Z:807932-841117	5.46971	1.45018	-1.91524	0.0001	0.00197125	yes
TCONS_00008440	XLOC_007029	MMD	18:5919931-5933224	11.1643	2.93593	-1.927	0.0001	0.00197125	yes
TCONS_00008743	XLOC_007286	TRAF4	19:5824815-5827535	30.3988	7.89687	-1.94466	0.0001	0.00197125	yes
TCONS_00010674	XLOC_008834	TSHZ1	2:91342032-91346101	2.33346	0.605634	-1.94595	0.0001	0.00197125	yes
TCONS_00027750	XLOC_023423	HAUS6	Z:33442691-33461513	3.33121	0.862484	-1.94948	0.0001	0.00197125	yes
TCONS_00018377	XLOC_015281	CC2D2A	4:76269627-76314319	9.10118	2.28259	-1.99538	0.0001	0.00197125	yes
TCONS_00020241	XLOC_016840	C14ORF135	5:54497707-54507256	2.51343	0.625974	-2.00548	0.0001	0.00197125	yes
TCONS_00021684	XLOC_018085	PURH	7:4312645-4330369	34.514	8.41176	-2.0367	0.0001	0.00197125	yes
TCONS_00015294	XLOC_012737	C3H6ORF72	3:47425647-47442269	7.88271	1.91152	-2.04397	0.0001	0.00197125	yes
TCONS_00008536	XLOC_007109	CACNA1G	18:10464249-10572776	1.30991	0.311005	-2.07446	0.0001	0.00197125	yes
TCONS_00004300	XLOC_003620	SHC4	10:9870131-9896086	6.18889	1.46854	-2.0753	0.0001	0.00197125	yes
TCONS_00009446	XLOC_007856	GPD1L	2:40901332-40926503	3.71012	0.867263	-2.09692	0.0001	0.00197125	yes
TCONS_00007319	XLOC_006114	ATP2A2	15:5297890-5339287	12.2185	2.85273	-2.09866	0.0001	0.00197125	yes
TCONS_00004359	XLOC_003665	RGMA	10:14166476-14183190	16.1069	3.70019	-2.122	0.0001	0.00197125	yes
TCONS_00017430	XLOC_014575	SCARB2	4:49333781-49355016	6.32733	1.45063	-2.12491	0.0001	0.00197125	yes
TCONS_00017735	XLOC_014802	ENSGALG00000004169	4:1273807-1298422	7.76055	1.70397	-2.18726	0.0001	0.00197125	yes
TCONS_00008310	XLOC_006921	CBX8	18:9899924-9904239	1.96831	0.429912	-2.19485	0.0001	0.00197125	yes
TCONS_00019120	XLOC_015983	RCN1	5:5240085-5351600	27.0669	5.83166	-2.21455	0.0001	0.00197125	yes
TCONS_00014955	XLOC_012472	NRXN1	3:6450554-7094776	1.38862	0.296838	-2.22591	0.0001	0.00197125	yes
TCONS_00021764	XLOC_018149	FAM117B	7:11430527-11456219	0.993397	0.210933	-2.23558	0.0001	0.00197125	yes
TCONS_00008252	XLOC_006872	RAB11FIP4	18:6282873-6377802	9.58609	2.03339	-2.23706	0.0001	0.00197125	yes
TCONS_00004739	XLOC_003993	ZNF536	11:8249368-8451306	11.664	2.45756	-2.24677	0.0001	0.00197125	yes
TCONS_00026882	XLOC_022756	LIG1	LGE64:715792-722552	3.59477	0.75213	-2.25685	0.0001	0.00197125	yes
TCONS_00003875	XLOC_003298	NEO1	10:1319369-1515182	8.932	1.81163	-2.3017	0.0001	0.00197125	yes
TCONS_00004662	XLOC_003935	FBLN7	11:1189503-1194020	7.62827	1.512	-2.3349	0.0001	0.00197125	yes
TCONS_00012545	XLOC_010456	DISP3	21:5716555-5737027	5.95941	1.1796	-2.33687	0.0001	0.00197125	yes
TCONS_00011022	XLOC_009115	FAM83H	2:148565718-148571435	2.49207	0.474262	-2.39359	0.0001	0.00197125	yes
TCONS_00020769	XLOC_017345	RHOBTB1	6:8116442-8138753	2.14722	0.407623	-2.39717	0.0001	0.00197125	yes
TCONS_00025581	XLOC_021518	ENSGALG00000029059	AADN03022685.1:409-460	37159.9	6848.15	-2.43996	0.0001	0.00197125	yes
TCONS_00000071	XLOC_000059	ENSGALG00000005870	1:6582222-6603252	1.46866	0.268297	-2.4526	0.0001	0.00197125	yes
TCONS_00004299	XLOC_003619	CEP152	10:9845555-9867396	1.24311	0.226358	-2.45727	0.0001	0.00197125	yes
TCONS_00016340	XLOC_013588	TMEM18	3:91720288-91726599	1.97751	0.35714	-2.46912	0.0001	0.00197125	yes
TCONS_00002467	XLOC_001968	F10	1:136922629-136935187	2.50666	0.445476	-2.49235	0.0001	0.00197125	yes
TCONS_00000585	XLOC_000475	ARNTL2	1:68281322-68317439	2.49372	0.431083	-2.53226	0.0001	0.00197125	yes
TCONS_00005570	XLOC_004680	SEC61A1	12:9525262-9536843	18.8805	3.20133	-2.56015	0.0001	0.00197125	yes
TCONS_00013324	XLOC_011126	CHEK1	24:373686-377118	6.08679	1.02336	-2.57237	0.0001	0.00197125	yes
TCONS_00013986	XLOC_011666	ENSGALG00000000791	26:2325313-2330088	4.05148	0.674659	-2.58622	0.0001	0.00197125	yes
TCONS_00019725	XLOC_016451	E2F8	5:1710070-1846316	2.62898	0.437375	-2.58756	0.0001	0.00197125	yes
TCONS_00000489	XLOC_000402	PKP2	1:58971759-59016900	1.03304	0.170432	-2.59964	0.0001	0.00197125	yes
TCONS_00027359	XLOC_023105	LMNB1	Z:56036834-56061507	7.90922	1.28798	-2.61842	0.0001	0.00197125	yes
TCONS_00015696	XLOC_013069	TRAM2	3:107117646-107125467	4.45872	0.720092	-2.63038	0.0001	0.00197125	yes
TCONS_00018472	XLOC_015357	FOXI2	4:85595843-85600029	4.09198	0.584318	-2.80797	0.0001	0.00197125	yes
TCONS_00019778	XLOC_016487	WEE1	5:8755051-8763114	8.96536	1.19185	-2.91116	0.0001	0.00197125	yes
TCONS_00001652	XLOC_001327	SLC38A1	1:30873166-30904013	32.0622	4.15919	-2.9465	0.0001	0.00197125	yes
TCONS_00017307	XLOC_014479	PLK4	4:33788158-33802241	2.21001	0.285706	-2.95145	0.0001	0.00197125	yes
TCONS_00019930	XLOC_016600	MDK	5:22947433-22948426	502.969	55.1044	-3.19023	0.0001	0.00197125	yes
TCONS_00027775	XLOC_023445	ALDH1A1	Z:35753340-35806349	0.822365	0.080846	-3.34653	0.0001	0.00197125	yes
TCONS_00020899	XLOC_017431	PPYR1	6:17401437-17402571	6.89871	0.614423	-3.48902	0.0001	0.00197125	yes
TCONS_00014408	XLOC_012027	TOP2A	27:4416689-4434189	12.2523	0.962013	-3.67086	0.0001	0.00197125	yes
TCONS_00018362	XLOC_015271	SOD3	4:73280250-73281120	21.4724	1.55055	-3.79163	0.0001	0.00197125	yes
TCONS_00016336	XLOC_013584	FAM110C	3:91380716-91381817	18.0073	1.11763	-4.01006	0.0001	0.00197125	yes
TCONS_00011818	XLOC_009855	UBE2C	20:10853788-10854730	50.0208	1.8146	-4.78481	0.0001	0.00197125	yes
TCONS_00011958	XLOC_009961	R3HDML	20:5792280-5796634	50.9978	0.830601	-5.94013	0.0001	0.00197125	yes
TCONS_00021358	XLOC_017789	NT5C2	6:23043684-23098818	5.00811	215.766	5.42905	0.00015	0.00273053	yes
TCONS_00008868	XLOC_007393	SBDS	19:841045-843856	1.11587	29.288	4.71407	0.00015	0.00273053	yes
TCONS_00019215	XLOC_016055	SLC25A22	5:15182221-15202961	0.752173	15.0376	4.32137	0.00015	0.00273053	yes
TCONS_00023862	XLOC_019880	KIF1A	9:4340832-4370707	18.4477	304.286	4.04391	0.00015	0.00273053	yes
TCONS_00000736	XLOC_000594	B4GALT4	1:80036446-80061032	7.87688	93.8021	3.57392	0.00015	0.00273053	yes
TCONS_00022621	XLOC_018870	SCYL3	8:5042663-5055750	5.58399	63.0054	3.49611	0.00015	0.00273053	yes
TCONS_00019138	XLOC_015997	DKK3	5:7580063-7602305	80.3942	765.931	3.25205	0.00015	0.00273053	yes
TCONS_00015575	XLOC_012963	ANGIOPOIETIN-2	3:87966852-88089114	0.3075	2.79911	3.18631	0.00015	0.00273053	yes
TCONS_00007434	XLOC_006211	HSPB8	15:9720473-9724236	0.963446	7.69472	2.99759	0.00015	0.00273053	yes
TCONS_00005929	XLOC_004984	MGAT4B	13:12813698-12826990	12.2869	86.5791	2.81689	0.00015	0.00273053	yes
TCONS_00009359	XLOC_007779	DYNC1I1	2:24085821-24251809	7.435	51.0425	2.77929	0.00015	0.00273053	yes
TCONS_00006719	XLOC_005624	ATPAF2	14:4981260-4986627	5.68029	36.1639	2.67052	0.00015	0.00273053	yes
TCONS_00001303	XLOC_001044	GJA3	1:178230323-178231859	54.1407	339.375	2.64809	0.00015	0.00273053	yes
TCONS_00017395	XLOC_014549	LIN54	4:45713828-45734020	1.57169	9.54964	2.60313	0.00015	0.00273053	yes
TCONS_00016352	XLOC_013599	ITGB1BP1	3:95754733-95761336	8.24265	48.7237	2.56344	0.00015	0.00273053	yes
TCONS_00007946	XLOC_006618	FAM129B	17:2409736-2426135	6.73331	37.522	2.47835	0.00015	0.00273053	yes
TCONS_00007207	XLOC_006018	CIT	15:9566083-9638282	1.58545	7.94437	2.32504	0.00015	0.00273053	yes
TCONS_00026722	XLOC_022617	DHDH	JH376330.1:20-3262	4.34412	21.7306	2.32259	0.00015	0.00273053	yes
TCONS_00016084	XLOC_013373	KIF25	3:41356970-41382846	1.77488	8.36666	2.23693	0.00015	0.00273053	yes
TCONS_00019811	XLOC_016513	SPTY2D1	5:11974194-11981099	2.60382	11.9493	2.19823	0.00015	0.00273053	yes
TCONS_00010249	XLOC_008509	RAPGEF5	2:30757165-30909032	0.370273	1.69587	2.19537	0.00015	0.00273053	yes
TCONS_00014606	XLOC_012190	MAP1S	28:3199762-3203679	14.2653	64.8218	2.18397	0.00015	0.00273053	yes
TCONS_00005378	XLOC_004526	SYNPR	12:13443049-13474267	3.04983	12.6085	2.0476	0.00015	0.00273053	yes
TCONS_00006387	XLOC_005369	SDK1	14:3522006-3875659	0.558175	2.2655	2.02104	0.00015	0.00273053	yes
TCONS_00012724	XLOC_010625	KANSL3	22:2757466-2771602	4.37416	16.7289	1.93526	0.00015	0.00273053	yes
TCONS_00002231	XLOC_001779	MRPL39	1:101827879-101837162	6.62011	25.2238	1.92986	0.00015	0.00273053	yes
TCONS_00019641	XLOC_016386	GPR137C	5:58079775-58088512	1.94946	6.88835	1.82108	0.00015	0.00273053	yes
TCONS_00012504	XLOC_010418	ALDH4A1	21:4543829-4553081	3.99352	1.14401	-1.80356	0.00015	0.00273053	yes
TCONS_00005400	XLOC_004543	FAR-1	12:17814859-18073537	2.72647	0.756413	-1.84978	0.00015	0.00273053	yes
TCONS_00010471	XLOC_008671	GLI3	2:51294121-51492490	2.15682	0.569051	-1.92228	0.00015	0.00273053	yes
TCONS_00026600	XLOC_022502	HNRPK	JH376210.1:13810-34765	9.51057	2.50503	-1.9247	0.00015	0.00273053	yes
TCONS_00014992	XLOC_012502	MEIS1	3:10359051-10451187	9.16603	2.40661	-1.92929	0.00015	0.00273053	yes
TCONS_00001899	XLOC_001527	DENND2A	1:56983737-57021332	9.85552	2.58221	-1.93233	0.00015	0.00273053	yes
TCONS_00021835	XLOC_018207	TTC21B	7:19154459-19185811	2.64232	0.691085	-1.93487	0.00015	0.00273053	yes
TCONS_00018231	XLOC_015166	METTL14	4:54393072-54417897	5.04993	1.3099	-1.94681	0.00015	0.00273053	yes
TCONS_00001515	XLOC_001222	SEPHS1	1:6622787-6645067	5.2572	1.32453	-1.98881	0.00015	0.00273053	yes
TCONS_00010730	XLOC_008881	SMCHD1	2:100752804-100824217	6.41296	1.59109	-2.01098	0.00015	0.00273053	yes
TCONS_00009827	XLOC_008165	MCM4	2:107695681-107707788	8.91863	2.17457	-2.0361	0.00015	0.00273053	yes
TCONS_00010223	XLOC_008486	RPA3	2:24920142-24923085	12.003	2.87492	-2.0618	0.00015	0.00273053	yes
TCONS_00010016	XLOC_008324	ENSGALG00000016141	2:148412574-148429718	5.34747	1.18386	-2.17536	0.00015	0.00273053	yes
TCONS_00000932	XLOC_000748	PDXK	1:109396354-109436098	3.69985	0.804991	-2.20042	0.00015	0.00273053	yes
TCONS_00010959	XLOC_009063	FBXO32	2:137644050-137668702	1.81746	0.385475	-2.23722	0.00015	0.00273053	yes
TCONS_00016360	XLOC_013605	PDIA6	3:96480138-96513540	45.3394	9.15105	-2.30876	0.00015	0.00273053	yes
TCONS_00022738	XLOC_018967	ZNHIT6	8:15099440-15127176	10.9428	2.08984	-2.38851	0.00015	0.00273053	yes
TCONS_00001284	XLOC_001029	AMER2	1:176394868-176399685	1.53511	0.292416	-2.39224	0.00015	0.00273053	yes
TCONS_00027263	XLOC_023026	CEP78	Z:37795389-37821877	0.973857	0.176924	-2.46058	0.00015	0.00273053	yes
TCONS_00023480	XLOC_019575	EFHD1	9:470932-487202	3.73722	0.669911	-2.47993	0.00015	0.00273053	yes
TCONS_00005218	XLOC_004405	ENSGALG00000022661	12:1208854-1212566	2.39293	0.416462	-2.52252	0.00015	0.00273053	yes
TCONS_00007744	XLOC_006461	TOR2A	17:4923610-4927877	4.00944	0.695692	-2.52688	0.00015	0.00273053	yes
TCONS_00027748	XLOC_023421	BNC2	Z:32180630-32551284	0.950136	0.148016	-2.68238	0.00015	0.00273053	yes
TCONS_00007897	XLOC_006581	UAP1L1	17:354516-371182	3.66744	0.560832	-2.70913	0.00015	0.00273053	yes
TCONS_00017025	XLOC_014245	ERCC6L	4:1647893-1651700	1.81618	0.273399	-2.73182	0.00015	0.00273053	yes
TCONS_00027807	XLOC_023470	GAS1	Z:40920595-40921621	14.7571	2.18226	-2.75751	0.00015	0.00273053	yes
TCONS_00005070	XLOC_004260	APRT	11:17936905-17939727	4.8471	0.690818	-2.81074	0.00015	0.00273053	yes
TCONS_00018365	XLOC_015273	SLIT2	4:74557148-74802699	49.2717	6.81908	-2.85311	0.00015	0.00273053	yes
TCONS_00003882	XLOC_003303	LOXL1	10:1829716-1839005	27.1726	3.74333	-2.85976	0.00015	0.00273053	yes
TCONS_00002074	XLOC_001660	C1R	1:76872312-76879240	3.51402	0.467793	-2.90918	0.00015	0.00273053	yes
TCONS_00010354	XLOC_008577	SGOL1	2:36472066-36477374	2.80412	0.308756	-3.18301	0.00015	0.00273053	yes
TCONS_00020900	XLOC_017432	ZNF488	6:17505014-17527337	21.9066	2.21768	-3.30425	0.00015	0.00273053	yes
TCONS_00017505	XLOC_014626	CASP6	4:57754985-57763766	2.04877	0.201323	-3.34717	0.00015	0.00273053	yes
TCONS_00019066	XLOC_015935	C5H15orf23	5:792318-797351	9.08286	0.88528	-3.35894	0.00015	0.00273053	yes
TCONS_00004822	XLOC_004062	CDT1	11:17932050-17935844	7.27948	0.623034	-3.54645	0.00015	0.00273053	yes
TCONS_00010165	XLOC_008444	SLC39A12	2:19249638-19287303	0.831715	0.0676848	-3.61919	0.00015	0.00273053	yes
TCONS_00008777	XLOC_007317	DOC2B	19:6999879-7048320	3.36517	0.26882	-3.64597	0.00015	0.00273053	yes
TCONS_00017769	XLOC_014830	CENPI	4:2058473-2072715	2.26122	0.175533	-3.68729	0.00015	0.00273053	yes
TCONS_00007674	XLOC_006404	ENTPD2	17:402426-410036	4.68078	0.337892	-3.79212	0.00015	0.00273053	yes
TCONS_00019179	XLOC_016028	LDHA	5:11936823-11942582	2841.37	164.4	-4.1113	0.00015	0.00273053	yes
TCONS_00022243	XLOC_018523	GYPC	7:23521258-23553078	3.74775	234.922	5.97001	0.0002	0.00342748	yes
TCONS_00023997	XLOC_019985	B3GNT5	9:15742978-15839708	0.76181	41.477	5.76674	0.0002	0.00342748	yes
TCONS_00016319	XLOC_013569	MLIP	3:87347540-87383746	0.578621	27.9382	5.59348	0.0002	0.00342748	yes
TCONS_00027422	XLOC_023148	PALM2	Z:65644354-65663759	1.63389	43.0741	4.72044	0.0002	0.00342748	yes
TCONS_00009196	XLOC_007671	NACAD	2:4003120-4008986	15.3365	281.111	4.1961	0.0002	0.00342748	yes
TCONS_00016473	XLOC_013700	RCAN2	3:109334822-109369412	3.24693	45.1953	3.79902	0.0002	0.00342748	yes
TCONS_00006616	XLOC_005546	GPRC5B	14:14687363-14754407	4.77225	63.0505	3.72377	0.0002	0.00342748	yes
TCONS_00012424	XLOC_010357	TP73	21:944196-973178	0.366684	4.39632	3.58369	0.0002	0.00342748	yes
TCONS_00008962	XLOC_007472	TLCD1	19:5805929-5807619	19.7706	235.463	3.57407	0.0002	0.00342748	yes
TCONS_00006233	XLOC_005218	DPYSL3	13:17454811-17485572	1.99946	14.1719	2.82535	0.0002	0.00342748	yes
TCONS_00017429	XLOC_014574	LGALS1	4:49142912-49148727	0.260163	1.83498	2.81827	0.0002	0.00342748	yes
TCONS_00010927	XLOC_009036	TMEM74	2:131619269-131625507	2.03146	14.0623	2.79125	0.0002	0.00342748	yes
TCONS_00019621	XLOC_016373	LRR1	5:57481365-57487318	3.97881	27.4016	2.78386	0.0002	0.00342748	yes
TCONS_00019206	XLOC_016047	DUSP8	5:13542900-13564314	0.859164	5.61344	2.70788	0.0002	0.00342748	yes
TCONS_00001262	XLOC_001012	HSPH1	1:174262981-174286406	2.00817	12.7063	2.66159	0.0002	0.00342748	yes
TCONS_00025388	XLOC_021326	SPG7	AADN03020457.1:852-26882	13.3684	81.2783	2.60404	0.0002	0.00342748	yes
TCONS_00009150	XLOC_007639	ENSGALG00000021838	2:630662-639674	21.3778	118.996	2.47673	0.0002	0.00342748	yes
TCONS_00010049	XLOC_008354	ENSGALG00000026578	2:2273674-2290753	1.22797	6.76303	2.46139	0.0002	0.00342748	yes
TCONS_00023921	XLOC_019924	PCOLCE2	9:10041007-10060212	1.66957	8.76883	2.3929	0.0002	0.00342748	yes
TCONS_00001737	XLOC_001391	NDUFA12	1:45179842-45187320	34.0661	161.86	2.24833	0.0002	0.00342748	yes
TCONS_00016416	XLOC_013651	HADHA	3:104583826-104607643	10.4214	48.8755	2.22956	0.0002	0.00342748	yes
TCONS_00022802	XLOC_019015	PLK3	8:19682158-19688303	1.27989	5.13118	2.00327	0.0002	0.00342748	yes
TCONS_00005619	XLOC_004719	PRICKLE2	12:13616713-13707362	1.98178	7.43484	1.90751	0.0002	0.00342748	yes
TCONS_00008945	XLOC_007460	VTN	19:5641392-5645577	6.92988	25.4694	1.87786	0.0002	0.00342748	yes
TCONS_00024013	XLOC_019996	ACTL6A	9:16911950-16921482	5.49268	1.66582	-1.72127	0.0002	0.00342748	yes
TCONS_00011879	XLOC_009902	MYL9	20:453445-460971	19.0772	5.43927	-1.81036	0.0002	0.00342748	yes
TCONS_00015779	XLOC_013136	LCLAT1	3:7804645-7911168	5.76932	1.53713	-1.90817	0.0002	0.00342748	yes
TCONS_00012274	XLOC_010233	HES5	21:1432927-1434563	12.0049	3.18991	-1.91204	0.0002	0.00342748	yes
TCONS_00001019	XLOC_000819	PRKX	1:127508429-127539291	2.69586	0.706189	-1.93262	0.0002	0.00342748	yes
TCONS_00004238	XLOC_003579	RAB8B	10:3614135-3639760	5.4598	1.41026	-1.95288	0.0002	0.00342748	yes
TCONS_00008486	XLOC_007068	SLC39A11	18:9185410-9245846	5.07562	1.28209	-1.98509	0.0002	0.00342748	yes
TCONS_00008530	XLOC_007103	PYCR2	18:10246615-10250302	25.7002	6.37449	-2.0114	0.0002	0.00342748	yes
TCONS_00009182	XLOC_007662	NBEAL2	2:3841474-3864815	7.15801	1.73806	-2.04208	0.0002	0.00342748	yes
TCONS_00018163	XLOC_015117	PPM1K	4:46407468-46425617	3.58809	0.850411	-2.07698	0.0002	0.00342748	yes
TCONS_00009511	XLOC_007909	ENSGALG00000012158	2:47875371-47923403	13.9275	3.20632	-2.11894	0.0002	0.00342748	yes
TCONS_00021294	XLOC_017736	SLC35G1	6:19821568-19832272	0.966521	0.212104	-2.18803	0.0002	0.00342748	yes
TCONS_00027830	XLOC_023488	ROR2	Z:44325333-44479158	1.33316	0.27489	-2.27792	0.0002	0.00342748	yes
TCONS_00001100	XLOC_000883	RASA3	1:136345768-136476626	1.6922	0.338527	-2.32156	0.0002	0.00342748	yes
TCONS_00018099	XLOC_015077	CCDC111	4:38931718-38947734	2.58041	0.505414	-2.35206	0.0002	0.00342748	yes
TCONS_00010356	XLOC_008579	ZNF385D	2:36832211-36992407	0.868101	0.169031	-2.36057	0.0002	0.00342748	yes
TCONS_00012398	XLOC_010335	DDOST	21:6762181-6768308	63.0968	12.0599	-2.38735	0.0002	0.00342748	yes
TCONS_00023173	XLOC_019295	KIF2C	8:19636537-19661258	2.06302	0.391734	-2.39681	0.0002	0.00342748	yes
TCONS_00004900	XLOC_004127	LCAT	11:1029317-1036713	2.36211	0.441408	-2.41989	0.0002	0.00342748	yes
TCONS_00027537	XLOC_023247	KIAA1328	Z:6804919-6961626	1.64763	0.307433	-2.42205	0.0002	0.00342748	yes
TCONS_00008866	XLOC_007391	WBSCR27	19:726183-728216	6.47052	1.17735	-2.45834	0.0002	0.00342748	yes
TCONS_00002302	XLOC_001838	MAOA	1:110613429-110658911	1.65459	0.285285	-2.536	0.0002	0.00342748	yes
TCONS_00001152	XLOC_000925	DCT	1:145716341-145737439	1.29165	0.221505	-2.54381	0.0002	0.00342748	yes
TCONS_00005539	XLOC_004653	C9orf89	12:6621761-6639866	0.934158	0.15723	-2.57079	0.0002	0.00342748	yes
TCONS_00026976	XLOC_022807	ENSGALG00000002852	Z:853650-892032	2.99506	0.459179	-2.70546	0.0002	0.00342748	yes
TCONS_00021117	XLOC_017602	NRG3	6:2926343-3201956	4.46506	0.639279	-2.80416	0.0002	0.00342748	yes
TCONS_00000703	XLOC_000569	STYK1	1:77852890-77870578	2.94192	0.415273	-2.82463	0.0002	0.00342748	yes
TCONS_00020187	XLOC_016796	BEGAIN	5:48566384-48715173	2.31717	0.324329	-2.83684	0.0002	0.00342748	yes
TCONS_00023012	XLOC_019175	CENPL	8:5533681-5536458	2.8312	0.375126	-2.91597	0.0002	0.00342748	yes
TCONS_00021086	XLOC_017581	TCTN3	6:34835515-34846776	10.6936	1.31729	-3.0211	0.0002	0.00342748	yes
TCONS_00021258	XLOC_017708	ENSGALG00000005969	6:17450027-17491053	54.1763	6.30809	-3.10239	0.0002	0.00342748	yes
TCONS_00022072	XLOC_018382	STK17B	7:9281020-9299762	1.5924	0.174712	-3.18815	0.0002	0.00342748	yes
TCONS_00010542	XLOC_008724	ENSGALG00000012773	2:63339373-63351504	0.313707	23.4079	6.22143	0.00025	0.00407326	yes
TCONS_00022697	XLOC_018939	SASS6	8:10883573-10895986	4.29533	180.969	5.39683	0.00025	0.00407326	yes
TCONS_00021965	XLOC_018309	KIF5C	7:34274370-34333241	9.71424	84.669	3.12366	0.00025	0.00407326	yes
TCONS_00007081	XLOC_005915	PITPNM2	15:5080303-5188058	0.494327	3.08324	2.64091	0.00025	0.00407326	yes
TCONS_00017659	XLOC_014742	ZFYVE28	4:82209991-82350777	0.58053	3.07014	2.40286	0.00025	0.00407326	yes
TCONS_00013213	XLOC_011035	ST3GAL4	24:442596-449861	3.38801	14.3603	2.08357	0.00025	0.00407326	yes
TCONS_00024954	XLOC_020897	ENSGALG00000027759	AADN03015889.1:7102-16513	2.77664	11.2504	2.01856	0.00025	0.00407326	yes
TCONS_00006668	XLOC_005587	PSMG3	14:2619606-2622376	15.3138	60.0985	1.9725	0.00025	0.00407326	yes
TCONS_00010082	XLOC_008380	EXOG	2:5692040-5711470	11.5129	3.38766	-1.76489	0.00025	0.00407326	yes
TCONS_00006441	XLOC_005417	SLC9A3R2	14:6225635-6253593	4.89266	1.43687	-1.76769	0.00025	0.00407326	yes
TCONS_00027350	XLOC_023099	TMEM38B	Z:54924134-54941918	3.27589	0.937978	-1.80426	0.00025	0.00407326	yes
TCONS_00018361	XLOC_015270	PI4K2B	4:73122272-73139009	3.31923	0.907504	-1.87087	0.00025	0.00407326	yes
TCONS_00017456	XLOC_014595	ANKRD50	4:52293414-52334335	2.2271	0.605656	-1.8786	0.00025	0.00407326	yes
TCONS_00019255	XLOC_016084	FADD	5:17118729-17122691	5.99524	1.59602	-1.90934	0.00025	0.00407326	yes
TCONS_00027704	XLOC_023386	HEXB	Z:24084172-24099681	18.0412	4.75046	-1.92515	0.00025	0.00407326	yes
TCONS_00011967	XLOC_009965	TP53RK	20:5923592-5925045	15.8105	4.06372	-1.96001	0.00025	0.00407326	yes
TCONS_00023582	XLOC_019663	RHBDD1	9:8750614-8782383	2.10134	0.533777	-1.977	0.00025	0.00407326	yes
TCONS_00019503	XLOC_016276	TDP1	5:42892401-42988286	1.64982	0.414893	-1.9915	0.00025	0.00407326	yes
TCONS_00012549	XLOC_010459	EPHB2	21:5941758-6038880	3.73512	0.934945	-1.9982	0.00025	0.00407326	yes
TCONS_00001948	XLOC_001563	RERG	1:62779915-62887409	2.13895	0.533646	-2.00295	0.00025	0.00407326	yes
TCONS_00008541	XLOC_007114	ACSF2	18:10612486-10648347	3.70991	0.911914	-2.02441	0.00025	0.00407326	yes
TCONS_00017915	XLOC_014941	TMEM164	4:13658404-13696581	2.42732	0.588082	-2.04527	0.00025	0.00407326	yes
TCONS_00008187	XLOC_006824	C17ORF101	18:3483723-3525947	7.75489	1.8381	-2.07689	0.00025	0.00407326	yes
TCONS_00017105	XLOC_014317	TSPAN6	4:5155345-5162094	70.4813	16.3298	-2.10973	0.00025	0.00407326	yes
TCONS_00007078	XLOC_005912	CDK2AP1	15:5038369-5051012	6.276	1.44378	-2.11999	0.00025	0.00407326	yes
TCONS_00021726	XLOC_018118	ADARB1	7:7256353-7332733	1.73574	0.39316	-2.14236	0.00025	0.00407326	yes
TCONS_00027345	XLOC_023095	SLC44A1	Z:54741874-54804427	5.76388	1.29691	-2.15196	0.00025	0.00407326	yes
TCONS_00024377	XLOC_020341	ENSGALG00000021087	AADN03010432.1:2659-15827	1.27211	0.281447	-2.17629	0.00025	0.00407326	yes
TCONS_00027715	XLOC_023395	PGM5	Z:25374949-25442564	1.17607	0.258405	-2.18627	0.00025	0.00407326	yes
TCONS_00008264	XLOC_006883	CEP95	18:6870497-6886409	3.31152	0.719064	-2.2033	0.00025	0.00407326	yes
TCONS_00006098	XLOC_005113	STC2	13:8560375-8571200	19.7094	4.27602	-2.20454	0.00025	0.00407326	yes
TCONS_00010004	XLOC_008313	CHRAC1	2:145221754-145225072	7.87409	1.69739	-2.21379	0.00025	0.00407326	yes
TCONS_00022604	XLOC_018857	NOTCH2	8:4145808-4225658	9.99789	2.14346	-2.22168	0.00025	0.00407326	yes
TCONS_00009499	XLOC_007898	ARPP21	2:46033521-46131223	2.13635	0.417547	-2.35514	0.00025	0.00407326	yes
TCONS_00022957	XLOC_019129	RGS2	8:3555675-3558786	8.8103	1.71901	-2.35761	0.00025	0.00407326	yes
TCONS_00004058	XLOC_003435	ST8SIA2	10:13994579-14019205	4.85299	0.895464	-2.43817	0.00025	0.00407326	yes
TCONS_00011877	XLOC_009901	TGIF2	20:447631-450337	9.42572	1.73535	-2.44138	0.00025	0.00407326	yes
TCONS_00002183	XLOC_001738	ENSGALG00000015363	1:87057511-87068130	3.26448	0.567696	-2.52366	0.00025	0.00407326	yes
TCONS_00015350	XLOC_012784	FAM54A	3:54510599-54521360	3.12837	0.521894	-2.58358	0.00025	0.00407326	yes
TCONS_00016310	XLOC_013560	PRIM2	3:86044770-86130756	0.962848	0.151061	-2.67218	0.00025	0.00407326	yes
TCONS_00005205	XLOC_004393	DUSP7	12:203477-212534	1.42724	0.184557	-2.95109	0.00025	0.00407326	yes
TCONS_00023625	XLOC_019697	UTS2D	9:13178353-13185135	8.85483	1.07649	-3.04013	0.00025	0.00407326	yes
TCONS_00016375	XLOC_013619	SDC1	3:101228448-101234491	1.65873	0.188942	-3.13407	0.00025	0.00407326	yes
TCONS_00000068	XLOC_000057	CAMK1D	1:6257355-6478006	7.15509	0.0820964	-6.44551	0.00025	0.00407326	yes
TCONS_00019896	XLOC_016574	LMO2	5:17708713-17717820	1.77757	44.5364	4.64701	0.0003	0.0046459	yes
TCONS_00019106	XLOC_015972	FIBIN	5:3505429-3506994	0.553123	9.90789	4.16291	0.0003	0.0046459	yes
TCONS_00006012	XLOC_005043	REEP2	13:17664881-17683600	0.692819	7.69279	3.47296	0.0003	0.0046459	yes
TCONS_00015711	XLOC_013080	RUNX2	3:108988859-109073478	0.134878	1.21459	3.17074	0.0003	0.0046459	yes
TCONS_00001849	XLOC_001488	HMOX1	1:51949100-51955226	0.68434	5.07481	2.89057	0.0003	0.0046459	yes
TCONS_00013552	XLOC_011319	FDPS	25:1346285-1369964	39.3002	225.369	2.51968	0.0003	0.0046459	yes
TCONS_00021929	XLOC_018280	KALRN	7:27064564-27359838	0.345678	1.9579	2.5018	0.0003	0.0046459	yes
TCONS_00014580	XLOC_012171	ARID3A	28:2771421-2790125	2.83836	14.3872	2.34166	0.0003	0.0046459	yes
TCONS_00007959	XLOC_006629	SLC25A25	17:4797149-4819726	2.36708	10.6365	2.16784	0.0003	0.0046459	yes
TCONS_00023122	XLOC_019256	LRRC8C	8:14012250-14017104	1.875	7.8671	2.06894	0.0003	0.0046459	yes
TCONS_00020782	XLOC_017355	ZNF511	6:8904185-8908626	8.60827	33.8936	1.97722	0.0003	0.0046459	yes
TCONS_00010070	XLOC_008372	GARS	2:4337074-4359285	9.46106	35.8304	1.92111	0.0003	0.0046459	yes
TCONS_00005622	XLOC_004722	MAGI1	12:13983651-14275283	4.47572	1.2945	-1.78972	0.0003	0.0046459	yes
TCONS_00002301	XLOC_001837	ENSGALG00000016217	1:110156335-110230976	3.79592	1.02533	-1.88836	0.0003	0.0046459	yes
TCONS_00009401	XLOC_007816	MPP6	2:31698416-31729759	36.2576	9.77146	-1.89164	0.0003	0.0046459	yes
TCONS_00001294	XLOC_001039	XPO4	1:177979183-178033249	7.14151	1.90316	-1.90783	0.0003	0.0046459	yes
TCONS_00007037	XLOC_005883	SEP-05	15:762963-772315	10.8826	2.88035	-1.9177	0.0003	0.0046459	yes
TCONS_00027903	XLOC_023545	ANKRD32	Z:57630079-57673712	1.29454	0.338285	-1.93613	0.0003	0.0046459	yes
TCONS_00027409	XLOC_023140	ENSGALG00000015577	Z:63917076-63928858	4.79188	1.17436	-2.02871	0.0003	0.0046459	yes
TCONS_00001010	XLOC_000812	MID1	1:124042083-124137118	6.24346	1.4913	-2.06578	0.0003	0.0046459	yes
TCONS_00009340	XLOC_007766	FZD1	2:22261020-22263332	30.1441	7.11553	-2.08283	0.0003	0.0046459	yes
TCONS_00001432	XLOC_001146	GGA.4981	1:193720894-193722856	25.2129	5.63199	-2.16245	0.0003	0.0046459	yes
TCONS_00023719	XLOC_019771	TNIK	9:19060652-19171622	26.6206	5.83541	-2.18964	0.0003	0.0046459	yes
TCONS_00010588	XLOC_008760	CDH6	2:69347371-69444035	2.11806	0.439341	-2.26933	0.0003	0.0046459	yes
TCONS_00015397	XLOC_012825	CEP85L	3:62306227-62441189	1.2814	0.261051	-2.29531	0.0003	0.0046459	yes
TCONS_00022889	XLOC_019082	CACHD1	8:26977491-27062284	7.08036	1.43376	-2.30402	0.0003	0.0046459	yes
TCONS_00026736	XLOC_022627	AEBP1	JH376336.1:20-3018	4.39501	0.857784	-2.35718	0.0003	0.0046459	yes
TCONS_00019617	XLOC_016369	GMFB	5:56340591-56350104	3.50007	0.672454	-2.37988	0.0003	0.0046459	yes
TCONS_00023848	XLOC_019868	LTF	9:4096868-4107617	156.362	27.6637	-2.49882	0.0003	0.0046459	yes
TCONS_00023925	XLOC_019927	PLOD2	9:10968805-11018998	28.591	4.70106	-2.60451	0.0003	0.0046459	yes
TCONS_00006188	XLOC_005178	SPOCK1	13:13906201-14163956	1.27649	0.149305	-3.09584	0.0003	0.0046459	yes
TCONS_00007123	XLOC_005952	UNG	15:6645126-6648572	10.4299	1.21612	-3.10036	0.0003	0.0046459	yes
TCONS_00000553	XLOC_000446	SLCO1B3	1:65317305-65368820	2.68297	0.302106	-3.15071	0.0003	0.0046459	yes
TCONS_00015680	XLOC_013054	PRSS55	3:106318273-106332544	8.25479	0.895863	-3.20388	0.0003	0.0046459	yes
TCONS_00024027	XLOC_020003	ECT2	9:18698708-18719419	2.42717	0.172035	-3.8185	0.0003	0.0046459	yes
TCONS_00017716	XLOC_014786	CYP26B1	4:89675596-89685115	11.3098	0.572855	-4.30326	0.0003	0.0046459	yes
TCONS_00002653	XLOC_002111	RASL11A	1:175565740-175567390	11.4292	0.363596	-4.97425	0.0003	0.0046459	yes
TCONS_00011759	XLOC_009809	SAMD10	20:9790152-9799694	0.410361	14.3297	5.12597	0.00035	0.00520443	yes
TCONS_00015985	XLOC_013297	RASGRP3	3:30420674-30444025	0.174578	3.51429	4.33129	0.00035	0.00520443	yes
TCONS_00007349	XLOC_006140	NAA25	15:6259422-6286521	3.19458	25.714	3.00885	0.00035	0.00520443	yes
TCONS_00008978	XLOC_007483	GIT1	19:6062000-6066587	23.3377	123.359	2.40213	0.00035	0.00520443	yes
TCONS_00008964	XLOC_007473	ENSGALG00000027680	19:5830643-5832205	6.6982	31.8829	2.25094	0.00035	0.00520443	yes
TCONS_00018356	XLOC_015266	C4ORF52	4:72987541-72991389	15.2046	52.7575	1.79487	0.00035	0.00520443	yes
TCONS_00026971	XLOC_022804	NEDD4L	Z:612379-743436	4.3895	1.373	-1.67672	0.00035	0.00520443	yes
TCONS_00001698	XLOC_001363	OSBPL8	1:37960000-38014608	3.77246	1.10082	-1.77693	0.00035	0.00520443	yes
TCONS_00012687	XLOC_010592	ENTPD4	22:1192354-1200782	4.14022	1.18924	-1.79967	0.00035	0.00520443	yes
TCONS_00009171	XLOC_007652	NKTR	2:1927421-1967746	5.70047	1.62467	-1.81093	0.00035	0.00520443	yes
TCONS_00010693	XLOC_008851	RNMT	2:96464218-96481814	4.09492	1.14197	-1.84231	0.00035	0.00520443	yes
TCONS_00003855	XLOC_003283	SEC11A	10:501206-510372	26.3488	7.25854	-1.85998	0.00035	0.00520443	yes
TCONS_00016376	XLOC_013620	PUM2	3:101259184-101331568	11.5146	3.12602	-1.88107	0.00035	0.00520443	yes
TCONS_00000902	XLOC_000724	CHAF1B	1:106039839-106057388	3.87392	1.04884	-1.88499	0.00035	0.00520443	yes
TCONS_00000064	XLOC_000054	DHTKD1	1:6143196-6160464	6.05675	1.62829	-1.89519	0.00035	0.00520443	yes
TCONS_00019141	XLOC_015998	GALNTL4	5:7717032-7962224	9.48212	2.51893	-1.9124	0.00035	0.00520443	yes
TCONS_00018106	XLOC_015083	WWC2	4:39329356-39416540	3.98518	1.04422	-1.93222	0.00035	0.00520443	yes
TCONS_00021971	XLOC_018313	RIF1	7:34645125-34674215	5.64472	1.46805	-1.943	0.00035	0.00520443	yes
TCONS_00010724	XLOC_008877	TGIF1	2:100479329-100487584	11.1449	2.8455	-1.96963	0.00035	0.00520443	yes
TCONS_00009172	XLOC_007653	ZBTB47	2:1978850-1993362	5.5517	1.37871	-2.00961	0.00035	0.00520443	yes
TCONS_00026935	XLOC_022777	ENSGALG00000018377	MT:6361-6430	23256.2	5077.99	-2.19529	0.00035	0.00520443	yes
TCONS_00012795	XLOC_010685	PLAT	22:2707355-2718786	2.11524	0.454909	-2.21717	0.00035	0.00520443	yes
TCONS_00021857	XLOC_018226	ENSGALG00000011233	7:21551918-21553417	13.7756	2.82385	-2.28638	0.00035	0.00520443	yes
TCONS_00019075	XLOC_015942	RAD51A	5:950878-957935	5.48874	0.87728	-2.64537	0.00035	0.00520443	yes
TCONS_00012758	XLOC_010653	CDCA2	22:805746-813900	2.07366	0.303201	-2.77383	0.00035	0.00520443	yes
TCONS_00000723	XLOC_000585	FSTL1	1:79303742-79347157	120.623	17.0387	-2.82362	0.00035	0.00520443	yes
TCONS_00024600	XLOC_020549	ENSGALG00000027892	AADN03012277.1:20-1570	13.8895	1.81367	-2.93701	0.00035	0.00520443	yes
TCONS_00023786	XLOC_019826	TM4SF18	9:23350176-23356182	1.79928	0.226256	-2.99139	0.00035	0.00520443	yes
TCONS_00012540	XLOC_010451	PLOD1	21:5514082-5539074	94.4151	9.0168	-3.38833	0.00035	0.00520443	yes
TCONS_00000607	XLOC_000489	ARHGAP8	1:70002407-70079769	2.02834	0.172106	-3.55893	0.00035	0.00520443	yes
TCONS_00009475	XLOC_007880	SLC6A20	2:43395715-43406830	0.321497	5.49654	4.09565	0.0004	0.00576956	yes
TCONS_00006518	XLOC_005479	CARHSP1	14:10018056-10045219	9.71602	157.008	4.01433	0.0004	0.00576956	yes
TCONS_00021864	XLOC_018232	ENSGALG00000011324	7:21692308-21702129	11.3483	106.151	3.22556	0.0004	0.00576956	yes
TCONS_00002153	XLOC_001718	TIPRL	1:83517621-83527114	7.67192	41.2653	2.42727	0.0004	0.00576956	yes
TCONS_00027976	XLOC_023613	TMOD1	Z:70616134-70631808	1.29679	6.95671	2.42346	0.0004	0.00576956	yes
TCONS_00023854	XLOC_019874	NEU4	9:4252763-4254591	1.83539	8.68684	2.24274	0.0004	0.00576956	yes
TCONS_00015248	XLOC_012697	GNPAT	3:40017545-40038387	12.2998	53.1944	2.11264	0.0004	0.00576956	yes
TCONS_00008944	XLOC_007459	GGA.41926	19:5623982-5633359	7.54474	31.9533	2.08242	0.0004	0.00576956	yes
TCONS_00024438	XLOC_020399	TBCB	AADN03010820.1:5157-31114	2.3733	9.91336	2.06248	0.0004	0.00576956	yes
TCONS_00023011	XLOC_019174	TMCO1	8:5468386-5487367	6.02471	21.5775	1.84057	0.0004	0.00576956	yes
TCONS_00007334	XLOC_006128	ZCCHC8	15:5878061-5890088	5.51794	1.59793	-1.78792	0.0004	0.00576956	yes
TCONS_00012682	XLOC_010587	KCTD9	22:817219-825282	8.92851	2.54898	-1.8085	0.0004	0.00576956	yes
TCONS_00006059	XLOC_005080	CCDC99	13:3495327-3519105	3.18404	0.901729	-1.82009	0.0004	0.00576956	yes
TCONS_00019321	XLOC_016136	SPINT1	5:23536720-23555298	4.1827	1.17418	-1.83278	0.0004	0.00576956	yes
TCONS_00012063	XLOC_010046	SLC35C2	20:11071602-11076564	8.22587	2.2539	-1.86775	0.0004	0.00576956	yes
TCONS_00007793	XLOC_006502	POMT1	17:6221054-6233924	4.54168	1.17828	-1.94655	0.0004	0.00576956	yes
TCONS_00017987	XLOC_014990	CTSO	4:20356528-20364123	2.93574	0.744508	-1.97936	0.0004	0.00576956	yes
TCONS_00010705	XLOC_008861	IMPA2	2:97173754-97193841	2.97891	0.721478	-2.04576	0.0004	0.00576956	yes
TCONS_00027842	XLOC_023500	DCP2	Z:45777088-45804230	1.33841	0.298419	-2.1651	0.0004	0.00576956	yes
TCONS_00001400	XLOC_001123	PAK1	1:192266739-192313761	29.0298	6.19609	-2.22811	0.0004	0.00576956	yes
TCONS_00002396	XLOC_001916	PLCXD1	1:129423876-129442045	2.16731	0.429913	-2.33379	0.0004	0.00576956	yes
TCONS_00001395	XLOC_001119	KCTD14	1:192082577-192085935	8.55201	1.28153	-2.73839	0.0004	0.00576956	yes
TCONS_00017870	XLOC_014904	GABRB4	4:10622203-10691620	11.8007	1.56699	-2.9128	0.0004	0.00576956	yes
TCONS_00001292	XLOC_001037	SKA3	1:177848352-177857843	2.12125	0.277999	-2.93176	0.0004	0.00576956	yes
TCONS_00010613	XLOC_008783	FIGNL1	2:80702707-80706756	3.00715	0.253704	-3.56717	0.0004	0.00576956	yes
TCONS_00019734	XLOC_016460	KIF18A	5:3874986-3920091	0.911675	0.0671547	-3.76296	0.0004	0.00576956	yes
TCONS_00010817	XLOC_008951	SNORD87	2:114981049-114981128	345.587	0	-inf	0.00045	0.00631711	yes
TCONS_00012083	XLOC_010062	RBM38	20:11959015-11971950	11.0875	200.988	4.1801	0.00045	0.00631711	yes
TCONS_00014011	XLOC_011687	FAM212B	26:3208532-3210471	0.397349	6.96648	4.13195	0.00045	0.00631711	yes
TCONS_00010990	XLOC_009087	FAM135B	2:143855748-144038521	0.124414	1.50623	3.59772	0.00045	0.00631711	yes
TCONS_00015995	XLOC_013305	NANP	3:31339028-31346273	2.88698	30.9886	3.42411	0.00045	0.00631711	yes
TCONS_00001658	XLOC_001330	AMIGO2	1:31191403-31200927	0.351393	3.75496	3.41764	0.00045	0.00631711	yes
TCONS_00010985	XLOC_009082	NDRG1	2:141549216-141589409	6.73252	70.7006	3.3925	0.00045	0.00631711	yes
TCONS_00001576	XLOC_001268	PIM3	1:18946945-18951794	2.16744	17.6576	3.02622	0.00045	0.00631711	yes
TCONS_00012893	XLOC_010759	PAQR7	23:3204151-3207296	0.878699	6.07388	2.78918	0.00045	0.00631711	yes
TCONS_00017896	XLOC_014928	ENSGALG00000007710	4:12192592-12200806	4.00175	18.8024	2.23221	0.00045	0.00631711	yes
TCONS_00017958	XLOC_014967	LONRF3	4:16648891-16667844	0.808688	3.7449	2.21127	0.00045	0.00631711	yes
TCONS_00017384	XLOC_014541	RASGEF1B	4:45006256-45022555	1.03968	4.16098	2.00078	0.00045	0.00631711	yes
TCONS_00021679	XLOC_018081	RPE	7:2653626-2655073	21.5701	79.1062	1.87476	0.00045	0.00631711	yes
TCONS_00013075	XLOC_010909	MAP7D1	23:4031626-4038165	8.5282	29.3654	1.78381	0.00045	0.00631711	yes
TCONS_00009629	XLOC_008001	ECI2	2:65994142-66009335	8.53123	2.46404	-1.79173	0.00045	0.00631711	yes
TCONS_00009009	XLOC_007511	RNFT1	19:7398452-7404180	5.80666	1.58973	-1.86893	0.00045	0.00631711	yes
TCONS_00023920	XLOC_019923	ATR	9:9939142-9975137	1.29969	0.354001	-1.87634	0.00045	0.00631711	yes
TCONS_00009733	XLOC_008088	ALG2	2:89705822-89708534	3.11354	0.826914	-1.91275	0.00045	0.00631711	yes
TCONS_00014672	XLOC_012245	LMNB2	28:631120-661825	8.65734	2.06836	-2.06544	0.00045	0.00631711	yes
TCONS_00015970	XLOC_013286	SLC29A1	3:29637258-29654613	40.4536	9.28347	-2.12353	0.00045	0.00631711	yes
TCONS_00023926	XLOC_019928	PLSCR4	9:11035308-11044835	1.58045	0.32512	-2.28129	0.00045	0.00631711	yes
TCONS_00000664	XLOC_000536	SCNN1A	1:76382782-76391220	1.66474	0.340793	-2.28833	0.00045	0.00631711	yes
TCONS_00010329	XLOC_008566	FKBP14	2:34424241-34430988	8.23061	1.48576	-2.4698	0.00045	0.00631711	yes
TCONS_00006394	XLOC_005376	FSCN1	14:4184400-4191769	15.2919	2.74707	-2.47681	0.00045	0.00631711	yes
TCONS_00018349	XLOC_015259	KIAA1239	4:69522429-69572232	1.3976	0.242229	-2.52851	0.00045	0.00631711	yes
TCONS_00013055	XLOC_010894	TMEM200B	23:2626798-2627923	9.54302	1.54886	-2.62324	0.00045	0.00631711	yes
TCONS_00023628	XLOC_019700	CLDN1	9:13417646-13427999	0.226872	4.1222	4.18346	0.0005	0.0068112	yes
TCONS_00007753	XLOC_006468	SPTAN1	17:5139900-5193697	32.3228	532.343	4.04173	0.0005	0.0068112	yes
TCONS_00027525	XLOC_023236	CTIF	Z:1278164-1367551	0.669435	8.00635	3.58013	0.0005	0.0068112	yes
TCONS_00000964	XLOC_000775	TMEM47	1:113256479-113283351	1.49464	14.2818	3.25631	0.0005	0.0068112	yes
TCONS_00027982	XLOC_023619	TNFAIP8	Z:71438141-71475216	0.723315	5.53549	2.93601	0.0005	0.0068112	yes
TCONS_00000126	XLOC_000104	KIF21A	1:15150169-15234468	4.26148	32.2627	2.92044	0.0005	0.0068112	yes
TCONS_00014924	XLOC_012456	SLC24A3	3:3903173-4034970	0.714986	4.34702	2.60404	0.0005	0.0068112	yes
TCONS_00000181	XLOC_000146	DOCK4	1:26960377-27202897	0.274274	1.22898	2.16377	0.0005	0.0068112	yes
TCONS_00020892	XLOC_017426	SEC31B	6:16975582-16995413	2.5641	10.9457	2.09385	0.0005	0.0068112	yes
TCONS_00026628	XLOC_022530	LSM12	JH376251.1:5724-8701	35.5707	146.719	2.04429	0.0005	0.0068112	yes
TCONS_00009535	XLOC_007929	HECW1	2:51911546-52082394	2.20073	8.47784	1.94571	0.0005	0.0068112	yes
TCONS_00022323	XLOC_018586	STAM2	7:34905960-34925235	4.51661	16.1562	1.83878	0.0005	0.0068112	yes
TCONS_00006822	XLOC_005709	MGRN1	14:12349366-12396724	11.6231	41.5452	1.83769	0.0005	0.0068112	yes
TCONS_00027282	XLOC_023044	HABP4	Z:42038941-42061948	1.65352	5.52512	1.74046	0.0005	0.0068112	yes
TCONS_00021064	XLOC_017563	BUB3	6:31024079-31036240	12.8715	4.17287	-1.62507	0.0005	0.0068112	yes
TCONS_00027361	XLOC_023107	PRRC1	Z:56280649-56307594	7.03536	2.16417	-1.70081	0.0005	0.0068112	yes
TCONS_00010316	XLOC_008557	JAZF1	2:33497041-33670877	8.41864	2.52814	-1.73551	0.0005	0.0068112	yes
TCONS_00027080	XLOC_022880	SUB1	Z:9660187-9675175	11.6614	3.46985	-1.74879	0.0005	0.0068112	yes
TCONS_00002180	XLOC_001736	KIAA1524	1:86946002-86980110	1.80211	0.533411	-1.75637	0.0005	0.0068112	yes
TCONS_00018238	XLOC_015173	AP1AR	4:56788243-56808532	3.78268	1.11301	-1.76495	0.0005	0.0068112	yes
TCONS_00016070	XLOC_013363	C1orf198	3:39856095-39877680	10.0698	2.94489	-1.77375	0.0005	0.0068112	yes
TCONS_00014656	XLOC_012233	C28H19ORF10	28:4697150-4701356	37.0001	10.8186	-1.77402	0.0005	0.0068112	yes
TCONS_00005469	XLOC_004600	DAG1	12:2441414-2452604	50.5345	13.5195	-1.90223	0.0005	0.0068112	yes
TCONS_00010445	XLOC_008647	STARD3NL	2:46622124-46642380	8.269	2.16882	-1.9308	0.0005	0.0068112	yes
TCONS_00000386	XLOC_000315	SUN2	1:50665624-50671951	5.25735	1.33084	-1.982	0.0005	0.0068112	yes
TCONS_00009213	XLOC_007683	MYD88	2:4800976-4813676	1.57984	0.396151	-1.99566	0.0005	0.0068112	yes
TCONS_00000280	XLOC_000229	SNAPC3	1:45113074-45115703	2.6991	0.662646	-2.02617	0.0005	0.0068112	yes
TCONS_00001747	XLOC_001401	IKBIP	1:46528106-46528859	11.0006	2.55433	-2.10656	0.0005	0.0068112	yes
TCONS_00000836	XLOC_000671	PTGFRN	1:91358734-91424437	16.0807	3.5644	-2.1736	0.0005	0.0068112	yes
TCONS_00011688	XLOC_009757	KCNS1	20:5520685-5526950	4.73446	0.947345	-2.32124	0.0005	0.0068112	yes
TCONS_00023159	XLOC_019283	PIF1	8:18504654-18513032	1.01908	0.170312	-2.58101	0.0005	0.0068112	yes
TCONS_00008835	XLOC_007365	SLC13A5	19:9774088-9789405	1.59936	0.230806	-2.79274	0.0005	0.0068112	yes
TCONS_00014726	XLOC_012290	AMH	28:1955982-1960825	1.38626	0.198743	-2.80222	0.0005	0.0068112	yes
TCONS_00020939	XLOC_017465	CPN1	6:21583528-21590251	4.0139	0.471088	-3.09094	0.0005	0.0068112	yes
TCONS_00007157	XLOC_005980	MMP11	15:7989450-7997883	6.07368	0.538115	-3.49659	0.0005	0.0068112	yes
TCONS_00019760	XLOC_016474	OVCH2	5:6858171-6880050	0.198711	2.28771	3.52516	0.00055	0.00731651	yes
TCONS_00007955	XLOC_006626	DBC1	17:3985881-4064290	0.468312	2.87378	2.61741	0.00055	0.00731651	yes
TCONS_00016422	XLOC_013657	C2ORF18	3:104835718-104839201	17.4095	61.4035	1.81845	0.00055	0.00731651	yes
TCONS_00005086	XLOC_004275	DBNDD1	11:18297074-18298237	33.0669	113.462	1.77875	0.00055	0.00731651	yes
TCONS_00022282	XLOC_018555	INSIG2	7:28334497-28343536	7.49038	2.48077	-1.59425	0.00055	0.00731651	yes
TCONS_00010804	XLOC_008941	GGH	2:113487839-113501182	7.74403	2.50346	-1.62916	0.00055	0.00731651	yes
TCONS_00010121	XLOC_008410	CCNY	2:12793546-12910204	2.73838	0.850557	-1.68684	0.00055	0.00731651	yes
TCONS_00017267	XLOC_014446	ELMOD2	4:29161319-29171622	6.25053	1.88285	-1.73106	0.00055	0.00731651	yes
TCONS_00020294	XLOC_016885	TXNDC16	5:58026412-58072476	2.67719	0.80417	-1.73515	0.00055	0.00731651	yes
TCONS_00020262	XLOC_016858	LGALS3	5:56155602-56157659	22.2135	6.64795	-1.74046	0.00055	0.00731651	yes
TCONS_00015735	XLOC_013100	BCL11A	3:1831201-1886847	1.84851	0.540865	-1.77303	0.00055	0.00731651	yes
TCONS_00009666	XLOC_008029	MYO10	2:75483064-75634840	2.225	0.649316	-1.77681	0.00055	0.00731651	yes
TCONS_00004633	XLOC_003910	CCDC102A	11:547614-552334	8.13522	2.35588	-1.78791	0.00055	0.00731651	yes
TCONS_00014744	XLOC_012303	ENSGALG00000024355	28:2366765-2370111	9.33945	2.56016	-1.86711	0.00055	0.00731651	yes
TCONS_00004697	XLOC_003960	MBTPS1	11:2492432-2517925	11.4597	3.07061	-1.89997	0.00055	0.00731651	yes
TCONS_00008021	XLOC_006676	SARDH	17:7026159-7045384	6.27467	1.63265	-1.94233	0.00055	0.00731651	yes
TCONS_00004934	XLOC_004151	RFWD3	11:1852349-1876487	1.29076	0.329246	-1.97098	0.00055	0.00731651	yes
TCONS_00010582	XLOC_008754	TNFRSF11A	2:68296154-68319337	1.06491	0.242476	-2.13482	0.00055	0.00731651	yes
TCONS_00001401	XLOC_001124	GDPD4	1:192319668-192353227	1.98564	0.407555	-2.28454	0.00055	0.00731651	yes
TCONS_00026395	XLOC_022301	ENSGALG00000028533	JH375711.1:320-4185	6.45293	1.31552	-2.29432	0.00055	0.00731651	yes
TCONS_00019646	XLOC_016389	SOUL	5:58624305-58683518	48.7955	9.37343	-2.3801	0.00055	0.00731651	yes
TCONS_00015524	XLOC_012919	HMGN3	3:78877316-78902238	21.847	4.0947	-2.4156	0.00055	0.00731651	yes
TCONS_00001050	XLOC_000844	UNC50	1:131663631-131670172	4.62905	0.792343	-2.54652	0.00055	0.00731651	yes
TCONS_00025582	XLOC_021519	ENSGALG00000025794	AADN03022685.1:979-1102	33882.4	3722.91	-3.18603	0.00055	0.00731651	yes
TCONS_00017018	XLOC_014238	GPR23	4:1385885-1387539	2.28531	0.165467	-3.78778	0.00055	0.00731651	yes
TCONS_00011003	XLOC_009097	GPR20	2:145753409-145778152	5.49778	0.266536	-4.36645	0.00055	0.00731651	yes
TCONS_00014258	XLOC_011901	CISD3	27:4006812-4007489	6.57535	35.1337	2.41771	0.0006	0.00780025	yes
TCONS_00010903	XLOC_009018	ANKRD46	2:128328006-128345454	7.07578	28.9651	2.03335	0.0006	0.00780025	yes
TCONS_00022978	XLOC_019149	PRKAB2	8:4269071-4275923	3.59606	12.9255	1.84573	0.0006	0.00780025	yes
TCONS_00024787	XLOC_020734	FSD1	AADN03014104.1:246-1378	12.3726	43.4311	1.81158	0.0006	0.00780025	yes
TCONS_00005407	XLOC_004548	BHLHE40	12:18572198-18576470	5.79808	1.80211	-1.68588	0.0006	0.00780025	yes
TCONS_00004870	XLOC_004102	CHST6	11:19363499-19369931	12.8671	3.97389	-1.69506	0.0006	0.00780025	yes
TCONS_00010488	XLOC_008682	TNS3	2:55145434-55369299	5.32816	1.60228	-1.73351	0.0006	0.00780025	yes
TCONS_00004105	XLOC_003470	ZWILCH	10:18005979-18015614	7.70412	2.31099	-1.73712	0.0006	0.00780025	yes
TCONS_00027053	XLOC_022857	IL11RA	Z:8187057-8211693	3.74131	1.11881	-1.74158	0.0006	0.00780025	yes
TCONS_00017088	XLOC_014300	FAM122A	4:4059980-4073526	17.6611	5.13505	-1.78212	0.0006	0.00780025	yes
TCONS_00022886	XLOC_019080	ROR1	8:26884365-26926589	11.6965	3.25069	-1.84726	0.0006	0.00780025	yes
TCONS_00007381	XLOC_006164	XBP1	15:7713030-7716156	59.4983	16.4835	-1.85183	0.0006	0.00780025	yes
TCONS_00018492	XLOC_015375	C20orf194	4:88588646-88654166	4.52403	1.25236	-1.85296	0.0006	0.00780025	yes
TCONS_00007684	XLOC_006414	POLE3	17:1438483-1442702	31.3806	8.63538	-1.86154	0.0006	0.00780025	yes
TCONS_00020234	XLOC_016835	SLC38A6	5:54134020-54169085	2.20394	0.591856	-1.89677	0.0006	0.00780025	yes
TCONS_00021707	XLOC_018106	PCBP3	7:6711527-6729510	5.78703	1.4002	-2.04719	0.0006	0.00780025	yes
TCONS_00021754	XLOC_018140	STRADB	7:10990621-10997507	5.10874	1.12707	-2.1804	0.0006	0.00780025	yes
TCONS_00005839	XLOC_004912	SH3TC2	13:7925923-7934419	8.5687	1.87965	-2.18861	0.0006	0.00780025	yes
TCONS_00005623	XLOC_004723	LRIG1	12:14429612-14482575	28.8008	6.0329	-2.25519	0.0006	0.00780025	yes
TCONS_00015100	XLOC_012576	PTPN14	3:20437968-20503699	1.36431	0.254385	-2.42309	0.0006	0.00780025	yes
TCONS_00004046	XLOC_003425	POLG	10:12436947-12467989	4.23296	0.7344	-2.52703	0.0006	0.00780025	yes
TCONS_00023757	XLOC_019803	VEPH1	9:22173836-22221855	2.32233	0.343403	-2.7576	0.0006	0.00780025	yes
TCONS_00004812	XLOC_004052	GINS2	11:17098226-17103112	4.86571	0.607358	-3.00203	0.0006	0.00780025	yes
TCONS_00010262	XLOC_008518	DFNA5	2:31736863-31765198	17.108	1.77348	-3.27002	0.0006	0.00780025	yes
TCONS_00010948	XLOC_009052	DSCC1	2:136256810-136267623	2.46376	0.173985	-3.82383	0.0006	0.00780025	yes
TCONS_00027010	XLOC_022829	PSTPIP2	Z:2160138-2176167	0.176146	3.94594	4.48552	0.00065	0.00825422	yes
TCONS_00022905	XLOC_019095	GADD45	8:27592043-27593533	19.7455	241.822	3.61435	0.00065	0.00825422	yes
TCONS_00006411	XLOC_005391	C17ORF39	14:4986885-4995104	1.25936	13.5403	3.42651	0.00065	0.00825422	yes
TCONS_00012714	XLOC_010615	ENSGALG00000003444	22:2443240-2448175	0.584984	3.65894	2.64495	0.00065	0.00825422	yes
TCONS_00006759	XLOC_005658	SCNN1B	14:6949245-6957640	0.518301	2.87886	2.47364	0.00065	0.00825422	yes
TCONS_00021043	XLOC_017545	GRK5	6:29572854-29771556	1.12274	5.57039	2.31075	0.00065	0.00825422	yes
TCONS_00027530	XLOC_023240	CZH18ORF25	Z:2089911-2129556	1.68506	7.32752	2.12052	0.00065	0.00825422	yes
TCONS_00007718	XLOC_006439	STXBP1	17:2439727-2445965	17.9888	75.7938	2.07498	0.00065	0.00825422	yes
TCONS_00012782	XLOC_010675	PPAPDC1B	22:2282969-2285701	18.2419	69.6277	1.9324	0.00065	0.00825422	yes
TCONS_00014823	XLOC_012366	MED16	28:4717569-4726716	5.34132	19.3719	1.8587	0.00065	0.00825422	yes
TCONS_00006204	XLOC_005191	PHF15	13:15085599-15133192	1.83193	6.59233	1.84742	0.00065	0.00825422	yes
TCONS_00002204	XLOC_001755	POGLUT1	1:91656252-91671840	9.07819	3.01631	-1.58962	0.00065	0.00825422	yes
TCONS_00010666	XLOC_008828	LRRC16A	2:89919459-90090496	7.32597	2.32385	-1.65651	0.00065	0.00825422	yes
TCONS_00004182	XLOC_003536	HEXA	10:1119691-1128948	8.07474	2.48413	-1.70068	0.00065	0.00825422	yes
TCONS_00001391	XLOC_001115	ALG8	1:192050372-192060744	4.21543	1.19939	-1.81338	0.00065	0.00825422	yes
TCONS_00006735	XLOC_005637	HAGHL	14:6029174-6032854	3.74067	1.03173	-1.85823	0.00065	0.00825422	yes
TCONS_00006723	XLOC_005627	SHMT1	14:5095906-5101357	3.65565	0.989989	-1.88464	0.00065	0.00825422	yes
TCONS_00024749	XLOC_020696	AMPD2	AADN03013667.1:20-3184	8.15769	2.18936	-1.89765	0.00065	0.00825422	yes
TCONS_00020912	XLOC_017442	ENSGALG00000006470	6:18995047-19027653	1.2141	0.3142	-1.95013	0.00065	0.00825422	yes
TCONS_00026038	XLOC_021960	GIT2	JH375192.1:46792-71895	7.49894	1.87622	-1.99886	0.00065	0.00825422	yes
TCONS_00011959	XLOC_009962	GDAP1L1	20:5821572-5833546	7.80523	1.94013	-2.00829	0.00065	0.00825422	yes
TCONS_00004153	XLOC_003511	ENSGALG00000002541	10:342471-350845	32.4073	8.03478	-2.01199	0.00065	0.00825422	yes
TCONS_00006076	XLOC_005093	ADRA1B	13:7334920-7350963	3.28453	0.686503	-2.25835	0.00065	0.00825422	yes
TCONS_00026696	XLOC_022594	ENSGALG00000026720	JH376306.1:2509-20138	2.6978	0.267266	-3.33544	0.00065	0.00825422	yes
TCONS_00027713	XLOC_023394	MAP1B	Z:25182011-25251593	0.484197	3.80421	2.97393	0.0007	0.0087217	yes
TCONS_00012543	XLOC_010454	DRAXIN	21:5645769-5657774	0.448256	3.37064	2.91063	0.0007	0.0087217	yes
TCONS_00022251	XLOC_018529	ENSGALG00000026460	7:25759066-25774582	1.77572	11.2566	2.6643	0.0007	0.0087217	yes
TCONS_00023116	XLOC_019251	EPHX4	8:13219593-13236081	0.628992	3.38898	2.42974	0.0007	0.0087217	yes
TCONS_00014820	XLOC_012363	FEM1A	28:4632405-4634454	14.8343	76.9296	2.37461	0.0007	0.0087217	yes
TCONS_00015817	XLOC_013169	PSEN2	3:11840941-11859876	5.51535	28.4144	2.3651	0.0007	0.0087217	yes
TCONS_00023531	XLOC_019619	THAP4	9:4309491-4323710	4.7925	24.2277	2.33781	0.0007	0.0087217	yes
TCONS_00022159	XLOC_018452	ZAK	7:16842856-16940702	1.77875	8.15424	2.19668	0.0007	0.0087217	yes
TCONS_00009925	XLOC_008247	RNF151	2:125907864-125917414	3.62402	13.8787	1.93721	0.0007	0.0087217	yes
TCONS_00012498	XLOC_010412	ZBTB17	21:4302288-4306459	3.59897	12.4025	1.78498	0.0007	0.0087217	yes
TCONS_00009344	XLOC_007769	GATAD1	2:22748795-22751863	13.0052	40.8479	1.65117	0.0007	0.0087217	yes
TCONS_00018066	XLOC_015050	RBPMS	4:34187718-34191329	5.3791	1.65946	-1.69666	0.0007	0.0087217	yes
TCONS_00018019	XLOC_015015	MAML3	4:28844251-28920597	3.35922	1.02505	-1.71243	0.0007	0.0087217	yes
TCONS_00013322	XLOC_011125	CDON	24:321967-362342	4.10813	1.21862	-1.75323	0.0007	0.0087217	yes
TCONS_00014889	XLOC_012429	CCDC85A	3:373632-434893	4.98258	1.46988	-1.76119	0.0007	0.0087217	yes
TCONS_00027636	XLOC_023330	ENSGALG00000020561	Z:16411043-16453742	2.56341	0.755551	-1.76246	0.0007	0.0087217	yes
TCONS_00018184	XLOC_015131	SHROOM3	4:49156408-49291621	5.78364	1.70252	-1.7643	0.0007	0.0087217	yes
TCONS_00014053	XLOC_011717	ITPR3	26:4560706-4598750	1.12792	0.296752	-1.92633	0.0007	0.0087217	yes
TCONS_00026834	XLOC_022717	ENSGALG00000000489	LGE22C19W28_E50C23:943949-953591	378.832	93.5564	-2.01765	0.0007	0.0087217	yes
TCONS_00014251	XLOC_011894	CBX1	27:3842372-3850380	13.9687	2.1474	-2.70154	0.0007	0.0087217	yes
TCONS_00000488	XLOC_000401	SYT10	1:58790832-58823577	1.67954	0.225206	-2.89875	0.0007	0.0087217	yes
TCONS_00027884	XLOC_023532	LPL	Z:54351112-54367785	6.20638	0.087111	-6.15475	0.0007	0.0087217	yes
TCONS_00006762	XLOC_005661	HS3ST2	14:7016035-7025853	0.484178	16.4841	5.08939	0.00075	0.00920025	yes
TCONS_00006535	XLOC_005489	ENSGALG00000026188	14:12104177-12121865	1.07173	7.17383	2.74281	0.00075	0.00920025	yes
TCONS_00008219	XLOC_006849	UNC13D	18:4625298-4635526	0.546581	2.78074	2.34696	0.00075	0.00920025	yes
TCONS_00009745	XLOC_008098	FAM69C	2:91882133-91893812	1.13899	5.62773	2.30479	0.00075	0.00920025	yes
TCONS_00008733	XLOC_007277	SARM1	19:5646182-5651342	0.701244	3.37154	2.26542	0.00075	0.00920025	yes
TCONS_00003950	XLOC_003357	APBA2	10:5356026-5394968	0.536971	2.40733	2.16452	0.00075	0.00920025	yes
TCONS_00010557	XLOC_008736	NQO2	2:66442634-66453335	1.80001	6.08456	1.75715	0.00075	0.00920025	yes
TCONS_00007837	XLOC_006539	UBAC1	17:8154245-8170074	4.42565	14.9262	1.75389	0.00075	0.00920025	yes
TCONS_00018432	XLOC_015324	C4orf48	4:82683054-82703719	12.9615	4.15346	-1.64184	0.00075	0.00920025	yes
TCONS_00013947	XLOC_011636	STK38	26:1507203-1518372	6.3902	1.9732	-1.69533	0.00075	0.00920025	yes
TCONS_00010248	XLOC_008508	CDCA7L	2:30690281-30698829	15.1695	4.67869	-1.69699	0.00075	0.00920025	yes
TCONS_00009158	XLOC_007646	FAM188B	2:978144-1049561	1.55152	0.459865	-1.7544	0.00075	0.00920025	yes
TCONS_00021295	XLOC_017737	LGI1	6:19843307-19858688	1.1513	0.325727	-1.82153	0.00075	0.00920025	yes
TCONS_00006605	XLOC_005539	CCNF	14:14266618-14277925	3.73963	1.03347	-1.8554	0.00075	0.00920025	yes
TCONS_00004412	XLOC_003702	TLE3	10:18968389-18987732	7.32391	1.91567	-1.93476	0.00075	0.00920025	yes
TCONS_00001875	XLOC_001509	TXNRD1	1:54742739-54768918	1.4649	0.348276	-2.0725	0.00075	0.00920025	yes
TCONS_00013053	XLOC_010893	TRNAU1AP	23:2511007-2526334	3.20032	0.613094	-2.38404	0.00075	0.00920025	yes
TCONS_00023118	XLOC_019253	CDC7	8:13442244-13459969	1.42677	0.222091	-2.68353	0.00075	0.00920025	yes
TCONS_00018378	XLOC_015282	C1QTNF7	4:76323696-76326000	5.21909	0.718536	-2.86067	0.00075	0.00920025	yes
TCONS_00010076	XLOC_008377	XIRP1	2:4943986-4977259	1.82223	278.787	7.25732	0.0008	0.0096112	yes
TCONS_00009594	XLOC_007975	RBM24	2:62005183-62018159	0.919485	54.6565	5.89342	0.0008	0.0096112	yes
TCONS_00020770	XLOC_017346	CHANK3	6:8174621-8516386	8.29816	53.7047	2.69419	0.0008	0.0096112	yes
TCONS_00005516	XLOC_004637	ENSGALG00000025959	12:4926026-4929674	2.2845	14.1648	2.63236	0.0008	0.0096112	yes
TCONS_00010400	XLOC_008607	EAF1	2:41968573-41999081	4.2049	22.806	2.43927	0.0008	0.0096112	yes
TCONS_00014768	XLOC_012324	GAMT	28:3068476-3070155	53.5468	224.21	2.06598	0.0008	0.0096112	yes
TCONS_00023895	XLOC_019908	SERPINE2	9:7800340-7823704	1.23275	5.04982	2.03435	0.0008	0.0096112	yes
TCONS_00012926	XLOC_010787	KIAA0319L	23:4264510-4289914	2.47007	8.26283	1.74208	0.0008	0.0096112	yes
TCONS_00010221	XLOC_008484	ASNS	2:24791549-24805274	10.4701	3.40303	-1.62139	0.0008	0.0096112	yes
TCONS_00027601	XLOC_023303	CZH5ORF42	Z:11324350-11390492	1.41251	0.457927	-1.62507	0.0008	0.0096112	yes
TCONS_00021418	XLOC_017837	IKZF5	6:30952999-30965709	2.38601	0.7623	-1.64617	0.0008	0.0096112	yes
TCONS_00027493	XLOC_023205	ALDH7A1	Z:78750395-78768531	20.2446	6.46085	-1.64774	0.0008	0.0096112	yes
TCONS_00015918	XLOC_013248	RCOR3	3:21628365-21650478	5.04943	1.60324	-1.65513	0.0008	0.0096112	yes
TCONS_00018345	XLOC_015256	TBC1D1	4:69306050-69395624	7.1362	2.25231	-1.66375	0.0008	0.0096112	yes
TCONS_00009998	XLOC_008307	EFR3A	2:140874787-140936443	3.66801	1.15278	-1.66988	0.0008	0.0096112	yes
TCONS_00004738	XLOC_003992	URI1	11:7961121-8028603	23.2798	7.00164	-1.73332	0.0008	0.0096112	yes
TCONS_00026234	XLOC_022144	ZNF740	JH375554.1:20-3056	9.21499	2.74504	-1.74715	0.0008	0.0096112	yes
TCONS_00007195	XLOC_006008	MSI1	15:9334789-9368114	18.0831	5.13032	-1.81752	0.0008	0.0096112	yes
TCONS_00005563	XLOC_004673	FAM116A	12:8722033-8741878	1.99387	0.560158	-1.83166	0.0008	0.0096112	yes
TCONS_00011806	XLOC_009843	DNMT3B	20:10595951-10609143	4.84333	1.28992	-1.90871	0.0008	0.0096112	yes
TCONS_00005603	XLOC_004707	P4HTM	12:11639593-11652624	14.4682	3.67138	-1.97849	0.0008	0.0096112	yes
TCONS_00021741	XLOC_018130	SGOL2	7:10686028-10693677	3.32924	0.727769	-2.19364	0.0008	0.0096112	yes
TCONS_00004757	XLOC_004006	KCTD15	11:10168413-10219620	2.85627	0.623489	-2.1957	0.0008	0.0096112	yes
TCONS_00020864	XLOC_017406	NDST2	6:15358309-15382752	16.0752	3.42398	-2.23109	0.0008	0.0096112	yes
TCONS_00001291	XLOC_001036	ZDHHC20	1:177819579-177839402	3.50547	0.704271	-2.31541	0.0008	0.0096112	yes
TCONS_00019594	XLOC_016350	SIX4	5:54292771-54299260	1.26236	0.23813	-2.4063	0.0008	0.0096112	yes
TCONS_00019637	XLOC_016383	GNG2	5:57972416-57975979	3.69884	0.57871	-2.67616	0.0008	0.0096112	yes
TCONS_00021892	XLOC_018257	CYP27C1	7:23153205-23171766	17.7375	2.47378	-2.84201	0.0008	0.0096112	yes
TCONS_00021277	XLOC_017721	CXCL12	6:18559507-18577315	1.64714	0.179408	-3.19865	0.0008	0.0096112	yes
TCONS_00018234	XLOC_015169	UGT8	4:55856552-55899875	1.67195	0.134496	-3.6359	0.0008	0.0096112	yes
TCONS_00017127	XLOC_014334	GABRG4	4:10807766-10841623	0.293351	4.11388	3.8098	0.00085	0.0100484	yes
TCONS_00001730	XLOC_001385	DCN	1:43894095-43932320	0.6588	6.55366	3.31439	0.00085	0.0100484	yes
TCONS_00018409	XLOC_015304	ABLIM2	4:80230320-80370428	0.19546	0.885757	2.18004	0.00085	0.0100484	yes
TCONS_00015571	XLOC_012959	GSTA3	3:87785841-87793876	5.51272	24.7768	2.16815	0.00085	0.0100484	yes
TCONS_00012796	XLOC_010686	VDAC3	22:2732967-2742005	25.9808	104.4	2.0066	0.00085	0.0100484	yes
TCONS_00000852	XLOC_000684	ROBO1	1:95642547-95948471	0.526872	1.86044	1.82012	0.00085	0.0100484	yes
TCONS_00020773	XLOC_017348	SLC16A9	6:8593496-8611821	2.09328	7.14633	1.77144	0.00085	0.0100484	yes
TCONS_00026077	XLOC_021997	ENSGALG00000000308	JH375216.1:482-2255	25.4029	81.1126	1.67493	0.00085	0.0100484	yes
TCONS_00001131	XLOC_000908	KDELC1	1:142045387-142054410	13.5807	4.3399	-1.64582	0.00085	0.0100484	yes
TCONS_00001708	XLOC_001372	SLC6A15	1:41521591-41548093	2.09832	0.61596	-1.76832	0.00085	0.0100484	yes
TCONS_00002807	XLOC_002239	POLD3	1:195028001-195058322	6.26245	1.82678	-1.77742	0.00085	0.0100484	yes
TCONS_00027435	XLOC_023159	LTB4DH	Z:66312616-66332104	4.37203	1.14482	-1.93318	0.00085	0.0100484	yes
TCONS_00008532	XLOC_007105	NME1	18:10253362-10256902	2.14415	0.517309	-2.05131	0.00085	0.0100484	yes
TCONS_00017745	XLOC_014811	RAB33A	4:1546275-1550460	31.6396	7.42461	-2.09135	0.00085	0.0100484	yes
TCONS_00009201	XLOC_007674	CRHR2	2:4196305-4292028	1.64062	0.291557	-2.49239	0.00085	0.0100484	yes
TCONS_00017670	XLOC_014750	SLBP	4:83495205-83502378	1.61655	0.118978	-3.76415	0.00085	0.0100484	yes
TCONS_00018192	XLOC_015139	ADAMTS3	4:49889789-49977356	14.7466	0.151334	-6.6065	0.00085	0.0100484	yes
TCONS_00002730	XLOC_002172	PRSS23	1:188021744-188022863	0.646259	6.48134	3.32611	0.0009	0.0104565	yes
TCONS_00020168	XLOC_016783	CLMN	5:45163408-45184249	0.394849	3.25591	3.04369	0.0009	0.0104565	yes
TCONS_00012706	XLOC_010610	DDHD2	22:2274478-2282512	12.501	89.0984	2.83335	0.0009	0.0104565	yes
TCONS_00000193	XLOC_000156	TMEM117	1:30058953-30253610	0.244392	1.27081	2.37848	0.0009	0.0104565	yes
TCONS_00004627	XLOC_003904	CSNK2A2	11:403729-423842	23.7256	102.328	2.10869	0.0009	0.0104565	yes
TCONS_00027709	XLOC_023391	TMEM171	Z:24766637-24772418	8.13943	34.4822	2.08285	0.0009	0.0104565	yes
TCONS_00015084	XLOC_012563	DUSP10	3:17664735-17687006	0.463353	1.82772	1.97986	0.0009	0.0104565	yes
TCONS_00017873	XLOC_014907	PRRG3	4:10906726-10913244	2.00913	6.83375	1.7661	0.0009	0.0104565	yes
TCONS_00023250	XLOC_019357	TTC4	8:24142956-24148277	7.29267	23.3913	1.68145	0.0009	0.0104565	yes
TCONS_00007961	XLOC_006631	CDK9	17:4896491-4902733	7.34821	23.0276	1.6479	0.0009	0.0104565	yes
TCONS_00000938	XLOC_000752	C1H21orf33	1:109661534-109668400	13.432	4.20182	-1.67659	0.0009	0.0104565	yes
TCONS_00013431	XLOC_011216	TTC12	24:5786864-5800976	2.43692	0.60293	-2.015	0.0009	0.0104565	yes
TCONS_00002494	XLOC_001988	ZIC2	1:143534165-143535092	7.23208	1.70355	-2.08587	0.0009	0.0104565	yes
TCONS_00008071	XLOC_006715	HSPA5	17:9591906-9595959	174.717	35.074	-2.31655	0.0009	0.0104565	yes
TCONS_00006503	XLOC_005466	ENSGALG00000007030	14:8708455-8719539	2.08038	0.411588	-2.33757	0.0009	0.0104565	yes
TCONS_00001211	XLOC_000972	FNDC3A	1:168295302-168409475	4.52339	0.863072	-2.38985	0.0009	0.0104565	yes
TCONS_00004733	XLOC_003988	SHCBP1	11:7351097-7365112	2.24824	0.428943	-2.38994	0.0009	0.0104565	yes
TCONS_00026231	XLOC_022142	COL2A1	JH375554.1:72263-85841	302.604	53.6616	-2.49547	0.0009	0.0104565	yes
TCONS_00016238	XLOC_013499	SOBP	3:67132839-67243457	4.01071	0.507058	-2.98363	0.0009	0.0104565	yes
TCONS_00007786	XLOC_006497	AIF1L	17:6079261-6091444	1.8936	0.165138	-3.51938	0.0009	0.0104565	yes
TCONS_00023290	XLOC_019390	DEPDC1	8:27684060-27694395	2.84871	0.224881	-3.66307	0.0009	0.0104565	yes
TCONS_00002545	XLOC_002023	C1H13ORF34	1:155442014-155461540	1.65646	0.125071	-3.72729	0.0009	0.0104565	yes
TCONS_00027079	XLOC_022879	C9ORF100	Z:9141508-9155184	3.81749	0.27448	-3.79785	0.0009	0.0104565	yes
TCONS_00008404	XLOC_006999	ENSGALG00000023581	18:3541263-3542355	10.6904	0.56254	-4.24821	0.0009	0.0104565	yes
TCONS_00021021	XLOC_017526	CASP7	6:27042297-27062965	0.581654	3.63983	2.64564	0.00095	0.0109314	yes
TCONS_00006436	XLOC_005412	NDUFB10	14:6130747-6132664	65.0954	371.372	2.51224	0.00095	0.0109314	yes
TCONS_00009886	XLOC_008216	PKIA	2:119973141-120010395	1.17582	4.52102	1.94299	0.00095	0.0109314	yes
TCONS_00006075	XLOC_005092	TTC1	13:7289317-7321357	11.333	36.7296	1.69642	0.00095	0.0109314	yes
TCONS_00004658	XLOC_003931	CTCF	11:1102640-1128402	7.31423	2.40674	-1.60363	0.00095	0.0109314	yes
TCONS_00017580	XLOC_014688	RFC1	4:68926120-68962439	4.42933	1.44285	-1.61817	0.00095	0.0109314	yes
TCONS_00005535	XLOC_004650	PHF2	12:6282466-6367527	1.58639	0.513573	-1.6271	0.00095	0.0109314	yes
TCONS_00020065	XLOC_016699	RALGAPA1	5:35510718-35624550	4.55967	1.43816	-1.66471	0.00095	0.0109314	yes
TCONS_00019597	XLOC_016353	DHRS7	5:54475805-54493788	18.0854	5.65934	-1.67612	0.00095	0.0109314	yes
TCONS_00026230	XLOC_022141	SENP1	JH375554.1:45612-61285	1.906	0.591253	-1.6887	0.00095	0.0109314	yes
TCONS_00010547	XLOC_008728	RREB1	2:64735014-64854227	2.20894	0.68035	-1.699	0.00095	0.0109314	yes
TCONS_00001264	XLOC_001013	HMG1	1:174411694-174418072	38.5187	10.0938	-1.93209	0.00095	0.0109314	yes
TCONS_00022273	XLOC_018547	DTX3L	7:27758502-27763903	1.15362	0.233284	-2.306	0.00095	0.0109314	yes
TCONS_00000113	XLOC_000092	PRKAR2B	1:14328389-14346800	0.684713	5.88661	3.10387	0.001	0.0113504	yes
TCONS_00022134	XLOC_018429	ITGA4	7:13767733-13852740	0.224798	1.85108	3.04167	0.001	0.0113504	yes
TCONS_00023089	XLOC_019234	PTBP2	8:11896945-11945494	0.971114	3.03186	1.64249	0.001	0.0113504	yes
TCONS_00026998	XLOC_022823	PIAS2	Z:1785406-1812782	4.03927	1.35695	-1.57373	0.001	0.0113504	yes
TCONS_00012489	XLOC_010405	CASZ1	21:3821863-3869802	4.80069	1.50448	-1.67398	0.001	0.0113504	yes
TCONS_00027174	XLOC_022953	LHFPL2	Z:22561849-22578516	12.0034	3.44056	-1.80272	0.001	0.0113504	yes
TCONS_00012761	XLOC_010655	NEFM	22:953201-957709	3.04752	0.864406	-1.81785	0.001	0.0113504	yes
TCONS_00020766	XLOC_017342	RTKN2	6:7670731-7703464	1.93377	0.520969	-1.89215	0.001	0.0113504	yes
TCONS_00006120	XLOC_005129	UNC5A	13:9652961-9657656	3.45626	0.904291	-1.93435	0.001	0.0113504	yes
TCONS_00004194	XLOC_003545	SCAMP5	10:1879817-1884273	5.74169	1.48688	-1.94919	0.001	0.0113504	yes
TCONS_00021018	XLOC_017524	TCF7L2	6:26590485-26762220	1.56151	0.386101	-2.01589	0.001	0.0113504	yes
TCONS_00024404	XLOC_020367	HBAD	AADN03010595.1:8016-9433	122.237	26.1833	-2.22296	0.001	0.0113504	yes
TCONS_00001775	XLOC_001428	ENSGALG00000028016	1:49022099-49029093	1.01966	0.210184	-2.27836	0.001	0.0113504	yes
TCONS_00024032	XLOC_020007	PRKCI	9:19277925-19300841	5.09788	0.921757	-2.46744	0.001	0.0113504	yes
TCONS_00004047	XLOC_003426	RLBP1	10:12468869-12473591	7.51431	1.21426	-2.62956	0.001	0.0113504	yes
TCONS_00013773	XLOC_011505	UBE2T	26:1081067-1087325	19.7287	2.23162	-3.14413	0.001	0.0113504	yes
TCONS_00019682	XLOC_016417	CD5	5:445427-448856	0.363836	5.24008	3.84823	0.00105	0.0117748	yes
TCONS_00010779	XLOC_008920	ST18	2:109274971-109324045	0.179053	1.73935	3.28009	0.00105	0.0117748	yes
TCONS_00005627	XLOC_004726	C3ORF64	12:15261644-15275352	2.23565	11.1599	2.31956	0.00105	0.0117748	yes
TCONS_00006029	XLOC_005056	PFDN1	13:928206-957649	64.0674	239.357	1.9015	0.00105	0.0117748	yes
TCONS_00002179	XLOC_001735	MYH15	1:86879997-86923778	0.47855	1.71894	1.84478	0.00105	0.0117748	yes
TCONS_00012030	XLOC_010018	PSMF1	20:10210993-10216774	13.3174	45.9159	1.78568	0.00105	0.0117748	yes
TCONS_00016137	XLOC_013415	EZR	3:51391092-51427199	3.70701	12.2073	1.71942	0.00105	0.0117748	yes
TCONS_00009375	XLOC_007792	ARL4A	2:26933503-26936382	8.03314	2.74882	-1.54715	0.00105	0.0117748	yes
TCONS_00021659	XLOC_018067	TMEM194B	7:82481-96156	5.00444	1.65796	-1.5938	0.00105	0.0117748	yes
TCONS_00022303	XLOC_018571	LRP1B	7:31350096-31932431	1.45642	0.473418	-1.62124	0.00105	0.0117748	yes
TCONS_00000644	XLOC_000521	PRMT8	1:74651167-74705631	2.185	0.660477	-1.72605	0.00105	0.0117748	yes
TCONS_00016233	XLOC_013495	FOXO3	3:66698505-66716393	6.79079	2.04189	-1.73367	0.00105	0.0117748	yes
TCONS_00000472	XLOC_000387	ADCK2	1:57042451-57053437	3.91635	1.07572	-1.8642	0.00105	0.0117748	yes
TCONS_00014535	XLOC_012133	ANP32B	28:1712017-1720854	58.7414	15.6121	-1.91171	0.00105	0.0117748	yes
TCONS_00021031	XLOC_017535	ATRNL1	6:27680833-28014799	6.10772	1.44908	-2.0755	0.00105	0.0117748	yes
TCONS_00004441	XLOC_003723	PDIA3	10:19625879-19635020	103.169	23.6814	-2.12319	0.00105	0.0117748	yes
TCONS_00017996	XLOC_014998	NAF1	4:22769794-22787997	0.941106	0.20895	-2.1712	0.00105	0.0117748	yes
TCONS_00004049	XLOC_003427	MFGE8	10:12525840-12534611	22.5582	4.50411	-2.32434	0.00105	0.0117748	yes
TCONS_00004323	XLOC_003639	TMEM2	10:11795652-11837829	1.30515	0.232636	-2.48807	0.00105	0.0117748	yes
TCONS_00027531	XLOC_023241	CCDC5	Z:2138643-2148421	1.55155	0.227787	-2.76795	0.00105	0.0117748	yes
TCONS_00013029	XLOC_010874	ASAP3	23:2140633-2150231	1.96621	0.257307	-2.93386	0.00105	0.0117748	yes
TCONS_00008205	XLOC_006837	UBE2O	18:4353781-4403741	5.74937	92.269	4.00437	0.0011	0.0121678	yes
TCONS_00010089	XLOC_008386	WDR86	2:6201623-6221407	2.33059	31.3713	3.75068	0.0011	0.0121678	yes
TCONS_00013359	XLOC_011155	SC5DL	24:3525334-3529948	21.7095	251.708	3.53535	0.0011	0.0121678	yes
TCONS_00020905	XLOC_017435	C10orf71	6:18217068-18221637	0.205211	1.32212	2.68767	0.0011	0.0121678	yes
TCONS_00012791	XLOC_010682	CHANK1	22:2614340-2660633	0.441996	1.71799	1.95861	0.0011	0.0121678	yes
TCONS_00013036	XLOC_010881	FAM54B	23:2227223-2234082	9.93649	33.9649	1.77324	0.0011	0.0121678	yes
TCONS_00002695	XLOC_002142	DYNC2H1	1:181451102-181589260	1.01509	0.334421	-1.60187	0.0011	0.0121678	yes
TCONS_00023877	XLOC_019891	PER2	9:4978757-5005060	4.25014	1.35941	-1.64453	0.0011	0.0121678	yes
TCONS_00016112	XLOC_013396	NUP43	3:47489108-47498142	6.70299	2.06196	-1.70079	0.0011	0.0121678	yes
TCONS_00015141	XLOC_012608	TTC7A	3:26292214-26454063	1.52259	0.460336	-1.72577	0.0011	0.0121678	yes
TCONS_00000094	XLOC_000075	SEMA3C	1:10867381-10986273	10.0985	3.02215	-1.7405	0.0011	0.0121678	yes
TCONS_00026756	XLOC_022647	ENSGALG00000027204	JH376359.1:269-5676	1.9718	0.576563	-1.77396	0.0011	0.0121678	yes
TCONS_00022634	XLOC_018882	GLUL	8:5614756-5623685	5.07472	1.45542	-1.80189	0.0011	0.0121678	yes
TCONS_00021303	XLOC_017745	KIF11	6:20271489-20290598	4.81759	1.24044	-1.95747	0.0011	0.0121678	yes
TCONS_00013316	XLOC_011119	CCDC15	24:219316-234248	5.63191	1.14877	-2.29354	0.0011	0.0121678	yes
TCONS_00004063	XLOC_003439	MCTP2	10:14461078-14573856	0.977338	0.18063	-2.43582	0.0011	0.0121678	yes
TCONS_00009044	XLOC_007540	FAM64A	19:9882254-9890764	1.20511	0.18348	-2.71547	0.0011	0.0121678	yes
TCONS_00015776	XLOC_013133	GTF2A1L	3:7528250-7539974	0.168625	6.28283	5.21953	0.00115	0.0125288	yes
TCONS_00000063	XLOC_000053	C10ORF47	1:6073785-6075369	0.480654	5.97446	3.63574	0.00115	0.0125288	yes
TCONS_00010058	XLOC_008362	ALS2CL	2:3211696-3246773	0.918866	9.00131	3.29221	0.00115	0.0125288	yes
TCONS_00017877	XLOC_014910	ENSGALG00000007355	4:10939204-10954861	2.46119	12.6998	2.36738	0.00115	0.0125288	yes
TCONS_00009725	XLOC_008080	CTNNAL1	2:88499506-88560120	5.06472	23.8412	2.2349	0.00115	0.0125288	yes
TCONS_00022758	XLOC_018981	TTLL7	8:15685995-15715330	0.838428	3.51791	2.06896	0.00115	0.0125288	yes
TCONS_00004918	XLOC_004140	SLC38A7	11:1459683-1465460	2.25614	9.21712	2.03046	0.00115	0.0125288	yes
TCONS_00007308	XLOC_006104	TCTN2	15:4924303-4932839	12.4691	4.22411	-1.56164	0.00115	0.0125288	yes
TCONS_00000451	XLOC_000369	NFYB	1:54792306-54806820	8.30263	2.59328	-1.67879	0.00115	0.0125288	yes
TCONS_00014632	XLOC_012213	PDE4C	28:3748372-3753211	7.47447	2.3077	-1.69551	0.00115	0.0125288	yes
TCONS_00019330	XLOC_016144	ITPKA	5:23959881-23997220	5.99882	1.81876	-1.72172	0.00115	0.0125288	yes
TCONS_00023918	XLOC_019921	GK5	9:9877216-9898347	1.67199	0.390136	-2.09952	0.00115	0.0125288	yes
TCONS_00000551	XLOC_000445	SLCO1C1	1:65289164-65310400	1.66531	0.354309	-2.2327	0.00115	0.0125288	yes
TCONS_00018444	XLOC_015333	ST3GAL5	4:84947937-84971108	10.7765	1.79797	-2.58344	0.00115	0.0125288	yes
TCONS_00008188	XLOC_006825	ENSGALG00000001629	18:3670068-3678466	1.22618	0.152923	-3.00329	0.00115	0.0125288	yes
TCONS_00015203	XLOC_012658	ADSS	3:34116219-34137219	11.9795	1.07732	-3.47505	0.00115	0.0125288	yes
TCONS_00014527	XLOC_012128	SNORD37	28:1438606-1446530	56.1648	0	-inf	0.0012	0.0129294	yes
TCONS_00007219	XLOC_006030	RTN4R	15:10338374-10405782	0.166277	1.27522	2.93908	0.0012	0.0129294	yes
TCONS_00007908	XLOC_006590	PTGDS	17:509033-511024	101.134	649.409	2.68285	0.0012	0.0129294	yes
TCONS_00012378	XLOC_010317	LEPRE1	21:6364516-6370549	21.2666	6.87709	-1.62872	0.0012	0.0129294	yes
TCONS_00009678	XLOC_008040	DAP	2:78115687-78159642	17.5039	5.63494	-1.6352	0.0012	0.0129294	yes
TCONS_00011672	XLOC_009746	PLCG1	20:5257491-5275237	3.45875	1.0893	-1.66684	0.0012	0.0129294	yes
TCONS_00010444	XLOC_008646	TRANK1	2:46537530-46576714	1.35976	0.423869	-1.68166	0.0012	0.0129294	yes
TCONS_00000860	XLOC_000692	gga-let-7c	1:98348215-98348323	4265.7	1319.77	-1.6925	0.0012	0.0129294	yes
TCONS_00022305	XLOC_018572	GTDC1	7:32617756-32782028	2.58	0.767363	-1.74939	0.0012	0.0129294	yes
TCONS_00007933	XLOC_006607	RGS3	17:1365414-1417184	2.81113	0.833579	-1.75376	0.0012	0.0129294	yes
TCONS_00014285	XLOC_011924	FKBP10	27:4679152-4685639	46.6952	12.7911	-1.86814	0.0012	0.0129294	yes
TCONS_00000012	XLOC_000012	NCAPH2	1:608682-618167	5.47352	1.48161	-1.88531	0.0012	0.0129294	yes
TCONS_00019903	XLOC_016578	SLC1A2	5:18316562-18391216	1.72282	0.457613	-1.91257	0.0012	0.0129294	yes
TCONS_00023874	XLOC_019889	ITM2C	9:4865358-4881699	120.725	25.9505	-2.21789	0.0012	0.0129294	yes
TCONS_00015111	XLOC_012584	NEK2	3:21504435-21511540	2.6792	0.220973	-3.59986	0.0012	0.0129294	yes
TCONS_00023550	XLOC_019634	MYEOV2	9:4724210-4727052	6.65606	42.907	2.68847	0.00125	0.0133256	yes
TCONS_00007426	XLOC_006203	DYNLL1	15:9288061-9289734	3.02173	13.7916	2.19034	0.00125	0.0133256	yes
TCONS_00016372	XLOC_013616	WDR35	3:101039083-101075670	3.82364	1.21227	-1.65724	0.00125	0.0133256	yes
TCONS_00002631	XLOC_002094	RFC3	1:173144178-173161079	1.24396	0.373742	-1.73483	0.00125	0.0133256	yes
TCONS_00002080	XLOC_001665	CASP2	1:77150673-77176640	1.91811	0.544813	-1.81585	0.00125	0.0133256	yes
TCONS_00014710	XLOC_012276	NMRK2	28:1455326-1459014	6.45282	1.46925	-2.13485	0.00125	0.0133256	yes
TCONS_00009841	XLOC_008179	LYN	2:110831286-110878413	1.41273	0.249222	-2.50299	0.00125	0.0133256	yes
TCONS_00002421	XLOC_001935	MITD1	1:131862890-131866666	1.93042	0.303954	-2.66699	0.00125	0.0133256	yes
TCONS_00002132	XLOC_001704	PLA2G10	1:82533507-82548223	6.58446	0.886612	-2.89269	0.00125	0.0133256	yes
TCONS_00015170	XLOC_012631	GTPBP2	3:30218460-30228676	3.24203	19.6322	2.59825	0.0013	0.0137182	yes
TCONS_00013354	XLOC_011152	CRTAM	24:3116782-3130391	0.352595	1.80997	2.35989	0.0013	0.0137182	yes
TCONS_00015766	XLOC_013124	MRPL2	3:4287639-4290846	10.7687	39.4372	1.87272	0.0013	0.0137182	yes
TCONS_00015518	XLOC_012915	FAM46A	3:77839635-77873063	2.63697	9.2197	1.80584	0.0013	0.0137182	yes
TCONS_00026418	XLOC_022324	AHNAK	JH375735.1:20-10051	7.65439	26.3499	1.78344	0.0013	0.0137182	yes
TCONS_00013911	XLOC_011605	TBC1D22B	26:203128-219263	6.51674	21.2702	1.70661	0.0013	0.0137182	yes
TCONS_00002155	XLOC_001720	CPOX	1:83561889-83573845	2.3416	0.794252	-1.55983	0.0013	0.0137182	yes
TCONS_00012740	XLOC_010639	SLC20A1	22:4002236-4025389	6.61254	2.10705	-1.64998	0.0013	0.0137182	yes
TCONS_00008344	XLOC_006951	CDR2L	18:10867249-10883572	2.71992	0.858386	-1.66386	0.0013	0.0137182	yes
TCONS_00010550	XLOC_008731	ENSGALG00000012808	2:65668285-65773998	1.95879	0.611635	-1.67922	0.0013	0.0137182	yes
TCONS_00021732	XLOC_018122	SLC39A10	7:9056253-9173685	5.11197	1.51542	-1.75416	0.0013	0.0137182	yes
TCONS_00001335	XLOC_001072	TRPC6	1:182261069-182355947	4.83391	1.26908	-1.9294	0.0013	0.0137182	yes
TCONS_00027520	XLOC_023231	RAX1	Z:918773-923060	1.80383	0.456003	-1.98395	0.0013	0.0137182	yes
TCONS_00013126	XLOC_010955	GALE	23:5545200-5548086	14.9686	3.42189	-2.12907	0.0013	0.0137182	yes
TCONS_00004846	XLOC_004084	SNTB2	11:18365412-18370296	3.82958	0.854713	-2.16368	0.0013	0.0137182	yes
TCONS_00001903	XLOC_001531	KIAA1147	1:57461537-57469579	2.16932	0.452001	-2.26284	0.0013	0.0137182	yes
TCONS_00024004	XLOC_019990	SOX2OT_exon3	9:16352843-16353105	18.4107	91.0847	2.30667	0.00135	0.0141028	yes
TCONS_00014293	XLOC_011930	ATP6V0A1	27:4929944-4958104	6.24657	22.9301	1.87611	0.00135	0.0141028	yes
TCONS_00019263	XLOC_016089	CAT	5:17973920-17995154	2.7438	0.916877	-1.58137	0.00135	0.0141028	yes
TCONS_00027491	XLOC_023203	MTAP	Z:78413351-78445856	4.43973	1.39175	-1.67357	0.00135	0.0141028	yes
TCONS_00016076	XLOC_013368	C6orf70	3:40444072-40461229	1.62332	0.503807	-1.68801	0.00135	0.0141028	yes
TCONS_00012273	XLOC_010232	ENSGALG00000027002	21:1426229-1429603	2.69613	0.831434	-1.69722	0.00135	0.0141028	yes
TCONS_00015803	XLOC_013158	SPRED2	3:9931279-9952997	2.98772	0.897202	-1.73554	0.00135	0.0141028	yes
TCONS_00013893	XLOC_011594	BTG2	26:5157230-5161261	2.55797	0.734486	-1.80019	0.00135	0.0141028	yes
TCONS_00007217	XLOC_006028	AIFM3	15:10038153-10064717	1.24834	0.347705	-1.84407	0.00135	0.0141028	yes
TCONS_00009796	XLOC_008139	RBBP8	2:102488152-102521644	1.78914	0.46586	-1.9413	0.00135	0.0141028	yes
TCONS_00016022	XLOC_013325	SDCCAG8	3:34464086-34563969	1.98515	0.48382	-2.03671	0.00135	0.0141028	yes
TCONS_00016192	XLOC_013460	SMPD1	3:60658436-60671812	1.06936	0.245497	-2.12297	0.00135	0.0141028	yes
TCONS_00028031	XLOC_023660	MELK	Z:81804398-81827757	1.20055	0.246905	-2.28166	0.00135	0.0141028	yes
TCONS_00015540	XLOC_012933	MB21D1	3:80937536-80943626	1.46665	0.256828	-2.51364	0.00135	0.0141028	yes
TCONS_00012502	XLOC_010416	MFAP2	21:4392908-4410649	5.8939	0.549554	-3.42289	0.00135	0.0141028	yes
TCONS_00007697	XLOC_006425	PNPLA7	17:1584433-1700392	7.65055	41.6925	2.44615	0.0014	0.0144893	yes
TCONS_00004713	XLOC_003973	TOX3	11:4752568-4824785	0.588318	3.16885	2.42929	0.0014	0.0144893	yes
TCONS_00004414	XLOC_003703	UACA	10:19101140-19118345	3.06521	14.9528	2.28636	0.0014	0.0144893	yes
TCONS_00014274	XLOC_011914	GSDMA	27:4309011-4313780	0.842165	3.97761	2.23973	0.0014	0.0144893	yes
TCONS_00005401	XLOC_004544	TRNT1	12:18091842-18095079	14.3768	67.7811	2.23714	0.0014	0.0144893	yes
TCONS_00011817	XLOC_009854	DNTTIP1	20:10849413-10853705	13.6497	43.6257	1.67631	0.0014	0.0144893	yes
TCONS_00015243	XLOC_012692	GALNT2	3:39542263-39630276	4.89538	1.54091	-1.66763	0.0014	0.0144893	yes
TCONS_00011777	XLOC_009823	SCRT2	20:10263331-10264039	13.8293	3.46778	-1.99565	0.0014	0.0144893	yes
TCONS_00009249	XLOC_007712	PFKP	2:11354184-11395793	12.999	3.21858	-2.0139	0.0014	0.0144893	yes
TCONS_00004142	XLOC_003501	PRC1	10:19561548-19563276	9.77641	1.88769	-2.37268	0.0014	0.0144893	yes
TCONS_00000370	XLOC_000301	RANGAP1	1:49591686-49610827	12.5806	153.153	3.6057	0.00145	0.014859	yes
TCONS_00014621	XLOC_012203	HOMER3	28:3470514-3485247	2.17497	14.7632	2.76294	0.00145	0.014859	yes
TCONS_00009603	XLOC_007981	NEDD9	2:63118524-63218915	0.791664	4.50746	2.50935	0.00145	0.014859	yes
TCONS_00011761	XLOC_009811	UCKL1	20:9836414-9851741	3.14218	11.3571	1.85376	0.00145	0.014859	yes
TCONS_00015911	XLOC_013242	NENF	3:21266781-21271184	9.58999	3.36452	-1.51113	0.00145	0.014859	yes
TCONS_00004021	XLOC_003405	GABPB2	10:10361821-10375440	5.87916	1.93754	-1.60138	0.00145	0.014859	yes
TCONS_00010042	XLOC_008347	SEC22C	2:1886498-1900914	3.41436	1.09533	-1.64025	0.00145	0.014859	yes
TCONS_00020291	XLOC_016882	TRIM9	5:57866099-57897874	1.67046	0.484354	-1.78611	0.00145	0.014859	yes
TCONS_00013341	XLOC_011141	ADAMTS8	24:1655303-1670221	5.11561	1.33116	-1.94222	0.00145	0.014859	yes
TCONS_00000258	XLOC_000214	ACSS3	1:40046031-40124146	1.29697	0.335478	-1.95085	0.00145	0.014859	yes
TCONS_00001220	XLOC_000979	TRIM13	1:168667702-168673365	5.07068	1.04302	-2.28141	0.00145	0.014859	yes
TCONS_00010490	XLOC_008683	HUS1	2:55403938-55410942	6.2912	0.725011	-3.11726	0.00145	0.014859	yes
TCONS_00012368	XLOC_010307	CELA2A	21:5542649-5547423	0.598477	10.745	4.16623	0.0015	0.0152312	yes
TCONS_00009597	XLOC_007976	CAP2	2:62055280-62110639	2.46034	16.882	2.77855	0.0015	0.0152312	yes
TCONS_00023914	XLOC_019917	DNER	9:9405231-9525036	19.0987	97.9505	2.35858	0.0015	0.0152312	yes
TCONS_00018027	XLOC_015020	RNF150	4:29246318-29359420	3.28823	13.3061	2.0167	0.0015	0.0152312	yes
TCONS_00004261	XLOC_003592	CHRNA7	10:6156716-6199170	0.283899	1.09271	1.94446	0.0015	0.0152312	yes
TCONS_00022777	XLOC_018997	SZT2	8:18617326-18670902	2.27322	8.15979	1.84379	0.0015	0.0152312	yes
TCONS_00017570	XLOC_014680	BEND4	4:67900126-67927419	1.13974	4.07744	1.83895	0.0015	0.0152312	yes
TCONS_00016476	XLOC_013702	PLA2G7	3:109447789-109469298	2.18115	7.1551	1.71389	0.0015	0.0152312	yes
TCONS_00001603	XLOC_001290	ING3	1:23196878-23211191	4.99404	1.44502	-1.78911	0.0015	0.0152312	yes
TCONS_00004353	XLOC_003661	FAM174B	10:14036711-14055885	22.617	6.21777	-1.86294	0.0015	0.0152312	yes
TCONS_00026916	XLOC_022776	ENSGALG00000018371	MT:8260-8329	8221.42	2163.97	-1.92571	0.0015	0.0152312	yes
TCONS_00009402	XLOC_007817	CBX3	2:32327993-32341119	20.8333	5.45379	-1.93356	0.0015	0.0152312	yes
TCONS_00007842	XLOC_006543	CUTA	17:8281400-8286435	5.80687	0.865136	-2.74676	0.0015	0.0152312	yes
TCONS_00019404	XLOC_016193	RASGRP1	5:29940333-29974856	1.55864	0.152845	-3.35015	0.0015	0.0152312	yes
TCONS_00004209	XLOC_003556	ISLR2	10:2104513-2106613	3.37436	0.275349	-3.61528	0.0015	0.0152312	yes
TCONS_00000535	XLOC_000434	BPGM	1:62299225-62318069	4.1955	48.412	3.52845	0.00155	0.0155968	yes
TCONS_00021210	XLOC_017670	C10ORF11	6:13474303-13762719	0.284144	1.215	2.09626	0.00155	0.0155968	yes
TCONS_00014568	XLOC_012161	TPGS1	28:2607272-2609239	1.73193	5.91912	1.773	0.00155	0.0155968	yes
TCONS_00014487	XLOC_012094	MVP	28:12809-22585	9.72718	30.2391	1.63632	0.00155	0.0155968	yes
TCONS_00013743	XLOC_011484	KIF21B	26:276158-308776	1.35517	0.412815	-1.71491	0.00155	0.0155968	yes
TCONS_00016173	XLOC_013444	AKAP7	3:56878363-56949970	2.02861	0.357361	-2.50504	0.00155	0.0155968	yes
TCONS_00001277	XLOC_001023	USP12	1:175592004-175623889	3.0539	0.363097	-3.07223	0.00155	0.0155968	yes
TCONS_00018431	XLOC_015323	NAT8L	4:82570316-82594476	0.636966	4.36327	2.77612	0.0016	0.0159683	yes
TCONS_00000005	XLOC_000005	ENSGALG00000026110	1:179393-421343	0.494492	1.77094	1.8405	0.0016	0.0159683	yes
TCONS_00017566	XLOC_014676	GNPDA2	4:67201645-67210033	3.91631	1.34073	-1.54648	0.0016	0.0159683	yes
TCONS_00022677	XLOC_018920	RGL1	8:7641618-7708062	14.5891	4.94426	-1.56106	0.0016	0.0159683	yes
TCONS_00001510	XLOC_001217	USP6NL	1:5900536-6010810	1.80627	0.587458	-1.62046	0.0016	0.0159683	yes
TCONS_00015570	XLOC_012958	ENSGALG00000016322	3:87769650-87775821	16.675	5.39012	-1.62929	0.0016	0.0159683	yes
TCONS_00023834	XLOC_019856	EHHADH	9:3054488-3077927	3.91396	1.23131	-1.66844	0.0016	0.0159683	yes
TCONS_00007391	XLOC_006174	DERL3	15:8010320-8014793	5.79392	1.80969	-1.6788	0.0016	0.0159683	yes
TCONS_00001396	XLOC_001120	INTS4	1:192088909-192121226	22.4771	6.8806	-1.70785	0.0016	0.0159683	yes
TCONS_00017081	XLOC_014295	DOCK11	4:3309255-3365122	2.44408	0.743068	-1.71772	0.0016	0.0159683	yes
TCONS_00016429	XLOC_013663	CENPO	3:105085781-105092472	1.17886	0.275648	-2.09649	0.0016	0.0159683	yes
TCONS_00022845	XLOC_019047	GPX7	8:23344642-23353210	4.03022	0.145506	-4.79171	0.0016	0.0159683	yes
TCONS_00001251	XLOC_001004	SPG20	1:171922087-171932577	10.7159	46.1719	2.10726	0.00165	0.016316	yes
TCONS_00018484	XLOC_015368	UBOX5	4:88180691-88187126	3.51494	13.1895	1.90782	0.00165	0.016316	yes
TCONS_00013066	XLOC_010903	ZC3H12A	23:3723613-3732322	1.02858	3.80057	1.88556	0.00165	0.016316	yes
TCONS_00006036	XLOC_005062	ARAP3	13:1308095-1324899	0.488247	1.75745	1.8478	0.00165	0.016316	yes
TCONS_00007805	XLOC_006514	SURF2	17:6873176-6876256	9.97308	33.2247	1.73615	0.00165	0.016316	yes
TCONS_00008217	XLOC_006847	TRIM47	18:4600168-4610827	1.68363	5.28903	1.65143	0.00165	0.016316	yes
TCONS_00004154	XLOC_003512	SHF	10:354755-371206	6.36914	2.16675	-1.55556	0.00165	0.016316	yes
TCONS_00012673	XLOC_010579	GFPT1	22:109340-137149	6.90974	2.2945	-1.59045	0.00165	0.016316	yes
TCONS_00009246	XLOC_007709	ZMYND11	2:9791127-9894465	9.661	3.14061	-1.62113	0.00165	0.016316	yes
TCONS_00010936	XLOC_009043	RAD21	2:134749873-134773800	24.1485	7.13741	-1.75846	0.00165	0.016316	yes
TCONS_00012922	XLOC_010784	CLSPN	23:4176482-4190009	1.33353	0.387907	-1.78147	0.00165	0.016316	yes
TCONS_00009938	XLOC_008256	MTDH	2:127057044-127090686	8.61404	2.17462	-1.98593	0.00165	0.016316	yes
TCONS_00008498	XLOC_007077	CCDC137	18:9419619-9421307	5.72861	1.09428	-2.38821	0.00165	0.016316	yes
TCONS_00001155	XLOC_000928	SLITRK6	1:149478163-149480686	2.71377	0.482829	-2.49072	0.00165	0.016316	yes
TCONS_00009691	XLOC_008052	MED10	2:79819043-79824696	2.02961	7.00751	1.7877	0.0017	0.0166754	yes
TCONS_00015319	XLOC_012758	TULP4	3:51191082-51299301	1.1046	3.49001	1.6597	0.0017	0.0166754	yes
TCONS_00023223	XLOC_019339	TXNDC12	8:23149239-23159464	9.82991	3.43959	-1.51494	0.0017	0.0166754	yes
TCONS_00021061	XLOC_017560	ACADSB	6:30967356-30984673	2.43354	0.81915	-1.57086	0.0017	0.0166754	yes
TCONS_00026119	XLOC_022034	ENSGALG00000028307	JH375235.1:44400-54876	2.82086	0.93607	-1.59145	0.0017	0.0166754	yes
TCONS_00015004	XLOC_012510	ITPKB	3:11880209-11928026	4.70538	1.46213	-1.68624	0.0017	0.0166754	yes
TCONS_00005640	XLOC_004737	RYBP	12:16380860-16415135	1.47111	0.447208	-1.71789	0.0017	0.0166754	yes
TCONS_00010074	XLOC_008375	ENSGALG00000005884	2:4706212-4774487	2.8194	0.81637	-1.78809	0.0017	0.0166754	yes
TCONS_00017531	XLOC_014646	MTUS1	4:62557972-62607677	1.59315	0.4565	-1.80319	0.0017	0.0166754	yes
TCONS_00014391	XLOC_012012	PCGF2	27:4008145-4011942	7.91753	2.26302	-1.8068	0.0017	0.0166754	yes
TCONS_00015578	XLOC_012966	ERICH1	3:91073813-91168563	1.34392	0.343598	-1.96765	0.0017	0.0166754	yes
TCONS_00014337	XLOC_011968	KIF18B	27:1315854-1323798	1.8796	0.256233	-2.87489	0.0017	0.0166754	yes
TCONS_00005875	XLOC_004942	CLTB	13:9728029-9735025	26.6931	166.31	2.63934	0.00175	0.0170526	yes
TCONS_00008783	XLOC_007323	YPEL2	19:7223112-7253907	3.32749	13.7018	2.04186	0.00175	0.0170526	yes
TCONS_00014982	XLOC_012495	UGP2	3:9438435-9461628	7.71909	2.65449	-1.54	0.00175	0.0170526	yes
TCONS_00021992	XLOC_018327	NAB1	7:39075-59273	5.84133	1.99776	-1.54791	0.00175	0.0170526	yes
TCONS_00020916	XLOC_017446	HECTD2	6:19338973-19374354	1.06993	0.268907	-1.99234	0.00175	0.0170526	yes
TCONS_00009773	XLOC_008121	APCDD1	2:98186704-98213801	1.56936	0.288527	-2.4434	0.00175	0.0170526	yes
TCONS_00010768	XLOC_008910	KLHL14	2:106217639-106331401	3.18626	0.530704	-2.58588	0.00175	0.0170526	yes
TCONS_00019801	XLOC_016506	USH1C	5:11334155-11377576	1.51398	0.223941	-2.75715	0.00175	0.0170526	yes
TCONS_00009684	XLOC_008046	SEMA5A	2:78760823-78897005	10.1801	37.0128	1.86227	0.0018	0.0173983	yes
TCONS_00002202	XLOC_001753	ADPRH	1:91610620-91612619	7.13151	23.669	1.73072	0.0018	0.0173983	yes
TCONS_00000396	XLOC_000322	CSNK1E	1:50788490-50804577	26.7422	9.31056	-1.52218	0.0018	0.0173983	yes
TCONS_00004331	XLOC_003646	TICRR	10:12331066-12347214	2.46042	0.82382	-1.5785	0.0018	0.0173983	yes
TCONS_00019731	XLOC_016457	LGR4	5:3647766-3711001	5.51213	1.84428	-1.57955	0.0018	0.0173983	yes
TCONS_00015033	XLOC_012533	ENTPD6	3:15423076-15434417	4.46705	1.44926	-1.624	0.0018	0.0173983	yes
TCONS_00015269	XLOC_012715	PDE10A	3:42463950-42630370	9.31687	2.81009	-1.72923	0.0018	0.0173983	yes
TCONS_00002220	XLOC_001770	HSPA13	1:97411084-97418694	1.35814	0.397329	-1.77322	0.0018	0.0173983	yes
TCONS_00023609	XLOC_019685	APOD	9:12153803-12156739	10.1487	2.94838	-1.7833	0.0018	0.0173983	yes
TCONS_00023472	XLOC_019568	PPP2R3A	9:99928-140754	1.65771	0.459079	-1.85237	0.0018	0.0173983	yes
TCONS_00007900	XLOC_006583	CLIC3	17:415521-418106	4.32312	0.984613	-2.13444	0.0018	0.0173983	yes
TCONS_00012990	XLOC_010839	MATN1	23:243865-259904	0.289044	3.29025	3.50884	0.00185	0.017709	yes
TCONS_00022067	XLOC_018377	STAT4	7:7434582-7473634	0.110278	1.04525	3.24463	0.00185	0.017709	yes
TCONS_00023754	XLOC_019800	RARRES1	9:21904933-21912426	0.806983	4.29257	2.41123	0.00185	0.017709	yes
TCONS_00007780	XLOC_006492	PRDM12	17:5956540-5962675	1.51443	6.92355	2.19273	0.00185	0.017709	yes
TCONS_00001617	XLOC_001300	CAV2	1:25020202-25028544	5.32054	21.8201	2.03601	0.00185	0.017709	yes
TCONS_00006174	XLOC_005166	SQSTM1	13:12782158-12786548	8.68767	31.1727	1.84324	0.00185	0.017709	yes
TCONS_00022097	XLOC_018399	TMEM237	7:11003328-11015090	5.01085	1.69567	-1.5632	0.00185	0.017709	yes
TCONS_00015258	XLOC_012706	FRMD1	3:41319932-41347556	13.0204	4.2841	-1.60371	0.00185	0.017709	yes
TCONS_00007039	XLOC_005885	COMT	15:1027923-1042008	92.9789	23.8319	-1.96401	0.00185	0.017709	yes
TCONS_00013340	XLOC_011140	ENSGALG00000001346	24:1652517-1654350	11.8506	2.36218	-2.32677	0.00185	0.017709	yes
TCONS_00015121	XLOC_012592	EML4	3:22937342-23277253	68.7097	12.6062	-2.44638	0.00185	0.017709	yes
TCONS_00016467	XLOC_013695	CENPQ	3:108420021-108426078	5.11393	0.850029	-2.58885	0.00185	0.017709	yes
TCONS_00000814	XLOC_000651	CD200	1:88098132-88111054	1.05453	0.167678	-2.65284	0.00185	0.017709	yes
TCONS_00016024	XLOC_013327	EXO1	3:35065029-35080589	1.43653	0.144356	-3.31488	0.00185	0.017709	yes
TCONS_00015792	XLOC_013149	KCNK12	3:8583545-8598351	0.343996	1.69914	2.30434	0.0019	0.0180543	yes
TCONS_00020838	XLOC_017394	AIFM2	6:11551269-11555665	1.80166	6.97411	1.95268	0.0019	0.0180543	yes
TCONS_00024407	XLOC_020370	UBE3B	AADN03010626.1:8683-19389	1.03272	3.95587	1.93754	0.0019	0.0180543	yes
TCONS_00007839	XLOC_006541	CAMSAP1	17:8184741-8207543	4.91257	17.6485	1.84499	0.0019	0.0180543	yes
TCONS_00002013	XLOC_001609	DUSP16	1:72046585-72113670	1.71501	5.90724	1.78427	0.0019	0.0180543	yes
TCONS_00027667	XLOC_023357	ADAMTS6	Z:20223744-20378797	1.77797	0.625806	-1.50644	0.0019	0.0180543	yes
TCONS_00022768	XLOC_018990	PIGK	8:18082727-18146552	12.5975	4.41948	-1.51119	0.0019	0.0180543	yes
TCONS_00013232	XLOC_011050	ACAD8	24:2558581-2565333	7.01722	2.33584	-1.58696	0.0019	0.0180543	yes
TCONS_00017469	XLOC_014606	NDNF	4:53606931-53623955	2.79889	0.874448	-1.67841	0.0019	0.0180543	yes
TCONS_00023023	XLOC_019184	QSOX1	8:5967830-5973714	97.2266	29.9564	-1.69849	0.0019	0.0180543	yes
TCONS_00008170	XLOC_006809	NTN1	18:2020995-2066954	3.2149	0.714299	-2.17017	0.0019	0.0180543	yes
TCONS_00000309	XLOC_000251	GAS2L3	1:47200247-47214430	1.21472	0.22531	-2.43064	0.0019	0.0180543	yes
TCONS_00004634	XLOC_003911	DOK4	11:555286-557066	7.27862	0.724138	-3.32933	0.0019	0.0180543	yes
TCONS_00010141	XLOC_008425	MYO3A	2:16182204-16276588	0.530053	1.72171	1.69964	0.00195	0.0183945	yes
TCONS_00017308	XLOC_014480	C4H4ORF29	4:33805228-33837398	3.55361	1.15695	-1.61896	0.00195	0.0183945	yes
TCONS_00004976	XLOC_004188	PAPD5	11:6075618-6094478	4.03957	1.30371	-1.63158	0.00195	0.0183945	yes
TCONS_00011016	XLOC_009109	NAPRT1	2:148445137-148451031	5.24693	1.59679	-1.7163	0.00195	0.0183945	yes
TCONS_00000146	XLOC_000121	ZNF800	1:20644894-20659015	0.789151	0.228009	-1.79121	0.00195	0.0183945	yes
TCONS_00003992	XLOC_003383	MYO5A	10:8240551-8334033	17.3304	4.65337	-1.89696	0.00195	0.0183945	yes
TCONS_00023817	XLOC_019845	HS6ST1	9:1069506-1241140	8.06797	2.13873	-1.91545	0.00195	0.0183945	yes
TCONS_00022779	XLOC_018998	PTPRF	8:18794142-19053263	44.2973	10.1155	-2.13065	0.00195	0.0183945	yes
TCONS_00010748	XLOC_008894	ANKRD29	2:102746739-102769955	7.02463	0.5043	-3.80007	0.00195	0.0183945	yes
TCONS_00015764	XLOC_013122	ABHD12	3:4136204-4164017	20.3945	127.383	2.64293	0.002	0.0187215	yes
TCONS_00010502	XLOC_008694	KCNG2	2:56365652-56391148	0.512924	2.80371	2.45052	0.002	0.0187215	yes
TCONS_00019473	XLOC_016252	C14orf166B	5:38177273-38198402	0.261153	1.3884	2.41046	0.002	0.0187215	yes
TCONS_00000759	XLOC_000608	CCDC80	1:82940415-82959869	18.3186	88.7782	2.27689	0.002	0.0187215	yes
TCONS_00019390	XLOC_016183	ATP6V1D	5:28245790-28253755	14.4721	65.9855	2.18887	0.002	0.0187215	yes
TCONS_00001189	XLOC_000957	DNAJC15	1:166031301-166055788	5.30241	16.2486	1.61559	0.002	0.0187215	yes
TCONS_00022178	XLOC_018465	MYO3B	7:17770144-17966292	0.764945	2.32597	1.6044	0.002	0.0187215	yes
TCONS_00022719	XLOC_018955	EVI5	8:13010085-13075643	3.29801	1.18177	-1.48065	0.002	0.0187215	yes
TCONS_00004038	XLOC_003418	MESDC2	10:11728513-11734390	13.6955	4.75884	-1.52502	0.002	0.0187215	yes
TCONS_00011680	XLOC_009752	SRC	20:5420212-5428356	7.17888	2.20932	-1.70015	0.002	0.0187215	yes
TCONS_00007320	XLOC_006115	IFT81	15:5368867-5424559	2.31072	0.698525	-1.72596	0.002	0.0187215	yes
TCONS_00019251	XLOC_016081	CCND1	5:16827587-16844084	9.31001	2.33174	-1.99738	0.002	0.0187215	yes
TCONS_00020193	XLOC_016801	ANKRD9	5:49550496-49551932	5.33702	1.06468	-2.32561	0.002	0.0187215	yes
TCONS_00008177	XLOC_006816	TEKT3	18:2274298-2282222	0.457874	2.49723	2.44731	0.00205	0.0190436	yes
TCONS_00007350	XLOC_006141	HECTD4	15:6298150-6347410	2.34297	12.0914	2.36756	0.00205	0.0190436	yes
TCONS_00000760	XLOC_000609	ATG3	1:82979649-83006257	2.05209	8.44112	2.04034	0.00205	0.0190436	yes
TCONS_00010678	XLOC_008838	CNDP2	2:91853634-91867910	24.2966	93.1692	1.9391	0.00205	0.0190436	yes
TCONS_00000984	XLOC_000792	MAP3K15	1:119632059-119703945	0.751372	2.57067	1.77455	0.00205	0.0190436	yes
TCONS_00012907	XLOC_010772	GNL2	23:3687860-3698991	9.34551	31.92	1.77212	0.00205	0.0190436	yes
TCONS_00011028	XLOC_009118	NRBP2	2:148759824-148774588	1.84047	5.65634	1.61979	0.00205	0.0190436	yes
TCONS_00025135	XLOC_021076	ENSGALG00000027182	AADN03017869.1:20-1246	20.2218	61.328	1.60063	0.00205	0.0190436	yes
TCONS_00010509	XLOC_008700	MRS2	2:57937714-57948739	4.61907	12.8449	1.47552	0.00205	0.0190436	yes
TCONS_00013535	XLOC_011310	NCSTN	25:1174613-1186654	6.53552	2.33229	-1.48655	0.00205	0.0190436	yes
TCONS_00007023	XLOC_005874	SDF2L1	15:374427-380234	5.08021	1.76369	-1.52629	0.00205	0.0190436	yes
TCONS_00016302	XLOC_013553	FAM135A	3:82085758-82150209	5.60379	1.85274	-1.59675	0.00205	0.0190436	yes
TCONS_00013097	XLOC_010928	HDAC1	23:5075962-5089294	17.8899	5.71716	-1.64577	0.00205	0.0190436	yes
TCONS_00001721	XLOC_001380	WDR51B	1:43207668-43254712	1.07842	0.338141	-1.67322	0.00205	0.0190436	yes
TCONS_00015736	XLOC_013101	PUS10	3:2045623-2079685	3.22061	0.961959	-1.74329	0.00205	0.0190436	yes
TCONS_00026990	XLOC_022818	SMAD7A	Z:1242484-1270364	2.26136	0.634125	-1.83435	0.00205	0.0190436	yes
TCONS_00012567	XLOC_010474	ALPL	21:6592681-6597680	4.70564	1.25053	-1.91186	0.00205	0.0190436	yes
TCONS_00011801	XLOC_009840	POFUT1	20:10487517-10492285	6.38045	1.68109	-1.92426	0.00205	0.0190436	yes
TCONS_00027559	XLOC_023266	FANCG	Z:8422479-8433634	1.64761	0.252077	-2.70843	0.00205	0.0190436	yes
TCONS_00012731	XLOC_010631	ASPR	22:2915313-2928267	0.227195	4.17069	4.19829	0.0021	0.0193579	yes
TCONS_00006547	XLOC_005498	C16ORF5	14:12417757-12421106	4.22588	13.9294	1.72081	0.0021	0.0193579	yes
TCONS_00012500	XLOC_010414	EPHA2	21:4318354-4326236	7.89043	24.0494	1.60782	0.0021	0.0193579	yes
TCONS_00010660	XLOC_008823	SEC61B	2:89701048-89705414	71.2115	24.5464	-1.5366	0.0021	0.0193579	yes
TCONS_00013956	XLOC_011643	PLEKHA6	26:1676674-1717188	1.30986	0.434156	-1.59312	0.0021	0.0193579	yes
TCONS_00011840	XLOC_009874	AURKA	20:12364934-12370702	8.59171	2.83149	-1.60138	0.0021	0.0193579	yes
TCONS_00017868	XLOC_014904	GABRB4	4:10622203-10691620	5.62395	1.0958	-2.35959	0.0021	0.0193579	yes
TCONS_00021927	XLOC_018278	PDIA5	7:26336030-26418310	7.22316	0.555618	-3.70046	0.0021	0.0193579	yes
TCONS_00010822	XLOC_008955	CPA6	2:115185933-115273389	48.1055	3.51241	-3.77567	0.0021	0.0193579	yes
TCONS_00002602	XLOC_002067	RCBTB1	1:168542419-168560395	6.85224	47.4854	2.79284	0.00215	0.0196788	yes
TCONS_00007164	XLOC_005987	GSTT1	15:8110883-8120486	0.567793	2.7027	2.25096	0.00215	0.0196788	yes
TCONS_00001228	XLOC_000986	WDFY2	1:169452453-169518079	4.12694	18.223	2.14262	0.00215	0.0196788	yes
TCONS_00001575	XLOC_001267	ALG12	1:18646101-18656551	14.4316	4.86563	-1.56853	0.00215	0.0196788	yes
TCONS_00019525	XLOC_016297	GSKIP	5:45718086-45721667	2.99212	0.984966	-1.60302	0.00215	0.0196788	yes
TCONS_00023258	XLOC_019365	DAB1	8:24753890-24842483	0.999168	0.201929	-2.30688	0.00215	0.0196788	yes
TCONS_00019044	XLOC_015916	SYT7	5:377153-386630	2.6202	0.527138	-2.31342	0.00215	0.0196788	yes
TCONS_00008173	XLOC_006812	USP43	18:2180733-2183708	3.88916	0.634928	-2.61479	0.00215	0.0196788	yes
TCONS_00021700	XLOC_018100	ASB1	7:6002321-6016249	5.24465	146.264	4.80158	0.0022	0.0200182	yes
TCONS_00019071	XLOC_015939	ENSGALG00000004643	5:911236-915215	4.56976	17.8636	1.96683	0.0022	0.0200182	yes
TCONS_00008768	XLOC_007308	AKAP10	19:6777872-6792405	4.74936	18.3604	1.95079	0.0022	0.0200182	yes
TCONS_00021865	XLOC_018233	ENSGALG00000000433	7:21704677-21707280	50.0812	189.196	1.91755	0.0022	0.0200182	yes
TCONS_00027179	XLOC_022957	WDR41	Z:23042881-23063494	1.12108	4.1215	1.87829	0.0022	0.0200182	yes
TCONS_00019981	XLOC_016640	RGS6	5:25971099-26198080	0.96792	3.43885	1.82897	0.0022	0.0200182	yes
TCONS_00026248	XLOC_022157	ENSGALG00000003477	JH375561.1:16560-20659	7.78317	23.0231	1.56466	0.0022	0.0200182	yes
TCONS_00023763	XLOC_019808	PLCH1	9:22445271-22499563	1.18327	0.344756	-1.77913	0.0022	0.0200182	yes
TCONS_00009633	XLOC_008004	TUBB2B	2:66367677-66370171	19.4224	69.2632	1.83437	0.00225	0.0203564	yes
TCONS_00022104	XLOC_018405	CREB1	7:11684852-11704137	2.52428	0.900325	-1.48735	0.00225	0.0203564	yes
TCONS_00001137	XLOC_000913	TMTC4	1:143142400-143200211	7.67731	2.52847	-1.60233	0.00225	0.0203564	yes
TCONS_00018302	XLOC_015221	SRD5A3	4:64738411-64744643	3.84867	1.24898	-1.62361	0.00225	0.0203564	yes
TCONS_00024078	XLOC_020042	SUCNR1	9:22904486-22905440	8.90594	2.55087	-1.80378	0.00225	0.0203564	yes
TCONS_00009765	XLOC_008115	CEP76	2:96940792-96955365	1.75186	0.469735	-1.89897	0.00225	0.0203564	yes
TCONS_00010348	XLOC_008574	SATB1	2:35683543-35774433	1.52977	0.31204	-2.29351	0.00225	0.0203564	yes
TCONS_00020185	XLOC_016794	SLC25A29	5:48441121-48448485	4.19967	0.710931	-2.56249	0.00225	0.0203564	yes
TCONS_00020812	XLOC_017377	HKDC1	6:10438498-10458330	8.95142	2.81762	-1.66764	0.0023	0.0207144	yes
TCONS_00013853	XLOC_011561	FAM19A3	26:3512773-3520185	1.75799	0.376586	-2.22288	0.0023	0.0207144	yes
TCONS_00013852	XLOC_011560	MOV10	26:3486368-3492328	1.65571	0.309721	-2.41841	0.0023	0.0207144	yes
TCONS_00015295	XLOC_012738	PCMT1	3:47503536-47537193	11.5088	177.589	3.94774	0.00235	0.0210364	yes
TCONS_00007369	XLOC_006155	TPST2	15:7165840-7170715	4.1059	12.1238	1.56207	0.00235	0.0210364	yes
TCONS_00009933	XLOC_008254	PTDSS1	2:126616010-126645632	18.0876	5.71102	-1.66318	0.00235	0.0210364	yes
TCONS_00009479	XLOC_007883	CDCP1	2:43644682-43666625	2.38644	0.738414	-1.69236	0.00235	0.0210364	yes
TCONS_00019571	XLOC_016331	ASPG	5:50534849-50582291	1.1426	0.300773	-1.92557	0.00235	0.0210364	yes
TCONS_00006434	XLOC_005410	FAHD1	14:6042706-6043830	4.51428	0.867362	-2.37979	0.00235	0.0210364	yes
TCONS_00005527	XLOC_004646	WNT7A	12:6019663-6055742	1.37479	17.6758	3.68449	0.0024	0.0213395	yes
TCONS_00022669	XLOC_018912	NPL	8:7411850-7421087	0.4145	4.26314	3.36248	0.0024	0.0213395	yes
TCONS_00020260	XLOC_016856	KTN1	5:55979029-56032939	5.80527	25.6502	2.14353	0.0024	0.0213395	yes
TCONS_00020148	XLOC_016767	NDUFB1	5:43845119-43847133	220.757	629.83	1.5125	0.0024	0.0213395	yes
TCONS_00010112	XLOC_008402	DIP2C	2:9899530-9999771	1.92648	0.68438	-1.4931	0.0024	0.0213395	yes
TCONS_00001134	XLOC_000911	NALCN	1:142765239-142969863	1.12982	0.385282	-1.55211	0.0024	0.0213395	yes
TCONS_00013255	XLOC_011071	GGA.43494	24:3358343-3363063	16.9296	5.00577	-1.75788	0.0024	0.0213395	yes
TCONS_00010409	XLOC_008615	ACAD11	2:42887430-42915571	3.01267	0.850351	-1.82491	0.0024	0.0213395	yes
TCONS_00006073	XLOC_005090	PTTG1	13:7160403-7162582	26.268	6.89397	-1.9299	0.0024	0.0213395	yes
TCONS_00010721	XLOC_008875	ARHGAP28	2:99500611-99577762	15.3988	3.63603	-2.08239	0.0024	0.0213395	yes
TCONS_00010495	XLOC_008687	TRIP13	2:55637321-55652172	1.87234	0.28929	-2.69426	0.0024	0.0213395	yes
TCONS_00016470	XLOC_013698	CLIC5	3:109244289-109301887	0.34427	46.3507	7.07291	0.00245	0.0216688	yes
TCONS_00024406	XLOC_020369	ENSGALG00000026480	AADN03010626.1:919-4800	4.01756	13.0901	1.70408	0.00245	0.0216688	yes
TCONS_00020006	XLOC_016655	PIGH	5:28131997-28138902	8.99323	3.24231	-1.47182	0.00245	0.0216688	yes
TCONS_00004657	XLOC_003930	FAM65A	11:1073881-1097277	2.34513	0.830452	-1.4977	0.00245	0.0216688	yes
TCONS_00015358	XLOC_012790	C6ORF192	3:56057448-56071315	3.49828	1.09409	-1.67691	0.00245	0.0216688	yes
TCONS_00013860	XLOC_011566	HIPK1	26:3719014-3742804	7.85677	2.40946	-1.70523	0.00245	0.0216688	yes
TCONS_00000883	XLOC_000712	IFNAR1	1:104652222-104670306	2.47794	0.640251	-1.95243	0.00245	0.0216688	yes
TCONS_00015448	XLOC_012866	HACE1	3:68432708-68477762	2.86838	0.699726	-2.03537	0.00245	0.0216688	yes
TCONS_00007816	XLOC_006523	OLFM1	17:7609612-7627804	2.1279	0.468991	-2.1818	0.00245	0.0216688	yes
TCONS_00026253	XLOC_022162	ENSGALG00000026521	JH375571.1:85-2102	8.20132	1.61432	-2.34493	0.00245	0.0216688	yes
TCONS_00012238	XLOC_010208	RCC2	21:122144-128570	12.6991	2.38886	-2.41033	0.00245	0.0216688	yes
TCONS_00007687	XLOC_006417	WDR31	17:1461387-1466902	2.36142	0.317749	-2.8937	0.00245	0.0216688	yes
TCONS_00014045	XLOC_011712	ANKS1A	26:4133240-4213476	0.847106	5.58672	2.72139	0.0025	0.0219885	yes
TCONS_00010068	XLOC_008371	CCM2	2:4009350-4035146	3.3668	15.204	2.175	0.0025	0.0219885	yes
TCONS_00006068	XLOC_005085	CCNG1	13:6077745-6083323	17.8012	75.2258	2.07925	0.0025	0.0219885	yes
TCONS_00008395	XLOC_006992	FN3K	18:3317543-3324433	0.513572	1.87921	1.87149	0.0025	0.0219885	yes
TCONS_00026043	XLOC_021964	ANKRD13A	JH375192.1:32170-45617	3.97508	1.41576	-1.4894	0.0025	0.0219885	yes
TCONS_00012564	XLOC_010471	ZNF362	21:6498144-6500553	42.553	15.0927	-1.49541	0.0025	0.0219885	yes
TCONS_00005404	XLOC_004546	ITPR1	12:18391289-18538450	3.06258	1.05955	-1.5313	0.0025	0.0219885	yes
TCONS_00023063	XLOC_019215	PRG4	8:9975526-9981576	3.24621	1.08563	-1.58022	0.0025	0.0219885	yes
TCONS_00004952	XLOC_004168	DNAAF1	11:2470646-2483811	5.70377	1.89782	-1.58757	0.0025	0.0219885	yes
TCONS_00013349	XLOC_011147	THYN1	24:2553385-2558481	11.807	3.88305	-1.60438	0.0025	0.0219885	yes
TCONS_00023860	XLOC_019878	ATG4B	9:4289092-4303684	10.5291	71.0921	2.75531	0.00255	0.0223324	yes
TCONS_00000483	XLOC_000397	MTPN	1:58356919-58394621	23.0184	116.525	2.33978	0.00255	0.0223324	yes
TCONS_00001891	XLOC_001519	TBXAS1	1:55904114-56140985	0.584595	2.37498	2.0224	0.00255	0.0223324	yes
TCONS_00007040	XLOC_005886	C15H22ORF25	15:1254452-1271124	4.32852	14.127	1.70651	0.00255	0.0223324	yes
TCONS_00016119	XLOC_013400	SYNE1	3:48447031-48720659	0.898116	2.65241	1.56233	0.00255	0.0223324	yes
TCONS_00000868	XLOC_000699	JAM2	1:101846162-101879824	2.31454	6.68997	1.53127	0.00255	0.0223324	yes
TCONS_00010421	XLOC_008625	LARS2	2:43475366-43560197	4.37541	11.9151	1.4453	0.00255	0.0223324	yes
TCONS_00018147	XLOC_015105	PTPN13	4:45224949-45330764	2.91402	1.02246	-1.51096	0.00255	0.0223324	yes
TCONS_00005204	XLOC_004392	POC1A	12:85232-155627	3.147	0.877065	-1.84322	0.00255	0.0223324	yes
TCONS_00000510	XLOC_000417	CCDC77	1:60421153-60432325	1.58063	0.293768	-2.42775	0.00255	0.0223324	yes
TCONS_00001642	XLOC_001320	PUS7L	1:29999904-30012348	1.2409	5.23616	2.07712	0.0026	0.0226391	yes
TCONS_00023880	XLOC_019893	PIK3CB	9:5092107-5175814	1.65415	5.0405	1.60748	0.0026	0.0226391	yes
TCONS_00020101	XLOC_016729	TGFB3	5:37739713-37747666	16.4681	5.70005	-1.53062	0.0026	0.0226391	yes
TCONS_00012864	XLOC_010744	RCC1	23:2108516-2113875	2.43633	0.68754	-1.82519	0.0026	0.0226391	yes
TCONS_00025095	XLOC_021037	SLC39A14	AADN03017491.1:623-8025	5.11871	0.92726	-2.46474	0.0026	0.0226391	yes
TCONS_00010504	XLOC_008696	NFATC1	2:56697423-56780391	1.63297	0.198547	-3.03995	0.0026	0.0226391	yes
TCONS_00018173	XLOC_015123	HOPX	4:48685183-48688651	1.86089	294.134	7.30434	0.00265	0.0229517	yes
TCONS_00005312	XLOC_004477	ENSGALG00000026449	12:9113627-9116052	13.4466	76.8454	2.51471	0.00265	0.0229517	yes
TCONS_00000014	XLOC_000014	SMO	1:658442-664773	26.9851	9.0231	-1.58047	0.00265	0.0229517	yes
TCONS_00001767	XLOC_001420	HEBP1	1:48100661-48107192	2.54791	0.817632	-1.63979	0.00265	0.0229517	yes
TCONS_00010209	XLOC_008478	SGCE	2:23777145-23806287	5.90948	1.64522	-1.84475	0.00265	0.0229517	yes
TCONS_00023896	XLOC_019909	FAM124B	9:7875672-7877953	3.83427	0.339367	-3.49803	0.00265	0.0229517	yes
TCONS_00014400	XLOC_012020	FBXL20	27:4122196-4139892	5.25127	37.1007	2.82071	0.0027	0.0232642	yes
TCONS_00025294	XLOC_021233	MAPK8IP2	AADN03019235.1:701-1855	5.90153	20.3425	1.78534	0.0027	0.0232642	yes
TCONS_00020919	XLOC_017448	TBC1D12	6:19596436-19645269	3.87985	1.44175	-1.42818	0.0027	0.0232642	yes
TCONS_00021820	XLOC_018194	SLC25A12	7:17412086-17457269	5.04601	1.75376	-1.52469	0.0027	0.0232642	yes
TCONS_00007323	XLOC_006117	ANAPC5	15:5446351-5457999	5.04179	1.70068	-1.56783	0.0027	0.0232642	yes
TCONS_00010143	XLOC_008427	THNSL1	2:16606745-16608950	3.9707	1.33213	-1.57566	0.0027	0.0232642	yes
TCONS_00001532	XLOC_001234	RSBN1L	1:12327049-12358827	3.99346	1.31008	-1.60799	0.0027	0.0232642	yes
TCONS_00018360	XLOC_015269	ZCCHC4	4:73110599-73121105	4.91429	1.52511	-1.68807	0.0027	0.0232642	yes
TCONS_00019468	XLOC_016248	IFT43	5:37756374-37800040	10.0221	2.99748	-1.74136	0.0027	0.0232642	yes
TCONS_00020305	XLOC_016894	LRFN5	5:59384567-59393956	3.68531	0.937615	-1.97472	0.0027	0.0232642	yes
TCONS_00018263	XLOC_015190	EMCN	4:59791982-59835703	1.08471	0.214872	-2.33575	0.0027	0.0232642	yes
TCONS_00005529	XLOC_004646	WNT7A	12:6019663-6055742	0.855603	40.8304	5.57656	0.00275	0.0236021	yes
TCONS_00008490	XLOC_007071	CDC42EP4	18:9283709-9291044	0.430772	2.64099	2.61608	0.00275	0.0236021	yes
TCONS_00020122	XLOC_016747	ENSGALG00000010579	5:40144827-40210981	0.724425	2.3574	1.70229	0.00275	0.0236021	yes
TCONS_00021399	XLOC_017822	FAM204A	6:29173023-29190310	3.60588	10.5953	1.555	0.00275	0.0236021	yes
TCONS_00001474	XLOC_001185	LMF2	1:601645-606054	14.8209	5.34479	-1.47143	0.00275	0.0236021	yes
TCONS_00015418	XLOC_012844	CDK19	3:65801518-65903612	3.40542	1.18865	-1.51851	0.00275	0.0236021	yes
TCONS_00015820	XLOC_013171	ISM1	3:12067878-12108397	7.03194	2.01652	-1.80205	0.00275	0.0236021	yes
TCONS_00009800	XLOC_008142	C18ORF8	2:102694752-102735947	6.2589	131.231	4.39005	0.0028	0.023902	yes
TCONS_00020726	XLOC_017313	LDB3	6:1874619-1984490	0.411058	2.02664	2.30167	0.0028	0.023902	yes
TCONS_00015191	XLOC_012647	DPY30	3:33000732-33005259	16.2848	46.9123	1.52644	0.0028	0.023902	yes
TCONS_00008184	XLOC_006822	WDR45L	18:3365759-3380107	3.69417	10.033	1.44144	0.0028	0.023902	yes
TCONS_00007279	XLOC_006085	NOC4L	15:2557168-2567628	5.70881	2.15144	-1.40789	0.0028	0.023902	yes
TCONS_00014366	XLOC_011991	CCDC47	27:2793587-2803402	17.1009	5.86433	-1.54403	0.0028	0.023902	yes
TCONS_00026910	XLOC_022775	ENSGALG00000018381	MT:5024-5096	5850.42	1765.76	-1.72825	0.0028	0.023902	yes
TCONS_00005554	XLOC_004666	FAM208A	12:8383924-8413801	4.70433	1.13069	-2.05679	0.0028	0.023902	yes
TCONS_00013790	XLOC_011519	SRSF3	26:1527516-1533447	48.1327	11.0114	-2.12803	0.0028	0.023902	yes
TCONS_00025062	XLOC_021004	RFC2	AADN03017114.1:2395-8663	6.94259	19.2768	1.47332	0.00285	0.0242214	yes
TCONS_00006427	XLOC_005405	ENSGALG00000005291	14:5951622-5964734	1.66441	0.463152	-1.84545	0.00285	0.0242214	yes
TCONS_00014449	XLOC_012058	PSMC3IP	27:4970564-4973603	2.46439	0.474006	-2.37826	0.00285	0.0242214	yes
TCONS_00022640	XLOC_018887	TOR1AIP2	8:6057061-6063148	3.28905	0.571487	-2.52488	0.00285	0.0242214	yes
TCONS_00017218	XLOC_014409	NPY2R	4:20013682-20014840	3.15616	0.362039	-3.12395	0.00285	0.0242214	yes
TCONS_00020728	XLOC_017315	SNCG1	6:2108593-2115926	0.518652	5.16287	3.31534	0.0029	0.0245216	yes
TCONS_00001332	XLOC_001070	TMEM123	1:181805652-181822734	4.29096	13.6309	1.66751	0.0029	0.0245216	yes
TCONS_00014782	XLOC_012335	ARMC6	28:3427629-3431577	10.6272	30.8781	1.53881	0.0029	0.0245216	yes
TCONS_00012979	XLOC_010828	RCAN3	23:5708085-5715390	13.9901	4.90302	-1.51267	0.0029	0.0245216	yes
TCONS_00023057	XLOC_019210	EDEM3	8:7902330-7931488	6.29459	2.17445	-1.53346	0.0029	0.0245216	yes
TCONS_00023638	XLOC_019708	TFRC	9:14408399-14424313	16.513	4.97351	-1.73127	0.0029	0.0245216	yes
TCONS_00019908	XLOC_016583	LRRC4C	5:19803070-19804987	1.77695	0.301142	-2.56089	0.0029	0.0245216	yes
TCONS_00014822	XLOC_012365	TNFAIP8L1	28:4703153-4710012	5.55135	0.241669	-4.52174	0.0029	0.0245216	yes
TCONS_00007128	XLOC_005957	ENSGALG00000013848	15:6793994-6802653	0.763213	6.45138	3.07945	0.00295	0.0248286	yes
TCONS_00006514	XLOC_005476	EMP2	14:9182193-9204188	2.73274	16.5521	2.5986	0.00295	0.0248286	yes
TCONS_00021268	XLOC_017714	ARHGAP22	6:17831516-17965896	0.290117	1.65968	2.5162	0.00295	0.0248286	yes
TCONS_00004676	XLOC_003947	COG4	11:1742788-1757446	8.86867	34.9198	1.97726	0.00295	0.0248286	yes
TCONS_00007127	XLOC_005956	UBE3B	15:6740058-6786099	1.04583	3.49642	1.74123	0.00295	0.0248286	yes
TCONS_00011726	XLOC_009786	GTPBP5	20:8104921-8109585	2.7949	9.08435	1.70059	0.00295	0.0248286	yes
TCONS_00009219	XLOC_007688	GORASP1	2:5257024-5263754	8.67644	3.23095	-1.42514	0.00295	0.0248286	yes
TCONS_00022063	XLOC_018374	PCNT	7:7044706-7144912	2.82182	1.00475	-1.48979	0.00295	0.0248286	yes
TCONS_00026928	XLOC_022776	ENSGALG00000018363	MT:12933-12998	4512.38	769.079	-2.55268	0.00295	0.0248286	yes
TCONS_00001839	XLOC_001480	KCTD17	1:51336789-51344019	1.78769	0.244129	-2.87238	0.00295	0.0248286	yes
TCONS_00009656	XLOC_008020	CDH9	2:71244496-71344095	0.153129	1.31678	3.10419	0.003	0.0251163	yes
TCONS_00001092	XLOC_000876	GCC2	1:135533886-135559795	1.18284	4.6798	1.9842	0.003	0.0251163	yes
TCONS_00010701	XLOC_008857	SLMO1	2:97084766-97095158	0.814147	2.5203	1.63023	0.003	0.0251163	yes
TCONS_00012413	XLOC_010348	PHF13	21:553902-559158	4.16601	1.5282	-1.44683	0.003	0.0251163	yes
TCONS_00008274	XLOC_006891	AXIN2	18:7895217-7917904	2.98073	1.06118	-1.48999	0.003	0.0251163	yes
TCONS_00022633	XLOC_018881	RNASEL	8:5591641-5597555	1.57429	0.459966	-1.77511	0.003	0.0251163	yes
TCONS_00018081	XLOC_015063	HPGDS	4:36621104-36636068	6.30364	1.62886	-1.95232	0.003	0.0251163	yes
TCONS_00010522	XLOC_008709	RNF182	2:60727356-60728094	0.641406	29.0787	5.50258	0.00305	0.025441	yes
TCONS_00008323	XLOC_006933	HGS	18:10156614-10166030	13.0639	40.3257	1.62611	0.00305	0.025441	yes
TCONS_00017629	XLOC_014722	GHOX-7	4:78388176-78390740	33.4928	11.9251	-1.48985	0.00305	0.025441	yes
TCONS_00027604	XLOC_023306	LIFR	Z:11863845-11907285	2.83445	1.00681	-1.49328	0.00305	0.025441	yes
TCONS_00015639	XLOC_013020	AGBL5	3:104125581-104133092	3.3682	0.93188	-1.85376	0.00305	0.025441	yes
TCONS_00019496	XLOC_016271	FLRT2	5:41460689-41463889	1.14	0.244999	-2.21819	0.00305	0.025441	yes
TCONS_00004625	XLOC_003903	TLR21	11:342318-346596	2.04895	0.413556	-2.30873	0.00305	0.025441	yes
TCONS_00005509	XLOC_004634	VGLL4	12:4485217-4565885	5.17835	0.774843	-2.74052	0.00305	0.025441	yes
TCONS_00009754	XLOC_008107	TMX3	2:94235831-94263036	10.7319	46.4291	2.11312	0.0031	0.0257532	yes
TCONS_00009452	XLOC_007862	GGCT	2:41812537-41818975	2.7213	10.2433	1.91232	0.0031	0.0257532	yes
TCONS_00021176	XLOC_017642	gga-mir-1772	6:10023468-10055035	4.21981	15.645	1.89045	0.0031	0.0257532	yes
TCONS_00026620	XLOC_022522	PRKAG1	JH376241.1:4998-6534	30.4707	94.141	1.6274	0.0031	0.0257532	yes
TCONS_00000154	XLOC_000129	ATP6AP1	1:22120621-22168143	5.69282	1.96087	-1.53765	0.0031	0.0257532	yes
TCONS_00005071	XLOC_004261	GALNS	11:17944300-17988567	6.01793	2.07172	-1.53844	0.0031	0.0257532	yes
TCONS_00017683	XLOC_014760	JMJD1A	4:85139883-85167354	19.8024	5.74364	-1.78564	0.0031	0.0257532	yes
TCONS_00009626	XLOC_007998	NRN1	2:65203623-65210310	1.37747	0.287759	-2.25909	0.0031	0.0257532	yes
TCONS_00014766	XLOC_012322	SBNO2	28:2858810-2886701	2.20161	11.1819	2.34453	0.00315	0.0260526	yes
TCONS_00016179	XLOC_013450	RNF146	3:58693947-58700131	3.61686	13.3992	1.88934	0.00315	0.0260526	yes
TCONS_00005041	XLOC_004238	MLYCD	11:16006620-16026955	2.26168	6.70131	1.56705	0.00315	0.0260526	yes
TCONS_00005010	XLOC_004213	PEPD	11:9804381-9925979	14.0251	40.859	1.54265	0.00315	0.0260526	yes
TCONS_00022695	XLOC_018937	DBT	8:10851932-10864943	7.26265	2.6826	-1.43686	0.00315	0.0260526	yes
TCONS_00006881	XLOC_005741	RNPS1	14:13835433-13845513	13.9447	5.14381	-1.43881	0.00315	0.0260526	yes
TCONS_00010411	XLOC_008617	TOPBP1	2:43230981-43254432	2.19029	0.775773	-1.49742	0.00315	0.0260526	yes
TCONS_00002018	XLOC_001614	RAD51AP1	1:73177476-73186285	3.39677	1.09987	-1.62683	0.00315	0.0260526	yes
TCONS_00002012	XLOC_001608	MANSC1	1:71974272-71980456	7.30092	1.99298	-1.87315	0.00315	0.0260526	yes
TCONS_00001433	XLOC_001147	HBB	1:193723742-193726040	190.446	43.9858	-2.11427	0.00315	0.0260526	yes
TCONS_00002227	XLOC_001775	ENSGALG00000028371	1:100348482-100348552	1362740	105612	-3.68967	0.00315	0.0260526	yes
TCONS_00016298	XLOC_013549	ENSGALG00000015928	3:80944373-80961995	0.156584	1.48425	3.24472	0.0032	0.0263666	yes
TCONS_00008491	XLOC_007072	SDK2	18:9294428-9337253	1.9712	8.16889	2.05106	0.0032	0.0263666	yes
TCONS_00017280	XLOC_014455	SMAD1	4:30583396-30608810	4.00377	1.46557	-1.4499	0.0032	0.0263666	yes
TCONS_00008808	XLOC_007345	TADA2L	19:8554203-8576278	5.6393	2.02995	-1.47407	0.0032	0.0263666	yes
TCONS_00000918	XLOC_000736	BACE2	1:108198652-108251484	1.56444	0.53773	-1.54069	0.0032	0.0263666	yes
TCONS_00027598	XLOC_023301	RANBP3L	Z:10885132-10913615	0.108826	3.78405	5.11983	0.00325	0.0266231	yes
TCONS_00002056	XLOC_001642	KPNA1	1:76288628-76339983	5.3322	20.4582	1.93988	0.00325	0.0266231	yes
TCONS_00020826	XLOC_017385	ASCC1	6:11038445-11065354	5.86511	17.1947	1.55173	0.00325	0.0266231	yes
TCONS_00008924	XLOC_007441	C19H17ORF85	19:5143187-5158352	3.31138	9.35403	1.49815	0.00325	0.0266231	yes
TCONS_00013289	XLOC_011096	IFT46	24:5506876-5514896	2.10919	0.735807	-1.51929	0.00325	0.0266231	yes
TCONS_00010064	XLOC_008367	KIF9	2:3930887-3953861	1.49039	0.474322	-1.65175	0.00325	0.0266231	yes
TCONS_00001705	XLOC_001369	PPFIA2	1:40131211-40428161	1.56157	0.436845	-1.8378	0.00325	0.0266231	yes
TCONS_00015356	XLOC_012788	SGK1	3:55463038-55468606	0.914905	0.184125	-2.31294	0.00325	0.0266231	yes
TCONS_00004392	XLOC_003687	DENND4A	10:17584575-17628407	1.9913	7.99037	2.00455	0.0033	0.026925	yes
TCONS_00023130	XLOC_019261	SH3GLB1	8:14873567-14890526	18.7046	63.2845	1.75846	0.0033	0.026925	yes
TCONS_00014787	XLOC_012340	KXD1	28:3657471-3659967	4.2297	12.2197	1.53058	0.0033	0.026925	yes
TCONS_00002476	XLOC_001973	COL4A1	1:138135219-138247249	2.88168	0.675726	-2.0924	0.0033	0.026925	yes
TCONS_00004895	XLOC_004122	RANBP10	11:784792-842281	2.10959	13.1399	2.63892	0.00335	0.0272106	yes
TCONS_00009233	XLOC_007700	INSIG1	2:7827459-7834136	3.92132	17.5619	2.16304	0.00335	0.0272106	yes
TCONS_00008938	XLOC_007453	SMG6	19:5524383-5615168	2.10154	6.04265	1.52373	0.00335	0.0272106	yes
TCONS_00006847	XLOC_005719	PAM16	14:12692323-12694121	26.6859	75.2684	1.49596	0.00335	0.0272106	yes
TCONS_00001447	XLOC_001160	P2RY2	1:194466867-194472056	5.11047	1.73774	-1.55624	0.00335	0.0272106	yes
TCONS_00001542	XLOC_001243	ORC5L	1:13157746-13226609	1.62991	0.549351	-1.56899	0.00335	0.0272106	yes
TCONS_00005039	XLOC_004236	SDR42E1	11:15197529-15199845	1.90225	0.484655	-1.97268	0.00335	0.0272106	yes
TCONS_00021214	XLOC_017673	KAT6B	6:14547747-14635380	2.66342	0.566501	-2.23313	0.00335	0.0272106	yes
TCONS_00014282	XLOC_011921	IGFBP4	27:4442295-4447347	10.6308	1.81254	-2.55216	0.00335	0.0272106	yes
TCONS_00000658	XLOC_000533	FAM162A	1:76278351-76286059	22.2147	283.113	3.67179	0.0034	0.0275251	yes
TCONS_00026280	XLOC_022189	DCTN2	JH375605.1:20-2073	25.7189	71.2431	1.46992	0.0034	0.0275251	yes
TCONS_00017049	XLOC_014267	DKC1	4:2094841-2104015	21.6143	7.67437	-1.49387	0.0034	0.0275251	yes
TCONS_00016114	XLOC_013398	ZBTB2	3:48152262-48155972	7.33175	2.57857	-1.50759	0.0034	0.0275251	yes
TCONS_00017465	XLOC_014602	CCNA2	4:53350908-53358453	3.67414	0.618893	-2.56965	0.0034	0.0275251	yes
TCONS_00014538	XLOC_012136	LINGO3	28:1904828-1919422	3.10968	0.167169	-4.21738	0.0034	0.0275251	yes
TCONS_00016389	XLOC_013633	ITSN2	3:103895601-103938672	2.69035	9.83539	1.87019	0.00345	0.02782	yes
TCONS_00014279	XLOC_011919	WIPF2	27:4386658-4390965	10.5094	34.1567	1.70049	0.00345	0.02782	yes
TCONS_00009630	XLOC_008002	PXDC1	2:66151792-66174842	1.69541	4.73365	1.48131	0.00345	0.02782	yes
TCONS_00014969	XLOC_012484	MSH2	3:8543453-8573143	2.91166	1.10265	-1.40086	0.00345	0.02782	yes
TCONS_00006447	XLOC_005422	E4F1	14:6489675-6496887	6.45415	2.41673	-1.41717	0.00345	0.02782	yes
TCONS_00020107	XLOC_016734	POMT2	5:38427826-38456332	3.52852	1.27965	-1.46332	0.00345	0.02782	yes
TCONS_00017785	XLOC_014843	NONO	4:2247041-2260811	53.5186	17.6089	-1.60373	0.00345	0.02782	yes
TCONS_00004689	XLOC_003956	C11H16ORF70	11:2386791-2416472	3.71393	1.30483	-1.50909	0.0035	0.0281409	yes
TCONS_00027863	XLOC_023517	GNE	Z:51882531-51919708	12.4011	4.13714	-1.58377	0.0035	0.0281409	yes
TCONS_00009502	XLOC_007901	MLH1	2:46603250-46619426	3.51749	1.14349	-1.6211	0.0035	0.0281409	yes
TCONS_00022716	XLOC_018952	BCAR3	8:12762343-12811978	4.77207	14.6893	1.62207	0.00355	0.0284421	yes
TCONS_00007209	XLOC_006020	VSIG10	15:9894217-9901763	6.41968	2.22748	-1.52709	0.00355	0.0284421	yes
TCONS_00014221	XLOC_011868	MPP3	27:3252520-3267354	2.54025	0.867166	-1.55059	0.00355	0.0284421	yes
TCONS_00000447	XLOC_000366	ENSGALG00000012665	1:54372186-54405331	1.95518	0.641141	-1.60859	0.00355	0.0284421	yes
TCONS_00002319	XLOC_001853	LANCL3	1:112550291-112579692	3.5475	0.75062	-2.24065	0.00355	0.0284421	yes
TCONS_00026184	XLOC_022099	ANKLE1	JH375512.1:9362-12559	3.11958	0.655231	-2.25128	0.00355	0.0284421	yes
TCONS_00027860	XLOC_023515	LNPEP	Z:51425441-51474648	1.83255	0.368019	-2.316	0.00355	0.0284421	yes
TCONS_00019645	XLOC_016388	MIS18BP1	5:58605376-58623049	2.82186	0.54781	-2.3649	0.00355	0.0284421	yes
TCONS_00016240	XLOC_013500	C6ORF203	3:67409304-67411773	11.9698	37.96	1.66508	0.0036	0.0286727	yes
TCONS_00017773	XLOC_014834	MPP1	4:2104398-2118953	9.40763	28.3889	1.59342	0.0036	0.0286727	yes
TCONS_00000018	XLOC_000017	IBR/F	1:757266-795178	1.99888	0.757425	-1.40001	0.0036	0.0286727	yes
TCONS_00017363	XLOC_014523	AGA	4:41661991-41674344	6.84601	2.59123	-1.40163	0.0036	0.0286727	yes
TCONS_00019948	XLOC_016612	OIP5	5:23854853-23859085	3.79861	1.34685	-1.49588	0.0036	0.0286727	yes
TCONS_00012987	XLOC_010836	CEP85	23:219500-230114	3.99775	1.34824	-1.56811	0.0036	0.0286727	yes
TCONS_00004953	XLOC_004169	NECAB2	11:2518894-2575181	1.06638	0.31235	-1.77148	0.0036	0.0286727	yes
TCONS_00018415	XLOC_015308	HMX1	4:80975026-80978215	67.1685	17.9533	-1.90354	0.0036	0.0286727	yes
TCONS_00014038	XLOC_011706	NGF	26:3969391-3973567	3.68638	0.962304	-1.93764	0.0036	0.0286727	yes
TCONS_00016286	XLOC_013540	SH3BGRL2	3:78756278-78772633	2.22895	117.012	5.71416	0.00365	0.0289691	yes
TCONS_00007119	XLOC_005948	WSCD2	15:6458295-6473510	0.257392	1.38115	2.42383	0.00365	0.0289691	yes
TCONS_00023530	XLOC_019618	DTYMK	9:4282285-4287699	6.57041	2.47013	-1.41139	0.00365	0.0289691	yes
TCONS_00022130	XLOC_018426	DNAJC10	7:13377335-13398476	8.81846	3.25681	-1.43707	0.00365	0.0289691	yes
TCONS_00026906	XLOC_022775	ENSGALG00000018385	MT:2272-2345	6037.21	1695.71	-1.83199	0.00365	0.0289691	yes
TCONS_00027620	XLOC_023318	SEPP1	Z:13431752-13455702	63.8457	17.264	-1.88682	0.00365	0.0289691	yes
TCONS_00010663	XLOC_008826	PARD6G	2:89790462-89838665	11.5901	3.05608	-1.92313	0.00365	0.0289691	yes
TCONS_00000505	XLOC_000413	TMTC1	1:59846667-59987218	0.168771	0.97912	2.53642	0.0037	0.029249	yes
TCONS_00027347	XLOC_023096	FSD1L	Z:54832500-54863251	2.59427	8.32042	1.68132	0.0037	0.029249	yes
TCONS_00009374	XLOC_007791	SCIN	2:26871391-26920922	3.35745	10.4398	1.63666	0.0037	0.029249	yes
TCONS_00016183	XLOC_013453	TRMT11	3:59178745-59205181	2.45946	7.44835	1.59858	0.0037	0.029249	yes
TCONS_00010717	XLOC_008871	SOGA2	2:98628114-98720357	0.509323	1.45381	1.51319	0.0037	0.029249	yes
TCONS_00017255	XLOC_014437	NEK1	4:24866403-24909512	4.56949	1.71759	-1.41165	0.0037	0.029249	yes
TCONS_00015113	XLOC_012585	SLC30A1	3:21530531-21539822	5.01171	1.80915	-1.46999	0.0037	0.029249	yes
TCONS_00002154	XLOC_001719	ENSGALG00000028527	1:83527277-83528441	8.19454	1.97819	-2.05048	0.0037	0.029249	yes
TCONS_00017841	XLOC_014885	SRPX2	4:5150001-5155096	2.09415	0.32388	-2.69283	0.0037	0.029249	yes
TCONS_00005397	XLOC_004540	CHL1	12:17219614-17297334	0.53126	1.82971	1.78412	0.00375	0.0295376	yes
TCONS_00007318	XLOC_006113	DENR	15:5264074-5270199	26.2436	80.8081	1.62253	0.00375	0.0295376	yes
TCONS_00021807	XLOC_018184	CHN1	7:16219610-16299658	6.8445	1.57922	-2.11573	0.00375	0.0295376	yes
TCONS_00015219	XLOC_012671	NID1	3:37178118-37215761	138.294	16.1133	-3.10141	0.00375	0.0295376	yes
TCONS_00010986	XLOC_009083	ST3GAL1	2:141665330-141689879	6.21684	0.188083	-5.04674	0.00375	0.0295376	yes
TCONS_00001520	XLOC_001226	FAM107B	1:7160121-7169485	3.43168	13.0323	1.9251	0.0038	0.0298426	yes
TCONS_00004403	XLOC_003697	AAGAB	10:18349426-18367854	8.12631	29.1033	1.84051	0.0038	0.0298426	yes
TCONS_00015538	XLOC_012931	SLC17A5	3:80868241-80893961	8.21459	3.11372	-1.39955	0.0038	0.0298426	yes
TCONS_00019551	XLOC_016317	RCOR1	5:49651255-49669196	5.49187	1.93256	-1.50679	0.0038	0.0298426	yes
TCONS_00010639	XLOC_008806	CLPTM1L	2:85803793-85834463	20.666	6.82316	-1.59875	0.0038	0.0298426	yes
TCONS_00005868	XLOC_004935	MXD3	13:9528622-9529772	7.44226	1.34819	-2.46472	0.0038	0.0298426	yes
TCONS_00004333	XLOC_003648	FANCI	10:12436947-12467989	2.08742	0.298393	-2.80644	0.0038	0.0298426	yes
TCONS_00001624	XLOC_001305	IFRD1	1:26854960-26865547	11.164	110.31	3.30463	0.00385	0.0301458	yes
TCONS_00013287	XLOC_011095	CD3E	24:5471598-5478513	0.285837	1.37426	2.26539	0.00385	0.0301458	yes
TCONS_00006582	XLOC_005521	ENSGALG00000002128	14:13303875-13320808	0.199574	0.942445	2.23949	0.00385	0.0301458	yes
TCONS_00020796	XLOC_017365	MYPN	6:10082494-10129917	2.68352	9.57731	1.83549	0.00385	0.0301458	yes
TCONS_00014556	XLOC_012152	UQCR11	28:2372739-2374636	68.5801	186.104	1.44024	0.00385	0.0301458	yes
TCONS_00010549	XLOC_008730	FARS2	2:65290447-65521910	6.68204	2.61016	-1.35615	0.00385	0.0301458	yes
TCONS_00020032	XLOC_016672	FAM98B	5:29978642-29990845	3.78748	1.26779	-1.57892	0.00385	0.0301458	yes
TCONS_00000996	XLOC_000803	PIGA	1:121469873-121479163	1.57354	0.475589	-1.72622	0.00385	0.0301458	yes
TCONS_00017980	XLOC_014983	SFRP2	4:19535951-19539594	2.27932	0.681997	-1.74076	0.00385	0.0301458	yes
TCONS_00019816	XLOC_016517	TSSC4	5:12992372-12996744	7.9856	3.04108	-1.39282	0.0039	0.0304434	yes
TCONS_00010877	XLOC_008997	RBM12B	2:125623602-125630097	6.06953	2.27603	-1.41506	0.0039	0.0304434	yes
TCONS_00019432	XLOC_016218	FAM177A1	5:35371255-35385948	8.62775	3.22684	-1.41886	0.0039	0.0304434	yes
TCONS_00019934	XLOC_016603	GYLTL1B	5:23200236-23205076	5.05309	1.79441	-1.49366	0.0039	0.0304434	yes
TCONS_00004737	XLOC_003991	CCNE1	11:7933475-7946064	2.32319	0.779264	-1.57592	0.0039	0.0304434	yes
TCONS_00005558	XLOC_004668	IL17RD	12:8535419-8595065	1.22225	0.39584	-1.62655	0.0039	0.0304434	yes
TCONS_00020127	XLOC_016751	GALC	5:42131293-42167575	1.23986	0.368244	-1.75145	0.0039	0.0304434	yes
TCONS_00019996	XLOC_016648	SLC39A9	5:27280552-27297914	5.34877	1.53403	-1.80188	0.0039	0.0304434	yes
TCONS_00017166	XLOC_014366	AMMECR1	4:13580718-13646154	1.86353	7.91971	2.08741	0.00395	0.0307505	yes
TCONS_00019647	XLOC_016390	FKBP25	5:58683591-58687897	88.3262	352.651	1.99733	0.00395	0.0307505	yes
TCONS_00025349	XLOC_021287	ENSGALG00000026929	AADN03019884.1:43-1405	8.78818	25.0984	1.51396	0.00395	0.0307505	yes
TCONS_00000004	XLOC_000004	ENSGALG00000009770	1:106371-113665	0.973761	0.26433	-1.88123	0.00395	0.0307505	yes
TCONS_00022964	XLOC_019136	OLFML2B	8:3773061-3782255	2.47227	0.607427	-2.02506	0.00395	0.0307505	yes
TCONS_00004686	XLOC_003953	AMFR	11:2154520-2175204	17.2886	109.722	2.66596	0.004	0.0310408	yes
TCONS_00000844	XLOC_000677	GJA8	1:91839808-91841011	134.837	622.698	2.20732	0.004	0.0310408	yes
TCONS_00006686	XLOC_005601	TNRC18	14:4082577-4128191	9.13902	2.98783	-1.61294	0.004	0.0310408	yes
TCONS_00012679	XLOC_010584	SVCT2	22:378708-405789	1.43583	0.384562	-1.9006	0.004	0.0310408	yes
TCONS_00020208	XLOC_016813	PRX	5:51710818-51736637	0.934661	0.245209	-1.93043	0.004	0.0310408	yes
TCONS_00000433	XLOC_000355	LARGE	1:52524418-52799322	1.3271	0.342595	-1.9537	0.004	0.0310408	yes
TCONS_00004799	XLOC_004041	CDH13	11:15430488-15845338	0.31625	1.35739	2.1017	0.00405	0.0313102	yes
TCONS_00008639	XLOC_007200	VPS37D	19:74802-75910	8.79448	27.8786	1.66449	0.00405	0.0313102	yes
TCONS_00021432	XLOC_017848	UROS	6:32040618-32048593	2.62589	8.13661	1.63162	0.00405	0.0313102	yes
TCONS_00000348	XLOC_000283	RRP7A	1:49057125-49060762	14.668	5.54375	-1.40374	0.00405	0.0313102	yes
TCONS_00027589	XLOC_023292	AMACR	Z:10206258-10227283	2.21614	0.70253	-1.65741	0.00405	0.0313102	yes
TCONS_00001232	XLOC_000990	TPTE	1:169788266-169803952	2.13887	0.371483	-2.52548	0.00405	0.0313102	yes
TCONS_00019462	XLOC_016244	JDP2	5:37546188-37550495	9.66714	1.36691	-2.82218	0.00405	0.0313102	yes
TCONS_00018036	XLOC_015027	SLC10A7	4:30846803-30997483	2.13592	0.187858	-3.50715	0.00405	0.0313102	yes
TCONS_00000320	XLOC_000261	ART4	1:47903203-47907797	0.119425	0.994001	3.05715	0.0041	0.0315929	yes
TCONS_00012768	XLOC_010661	RHOBTB2	22:1277203-1295625	5.11662	16.6869	1.70545	0.0041	0.0315929	yes
TCONS_00021444	XLOC_017854	EBF3	6:33682902-33790682	1.34892	4.28449	1.66732	0.0041	0.0315929	yes
TCONS_00013328	XLOC_011130	FAM118B	24:404254-412337	5.16804	1.7367	-1.57327	0.0041	0.0315929	yes
TCONS_00005816	XLOC_004895	SLIT3	13:3574864-4046215	9.09413	2.94381	-1.62725	0.0041	0.0315929	yes
TCONS_00007644	XLOC_006385	ENSGALG00000019837	16:225232-229543	10.1291	3.25324	-1.63855	0.0041	0.0315929	yes
TCONS_00004236	XLOC_003578	USP3	10:3539874-3559376	7.16759	2.15597	-1.73315	0.0041	0.0315929	yes
TCONS_00024508	XLOC_020461	U6	AADN03011415.1:3686-3790	65.4649	0	-inf	0.00415	0.0318352	yes
TCONS_00019714	XLOC_016443	PTDSS1	5:1496124-1534361	9.78228	62.3487	2.67212	0.00415	0.0318352	yes
TCONS_00001012	XLOC_000814	KAL1	1:125082661-125207722	0.317409	1.36008	2.09927	0.00415	0.0318352	yes
TCONS_00008528	XLOC_007102	MAFG	18:10238532-10242680	2.46702	7.60641	1.62445	0.00415	0.0318352	yes
TCONS_00017518	XLOC_014635	NFKB1	4:60395341-60452343	1.61403	4.42709	1.45569	0.00415	0.0318352	yes
TCONS_00001093	XLOC_000877	LIMS1	1:135569606-135633559	31.1785	10.7486	-1.5364	0.00415	0.0318352	yes
TCONS_00015422	XLOC_012847	C6ORF186	3:65985389-66029579	4.70641	0.806857	-2.54424	0.00415	0.0318352	yes
TCONS_00023824	XLOC_019848	AMER3	9:2036681-2039627	0.196521	1.36931	2.8007	0.0042	0.032087	yes
TCONS_00008908	XLOC_007427	UNC45B	19:4463009-4471724	0.198999	1.21076	2.60508	0.0042	0.032087	yes
TCONS_00007768	XLOC_006483	NTMT1	17:5643001-5645859	22.4218	59.4832	1.40758	0.0042	0.032087	yes
TCONS_00010503	XLOC_008695	CTDP1	2:56473380-56565099	3.24677	1.24788	-1.37952	0.0042	0.032087	yes
TCONS_00015279	XLOC_012724	WTAP	3:44899474-44919206	22.1681	8.20048	-1.43471	0.0042	0.032087	yes
TCONS_00002399	XLOC_001919	PHF16	1:129491120-129535706	5.36213	1.93326	-1.47177	0.0042	0.032087	yes
TCONS_00002752	XLOC_002191	CAPN5	1:192455766-192506610	10.0426	3.54729	-1.50134	0.0042	0.032087	yes
TCONS_00005308	XLOC_004474	COL7A1	12:9064404-9086938	1.21738	0.364758	-1.73877	0.0042	0.032087	yes
TCONS_00006760	XLOC_005659	U2	14:6960344-6960488	485.471	112.487	-2.10962	0.0042	0.032087	yes
TCONS_00021087	XLOC_017581	TCTN3	6:34835515-34846776	7.43048	1.40294	-2.405	0.0042	0.032087	yes
TCONS_00008478	XLOC_007061	WIPI1	18:8091452-8126800	3.0827	49.3901	4.00195	0.00425	0.0323367	yes
TCONS_00002388	XLOC_001909	CD99	1:127916918-127941663	33.9914	140.949	2.05194	0.00425	0.0323367	yes
TCONS_00013483	XLOC_011262	LAMTOR2	25:161292-163569	111.63	307.588	1.46227	0.00425	0.0323367	yes
TCONS_00001876	XLOC_001510	HCFC2	1:54813503-54834785	3.20199	1.21579	-1.39708	0.00425	0.0323367	yes
TCONS_00022967	XLOC_019139	UAP1	8:3803238-3807691	8.49713	3.16883	-1.42303	0.00425	0.0323367	yes
TCONS_00005281	XLOC_004453	ENSGALG00000005012	12:5051629-5061707	6.01693	2.1648	-1.47479	0.00425	0.0323367	yes
TCONS_00025164	XLOC_021104	CPXM1	AADN03018085.1:304-1213	15.9997	5.56011	-1.52486	0.00425	0.0323367	yes
TCONS_00002284	XLOC_001823	C2CD2	1:108458206-108496309	4.51982	23.906	2.40304	0.0043	0.0325766	yes
TCONS_00009191	XLOC_007667	TBRG4	2:3989631-3999814	7.63836	22.421	1.55351	0.0043	0.0325766	yes
TCONS_00011927	XLOC_009937	SOGA1	20:3027212-3045691	11.5817	3.78568	-1.61323	0.0043	0.0325766	yes
TCONS_00007067	XLOC_005904	NCOR2	15:4589897-4720824	5.76574	1.8464	-1.64279	0.0043	0.0325766	yes
TCONS_00006000	XLOC_005035	SH3RF2	13:17233299-17251677	2.8161	0.734172	-1.93951	0.0043	0.0325766	yes
TCONS_00020875	XLOC_017413	ENSGALG00000020899	6:16089577-16107758	3.04284	0.594782	-2.35499	0.0043	0.0325766	yes
TCONS_00023182	XLOC_019304	ENSGALG00000010203	8:19816838-19823208	1.75227	0.220261	-2.99194	0.0043	0.0325766	yes
TCONS_00011617	XLOC_009707	EPB41L1	20:157991-228687	13.7113	67.5185	2.29992	0.00435	0.0328417	yes
TCONS_00005035	XLOC_004232	MAF	11:14099806-14153113	26.2113	80.3218	1.6156	0.00435	0.0328417	yes
TCONS_00007970	XLOC_006637	COQ4	17:4983071-4987536	7.0732	20.702	1.54933	0.00435	0.0328417	yes
TCONS_00015987	XLOC_013299	TTC27	3:30719386-30821731	6.80126	19.1158	1.49089	0.00435	0.0328417	yes
TCONS_00021338	XLOC_017772	HPS6	6:22085348-22087715	3.65478	9.99761	1.4518	0.00435	0.0328417	yes
TCONS_00018291	XLOC_015210	ZDHHC2	4:62787143-62814535	3.82526	10.348	1.43572	0.00435	0.0328417	yes
TCONS_00008255	XLOC_006875	SUZ12	18:6561636-6578817	3.62592	1.28423	-1.49744	0.00435	0.0328417	yes
TCONS_00006003	XLOC_005037	TCERG1	13:17322119-17354336	12.4207	4.32763	-1.5211	0.0044	0.0331483	yes
TCONS_00009595	XLOC_007975	RBM24	2:62005183-62018159	7.09603	191.243	4.75225	0.00445	0.0334535	yes
TCONS_00025978	XLOC_021907	DCTN1	JH375168.1:49184-81865	25.7576	91.4492	1.82797	0.00445	0.0334535	yes
TCONS_00009907	XLOC_008234	WWP1	2:122849872-122911133	3.22508	1.02148	-1.65868	0.00445	0.0334535	yes
TCONS_00022619	XLOC_018868	MYOC	8:4707986-4710477	4.48495	1.26857	-1.82189	0.00445	0.0334535	yes
TCONS_00001512	XLOC_001219	NUDT5	1:6184286-6193751	8.70698	2.28697	-1.92873	0.00445	0.0334535	yes
TCONS_00010438	XLOC_008641	5S_rRNA	2:45053821-45053940	37107	5926.83	-2.64636	0.00445	0.0334535	yes
TCONS_00012884	XLOC_010752	EPB41	23:2560592-2622523	15.6123	68.2791	2.12876	0.0045	0.0336818	yes
TCONS_00018089	XLOC_015069	SGMS2	4:37429510-37456007	1.53353	5.41991	1.82141	0.0045	0.0336818	yes
TCONS_00006853	XLOC_005724	SBK1	14:12938586-12940584	2.97795	8.92712	1.58387	0.0045	0.0336818	yes
TCONS_00005609	XLOC_004710	ACOX2	12:11822674-11836270	3.18781	8.36185	1.39126	0.0045	0.0336818	yes
TCONS_00000316	XLOC_000257	ARHGDIB	1:47844408-47852755	26.5793	10.2048	-1.38105	0.0045	0.0336818	yes
TCONS_00019537	XLOC_016306	EML1	5:48159647-48241305	5.54248	2.08364	-1.41142	0.0045	0.0336818	yes
TCONS_00020113	XLOC_016739	ISM2	5:38524086-38527515	6.33019	2.00774	-1.65667	0.0045	0.0336818	yes
TCONS_00019353	XLOC_016159	ELMSAN1	5:25416073-25435302	1.29473	0.404367	-1.67891	0.0045	0.0336818	yes
TCONS_00017135	XLOC_014340	ENSGALG00000007510	4:11242796-11247183	8.41943	2.37833	-1.82377	0.0045	0.0336818	yes
TCONS_00024929	XLOC_020875	ARHGAP23	AADN03015704.1:253-4740	4.96161	19.7017	1.98943	0.00455	0.033952	yes
TCONS_00023778	XLOC_019820	SIAH2	9:23080596-23085345	4.06872	12.9157	1.66648	0.00455	0.033952	yes
TCONS_00012842	XLOC_010727	PPP1R8	23:1423641-1441201	5.4403	2.09707	-1.37531	0.00455	0.033952	yes
TCONS_00020754	XLOC_017334	CISD1	6:4716455-4726078	15.873	5.71196	-1.47452	0.00455	0.033952	yes
TCONS_00021369	XLOC_017799	WDR96	6:23736119-23778750	0.981564	0.321859	-1.60865	0.00455	0.033952	yes
TCONS_00006226	XLOC_005212	NR3C1	13:16854277-16904972	2.33466	0.740586	-1.65648	0.00455	0.033952	yes
TCONS_00017744	XLOC_014810	RBMX2	4:1544391-1546091	15.3173	47.0689	1.61961	0.0046	0.0341885	yes
TCONS_00001850	XLOC_001489	TOM1	1:51962484-51983162	1.78219	4.81174	1.43291	0.0046	0.0341885	yes
TCONS_00027901	XLOC_023543	ARSK	Z:57237192-57249292	3.7358	1.41945	-1.39608	0.0046	0.0341885	yes
TCONS_00012427	XLOC_010359	ARHGEF16	21:1027804-1036192	1.86003	0.580786	-1.67925	0.0046	0.0341885	yes
TCONS_00002228	XLOC_001776	5_8S_rRNA	1:100351581-100351734	591.766	132.826	-2.15549	0.0046	0.0341885	yes
TCONS_00005087	XLOC_004276	ENSGALG00000000549	11:18308196-18309804	6.22396	23.4091	1.91116	0.00465	0.0344593	yes
TCONS_00023300	XLOC_019398	SLC44A5	8:28630044-28687657	4.21345	1.63611	-1.36473	0.00465	0.0344593	yes
TCONS_00027606	XLOC_023307	RICTOR	Z:12041732-12121536	3.47543	1.29268	-1.42682	0.00465	0.0344593	yes
TCONS_00027726	XLOC_023405	ERMP1	Z:27628370-27647133	0.899484	0.304302	-1.56359	0.00465	0.0344593	yes
TCONS_00012949	XLOC_010803	TMEM39B	23:5056073-5062103	3.65817	1.14635	-1.67408	0.00465	0.0344593	yes
TCONS_00025640	XLOC_021574	CDCA8	AADN03023297.1:97-4230	34.3034	10.352	-1.72844	0.00465	0.0344593	yes
TCONS_00000130	XLOC_000108	GTSE1	1:15509091-15520120	2.96303	0.147022	-4.33297	0.00465	0.0344593	yes
TCONS_00018160	XLOC_015114	HPSE	4:45858597-45863017	0.345942	10.0955	4.86704	0.0047	0.0347204	yes
TCONS_00008759	XLOC_007301	UBB	19:6584722-6586315	348.76	1651.84	2.24376	0.0047	0.0347204	yes
TCONS_00027871	XLOC_023523	ENSGALG00000015366	Z:53262871-53287724	0.189473	0.761683	2.0072	0.0047	0.0347204	yes
TCONS_00001237	XLOC_000995	PROSER1	1:170541555-170560741	3.79191	1.49185	-1.34582	0.0047	0.0347204	yes
TCONS_00018092	XLOC_015072	GSTCD	4:38057433-38119998	1.2326	0.405971	-1.60226	0.0047	0.0347204	yes
TCONS_00026779	XLOC_022667	5S_rRNA	JH376382.1:67745-67863	51.9895	0	-inf	0.00475	0.0349475	yes
TCONS_00019559	XLOC_016323	EIF5	5:50119113-50126125	82.6246	579.88	2.81111	0.00475	0.0349475	yes
TCONS_00024359	XLOC_020323	ENSGALG00000028383	AADN03009974.1:20-1813	1.0439	3.57595	1.77634	0.00475	0.0349475	yes
TCONS_00000832	XLOC_000667	ILDR2	1:91207512-91239767	1.2998	4.05817	1.64254	0.00475	0.0349475	yes
TCONS_00022946	XLOC_019121	NEK7	8:2165460-2255373	6.50395	2.54843	-1.35171	0.00475	0.0349475	yes
TCONS_00001295	XLOC_001040	N6AMT2	1:178039373-178049014	3.815	1.39665	-1.44972	0.00475	0.0349475	yes
TCONS_00019876	XLOC_016558	SERPING1	5:16303612-16310704	22.0347	7.77053	-1.50369	0.00475	0.0349475	yes
TCONS_00013244	XLOC_011061	SNORD14	24:3069115-3075912	46.0943	0	-inf	0.0048	0.0352215	yes
TCONS_00008479	XLOC_007062	FAM20A	18:8153050-8162773	0.489464	2.39772	2.29239	0.0048	0.0352215	yes
TCONS_00000096	XLOC_000077	MAGI2	1:11930693-12230824	3.41871	11.0556	1.69326	0.0048	0.0352215	yes
TCONS_00001085	XLOC_000870	NCK2	1:134633920-134715892	7.68493	2.93055	-1.39086	0.0048	0.0352215	yes
TCONS_00024481	XLOC_020437	ENSGALG00000023973	AADN03011039.1:4-396	44.6317	3.07036	-3.86159	0.0048	0.0352215	yes
TCONS_00003995	XLOC_003386	LYSMD2	10:8581241-8590880	18.5835	51.3062	1.46511	0.00485	0.0354981	yes
TCONS_00015221	XLOC_012672	LYST	3:37277662-37338623	2.71204	1.03627	-1.38799	0.00485	0.0354981	yes
[truncated: 19,101 more rows]

## Sheet: EC_vs_FP
				FPKM
[truncated: 21,091 more rows]

## Sheet: EQ_vs_FC
				FPKM
[truncated: 21,091 more rows]

## Sheet: EQ_vs_FP
				FPKM
[truncated: 21,091 more rows]

## Sheet: FP_vs_FC
				FPKM
[truncated: 21,091 more rows]
