# Supplementary material for: Differentiation State-Specific Mitochondrial Dynamic Regulatory Networks Are Revealed by Global Transcriptional Analysis of the Developing Chicken Lens
Source: G3 (Bethesda). 2014 Jun 13;4(8):1515–27. doi: 10.1534/g3.114.012120 (PMC4132181; doi:10.1534/g3.114.012120)
Supplement: Supporting Information [file supp_g3.114.012120_FileS1.zip › Data File S1/gene_exp.diff]

test_id	gene_id	gene	locus	sample_1	sample_2	status	value_1	value_2	log2(fold_change)	test_stat	p_value	q_value	significant
XLOC_000001	XLOC_000001	ENSGALG00000009771	1:1734-16308	EC	EQ	OK	5.48656	4.71218	-0.219509	-0.375134	0.6437	0.835501	no
XLOC_000002	XLOC_000002	GOLGB1	1:41111-75573	EC	EQ	OK	4.77649	5.23137	0.13124	0.210657	0.79875	0.916549	no
XLOC_000003	XLOC_000003	HCLS1	1:77009-89016	EC	EQ	NOTEST	0.317421	0.331135	0.0610213	0	1	1	no
XLOC_000004	XLOC_000004	ENSGALG00000009770	1:106371-113665	EC	EQ	OK	0.973761	0.747009	-0.382443	-0.467499	0.50175	0.745868	no
XLOC_000005	XLOC_000005	ENSGALG00000026110	1:179393-421343	EC	EQ	NOTEST	0.494492	0.512417	0.0513712	0	1	1	no
XLOC_000006	XLOC_000006	gga-mir-6708	1:179393-421343	EC	EQ	NOTEST	11.3029	8.01671	-0.495615	0	1	1	no
XLOC_000007	XLOC_000007	gga-mir-1604	1:179393-421343	EC	EQ	NOTEST	10.6203	0	-inf	0	1	1	no
XLOC_000008	XLOC_000008	GCC1	1:429083-433969	EC	EQ	OK	3.21529	2.63818	-0.285406	-0.574914	0.5554	0.783143	no
XLOC_000009	XLOC_000009	PPP6R2	1:460367-528820	EC	EQ	OK	4.59794	5.45985	0.247875	0.366733	0.59655	0.808366	no
XLOC_000010	XLOC_000010	gga-mir-1651	1:460367-528820	EC	EQ	NOTEST	0	0	0	0	1	1	no
XLOC_000011	XLOC_000011	ENSGALG00000025883	1:536200-591575	EC	EQ	NOTEST	0.249498	0.154076	-0.695391	0	1	1	no
XLOC_000012	XLOC_000012	NCAPH2	1:608682-618167	EC	EQ	OK	5.47352	2.13288	-1.35966	-2.5865	0.01195	0.0626823	no
XLOC_000013	XLOC_000013	IRF5	1:621302-647839	EC	EQ	NOTEST	0.748183	0.36684	-1.02824	0	1	1	no
XLOC_000014	XLOC_000014	SMO	1:658442-664773	EC	EQ	OK	26.9851	26.559	-0.0229606	-0.0367332	0.9638	0.984973	no
XLOC_000015	XLOC_000015	AHCYL2	1:690842-709486	EC	EQ	OK	35.9849	37.1452	0.0457826	0.0538788	0.93675	0.975289	no
XLOC_000016	XLOC_000016	STRIP2	1:710116-727850	EC	EQ	NOTEST	0.727716	0.476751	-0.610138	0	1	1	no
XLOC_000017	XLOC_000017	IBR/F	1:757266-795178	EC	EQ	OK	1.99888	2.03823	0.0281243	0.0419046	0.9532	0.981778	no
XLOC_000018	XLOC_000018	KLHDC10	1:859765-872702	EC	EQ	OK	3.61676	3.58763	-0.0116682	-0.0202315	0.9864	0.993206	no
XLOC_000019	XLOC_000019	gga-mir-6629	1:859765-872702	EC	EQ	NOTEST	0	0	0	0	1	1	no
XLOC_000020	XLOC_000020	C7ORF45	1:896405-902381	EC	EQ	NOTEST	0.128259	0.122305	-0.0685759	0	1	1	no
XLOC_000021	XLOC_000021	CPA2	1:902988-909381	EC	EQ	NOTEST	0.365831	0.173919	-1.07276	0	1	1	no
XLOC_000022	XLOC_000022	CPA5	1:911096-915397	EC	EQ	NOTEST	0.147999	0.0299441	-2.30524	0	1	1	no
XLOC_000023	XLOC_000023	CPA1	1:916280-920045	EC	EQ	NOTEST	0.0924782	0.0596251	-0.633192	0	1	1	no
XLOC_000024	XLOC_000024	MEST	1:930979-934477	EC	EQ	OK	2.94389	2.14075	-0.459607	-0.764779	0.4349	0.693728	no
XLOC_000025	XLOC_000025	ENSGALG00000008153	1:965175-969571	EC	EQ	NOTEST	0.359629	0.191228	-0.911216	0	1	1	no
XLOC_000026	XLOC_000026	ANKRD16	1:995786-1011804	EC	EQ	OK	2.67469	2.86656	0.0999509	0.131622	0.8494	0.938614	no
XLOC_000027	XLOC_000027	GDI2	1:1012025-1061797	EC	EQ	OK	67.9623	143.461	1.07785	1.08722	0.1298	0.337815	no
XLOC_000028	XLOC_000028	ASB13	1:1068472-1078082	EC	EQ	OK	2.46738	6.13913	1.31505	1.27499	0.05365	0.184645	no
XLOC_000029	XLOC_000029	TUBA4A	1:1149163-1155872	EC	EQ	OK	9.91133	11.4434	0.207362	0.35948	0.6568	0.843751	no
XLOC_000030	XLOC_000030	SLC35B4	1:1291174-1306293	EC	EQ	OK	4.50831	5.17254	0.198286	0.325194	0.67365	0.853541	no
XLOC_000031	XLOC_000031	ENSGALG00000028729	1:1361641-1822074	EC	EQ	NOTEST	0.361675	0.106662	-1.76164	0	1	1	no
XLOC_000032	XLOC_000032	ENSGALG00000027367	1:1828451-1832377	EC	EQ	NOTEST	0.0840141	0.244604	1.54175	0	1	1	no
XLOC_000033	XLOC_000033	CHCHD3	1:1988188-2096646	EC	EQ	OK	50.785	62.7639	0.305533	0.484904	0.5561	0.783581	no
XLOC_000034	XLOC_000034	PLXNA4	1:2226705-2647006	EC	EQ	OK	7.60445	11.415	0.58601	1.70093	0.70205	0.869017	no
XLOC_000035	XLOC_000035	GGA.15582	1:2787514-2789423	EC	EQ	NOTEST	0.250508	0	-inf	0	1	1	no
XLOC_000036	XLOC_000036	PODXL	1:2987399-3028096	EC	EQ	OK	39.0913	9.88845	-1.98303	-2.5395	0.00165	0.0146014	yes
XLOC_000037	XLOC_000037	ENSGALG00000019412	1:3150970-3151593	EC	EQ	NOTEST	0.737251	1.25622	0.768858	0	1	1	no
XLOC_000038	XLOC_000038	gga-mir-29b-1	1:3328672-3328753	EC	EQ	NOTEST	16.9913	0	-inf	0	1	1	no
XLOC_000039	XLOC_000039	gga-mir-29a	1:3329689-3329778	EC	EQ	NOTEST	13.9551	0	-inf	0	1	1	no
XLOC_000040	XLOC_000040	K123	1:3360995-3374236	EC	EQ	NOTEST	0.308825	0.147861	-1.06255	0	1	1	no
XLOC_000041	XLOC_000041	RBM17	1:3413570-3428042	EC	EQ	OK	3.22064	4.10558	0.350239	0.455011	0.4495	0.705472	no
XLOC_000042	XLOC_000042	PFKFB3	1:3450217-3478178	EC	EQ	OK	10.3315	8.59812	-0.264957	-0.397082	0.6023	0.811644	no
XLOC_000043	XLOC_000043	ENSGALG00000026622	1:4017315-4127906	EC	EQ	NOTEST	0.243761	0.247701	0.0231285	0	1	1	no
XLOC_000044	XLOC_000044	ITIH2	1:4017315-4127906	EC	EQ	NOTEST	0.130307	0.169141	0.376304	0	1	1	no
XLOC_000045	XLOC_000045	ATP5C1	1:4144465-4151271	EC	EQ	OK	82.7342	134.241	0.698268	1.07578	0.2046	0.453057	no
XLOC_000046	XLOC_000046	TAF3	1:4153922-4268028	EC	EQ	OK	3.93241	4.65642	0.24381	0.312876	0.604	0.812703	no
XLOC_000047	XLOC_000047	GATA3	1:4288841-4318191	EC	EQ	OK	0.613526	6.99596	3.51133	5.30805	5e-05	0.000959543	yes
XLOC_000048	XLOC_000048	gga-mir-1626	1:5558264-5558354	EC	EQ	NOTEST	0	0	0	0	1	1	no
XLOC_000049	XLOC_000049	gga-mir-1596	1:5678878-5678968	EC	EQ	OK	0	36.6963	inf	-nan	0.0818	0.247824	no
XLOC_000050	XLOC_000050	CELF2	1:5715213-5839991	EC	EQ	OK	4.41642	5.00492	0.18047	0.24073	0.7118	0.87421	no
XLOC_000051	XLOC_000051	ENSGALG00000023852	1:5846620-5847391	EC	EQ	OK	3.86839	4.34432	0.1674	0.26977	0.7768	0.906737	no
XLOC_000052	XLOC_000052	ECHDC3	1:6030819-6035332	EC	EQ	OK	13.2758	22.6398	0.770064	1.86443	0.10725	0.298047	no
XLOC_000053	XLOC_000053	C10ORF47	1:6073785-6075369	EC	EQ	NOTEST	0.480654	0.504452	0.0697196	0	1	1	no
XLOC_000054	XLOC_000054	DHTKD1	1:6143196-6160464	EC	EQ	OK	6.05675	5.02144	-0.270444	-0.451949	0.56655	0.789889	no
XLOC_000055	XLOC_000055	SEC61A2	1:6167426-6183132	EC	EQ	OK	7.28296	7.38762	0.0205835	0.0294459	0.9662	0.985975	no
XLOC_000056	XLOC_000056	CDC123	1:6195404-6232253	EC	EQ	OK	7.49245	9.0374	0.27047	0.390019	0.603	0.812207	no
XLOC_000057	XLOC_000057	CAMK1D	1:6257355-6478006	EC	EQ	OK	10.3209	2.20535	-2.22648	-3.27613	0.0002	0.00298135	yes
XLOC_000058	XLOC_000058	OPTN	1:6559299-6578617	EC	EQ	OK	9.81568	10.9226	0.154151	0.273275	0.741	0.888882	no
XLOC_000059	XLOC_000059	ENSGALG00000005870	1:6582222-6603252	EC	EQ	OK	1.46866	0.747431	-0.974488	-1.49555	0.05225	0.181188	no
XLOC_000060	XLOC_000060	PRPF18	1:6720860-6741870	EC	EQ	OK	2.91004	3.71528	0.352428	0.512411	0.4571	0.71178	no
XLOC_000061	XLOC_000061	ENSGALG00000027979	1:7235919-7236019	EC	EQ	NOTEST	0	0	0	0	1	1	no
XLOC_000062	XLOC_000062	HSPA14	1:7305885-7316801	EC	EQ	OK	3.79515	5.56307	0.551725	0.892803	0.2493	0.504021	no
XLOC_000063	XLOC_000063	SUV39H2	1:7318282-7338880	EC	EQ	OK	2.99231	2.69247	-0.152329	-0.22342	0.78385	0.910044	no
XLOC_000064	XLOC_000064	MEIG1	1:7339035-7344816	EC	EQ	NOTEST	0.296257	0.190565	-0.636565	0	1	1	no
XLOC_000065	XLOC_000065	C7ORF23	1:7358545-7390379	EC	EQ	OK	8.55431	4.5478	-0.911484	-0.733821	0.3834	0.647305	no
XLOC_000066	XLOC_000066	KIAA1324L	1:7422960-7518502	EC	EQ	OK	1.14604	0.356805	-1.68345	-2.28432	0.00195	0.0164722	yes
XLOC_000067	XLOC_000067	ENSGALG00000023801	1:7629905-7723748	EC	EQ	NOTEST	0.336114	0.253979	-0.40424	0	1	1	no
XLOC_000068	XLOC_000068	ENSGALG00000028689	1:7786732-7786851	EC	EQ	NOTEST	0	6.20049	inf	0	1	1	no
XLOC_000069	XLOC_000069	SEMA3D	1:8177103-8318907	EC	EQ	OK	1.22598	0.525911	-1.22104	-1.47272	0.06615	0.213911	no
XLOC_000070	XLOC_000070	SEMA3A	1:8522174-8855157	EC	EQ	OK	45.7441	47.3355	0.0493372	0.0494993	0.95175	0.98122	no
XLOC_000071	XLOC_000071	SEMA3E	1:9325095-9459193	EC	EQ	OK	1.63186	0.604468	-1.43278	-1.59694	0.00875	0.0497628	yes
XLOC_000072	XLOC_000072	PCLO	1:9561908-9881531	EC	EQ	NOTEST	0.171731	0.126027	-0.446414	0	1	1	no
XLOC_000073	XLOC_000073	CACNA2D1	1:10044513-10400399	EC	EQ	OK	0.904891	1.29561	0.517812	0.756989	0.31015	0.57248	no
XLOC_000074	XLOC_000074	HGF/SF	1:10471387-10534407	EC	EQ	OK	1.49625	0.549804	-1.44437	-1.77797	0.00515	0.033483	yes
XLOC_000075	XLOC_000075	SEMA3C	1:10867381-10986273	EC	EQ	OK	10.0985	16.2025	0.682067	0.801029	0.2227	0.476869	no
XLOC_000076	XLOC_000076	GNAT3	1:11086583-11113407	EC	EQ	NOTEST	0.185151	0.0616791	-1.58585	0	1	1	no
XLOC_000077	XLOC_000077	MAGI2	1:11930693-12230824	EC	EQ	OK	3.41871	6.99422	1.03271	1.39202	0.0377	0.143352	no
XLOC_000078	XLOC_000078	TMEM60	1:12314477-12318704	EC	EQ	OK	16.964	22.7404	0.422781	0.814061	0.36245	0.62743	no
XLOC_000079	XLOC_000079	PION	1:12486934-12534529	EC	EQ	OK	2.54421	3.44544	0.437468	0.711196	0.35115	0.616111	no
XLOC_000080	XLOC_000080	FGL2	1:12549066-12605350	EC	EQ	NOTEST	0.425942	0.425525	-0.00141403	0	1	1	no
XLOC_000081	XLOC_000081	FAM185A	1:12607529-12647356	EC	EQ	OK	0.956177	0.837554	-0.191094	-0.232724	0.7315	0.883979	no
XLOC_000082	XLOC_000082	P37NB	1:12647568-12735694	EC	EQ	NOTEST	0.307679	0.0802339	-1.93914	0	1	1	no
XLOC_000083	XLOC_000083	ENSGALG00000008288	1:12647568-12735694	EC	EQ	OK	0.809606	1.36767	0.756429	0.90628	0.18885	0.431478	no
XLOC_000084	XLOC_000084	PMPCB	1:12778147-12786817	EC	EQ	OK	17.5175	25.1261	0.520391	0.917153	0.27295	0.529974	no
XLOC_000085	XLOC_000085	PSMC2	1:12804485-12811505	EC	EQ	OK	45.17	76.7682	0.765144	1.30121	0.14865	0.370198	no
XLOC_000086	XLOC_000086	MLL5	1:13575017-13719647	EC	EQ	OK	12.5133	13.8035	0.141576	0.0757723	0.8967	0.958714	no
XLOC_000087	XLOC_000087	PUS7	1:13788330-13809897	EC	EQ	OK	3.74921	4.0479	0.110587	0.160782	0.808	0.921112	no
XLOC_000088	XLOC_000088	RINT1	1:13810272-13823862	EC	EQ	OK	1.68252	1.88895	0.16696	0.207455	0.752	0.895024	no
XLOC_000089	XLOC_000089	ENSGALG00000028868	1:13810272-13823862	EC	EQ	NOTEST	9.63434	15.1937	0.657212	0	1	1	no
XLOC_000090	XLOC_000090	CDHR3	1:13960600-13995845	EC	EQ	NOTEST	0.267196	0.416318	0.63979	0	1	1	no
XLOC_000091	XLOC_000091	PIK3CG	1:14213410-14241547	EC	EQ	OK	3.3682	6.62139	0.975153	1.41177	0.0467	0.167032	no
XLOC_000092	XLOC_000092	PRKAR2B	1:14328389-14346800	EC	EQ	NOTEST	0.684713	0.537404	-0.349493	0	1	1	no
XLOC_000093	XLOC_000093	HBP1	1:14356758-14367631	EC	EQ	OK	7.95598	7.56534	-0.0726352	-0.115316	0.8774	0.950166	no
XLOC_000094	XLOC_000094	GPR22	1:14369254-14563663	EC	EQ	NOTEST	0.304975	0.138349	-1.14038	0	1	1	no
XLOC_000095	XLOC_000095	DUS4L	1:14369254-14563663	EC	EQ	OK	2.38285	1.78384	-0.417705	-0.162673	0.8137	0.923776	no
XLOC_000096	XLOC_000096	BCAP29	1:14567819-14591310	EC	EQ	OK	12.2446	13.5912	0.150532	0.245934	0.74715	0.89261	no
XLOC_000097	XLOC_000097	SLC26A4	1:14597268-14618545	EC	EQ	NOTEST	0.167117	0.164607	-0.0218297	0	1	1	no
XLOC_000098	XLOC_000098	CBLL1	1:14621477-14642808	EC	EQ	OK	2.13327	2.32996	0.127238	0.172326	0.78305	0.90978	no
XLOC_000099	XLOC_000099	DLD	1:14666133-14679904	EC	EQ	OK	8.80593	12.6576	0.523457	0.794843	0.2721	0.529004	no
XLOC_000100	XLOC_000100	ERGIC2	1:14777555-14800582	EC	EQ	OK	10.3862	14.7813	0.509104	0.705606	0.3073	0.569288	no
XLOC_000101	XLOC_000101	ENSGALG00000023625	1:14898787-14902728	EC	EQ	NOTEST	0.235921	0	-inf	0	1	1	no
XLOC_000102	XLOC_000102	SLC2A13	1:14916516-15054085	EC	EQ	NOTEST	0.864765	0.566775	-0.609532	0	1	1	no
XLOC_000103	XLOC_000103	ABCD2	1:15080339-15126895	EC	EQ	OK	1.114	1.78382	0.679216	0.999549	0.1606	0.38929	no
XLOC_000104	XLOC_000104	KIF21A	1:15150169-15234468	EC	EQ	OK	4.26148	9.03848	1.08473	1.47488	0.0324	0.128537	no
XLOC_000105	XLOC_000105	ENSGALG00000007043	1:15235834-15281162	EC	EQ	NOTEST	0.159444	0.187458	0.233517	0	1	1	no
XLOC_000106	XLOC_000106	CPNE8	1:15306093-15402789	EC	EQ	NOTEST	0.485913	0.318387	-0.609915	0	1	1	no
XLOC_000107	XLOC_000107	TPRKB	1:15491429-15501051	EC	EQ	OK	3.51117	5.27809	0.588064	0.636688	0.3836	0.647462	no
XLOC_000108	XLOC_000108	GTSE1	1:15509091-15520120	EC	EQ	OK	2.96303	1.31818	-1.16853	-1.74004	0.0271	0.113226	no
XLOC_000109	XLOC_000109	TRMU	1:15520695-15532337	EC	EQ	OK	3.13614	3.30281	0.0747029	0.109123	0.8729	0.94842	no
XLOC_000110	XLOC_000110	GRAMD4	1:15735374-15812307	EC	EQ	OK	3.96726	13.3661	1.75236	2.11956	0.0013	0.0122123	yes
XLOC_000111	XLOC_000111	ENSGALG00000006986	1:15831324-15842323	EC	EQ	NOTEST	0.125206	0	-inf	0	1	1	no
XLOC_000112	XLOC_000112	TBC1D22A	1:15997491-16152675	EC	EQ	OK	3.96042	5.57626	0.493645	0.627787	0.2925	0.552645	no
XLOC_000113	XLOC_000113	FAM19A5	1:16987070-17299542	EC	EQ	NOTEST	0.277171	0	-inf	0	1	1	no
XLOC_000114	XLOC_000114	ENSGALG00000026681	1:16987070-17299542	EC	EQ	NOTEST	0	0	0	0	1	1	no
XLOC_000115	XLOC_000115	ZBED4	1:18627162-18632504	EC	EQ	OK	3.63106	4.80064	0.402836	0.622363	0.3994	0.661692	no
XLOC_000116	XLOC_000116	CRELD2	1:18657757-18668817	EC	EQ	OK	11.2895	7.34535	-0.620076	-1.0072	0.1897	0.432471	no
XLOC_000117	XLOC_000117	MOV10L1	1:19894578-19925776	EC	EQ	OK	0.436628	3.15371	2.85257	3.68011	5e-05	0.000959543	yes
XLOC_000118	XLOC_000118	PANX2	1:19947198-19967662	EC	EQ	OK	2.57746	4.92781	0.934997	1.36298	0.0489	0.172794	no
XLOC_000119	XLOC_000119	TRABD	1:20004477-20037661	EC	EQ	OK	4.99457	8.85082	0.82545	1.12733	0.1005	0.284976	no
XLOC_000120	XLOC_000120	SELO	1:20071620-20084350	EC	EQ	NOTEST	0.81982	0.961262	0.229621	0	1	1	no
XLOC_000121	XLOC_000121	ZNF800	1:20644894-20659015	EC	EQ	OK	0.789151	0.482955	-0.708412	-0.802886	0.17135	0.405761	no
XLOC_000122	XLOC_000122	GRM8	1:20700731-21020127	EC	EQ	NOTEST	0.213215	0.0759075	-1.49	0	1	1	no
XLOC_000123	XLOC_000123	POT1	1:21513822-21575759	EC	EQ	OK	1.38461	1.72088	0.313668	0.423598	0.5218	0.760098	no
XLOC_000124	XLOC_000124	GPR37	1:21614382-21629956	EC	EQ	NOTEST	0.697742	0.1628	-2.09959	0	1	1	no
XLOC_000125	XLOC_000125	WASL	1:21980329-22030621	EC	EQ	OK	4.57551	5.19763	0.183919	0.245588	0.69515	0.86535	no
XLOC_000126	XLOC_000126	NDUFA5	1:22078541-22084456	EC	EQ	OK	5.67941	7.9115	0.478212	0.655347	0.3114	0.573875	no
XLOC_000127	XLOC_000127	ENSGALG00000028064	1:22078541-22084456	EC	EQ	NOTEST	0	0	0	0	1	1	no
XLOC_000128	XLOC_000128	IQUB	1:22086125-22106344	EC	EQ	NOTEST	0.46206	0.399808	-0.208773	0	1	1	no
XLOC_000129	XLOC_000129	ATP6AP1	1:22120621-22168143	EC	EQ	OK	5.69282	3.5764	-0.670638	-0.87478	0.1636	0.393986	no
XLOC_000130	XLOC_000130	SLC13A1	1:22194830-22218981	EC	EQ	NOTEST	0.0181577	0.0616533	1.7636	0	1	1	no
XLOC_000131	XLOC_000131	CADPS2	1:22359459-22601087	EC	EQ	OK	2.44548	1.36669	-0.83943	-1.18596	0.08395	0.252013	no
XLOC_000132	XLOC_000132	FEZF1	1:22608522-22610729	EC	EQ	NOTEST	0.0521769	0.0295272	-0.821364	0	1	1	no
XLOC_000133	XLOC_000133	AASS	1:22638790-22669004	EC	EQ	NOTEST	0.283878	0.299137	0.0755344	0	1	1	no
XLOC_000134	XLOC_000134	ENSGALG00000026138	1:22669169-22806015	EC	EQ	OK	7.36528	0	-inf	-nan	0.2454	0.501031	no
XLOC_000135	XLOC_000135	FAM3C	1:22979820-23183320	EC	EQ	OK	3.59253	4.38033	0.286039	0.377486	0.58555	0.801639	no
XLOC_000136	XLOC_000136	TSPAN12	1:23238308-23283097	EC	EQ	OK	3.10178	3.89542	0.32868	0.417275	0.4874	0.735298	no
XLOC_000137	XLOC_000137	ENSGALG00000009104	1:24064035-24111623	EC	EQ	NOTEST	0.899214	0.913345	0.0224953	0	1	1	no
XLOC_000138	XLOC_000138	CORTBP2	1:24245070-24320202	EC	EQ	OK	1.37249	3.09244	1.17195	1.81807	0.0152	0.0744985	no
XLOC_000139	XLOC_000139	ENSGALG00000029113	1:24324799-24502386	EC	EQ	NOTEST	0.291934	0.290541	-0.00689964	0	1	1	no
XLOC_000140	XLOC_000140	TFEC	1:25227677-25293992	EC	EQ	NOTEST	0.136822	0.134369	-0.0260908	0	1	1	no
XLOC_000141	XLOC_000141	PPP1R3A	1:26299343-26325360	EC	EQ	NOTEST	0.383428	0.189797	-1.0145	0	1	1	no
XLOC_000142	XLOC_000142	GPR85	1:26616353-26617466	EC	EQ	OK	0.808625	1.83544	1.18258	1.43234	0.07455	0.232803	no
XLOC_000143	XLOC_000143	gga-mir-1695	1:26663516-26663595	EC	EQ	OK	20.2641	126.973	2.64752	28.2029	0.27435	0.531565	no
XLOC_000144	XLOC_000144	C1H7ORF60	1:26718045-26740219	EC	EQ	OK	3.31492	5.127	0.629139	1.00329	0.18405	0.424005	no
XLOC_000145	XLOC_000145	TMEM168	1:26746467-26766742	EC	EQ	OK	3.27251	4.06557	0.313057	0.422374	0.50945	0.750886	no
XLOC_000146	XLOC_000146	DOCK4	1:26960377-27202897	EC	EQ	NOTEST	0.274274	0.491753	0.842315	0	1	1	no
XLOC_000147	XLOC_000147	ENSGALG00000009485	1:27224712-27678175	EC	EQ	OK	1.10325	1.77229	0.683858	0.161032	0.69685	0.866325	no
XLOC_000148	XLOC_000148	ENSGALG00000027876	1:27224712-27678175	EC	EQ	OK	1.88219	1.29688	-0.537375	-0.394893	0.47875	0.728559	no
XLOC_000149	XLOC_000149	THAP5	1:28392694-28399112	EC	EQ	OK	10.3229	13.173	0.351739	0.562285	0.45135	0.70676	no
XLOC_000150	XLOC_000150	PNPLA8	1:28473453-28508702	EC	EQ	OK	2.83986	3.20151	0.172934	0.232175	0.70945	0.872672	no
XLOC_000151	XLOC_000151	NRCAM	1:28525498-28668231	EC	EQ	OK	0.643723	1.72554	1.42254	1.7704	0.00425	0.029166	yes
XLOC_000152	XLOC_000152	CNTN1	1:28777010-28942648	EC	EQ	NOTEST	0.234984	0.225319	-0.060591	0	1	1	no
XLOC_000153	XLOC_000153	PDZRN4	1:28987764-29234095	EC	EQ	OK	0.737397	1.60287	1.12014	1.7989	0.04915	0.173475	no
XLOC_000154	XLOC_000154	PPHLN1	1:29528944-29590293	EC	EQ	OK	2.28705	2.06605	-0.146614	-0.212152	0.798	0.916158	no
XLOC_000155	XLOC_000155	IRAK4	1:30012703-30024156	EC	EQ	OK	2.42031	1.97393	-0.294117	-0.434063	0.5572	0.784324	no
XLOC_000156	XLOC_000156	TMEM117	1:30058953-30253610	EC	EQ	NOTEST	0.244392	0.368433	0.592208	0	1	1	no
XLOC_000157	XLOC_000157	ENSGALG00000009603	1:30472446-30476317	EC	EQ	NOTEST	0.141993	0.214436	0.594725	0	1	1	no
XLOC_000158	XLOC_000158	ANO6	1:30541565-30613151	EC	EQ	NOTEST	0.400794	0.288747	-0.473055	0	1	1	no
XLOC_000159	XLOC_000159	ARID2	1:30694895-30801451	EC	EQ	OK	2.48451	3.36038	0.435662	0.572267	0.3548	0.619833	no
XLOC_000160	XLOC_000160	U1	1:30965097-30965257	EC	EQ	OK	4.54834	27.8508	2.61431	12.1951	0.24375	0.499773	no
XLOC_000161	XLOC_000161	ENSGALG00000025128	1:31272434-31272508	EC	EQ	NOTEST	0	0	0	0	1	1	no
XLOC_000162	XLOC_000162	XRCC6BP1	1:31384518-31391376	EC	EQ	OK	11.2762	17.1206	0.602457	1.26251	0.22045	0.47405	no
XLOC_000163	XLOC_000163	SLC16A7	1:31999957-32082280	EC	EQ	NOTEST	0.270154	0.529001	0.969489	0	1	1	no
XLOC_000164	XLOC_000164	USP15	1:32863933-32927887	EC	EQ	OK	4.24214	6.04512	0.510978	0.6946	0.2726	0.529584	no
XLOC_000165	XLOC_000165	MON2	1:32942076-33016611	EC	EQ	OK	3.60231	3.60456	0.000902102	0.00143646	0.99845	0.998946	no
XLOC_000166	XLOC_000166	gga-let-7i	1:33019229-33019319	EC	EQ	OK	666.836	928.24	0.477166	24.1368	0.4582	0.712501	no
XLOC_000167	XLOC_000167	TMEM5	1:33355624-33367245	EC	EQ	OK	6.00726	9.31335	0.632594	1.04895	0.17985	0.418123	no
XLOC_000168	XLOC_000168	SRGAP1	1:33468636-33541359	EC	EQ	OK	7.38026	8.4113	0.188658	0.253017	0.7141	0.875416	no
XLOC_000169	XLOC_000169	XPOT	1:33569893-33591982	EC	EQ	OK	20.4604	46.4577	1.18309	1.51672	0.03425	0.133811	no
XLOC_000170	XLOC_000170	TBK1	1:33602179-33625163	EC	EQ	OK	9.95675	9.02452	-0.141823	-0.186131	0.77675	0.906696	no
XLOC_000171	XLOC_000171	RASSF3	1:33676051-33726396	EC	EQ	OK	20.0039	26.1248	0.385136	0.460623	0.4781	0.727992	no
XLOC_000172	XLOC_000172	TBC1D30	1:33753624-33804505	EC	EQ	NOTEST	0.473617	0.250714	-0.91768	0	1	1	no
XLOC_000173	XLOC_000173	LEMD3	1:33898088-33943779	EC	EQ	OK	3.11249	3.89229	0.322553	0.504862	0.5225	0.760641	no
XLOC_000174	XLOC_000174	MSRB3	1:33949838-34029987	EC	EQ	OK	6.22547	7.65234	0.297719	0.387357	0.52285	0.760894	no
XLOC_000175	XLOC_000175	HMGA2	1:34166920-34174234	EC	EQ	OK	81.776	108.677	0.410294	5.96465	0.55815	0.784768	no
XLOC_000176	XLOC_000176	HELB	1:34376317-34554204	EC	EQ	OK	3.23122	3.54698	0.134513	0.11437	0.8571	0.942011	no
XLOC_000177	XLOC_000177	CAND1	1:34744580-34769307	EC	EQ	OK	12.4452	20.1655	0.696299	0.915783	0.184	0.423987	no
XLOC_000178	XLOC_000178	DYRK2	1:34859793-34873443	EC	EQ	OK	3.61317	9.44304	1.38599	1.8783	0.0137	0.0692182	no
XLOC_000179	XLOC_000179	RAP1B	1:35173229-35206537	EC	EQ	OK	9.46271	15.9093	0.749549	0.858329	0.1531	0.377715	no
XLOC_000180	XLOC_000180	NUP107	1:35208344-35233387	EC	EQ	OK	8.95165	13.0892	0.548147	0.910948	0.2491	0.503819	no
XLOC_000181	XLOC_000181	SLC35E3	1:35234299-35239841	EC	EQ	OK	14.4882	21.1195	0.543699	0.723192	0.29005	0.549856	no
XLOC_000182	XLOC_000182	MDM2	1:35255753-35272605	EC	EQ	OK	5.92377	9.30062	0.650812	0.833062	0.2358	0.491699	no
XLOC_000183	XLOC_000183	CPSF6	1:35343615-35368673	EC	EQ	OK	16.7048	22.4871	0.428835	0.727018	0.3767	0.640899	no
XLOC_000184	XLOC_000184	LYZ	1:35383274-35387002	EC	EQ	NOTEST	0.315311	0	-inf	0	1	1	no
XLOC_000185	XLOC_000185	GAS41	1:35387340-35392074	EC	EQ	OK	3.20885	4.33108	0.432671	0.592801	0.3553	0.620312	no
XLOC_000186	XLOC_000186	FRS2	1:35441390-35452629	EC	EQ	OK	1.84217	2.57276	0.481915	0.638089	0.3574	0.622307	no
XLOC_000187	XLOC_000187	CCT2	1:35461550-35477625	EC	EQ	OK	12.4114	25.5647	1.04249	1.38265	0.06165	0.203765	no
XLOC_000188	XLOC_000188	ENSGALG00000010018	1:35479653-35487259	EC	EQ	NOTEST	0.216255	0.0480747	-2.16938	0	1	1	no
XLOC_000189	XLOC_000189	RAB3IP	1:35529405-35552084	EC	EQ	OK	4.05542	5.815	0.519929	0.735402	0.2896	0.549434	no
XLOC_000190	XLOC_000190	C12ORF28	1:35554523-35597127	EC	EQ	NOTEST	0.15624	0.0797293	-0.970584	0	1	1	no
XLOC_000191	XLOC_000191	ENSGALG00000019351	1:35615164-35623440	EC	EQ	NOTEST	0.322177	0.0729289	-2.14329	0	1	1	no
XLOC_000192	XLOC_000192	CNOT2	1:35732575-35772021	EC	EQ	OK	5.26455	8.44584	0.68193	0.994465	0.14925	0.371309	no
XLOC_000193	XLOC_000193	KCNMB4	1:35777090-35789456	EC	EQ	NOTEST	0.104632	0.197798	0.918706	0	1	1	no
XLOC_000194	XLOC_000194	LGR5	1:36192579-36280194	EC	EQ	OK	46.218	4.72906	-3.28883	-3.52313	0.0001	0.00171099	yes
XLOC_000195	XLOC_000195	TMEM19	1:36352624-36370277	EC	EQ	OK	2.57771	3.04918	0.242328	0.328808	0.605	0.813216	no
XLOC_000196	XLOC_000196	RAB21	1:36392190-36404450	EC	EQ	OK	7.8231	8.84359	0.176891	0.254953	0.70405	0.869871	no
XLOC_000197	XLOC_000197	TBC1D15	1:36415500-36445660	EC	EQ	OK	2.9549	4.31711	0.546954	0.707347	0.24275	0.498755	no
XLOC_000198	XLOC_000198	TPH2	1:36452944-36527543	EC	EQ	OK	0.950078	2.98733	1.65274	2.36971	0.00285	0.0217107	yes
XLOC_000199	XLOC_000199	ENSGALG00000026925	1:36547313-36568204	EC	EQ	NOTEST	0.350727	0.388692	0.148277	0	1	1	no
XLOC_000200	XLOC_000200	TRHDE	1:36575948-36791862	EC	EQ	NOTEST	0.114298	0.130145	0.187317	0	1	1	no
XLOC_000201	XLOC_000201	GLIPR1L2	1:37704464-37713667	EC	EQ	NOTEST	0.110793	0.0231265	-2.26026	0	1	1	no
XLOC_000202	XLOC_000202	GLIPR1	1:37716013-37721518	EC	EQ	NOTEST	0.136095	0	-inf	0	1	1	no
XLOC_000203	XLOC_000203	GLIPR1	1:37725075-37732707	EC	EQ	NOTEST	0.129767	0.0627101	-1.04915	0	1	1	no
XLOC_000204	XLOC_000204	ZDHHC17	1:38093521-38160208	EC	EQ	OK	2.48149	2.75003	0.148237	0.196331	0.7549	0.896463	no
XLOC_000205	XLOC_000205	NAV3	1:38593309-38850635	EC	EQ	NOTEST	0.477051	0.131443	-1.85971	0	1	1	no
XLOC_000206	XLOC_000206	SYT1	1:39159692-39381692	EC	EQ	NOTEST	0.312916	0.484184	0.629781	0	1	1	no
XLOC_000207	XLOC_000207	ENSGALG00000025913	1:39497292-39614667	EC	EQ	NOTEST	2.37591	0	-inf	0	1	1	no
XLOC_000208	XLOC_000208	RPS16	1:39679924-39685489	EC	EQ	OK	47.8254	66.351	0.472343	0.471273	0.4614	0.714939	no
XLOC_000209	XLOC_000209	OTOGL	1:39690269-39781595	EC	EQ	NOTEST	0.0745037	0.163075	1.13015	0	1	1	no
XLOC_000210	XLOC_000210	PTPRQ	1:39799900-39912354	EC	EQ	NOTEST	0.162557	0.0944313	-0.783612	0	1	1	no
XLOC_000211	XLOC_000211	MYF6	1:39927238-39928682	EC	EQ	NOTEST	0.296033	0.0891476	-1.73149	0	1	1	no
XLOC_000212	XLOC_000212	MYF5	1:39931916-39937449	EC	EQ	NOTEST	0.0949593	0.115257	0.27947	0	1	1	no
XLOC_000213	XLOC_000213	ENSGALG00000026143	1:39952305-39952416	EC	EQ	NOTEST	6.87768	0	-inf	0	1	1	no
XLOC_000214	XLOC_000214	ACSS3	1:40046031-40124146	EC	EQ	OK	1.29699	1.66822	0.363143	0.479465	0.5053	0.74809	no
XLOC_000215	XLOC_000215	METTL25	1:40612559-40678658	EC	EQ	OK	1.02937	1.19605	0.216512	0.227123	0.766	0.901578	no
XLOC_000216	XLOC_000216	TMTC2	1:40841111-40982358	EC	EQ	NOTEST	0.561944	0.787206	0.486315	0	1	1	no
XLOC_000217	XLOC_000217	LRRIQ1	1:41634099-41739813	EC	EQ	NOTEST	0.084576	0.0760357	-0.153573	0	1	1	no
XLOC_000218	XLOC_000218	ALX1	1:41746968-41769781	EC	EQ	NOTEST	0.0894213	0.0589235	-0.601775	0	1	1	no
XLOC_000219	XLOC_000219	NTS	1:42055608-42070038	EC	EQ	NOTEST	0.12647	0.0663972	-0.929599	0	1	1	no
XLOC_000220	XLOC_000220	C12ORF29	1:42677858-42686035	EC	EQ	OK	2.41718	3.57422	0.564301	0.861428	0.2386	0.494634	no
XLOC_000221	XLOC_000221	TMTC3	1:42746785-42795282	EC	EQ	OK	10.4315	10.3721	-0.00823496	-0.0126417	0.98845	0.993912	no
XLOC_000222	XLOC_000222	GGA.15634	1:44274202-44277390	EC	EQ	NOTEST	0	0	0	0	1	1	no
XLOC_000223	XLOC_000223	PLEKHG7	1:44471026-44489240	EC	EQ	NOTEST	0.190134	0.194267	0.0310271	0	1	1	no
XLOC_000224	XLOC_000224	ENSGALG00000011285	1:44689939-44713611	EC	EQ	OK	48.6662	31.8246	-0.612776	-0.733477	0.3257	0.590151	no
XLOC_000225	XLOC_000225	ENSGALG00000011293	1:44744811-44758011	EC	EQ	OK	21.0562	27.8334	0.402568	0.276493	0.7026	0.869172	no
XLOC_000226	XLOC_000226	SOCS2	1:44764152-44768210	EC	EQ	OK	123.209	31.0768	-1.9872	-4.11614	0.00025	0.00355315	yes
XLOC_000227	XLOC_000227	CRADD	1:44775334-44851153	EC	EQ	OK	3.98984	3.72338	-0.0997157	-0.138311	0.8307	0.931042	no
XLOC_000228	XLOC_000228	PLXNC1	1:44935662-45004675	EC	EQ	OK	2.66685	2.5778	-0.0489972	-0.0695321	0.91525	0.966424	no
XLOC_000229	XLOC_000229	SNAPC3	1:45113074-45115703	EC	EQ	OK	2.6991	2.41585	-0.159948	-0.24104	0.74495	0.891374	no
XLOC_000230	XLOC_000230	VEZT	1:45323663-45357431	EC	EQ	OK	4.02831	6.07493	0.592693	0.900477	0.21015	0.460588	no
XLOC_000231	XLOC_000231	METAP2	1:45406752-45421533	EC	EQ	OK	25.8124	30.7428	0.252182	0.369217	0.61855	0.820353	no
XLOC_000232	XLOC_000232	SNRPF	1:45536658-45538026	EC	EQ	OK	53.3676	53.2838	-0.00226799	-0.00710017	0.99445	0.996313	no
XLOC_000233	XLOC_000233	AMDHD1	1:45540151-45563377	EC	EQ	NOTEST	0.22603	0.211026	-0.0990918	0	1	1	no
XLOC_000234	XLOC_000234	ELK3	1:45621782-45655886	EC	EQ	OK	7.05277	4.26532	-0.725536	-1.01291	0.12225	0.324468	no
XLOC_000235	XLOC_000235	C12ORF63	1:45772310-45805255	EC	EQ	NOTEST	0.121307	0.079724	-0.605583	0	1	1	no
XLOC_000236	XLOC_000236	NEDD1	1:45882936-45906764	EC	EQ	OK	4.23822	5.71692	0.431778	0.678176	0.36955	0.634378	no
XLOC_000237	XLOC_000237	gga-mir-1691	1:46087389-46087480	EC	EQ	NOTEST	46.7067	29.1339	-0.680933	0	1	1	no
XLOC_000238	XLOC_000238	RMST_6	1:46128769-46128971	EC	EQ	NOTEST	1.56554	3.35694	1.10048	0	1	1	no
XLOC_000239	XLOC_000239	RMST_7	1:46130936-46131200	EC	EQ	OK	4.35417	1.56012	-1.48074	-2.32348	0.29145	0.551524	no
XLOC_000240	XLOC_000240	RMST_8	1:46150494-46150656	EC	EQ	NOTEST	4.33561	0	-inf	0	1	1	no
XLOC_000241	XLOC_000241	RMST_9	1:46150800-46150993	EC	EQ	NOTEST	0	3.89204	inf	0	1	1	no
XLOC_000242	XLOC_000242	gga-mir-135a-2	1:46153501-46153610	EC	EQ	NOTEST	0	0	0	0	1	1	no
XLOC_000243	XLOC_000243	TMPO	1:46488736-46510905	EC	EQ	OK	33.6708	21.9518	-0.617161	-0.691137	0.2584	0.513164	no
XLOC_000244	XLOC_000244	SLC25A3	1:46514909-46525548	EC	EQ	OK	130.424	248.075	0.927567	0.955578	0.2088	0.459111	no
XLOC_000245	XLOC_000245	SNORA53	1:46514909-46525548	EC	EQ	OK	13.7766	12.8648	-0.0987947	-0.00455494	0.2655	0.52149	no
XLOC_000246	XLOC_000246	APAF1	1:46537765-46565051	EC	EQ	OK	2.3224	6.01468	1.37287	1.75976	0.00585	0.0368757	yes
XLOC_000247	XLOC_000247	ACTR6	1:47062432-47071267	EC	EQ	OK	23.6863	31.6727	0.419188	0.628047	0.39005	0.653258	no
XLOC_000248	XLOC_000248	SCYL2	1:47072483-47103883	EC	EQ	OK	1.81664	2.6281	0.532749	0.854383	0.2688	0.52519	no
XLOC_000249	XLOC_000249	SLC17A8	1:47112356-47141991	EC	EQ	NOTEST	0.171109	0.070151	-1.28638	0	1	1	no
XLOC_000250	XLOC_000250	FXR	1:47156726-47195707	EC	EQ	NOTEST	0.219417	0.246325	0.166887	0	1	1	no
XLOC_000251	XLOC_000251	GAS2L3	1:47200247-47214430	EC	EQ	OK	1.21472	0.602755	-1.01098	-1.3907	0.0589	0.197254	no
XLOC_000252	XLOC_000252	ANO4	1:47292274-47464213	EC	EQ	NOTEST	0.164304	0.108009	-0.605219	0	1	1	no
XLOC_000253	XLOC_000253	UTP20	1:47504996-47570785	EC	EQ	OK	1.62877	1.79146	0.137348	0.133458	0.8597	0.943204	no
XLOC_000254	XLOC_000254	CNOT4	1:47632991-47704208	EC	EQ	OK	3.4459	5.76773	0.743121	1.21444	0.11145	0.30549	no
XLOC_000255	XLOC_000255	ENSGALG00000011717	1:47722679-47743419	EC	EQ	NOTEST	0.701911	0.302428	-1.2147	0	1	1	no
XLOC_000256	XLOC_000256	WDR91	1:47762313-47777315	EC	EQ	OK	5.34841	6.50247	0.281878	0.475846	0.5459	0.776759	no
XLOC_000257	XLOC_000257	ARHGDIB	1:47844408-47852755	EC	EQ	OK	26.5793	29.671	0.158753	0.295946	0.74545	0.891601	no
XLOC_000258	XLOC_000258	ERP27	1:47853220-47871847	EC	EQ	NOTEST	0.250386	0.203953	-0.295918	0	1	1	no
XLOC_000259	XLOC_000259	MGP	1:47886139-47891373	EC	EQ	OK	71.8312	15.381	-2.22346	-4.99882	5e-05	0.000959543	yes
XLOC_000260	XLOC_000260	OC3	1:47894972-47900894	EC	EQ	NOTEST	0.0638725	0.101208	0.664052	0	1	1	no
XLOC_000261	XLOC_000261	ART4	1:47903203-47907797	EC	EQ	NOTEST	0.119425	0.168504	0.496678	0	1	1	no
XLOC_000262	XLOC_000262	C12orf69	1:47910023-47910701	EC	EQ	OK	1.34784	1.83398	0.444329	0.55597	0.56285	0.787711	no
XLOC_000263	XLOC_000263	WBP11	1:47916129-47924400	EC	EQ	OK	6.07848	7.46441	0.296318	0.470082	0.53135	0.766415	no
XLOC_000264	XLOC_000264	H2A-VII	1:47924628-47925018	EC	EQ	NOTEST	0	0	0	0	1	1	no
XLOC_000265	XLOC_000265	ENSGALG00000011747,H2B-I	1:47926958-48012156	EC	EQ	OK	19.2126	25.6847	0.418854	0.537072	0.5417	0.774047	no
XLOC_000266	XLOC_000266	H2B-I	1:48017423-48018082	EC	EQ	OK	1.62738	2.25624	0.471368	0.728255	0.53405	0.768202	no
XLOC_000267	XLOC_000267	HIST1H1C	1:48025515-48026285	EC	EQ	NOTEST	0.94632	0.588641	-0.684939	0	1	1	no
XLOC_000268	XLOC_000268	H2B-V	1:48027617-48027998	EC	EQ	OK	2.67972	3.86563	0.528622	1.00566	0.52345	0.761309	no
XLOC_000269	XLOC_000269	H3-I	1:48029447-48029858	EC	EQ	NOTEST	0.605039	0	-inf	0	1	1	no
XLOC_000270	XLOC_000270	H2A-VII	1:48032690-48033080	EC	EQ	NOTEST	0	0	0	0	1	1	no
XLOC_000271	XLOC_000271	APOLD1	1:48049291-48049969	EC	EQ	NOTEST	0.144744	0.313101	1.11313	0	1	1	no
XLOC_000272	XLOC_000272	DDX47	1:48057521-48066409	EC	EQ	OK	4.818	7.34791	0.608898	0.945168	0.1897	0.432471	no
XLOC_000273	XLOC_000273	GPRC5A	1:48080774-48086278	EC	EQ	NOTEST	0.114109	0.215865	0.91972	0	1	1	no
XLOC_000274	XLOC_000274	KIAA1467	1:48121704-48142084	EC	EQ	OK	3.62938	3.33186	-0.123393	-0.204847	0.797	0.915913	no
XLOC_000275	XLOC_000275	EMP1	1:48184763-48198006	EC	EQ	NOTEST	0.12717	0.114885	-0.146564	0	1	1	no
XLOC_000276	XLOC_000276	ATF7IP	1:48696273-48798716	EC	EQ	OK	4.87722	5.19054	0.0898266	0.120895	0.8631	0.944445	no
XLOC_000277	XLOC_000277	TTC26	1:48858862-48903879	EC	EQ	OK	4.83946	4.564	-0.0845488	-0.137169	0.8599	0.943235	no
XLOC_000278	XLOC_000278	UBN2	1:48916532-48964180	EC	EQ	OK	1.61161	1.83488	0.187183	0.291195	0.7062	0.871032	no
XLOC_000279	XLOC_000279	C7ORF55	1:48973388-48974713	EC	EQ	OK	3.39685	1.44296	-1.23517	-1.94593	0.058	0.195126	no
XLOC_000280	XLOC_000280	LUC7L2	1:48977565-49008936	EC	EQ	OK	20.9498	26.2954	0.327877	0.479735	0.51445	0.754685	no
XLOC_000281	XLOC_000281	ENSGALG00000019325	1:49029411-49037608	EC	EQ	NOTEST	0.132113	0.115951	-0.188261	0	1	1	no
XLOC_000282	XLOC_000282	POLDIP3	1:49039849-49053739	EC	EQ	OK	7.89498	11.5559	0.549621	0.782322	0.24615	0.501647	no
XLOC_000283	XLOC_000283	RRP7A	1:49057125-49060762	EC	EQ	OK	14.668	8.13403	-0.850626	-1.84863	0.07385	0.231215	no
XLOC_000284	XLOC_000284	SOCS1B	1:49093608-49094318	EC	EQ	OK	6.05139	3.41584	-0.825026	-1.38899	0.1516	0.375302	no
XLOC_000285	XLOC_000285	NFAM1	1:49108595-49112609	EC	EQ	NOTEST	0.246143	0.445725	0.856658	0	1	1	no
XLOC_000286	XLOC_000286	ENSGALG00000028511	1:49132164-49132271	EC	EQ	NOTEST	0	0	0	0	1	1	no
XLOC_000287	XLOC_000287	gga-mir-1581	1:49133040-49133126	EC	EQ	NOTEST	0	0	0	0	1	1	no
XLOC_000288	XLOC_000288	TCF20	1:49204024-49241902	EC	EQ	OK	4.49822	6.47639	0.525835	0.8959	0.2808	0.539119	no
XLOC_000289	XLOC_000289	CYP2D6	1:49264034-49274937	EC	EQ	OK	3.9113	6.99509	0.838695	1.30979	0.07875	0.241563	no
XLOC_000290	XLOC_000290	NAGA	1:49284425-49288732	EC	EQ	OK	4.59083	4.19496	-0.130098	-0.263058	0.7907	0.913036	no
XLOC_000291	XLOC_000291	CENPM	1:49318355-49323050	EC	EQ	OK	10.5149	4.57626	-1.20019	-2.48782	0.042	0.154718	no
XLOC_000292	XLOC_000292	TNFRSF13C	1:49333003-49334611	EC	EQ	NOTEST	0.406056	0.124919	-1.70069	0	1	1	no
XLOC_000293	XLOC_000293	ENSGALG00000027568	1:49344318-49350086	EC	EQ	NOTEST	0.812535	0.557281	-0.544026	0	1	1	no
XLOC_000294	XLOC_000294	NHP2L1	1:49374130-49414321	EC	EQ	OK	19.2783	17.3912	-0.148626	-0.1639	0.80745	0.920936	no
XLOC_000295	XLOC_000295	DESI1	1:49428892-49442304	EC	EQ	OK	11.9076	16.9027	0.505364	0.747712	0.3101	0.572405	no
XLOC_000296	XLOC_000296	PMM1	1:49444136-49449396	EC	EQ	OK	5.456	12.7742	1.22731	1.37112	0.0423	0.155491	no
XLOC_000297	XLOC_000297	POLR3H	1:49458573-49465331	EC	EQ	OK	6.52891	6.85013	0.0692897	0.124154	0.8832	0.952881	no
XLOC_000298	XLOC_000298	PHF5A	1:49486126-49492429	EC	EQ	OK	25.1176	29.5137	0.232683	0.35414	0.62335	0.82307	no
XLOC_000299	XLOC_000299	TOB2	1:49497082-49503880	EC	EQ	OK	3.31336	5.49638	0.730185	1.1693	0.11835	0.317802	no
XLOC_000300	XLOC_000300	ENSGALG00000028594	1:49508848-49508954	EC	EQ	NOTEST	7.98653	9.03926	0.178636	0	1	1	no
XLOC_000301	XLOC_000301	RANGAP1	1:49591686-49610827	EC	EQ	OK	12.5806	21.3152	0.760678	1.17507	0.1286	0.335864	no
XLOC_000302	XLOC_000302	CHADL	1:49611934-49615544	EC	EQ	OK	2.18676	1.86971	-0.22598	-0.480671	0.6782	0.855994	no
XLOC_000303	XLOC_000303	ST13	1:49763851-49783636	EC	EQ	OK	20.1844	26.1321	0.372577	0.456226	0.48025	0.729721	no
XLOC_000304	XLOC_000304	SLC25A17	1:49784854-49804765	EC	EQ	OK	5.36676	3.83463	-0.484962	-0.68617	0.2978	0.558295	no
XLOC_000305	XLOC_000305	MKL1	1:49889270-49918328	EC	EQ	OK	2.64335	5.11917	0.953543	1.16303	0.05585	0.190105	no
XLOC_000306	XLOC_000306	7SK	1:50354164-50354490	EC	EQ	NOTEST	0.699499	0	-inf	0	1	1	no
XLOC_000307	XLOC_000307	RPS19BP1	1:50448546-50450694	EC	EQ	OK	8.6599	9.27321	0.0987182	0.173797	0.8408	0.93518	no
XLOC_000308	XLOC_000308	RPL3	1:50548763-50554568	EC	EQ	OK	682.507	954.518	0.483928	0.598988	0.5266	0.763318	no
XLOC_000309	XLOC_000309	snoU83B	1:50548763-50554568	EC	EQ	OK	412.49	127.43	-1.69465	-0.0335751	0.0761	0.236082	no
XLOC_000310	XLOC_000310	PDGFB	1:50582286-50594411	EC	EQ	NOTEST	0.0892842	0.0898372	0.00890828	0	1	1	no
XLOC_000311	XLOC_000311	CBX7	1:50609570-50619165	EC	EQ	NOTEST	0.656617	0.385955	-0.766619	0	1	1	no
XLOC_000312	XLOC_000312	NPTXR	1:50627426-50649375	EC	EQ	NOTEST	1.35029	1.14725	-0.235083	0	1	1	no
XLOC_000313	XLOC_000313	DNAL4	1:50651897-50656141	EC	EQ	OK	5.29865	5.99583	0.178333	0.291881	0.7094	0.872646	no
XLOC_000314	XLOC_000314	ENSGALG00000012204	1:50658260-50664465	EC	EQ	NOTEST	0.501333	0.265398	-0.917615	0	1	1	no
XLOC_000315	XLOC_000315	SUN2	1:50665624-50671951	EC	EQ	OK	5.25735	4.70771	-0.159309	-0.333437	0.73315	0.884929	no
XLOC_000316	XLOC_000316	ENSGALG00000012217	1:50673665-50690868	EC	EQ	OK	13.4671	9.95349	-0.436169	-0.168254	0.8171	0.924925	no
XLOC_000317	XLOC_000317	JOSD1	1:50691652-50706357	EC	EQ	OK	3.04988	4.19097	0.458533	0.270165	0.7382	0.887567	no
XLOC_000318	XLOC_000318	DMC1	1:50719185-50733066	EC	EQ	NOTEST	0.341937	0.280795	-0.284217	0	1	1	no
XLOC_000319	XLOC_000319	DDX17	1:50734153-50759412	EC	EQ	OK	49.4295	55.5084	0.167334	0.175341	0.8245	0.928138	no
XLOC_000320	XLOC_000320	ENSGALG00000012252	1:50766995-50767887	EC	EQ	NOTEST	0.242151	0.243328	0.00699593	0	1	1	no
XLOC_000321	XLOC_000321	CKIR2.3	1:50770321-50773091	EC	EQ	NOTEST	0.280305	0.237012	-0.242041	0	1	1	no
XLOC_000322	XLOC_000322	CSNK1E	1:50788490-50804577	EC	EQ	OK	26.7422	25.7614	-0.0539104	-0.101921	0.9116	0.965201	no
XLOC_000323	XLOC_000323	TMEM184B	1:50807010-50832630	EC	EQ	OK	17.4931	22.2862	0.349367	0.513866	0.5093	0.750812	no
XLOC_000324	XLOC_000324	PLA2G6	1:50836413-50855413	EC	EQ	OK	3.02528	4.0512	0.421281	0.600837	0.36525	0.630165	no
XLOC_000325	XLOC_000325	BAIAP2L2	1:50856305-50864314	EC	EQ	NOTEST	0.405504	0.480739	0.245538	0	1	1	no
XLOC_000326	XLOC_000326	SLC16A3	1:50865711-50873377	EC	EQ	NOTEST	0.170029	0.303912	0.837878	0	1	1	no
XLOC_000327	XLOC_000327	SOX10	1:50911764-50921215	EC	EQ	NOTEST	0.239355	0.192103	-0.317273	0	1	1	no
XLOC_000328	XLOC_000328	C22ORF23	1:50927712-50931077	EC	EQ	NOTEST	0.784071	0.689761	-0.184889	0	1	1	no
XLOC_000329	XLOC_000329	ANKRD54	1:50963688-50970673	EC	EQ	OK	5.13823	7.4464	0.535272	0.915793	0.2551	0.509323	no
XLOC_000330	XLOC_000330	ENSGALG00000019312	1:50983575-50984295	EC	EQ	NOTEST	0.50005	0.569958	0.188784	0	1	1	no
XLOC_000331	XLOC_000331	ENSGALG00000012416	1:51000074-51005700	EC	EQ	NOTEST	0.578546	0.265958	-1.12123	0	1	1	no
XLOC_000332	XLOC_000332	ENSGALG00000012419	1:51007441-51009240	EC	EQ	NOTEST	0.191961	0.0978936	-0.971529	0	1	1	no
XLOC_000333	XLOC_000333	LGALS2	1:51050592-51062352	EC	EQ	NOTEST	1.22661	0.696448	-0.816591	0	1	1	no
XLOC_000334	XLOC_000334	CARD10	1:51083235-51095519	EC	EQ	NOTEST	0.229459	0.230309	0.00533677	0	1	1	no
XLOC_000335	XLOC_000335	MFNG	1:51099651-51110327	EC	EQ	NOTEST	0.378334	0.0952087	-1.99049	0	1	1	no
XLOC_000336	XLOC_000336	ELFN2	1:51176829-51179256	EC	EQ	NOTEST	0.147401	0.0699382	-1.0756	0	1	1	no
XLOC_000337	XLOC_000337	RAC2	1:51257449-51266551	EC	EQ	NOTEST	0.944683	0.399644	-1.24111	0	1	1	no
XLOC_000338	XLOC_000338	SS3R	1:51269603-51275038	EC	EQ	OK	6.86608	6.26756	-0.131583	-0.210503	0.7749	0.906024	no
XLOC_000339	XLOC_000339	C1QTNF6	1:51283693-51289313	EC	EQ	OK	44.0483	20.574	-1.09827	-1.33641	0.06275	0.20625	no
XLOC_000340	XLOC_000340	IL2RB	1:51302271-51314508	EC	EQ	OK	0.886182	1.79474	1.0181	1.38247	0.05225	0.181188	no
XLOC_000341	XLOC_000341	TMPRSS6	1:51317876-51335342	EC	EQ	NOTEST	0.172246	0.120996	-0.509512	0	1	1	no
XLOC_000342	XLOC_000342	TST	1:51355165-51362344	EC	EQ	OK	15.2317	20.3636	0.41891	1.00687	0.37525	0.639512	no
XLOC_000343	XLOC_000343	C22ORF33	1:51362971-51367986	EC	EQ	NOTEST	0.428565	0.1158	-1.88787	0	1	1	no
XLOC_000344	XLOC_000344	PVALB1	1:51455039-51463393	EC	EQ	NOTEST	0.370792	0.211219	-0.811875	0	1	1	no
XLOC_000345	XLOC_000345	IFT27	1:51472386-51480058	EC	EQ	OK	1.62749	1.75202	0.106368	0.148081	0.85495	0.94136	no
XLOC_000346	XLOC_000346	CACNG2	1:51497129-51548816	EC	EQ	NOTEST	0.417173	0.375761	-0.15083	0	1	1	no
XLOC_000347	XLOC_000347	EIF3D	1:51555103-51562485	EC	EQ	OK	144.478	273.324	0.919757	1.23271	0.165	0.396252	no
XLOC_000348	XLOC_000348	FOXRED2	1:51563000-51571061	EC	EQ	OK	1.97021	1.78882	-0.139345	-0.216477	0.7948	0.914865	no
XLOC_000349	XLOC_000349	gga-mir-1742	1:51573091-51573174	EC	EQ	NOTEST	0	0	0	0	1	1	no
XLOC_000350	XLOC_000350	TXN2	1:51573275-51580717	EC	EQ	OK	30.6574	50.8839	0.730974	1.12917	0.12885	0.336313	no
XLOC_000351	XLOC_000351	MYH9	1:51598549-51666512	EC	EQ	OK	30.1063	32.3014	0.101531	0.128606	0.8728	0.948396	no
XLOC_000352	XLOC_000352	RBFOX2	1:51759799-51835231	EC	EQ	OK	1.74371	1.16372	-0.583419	-0.800928	0.38625	0.649757	no
XLOC_000353	XLOC_000353	MB	1:51849853-51853554	EC	EQ	NOTEST	0.557431	0.114392	-2.2848	0	1	1	no
XLOC_000354	XLOC_000354	ENSGALG00000028574	1:52346737-52347832	EC	EQ	NOTEST	0.0888651	0.0379462	-1.22766	0	1	1	no
XLOC_000355	XLOC_000355	LARGE	1:52524418-52799322	EC	EQ	OK	1.3271	0.84995	-0.642827	-0.888629	0.2593	0.514091	no
XLOC_000356	XLOC_000356	SYN3	1:52867137-53190177	EC	EQ	NOTEST	0.266191	0.924651	1.79645	0	1	1	no
XLOC_000357	XLOC_000357	BPIFC	1:53191323-53229791	EC	EQ	NOTEST	0.164831	0.125131	-0.397556	0	1	1	no
XLOC_000358	XLOC_000358	C22ORF28	1:53246993-53263950	EC	EQ	OK	8.34781	10.3434	0.309238	0.432447	0.52825	0.764353	no
XLOC_000359	XLOC_000359	PRDM4	1:53288886-53306248	EC	EQ	OK	7.96483	6.99963	-0.186365	-0.306517	0.68815	0.861428	no
XLOC_000360	XLOC_000360	MTERFD3	1:53593806-53595000	EC	EQ	NOTEST	0.8762	0.956433	0.126403	0	1	1	no
XLOC_000361	XLOC_000361	CKAP4	1:53861782-53873170	EC	EQ	OK	90.1825	50.9647	-0.823349	-0.855289	0.19255	0.436662	no
XLOC_000362	XLOC_000362	NUAK1	1:53895863-53944246	EC	EQ	OK	2.32256	1.76115	-0.399204	-0.539106	0.4559	0.710589	no
XLOC_000363	XLOC_000363	ENSGALG00000027122	1:54174608-54204367	EC	EQ	NOTEST	0	0	0	0	1	1	no
XLOC_000364	XLOC_000364	ALDH1L2	1:54258882-54282413	EC	EQ	NOTEST	0	0	0	0	1	1	no
XLOC_000365	XLOC_000365	SLC41A2	1:54288078-54338901	EC	EQ	NOTEST	0.0361673	0.0437792	0.275561	0	1	1	no
XLOC_000366	XLOC_000366	ENSGALG00000012665	1:54372186-54405331	EC	EQ	OK	1.95518	1.56079	-0.325027	-0.475197	0.51535	0.755217	no
XLOC_000367	XLOC_000367	ALDH1L2	1:54456460-54481638	EC	EQ	OK	1.28266	1.85715	0.533957	0.693183	0.26405	0.519808	no
XLOC_000368	XLOC_000368	SLC41A2	1:54494943-54741556	EC	EQ	NOTEST	0.238292	0.126082	-0.91837	0	1	1	no
XLOC_000369	XLOC_000369	NFYB	1:54792306-54806820	EC	EQ	OK	8.30263	10.1209	0.285691	0.449585	0.53575	0.769548	no
XLOC_000370	XLOC_000370	GLT8D2	1:54839973-54865429	EC	EQ	NOTEST	0.495028	0.562064	0.183226	0	1	1	no
XLOC_000371	XLOC_000371	C12ORF73	1:54839973-54865429	EC	EQ	OK	5.43192	4.02388	-0.432874	-0.239534	0.7337	0.885034	no
XLOC_000372	XLOC_000372	NT5DC3	1:54903959-54923285	EC	EQ	NOTEST	0.984352	0.68448	-0.524166	0	1	1	no
XLOC_000373	XLOC_000373	PAH	1:55229688-55269638	EC	EQ	NOTEST	0.183261	0.10737	-0.771317	0	1	1	no
XLOC_000374	XLOC_000374	ENSGALG00000019300	1:55273730-55302220	EC	EQ	NOTEST	0.0881074	0.176141	0.999393	0	1	1	no
XLOC_000375	XLOC_000375	IGF-I	1:55432529-55480957	EC	EQ	NOTEST	0.0802219	0.0569084	-0.495355	0	1	1	no
XLOC_000376	XLOC_000376	PMCH	1:55520473-55569389	EC	EQ	NOTEST	0.100635	0.179581	0.835494	0	1	1	no
XLOC_000377	XLOC_000377	NUP37	1:55569413-55593570	EC	EQ	OK	7.48067	8.64706	0.209043	0.371224	0.65565	0.843152	no
XLOC_000378	XLOC_000378	CCDC53	1:55601446-55616701	EC	EQ	OK	4.48708	5.32121	0.245979	0.330834	0.59725	0.80859	no
XLOC_000379	XLOC_000379	GNPTAB	1:55671165-55703413	EC	EQ	OK	7.1801	8.06536	0.167736	0.257997	0.72275	0.880004	no
XLOC_000380	XLOC_000380	SYCP3	1:55712067-55723192	EC	EQ	OK	4.16937	3.68112	-0.179684	-0.31299	0.75165	0.894784	no
XLOC_000381	XLOC_000381	PARP12	1:55884055-55900238	EC	EQ	OK	1.73581	2.05149	0.241065	0.318745	0.64035	0.833318	no
XLOC_000382	XLOC_000382	HIPK2	1:56212459-56305807	EC	EQ	OK	35.559	115.439	1.69885	1.29507	0.0691	0.220513	no
XLOC_000383	XLOC_000383	KIAA1549	1:56390456-56462464	EC	EQ	OK	9.44079	10.5783	0.164123	0.227895	0.7616	0.899435	no
XLOC_000384	XLOC_000384	SVOPL	1:56510667-56527880	EC	EQ	NOTEST	0.209942	0.425016	1.01752	0	1	1	no
XLOC_000385	XLOC_000385	AKR1D1	1:56701685-56735737	EC	EQ	OK	1.43155	0.242136	-2.56369	-2.48301	0.04	0.149658	no
XLOC_000386	XLOC_000386	RAB19	1:56922433-56926695	EC	EQ	NOTEST	0.423535	0.549511	0.375666	0	1	1	no
XLOC_000387	XLOC_000387	ADCK2	1:57042451-57053437	EC	EQ	OK	3.91635	4.19377	0.09874	0.191029	0.8392	0.934348	no
XLOC_000389	XLOC_000389	TMEM178B	1:57186308-57397212	EC	EQ	NOTEST	0.4096	0.59412	0.536538	0	1	1	no
XLOC_000390	XLOC_000390	AGK	1:57426675-57457967	EC	EQ	OK	7.14028	5.32632	-0.422841	-0.751713	0.36895	0.633888	no
XLOC_000391	XLOC_000391	WEE2	1:57477121-57488706	EC	EQ	NOTEST	0.203621	0.151943	-0.422359	0	1	1	no
XLOC_000392	XLOC_000392	SSBP1	1:57489956-57495521	EC	EQ	OK	22.6128	20.3241	-0.153949	-0.325878	0.74275	0.889922	no
XLOC_000393	XLOC_000393	CREB3L2	1:57502924-57581787	EC	EQ	OK	32.3861	19.8594	-0.705555	-0.87656	0.275	0.532227	no
XLOC_000394	XLOC_000394	DGKI	1:57586476-57791544	EC	EQ	NOTEST	0.207611	0.153474	-0.435893	0	1	1	no
XLOC_000395	XLOC_000395	PTN	1:57819051-57871230	EC	EQ	OK	4.90276	2.12999	-1.20275	-1.90992	0.0307	0.123717	no
XLOC_000396	XLOC_000396	ENSGALG00000025315	1:58040287-58040374	EC	EQ	NOTEST	14.9905	0	-inf	0	1	1	no
XLOC_000397	XLOC_000397	MTPN	1:58356919-58394621	EC	EQ	OK	23.1623	32.3917	0.483846	0.509851	0.41185	0.673128	no
XLOC_000398	XLOC_000398	ENSGALG00000027055	1:58356919-58394621	EC	EQ	OK	0	6.74479	inf	-nan	0.1283	0.335356	no
XLOC_000399	XLOC_000399	FAM180A	1:58482770-58513575	EC	EQ	NOTEST	0.0870115	0.12473	0.51953	0	1	1	no
XLOC_000400	XLOC_000400	SLC13A4	1:58514626-58542189	EC	EQ	NOTEST	0.16694	0.145065	-0.202631	0	1	1	no
XLOC_000401	XLOC_000401	SYT10	1:58790832-58823577	EC	EQ	OK	1.67954	0.393636	-2.09313	-2.19978	0.00315	0.0233945	yes
XLOC_000402	XLOC_000402	PKP2	1:58971759-59016900	EC	EQ	OK	1.03304	0.407317	-1.34268	-1.68136	0.0128	0.065754	no
XLOC_000403	XLOC_000403	YARS2	1:59053995-59060111	EC	EQ	OK	4.27308	5.35154	0.324675	0.450418	0.50885	0.750496	no
XLOC_000406	XLOC_000406	ENSGALG00000028377	1:59238139-59411414	EC	EQ	NOTEST	0.760084	0.375112	-1.01884	0	1	1	no
XLOC_000407	XLOC_000407	AMN1	1:59522890-59551697	EC	EQ	NOTEST	0.584642	0.526422	-0.151334	0	1	1	no
XLOC_000408	XLOC_000408	DENND5B	1:59564531-59674959	EC	EQ	OK	4.00572	5.72382	0.514916	0.717123	0.29205	0.552123	no
XLOC_000409	XLOC_000409	FAM60A	1:59691444-59703565	EC	EQ	OK	16.0265	23.7455	0.567196	0.595512	0.4059	0.667829	no
XLOC_000410	XLOC_000410	gga-mir-1593	1:59704344-59704434	EC	EQ	NOTEST	0	0	0	0	1	1	no
XLOC_000411	XLOC_000411	CAPRIN2	1:59721892-59753853	EC	EQ	OK	4.57904	15.5657	1.76525	2.60193	0.0008	0.00849958	yes
XLOC_000412	XLOC_000412	IPO8	1:59765278-59800881	EC	EQ	OK	9.05735	15.2868	0.75513	1.07535	0.15865	0.386345	no
XLOC_000413	XLOC_000413	TMTC1	1:59846667-59987218	EC	EQ	NOTEST	0.168771	0.260007	0.62349	0	1	1	no
XLOC_000414	XLOC_000414	ZSCAN2	1:60057409-60059657	EC	EQ	OK	1.86039	1.73797	-0.0982014	-0.103445	0.87755	0.950178	no
XLOC_000415	XLOC_000415	DDX11	1:60060401-60079772	EC	EQ	OK	1.44276	1.06221	-0.44176	-0.726417	0.4305	0.689562	no
XLOC_000416	XLOC_000416	IQSEC3	1:60139732-60238559	EC	EQ	NOTEST	1.2625	0.873255	-0.531811	0	1	1	no
XLOC_000417	XLOC_000417	CCDC77	1:60421153-60432325	EC	EQ	OK	1.58063	0.906025	-0.802872	-1.18355	0.14945	0.371654	no
XLOC_000418	XLOC_000418	B4GALNT3	1:60438889-60496703	EC	EQ	NOTEST	0.30082	0.229828	-0.388349	0	1	1	no
XLOC_000419	XLOC_000419	WNK1	1:60573791-60684637	EC	EQ	OK	6.41437	4.34738	-0.561161	-0.751904	0.3295	0.594026	no
XLOC_000420	XLOC_000420	ERC1	1:60698478-60974728	EC	EQ	OK	1.22115	1.58309	0.374511	0.560066	0.4852	0.733627	no
XLOC_000421	XLOC_000421	WNT5B	1:61044163-61060880	EC	EQ	OK	4.45567	6.34808	0.510677	0.606262	0.32715	0.591483	no
XLOC_000422	XLOC_000422	ADIPOR2	1:61067943-61110429	EC	EQ	OK	11.0355	13.3417	0.273793	0.4175	0.5917	0.805805	no
XLOC_000423	XLOC_000423	CHUNK-1	1:61113932-61229536	EC	EQ	NOTEST	0.365571	0.602249	0.720206	0	1	1	no
XLOC_000424	XLOC_000424	LRTM2	1:61113932-61229536	EC	EQ	NOTEST	0.361589	0.333218	-0.117883	0	1	1	no
XLOC_000425	XLOC_000425	CACNA1C	1:61319414-61742926	EC	EQ	NOTEST	0.104214	0.152086	0.545345	0	1	1	no
XLOC_000426	XLOC_000426	IL17RA	1:61750650-61772606	EC	EQ	OK	2.99846	6.72854	1.16607	1.66326	0.0275	0.114399	no
XLOC_000427	XLOC_000427	CECR2	1:61872807-61917908	EC	EQ	OK	1.38394	0.975287	-0.504884	-0.738847	0.3355	0.600259	no
XLOC_000428	XLOC_000428	BCL2L13	1:61940825-62003326	EC	EQ	OK	60.9705	86.2799	0.500914	0.473374	0.51155	0.752476	no
XLOC_000429	XLOC_000429	PEX26	1:62185608-62190940	EC	EQ	OK	2.90731	3.53359	0.28145	0.331239	0.6179	0.820103	no
XLOC_000430	XLOC_000430	TUBA8	1:62191905-62196629	EC	EQ	NOTEST	0.213111	0.45198	1.08465	0	1	1	no
XLOC_000431	XLOC_000431	TUBA4A	1:62201005-62210709	EC	EQ	NOTEST	0.162865	0.0882849	-0.883438	0	1	1	no
XLOC_000432	XLOC_000432	USP18	1:62215177-62227083	EC	EQ	NOTEST	0.41156	0.29699	-0.470689	0	1	1	no
XLOC_000433	XLOC_000433	ENSGALG00000013058	1:62232786-62240985	EC	EQ	NOTEST	0.218304	0	-inf	0	1	1	no
XLOC_000434	XLOC_000434	BPGM	1:62299225-62318069	EC	EQ	OK	4.1955	5.15806	0.297984	0.431671	0.52555	0.762692	no
XLOC_000435	XLOC_000435	CALD1	1:62400841-62588821	EC	EQ	OK	69.266	45.4039	-0.609331	-0.712898	0.32795	0.592433	no
XLOC_000436	XLOC_000436	PTPRO	1:62933510-63081609	EC	EQ	OK	15.9666	0.833033	-4.26054	-5.92972	5e-05	0.000959543	yes
XLOC_000437	XLOC_000437	STRAP	1:63250602-63259735	EC	EQ	OK	14.5249	26.6469	0.875439	1.29974	0.07505	0.2337	no
XLOC_000438	XLOC_000438	DERA	1:63261391-63316947	EC	EQ	OK	5.74765	7.83383	0.446745	0.642114	0.3522	0.617111	no
XLOC_000439	XLOC_000439	MGST1	1:63429484-63435977	EC	EQ	OK	37.7449	48.8577	0.372304	0.677151	0.43115	0.690096	no
XLOC_000440	XLOC_000440	PIK3C2G	1:64133607-64331932	EC	EQ	OK	4.05317	0.821204	-2.30324	-2.01025	0.00035	0.00456731	yes
XLOC_000441	XLOC_000441	CAPZA3	1:64376711-64377673	EC	EQ	NOTEST	0.355226	0.162231	-1.13068	0	1	1	no
XLOC_000442	XLOC_000442	PLEKHA5	1:64579550-64672674	EC	EQ	OK	1.12672	1.90962	0.761159	1.02702	0.10815	0.299584	no
XLOC_000443	XLOC_000443	AEBP2	1:64687655-64737588	EC	EQ	OK	2.39879	1.84887	-0.37566	-0.53029	0.4689	0.720596	no
XLOC_000444	XLOC_000444	PDE3A	1:65036281-65270875	EC	EQ	NOTEST	0.302212	0.324406	0.10224	0	1	1	no
XLOC_000445	XLOC_000445	SLCO1C1	1:65289164-65310400	EC	EQ	OK	1.66531	0.403651	-2.0446	-2.31685	0.00505	0.0330069	yes
XLOC_000446	XLOC_000446	SLCO1B3	1:65317305-65368820	EC	EQ	OK	2.68305	0.881834	-1.60529	-1.63436	0.01385	0.0697835	no
XLOC_000447	XLOC_000447	IAPP	1:65417043-65421190	EC	EQ	NOTEST	0.038178	0	-inf	0	1	1	no
XLOC_000448	XLOC_000448	PYROXD1	1:65450055-65465179	EC	EQ	OK	1.52996	1.848	0.272472	0.397816	0.61245	0.816942	no
XLOC_000449	XLOC_000449	BCAT1	1:65511651-65570645	EC	EQ	OK	1.19748	1.78322	0.574478	0.817391	0.33955	0.604462	no
XLOC_000450	XLOC_000450	ENSGALG00000026508	1:65639283-65639393	EC	EQ	NOTEST	0	0	0	0	1	1	no
XLOC_000451	XLOC_000451	ENSGALG00000026346	1:65640600-65640710	EC	EQ	NOTEST	0	0	0	0	1	1	no
XLOC_000452	XLOC_000452	ENSGALG00000023012	1:65755791-65764426	EC	EQ	NOTEST	0.120403	0.141792	0.23591	0	1	1	no
XLOC_000453	XLOC_000453	ENSGALG00000025962	1:65874523-65874633	EC	EQ	NOTEST	0	0	0	0	1	1	no
XLOC_000454	XLOC_000454	ENSGALG00000027246	1:65878136-65878246	EC	EQ	NOTEST	0	0	0	0	1	1	no
XLOC_000455	XLOC_000455	gga-mir-6608-2	1:65986596-65986706	EC	EQ	NOTEST	0	0	0	0	1	1	no
XLOC_000456	XLOC_000456	gga-mir-6608-2	1:65992613-65992723	EC	EQ	NOTEST	0	0	0	0	1	1	no
XLOC_000457	XLOC_000457	SOX5	1:66068226-66322847	EC	EQ	NOTEST	0.351378	0.326809	-0.104578	0	1	1	no
XLOC_000458	XLOC_000458	ENSGALG00000029075	1:66506781-66511480	EC	EQ	NOTEST	0.138759	0.0895163	-0.632359	0	1	1	no
XLOC_000459	XLOC_000459	C2CD5	1:66594511-66718963	EC	EQ	OK	3.20762	5.52775	0.78519	0.46021	0.56305	0.787897	no
XLOC_000460	XLOC_000460	ST8SIA1	1:66734813-66851127	EC	EQ	OK	1.17615	3.4848	1.567	1.88326	0.0129	0.0661215	no
XLOC_000461	XLOC_000461	C3AR1	1:66940436-66943731	EC	EQ	NOTEST	0.320584	0.503838	0.652256	0	1	1	no
XLOC_000462	XLOC_000462	ENSGALG00000013226	1:66975083-66980938	EC	EQ	NOTEST	0.155216	0.163924	0.0787479	0	1	1	no
XLOC_000463	XLOC_000463	ABCC9	1:67026683-67095828	EC	EQ	OK	3.80159	1.85273	-1.03695	-1.38832	0.0323	0.128291	no
XLOC_000464	XLOC_000464	KCNJ8	1:67102758-67111591	EC	EQ	NOTEST	0.346166	0.314021	-0.140607	0	1	1	no
XLOC_000465	XLOC_000465	LDHB	1:67177977-67190068	EC	EQ	OK	86.6178	139.724	0.689847	0.862753	0.22425	0.478797	no
XLOC_000466	XLOC_000466	GYS2	1:67195293-67235846	EC	EQ	NOTEST	0.101126	0.102417	0.0182984	0	1	1	no
XLOC_000467	XLOC_000467	LRMP	1:67293004-67331462	EC	EQ	NOTEST	0.0845316	0.122987	0.540946	0	1	1	no
XLOC_000468	XLOC_000468	LYRM5	1:67331583-67359692	EC	EQ	OK	1.6068	1.19703	-0.424734	-0.210518	0.7495	0.894092	no
XLOC_000469	XLOC_000469	RASSF8	1:67684515-67725028	EC	EQ	OK	3.61027	10.8384	1.58597	1.98331	0.00805	0.0468668	yes
XLOC_000470	XLOC_000470	SSPN	1:67763010-67782281	EC	EQ	NOTEST	0.392631	0.125825	-1.64176	0	1	1	no
XLOC_000471	XLOC_000471	ENSGALG00000019267	1:68099080-68106564	EC	EQ	NOTEST	0.143477	0.128082	-0.163747	0	1	1	no
XLOC_000472	XLOC_000472	FGFR1OP2	1:68134380-68145688	EC	EQ	OK	2.60304	2.24086	-0.216145	-0.304882	0.6609	0.846355	no
XLOC_000473	XLOC_000473	MED21	1:68151530-68176574	EC	EQ	OK	3.09038	3.36902	0.124543	0.184703	0.8077	0.92104	no
XLOC_000474	XLOC_000474	STK38L	1:68225820-68267171	EC	EQ	OK	3.13266	3.80163	0.279232	0.444335	0.5951	0.80756	no
XLOC_000475	XLOC_000475	ARNTL2	1:68281322-68317439	EC	EQ	OK	2.49372	2.01619	-0.306667	-0.406613	0.52215	0.760388	no
XLOC_000476	XLOC_000476	PPFIBP1	1:68357088-68442033	EC	EQ	OK	10.4896	10.8643	0.05063	0.0727602	0.92265	0.969343	no
XLOC_000477	XLOC_000477	ENSGALG00000014126	1:68465288-68474995	EC	EQ	NOTEST	0.0706657	0.0966497	0.451756	0	1	1	no
XLOC_000478	XLOC_000478	ENSGALG00000019262	1:68482805-68484889	EC	EQ	NOTEST	0.251411	0.1646	-0.611081	0	1	1	no
XLOC_000479	XLOC_000479	ENSGALG00000014164	1:68652275-68664289	EC	EQ	OK	5.60541	19.4492	1.79482	3.33929	0.0003	0.0040695	yes
XLOC_000480	XLOC_000480	TSPO	1:68677125-68680823	EC	EQ	OK	27.3688	43.8329	0.679482	1.90136	0.15125	0.374696	no
XLOC_000482	XLOC_000482	uc_338	1:68708929-68928375	EC	EQ	OK	3.46994	0	-inf	-nan	0.00865	0.049394	yes
XLOC_000483	XLOC_000483	MPPED1	1:68983037-69033807	EC	EQ	OK	4.21404	5.46948	0.376199	0.548849	0.4266	0.68634	no
XLOC_000484	XLOC_000484	ENSGALG00000014190	1:69195835-69242099	EC	EQ	OK	4.19012	5.80826	0.471114	0.667392	0.31225	0.574688	no
XLOC_000485	XLOC_000485	SAMM50	1:69242346-69263940	EC	EQ	OK	5.41046	9.00375	0.734774	1.00167	0.1346	0.346267	no
XLOC_000486	XLOC_000486	PARVB	1:69267298-69326091	EC	EQ	OK	3.63289	12.5973	1.79392	2.3172	0.00045	0.00554309	yes
XLOC_000487	XLOC_000487	PARVG	1:69327838-69350968	EC	EQ	NOTEST	0.161293	0.145937	-0.144344	0	1	1	no
XLOC_000488	XLOC_000488	PRR5	1:69852303-69938056	EC	EQ	OK	2.71285	10.8491	1.9997	3.0892	0.0001	0.00171099	yes
XLOC_000489	XLOC_000489	ARHGAP8	1:70002407-70079769	EC	EQ	OK	2.02834	1.01284	-1.00189	-1.33014	0.07045	0.223382	no
XLOC_000490	XLOC_000490	NUP50	1:70374264-70390307	EC	EQ	OK	5.05825	6.51569	0.36528	0.471453	0.4552	0.709974	no
XLOC_000492	XLOC_000492	ENSGALG00000027910	1:70394228-70462643	EC	EQ	NOTEST	0.533908	0.0925317	-2.52857	0	1	1	no
XLOC_000493	XLOC_000493	UPK3A	1:70502169-70509749	EC	EQ	NOTEST	0.0597508	0.0990744	0.729553	0	1	1	no
XLOC_000494	XLOC_000494	RIBC2	1:70529561-70584392	EC	EQ	NOTEST	0.0957221	0.062048	-0.625466	0	1	1	no
XLOC_000495	XLOC_000495	FBLN1	1:70623969-70705990	EC	EQ	OK	4.5608	2.04312	-1.15851	-1.67358	0.0185	0.0859333	no
XLOC_000496	XLOC_000496	ATXN10	1:70738014-70855055	EC	EQ	OK	2.2954	3.15197	0.457505	0.727637	0.3561	0.621027	no
XLOC_000497	XLOC_000497	gga-let-7a-3	1:71371149-71371225	EC	EQ	NOTEST	0	0	0	0	1	1	no
XLOC_000498	XLOC_000498	gga-let-7b	1:71371973-71372065	EC	EQ	OK	1701.58	4653.9	1.45156	81.0774	0.00685	0.041508	yes
XLOC_000499	XLOC_000499	PPAR	1:71411619-71442947	EC	EQ	OK	1.38206	2.10524	0.607167	0.829203	0.26755	0.523865	no
XLOC_000500	XLOC_000500	ENSGALG00000014551	1:71473107-71526642	EC	EQ	OK	4.93491	9.21066	0.900281	1.14619	0.1124	0.307105	no
XLOC_000501	XLOC_000501	ENSGALG00000009702	1:71473107-71526642	EC	EQ	OK	4.8348	7.57129	0.647084	0.36478	0.5974	0.808666	no
XLOC_000502	XLOC_000502	ETV6	1:71620385-71749352	EC	EQ	OK	2.80439	3.41881	0.285807	0.4626	0.58425	0.800857	no
XLOC_000503	XLOC_000503	gga-mir-1727	1:71620385-71749352	EC	EQ	NOTEST	7.98653	11.4091	0.514545	0	1	1	no
XLOC_000504	XLOC_000504	BCL2L14	1:71808626-71817151	EC	EQ	NOTEST	0.0959367	0.128937	0.426517	0	1	1	no
XLOC_000505	XLOC_000505	LOH12CR1	1:71983302-72043481	EC	EQ	OK	8.58944	9.54693	0.152473	0.151151	0.82865	0.930073	no
XLOC_000506	XLOC_000506	ENSGALG00000014141	1:72118595-72119823	EC	EQ	NOTEST	0.391641	0.405749	0.051058	0	1	1	no
XLOC_000507	XLOC_000507	CREBL2	1:72137905-72151144	EC	EQ	OK	2.3528	3.40322	0.532523	0.682599	0.25305	0.507107	no
XLOC_000508	XLOC_000508	CDKN1B	1:72273761-72277034	EC	EQ	OK	22.3775	61.2998	1.45383	1.98634	0.00745	0.0442127	yes
XLOC_000509	XLOC_000509	MRPS35	1:72450874-72476524	EC	EQ	OK	1.2079	1.56144	0.370377	0.454967	0.43975	0.697652	no
XLOC_000510	XLOC_000510	KLHDC5	1:72499750-72510484	EC	EQ	OK	1.66733	1.96147	0.234395	0.344698	0.67245	0.852869	no
XLOC_000511	XLOC_000511	FAR2	1:72902805-73148067	EC	EQ	OK	1.2222	2.41859	0.98469	1.36284	0.0981	0.280103	no
XLOC_000512	XLOC_000512	C1H12ORF4	1:73186388-73213840	EC	EQ	OK	3.37681	4.75947	0.495139	0.699121	0.2978	0.558295	no
XLOC_000513	XLOC_000513	FGF6	1:73226803-73230437	EC	EQ	NOTEST	0.129262	0	-inf	0	1	1	no
XLOC_000514	XLOC_000514	FGF23	1:73251116-73260105	EC	EQ	NOTEST	0.113811	0.116463	0.0332319	0	1	1	no
XLOC_000515	XLOC_000515	NDUFA9	1:73518013-73537657	EC	EQ	OK	14.5415	21.1893	0.543164	0.879373	0.24375	0.499773	no
XLOC_000516	XLOC_000516	KCNA1	1:73670403-73671879	EC	EQ	NOTEST	0.183355	0.292417	0.673386	0	1	1	no
XLOC_000517	XLOC_000517	ENSGALG00000025798	1:73719065-73720392	EC	EQ	NOTEST	0.11686	0.221095	0.91988	0	1	1	no
XLOC_000518	XLOC_000518	KCNA5	1:73761431-73763327	EC	EQ	NOTEST	0.20884	0.441014	1.07843	0	1	1	no
XLOC_000519	XLOC_000519	NTF3	1:74007473-74080555	EC	EQ	OK	1.05943	1.07055	0.0150616	0.0187317	0.9809	0.991234	no
XLOC_000520	XLOC_000520	CD9	1:74509652-74533385	EC	EQ	NOTEST	0.313073	0.0906989	-1.78734	0	1	1	no
XLOC_000521	XLOC_000521	PRMT8	1:74651167-74705631	EC	EQ	OK	2.185	1.53361	-0.510698	-0.68986	0.2926	0.552713	no
XLOC_000522	XLOC_000522	FOXM1	1:75109436-75119160	EC	EQ	OK	7.92206	4.03564	-0.973078	-1.50396	0.0412	0.152645	no
XLOC_000523	XLOC_000523	SLC2A3	1:75323722-75331877	EC	EQ	OK	7.6216	11.674	0.61513	1.02075	0.18725	0.429022	no
XLOC_000524	XLOC_000524	ENSGALG00000028398	1:75359385-75361551	EC	EQ	NOTEST	0.179902	0.305424	0.763599	0	1	1	no
XLOC_000525	XLOC_000525	RIMKLB	1:75460566-75494768	EC	EQ	OK	2.09206	2.04825	-0.0305324	-0.0427987	0.95605	0.98267	no
XLOC_000526	XLOC_000526	A2ML1	1:75534045-75551354	EC	EQ	NOTEST	0.812356	1.02764	0.339151	0	1	1	no
XLOC_000527	XLOC_000527	ENSGALG00000014252	1:75569494-75630018	EC	EQ	NOTEST	0.193025	0.187679	-0.0405208	0	1	1	no
XLOC_000528	XLOC_000528	PHC1	1:75640947-75665386	EC	EQ	OK	5.06007	5.55005	0.133343	0.0939629	0.919	0.96805	no
XLOC_000529	XLOC_000529	ENSGALG00000022964	1:75682821-75711590	EC	EQ	NOTEST	0.0803538	0.190103	1.24234	0	1	1	no
XLOC_000530	XLOC_000530	CD86	1:76121659-76143611	EC	EQ	NOTEST	0.0434973	0.0672448	0.628497	0	1	1	no
XLOC_000531	XLOC_000531	CASR	1:76166945-76245007	EC	EQ	NOTEST	0.159678	0.234463	0.554194	0	1	1	no
XLOC_000532	XLOC_000532	CSTB	1:76247534-76251880	EC	EQ	OK	9.24612	8.53479	-0.115492	-0.187686	0.80725	0.920897	no
XLOC_000533	XLOC_000533	FAM162A	1:76278351-76286059	EC	EQ	OK	38.5759	89.3684	1.21207	1.43988	0.03865	0.145844	no
XLOC_000534	XLOC_000534	FBXO40	1:76342956-76354161	EC	EQ	NOTEST	0.269286	0.151998	-0.825085	0	1	1	no
XLOC_000535	XLOC_000535	TAPBPL	1:76360080-76368699	EC	EQ	NOTEST	0.507819	0.3459	-0.55396	0	1	1	no
XLOC_000536	XLOC_000536	SCNN1A	1:76382782-76391220	EC	EQ	OK	1.99805	3.07164	0.62042	1.00377	0.18355	0.423289	no
XLOC_000537	XLOC_000537	NCAPD2	1:76401716-76426364	EC	EQ	OK	8.16498	5.72724	-0.511609	-0.795796	0.2999	0.560771	no
XLOC_000538	XLOC_000538	snoU85	1:76401716-76426364	EC	EQ	OK	4.6977	9.83698	1.06626	0.203322	0.76245	0.899859	no
XLOC_000539	XLOC_000539	CNP1	1:76430010-76431726	EC	EQ	NOTEST	0.159927	0.181007	0.178636	0	1	1	no
XLOC_000540	XLOC_000540	GAPDH	1:76434646-76437498	EC	EQ	OK	4274.01	4911.55	0.200591	0.21659	0.83695	0.933373	no
XLOC_000541	XLOC_000541	COPS7A	1:76630626-76633759	EC	EQ	OK	25.4742	41.4019	0.700659	1.20006	0.1606	0.38929	no
XLOC_000543	XLOC_000543	LAG3	1:76676056-76678087	EC	EQ	NOTEST	0.378749	0.173527	-1.12608	0	1	1	no
XLOC_000544	XLOC_000544	CD4	1:76687603-76699067	EC	EQ	NOTEST	0.14676	0.0937532	-0.646522	0	1	1	no
XLOC_000545	XLOC_000545	GPR162	1:76707977-76712482	EC	EQ	OK	7.87679	14.8755	0.91726	1.58228	0.0577	0.19455	no
XLOC_000546	XLOC_000546	LEPREL2	1:76713680-76725984	EC	EQ	OK	5.52018	4.64095	-0.250294	-0.381798	0.5967	0.808424	no
XLOC_000547	XLOC_000547	USP5	1:76738643-76753824	EC	EQ	OK	13.3434	16.9657	0.346498	0.577107	0.482	0.731112	no
XLOC_000548	XLOC_000548	TPI1	1:76754053-76757054	EC	EQ	OK	175.588	193.959	0.143553	0.235038	0.81325	0.923686	no
XLOC_000549	XLOC_000549	ENO2	1:76766962-76776197	EC	EQ	OK	4.98888	1.64712	-1.59877	-1.84974	0.00135	0.0125493	yes
XLOC_000550	XLOC_000550	ATN1	1:76797116-76805080	EC	EQ	OK	18.4927	18.7635	0.0209792	0.0408555	0.9673	0.986398	no
XLOC_000551	XLOC_000551	C12ORF57	1:76805344-76806483	EC	EQ	OK	63.4659	60.3796	-0.0719207	-0.213175	0.8797	0.951142	no
XLOC_000552	XLOC_000552	PTPN6	1:76818704-76828141	EC	EQ	NOTEST	0.529297	0.543408	0.0379587	0	1	1	no
XLOC_000553	XLOC_000553	EMG1	1:76834431-76836667	EC	EQ	OK	5.34862	6.47407	0.275505	0.486758	0.58855	0.803471	no
XLOC_000554	XLOC_000554	C1S	1:76859358-76868459	EC	EQ	NOTEST	0.218002	0.148831	-0.550666	0	1	1	no
XLOC_000555	XLOC_000555	CLSTN3	1:76885520-76904840	EC	EQ	OK	7.03652	9.34387	0.409157	0.506766	0.5404	0.773214	no
XLOC_000556	XLOC_000556	PEX5	1:76914534-76924632	EC	EQ	OK	7.10443	8.50918	0.260303	0.372097	0.58875	0.803544	no
XLOC_000557	XLOC_000557	ENSGALG00000014685	1:76965361-76966327	EC	EQ	NOTEST	0.0982682	0.112199	0.191268	0	1	1	no
XLOC_000558	XLOC_000558	EPHA1	1:76976249-77009699	EC	EQ	NOTEST	0.09872	0.0952718	-0.051292	0	1	1	no
XLOC_000559	XLOC_000559	FAM131B	1:77049027-77073445	EC	EQ	OK	2.07008	2.56238	0.307801	0.46525	0.5435	0.775279	no
XLOC_000560	XLOC_000560	RAP1GAP	1:77199328-77231946	EC	EQ	OK	1.01616	1.32474	0.382575	0.508859	0.52715	0.763749	no
XLOC_000561	XLOC_000561	KEL	1:77334315-77359530	EC	EQ	NOTEST	0.324071	0.294495	-0.138066	0	1	1	no
XLOC_000562	XLOC_000562	ENSGALG00000014746	1:77385713-77417888	EC	EQ	NOTEST	0.157555	0.110603	-0.510467	0	1	1	no
XLOC_000563	XLOC_000563	ENSGALG00000014750	1:77553297-77554871	EC	EQ	NOTEST	0.193766	0.139346	-0.475644	0	1	1	no
XLOC_000564	XLOC_000564	PRSS3	1:77626336-77629983	EC	EQ	NOTEST	0.0458239	0	-inf	0	1	1	no
XLOC_000565	XLOC_000565	ENSGALG00000027291	1:77645787-77649134	EC	EQ	NOTEST	0	0	0	0	1	1	no
XLOC_000566	XLOC_000566	PRSS3	1:77659664-77662349	EC	EQ	NOTEST	0	0	0	0	1	1	no
XLOC_000567	XLOC_000567	ENSGALG00000025752	1:77712775-77715424	EC	EQ	NOTEST	0.0951373	0	-inf	0	1	1	no
XLOC_000568	XLOC_000568	CSDA	1:77814030-77839374	EC	EQ	OK	96.9383	162.278	0.743329	0.697985	0.30945	0.571781	no
XLOC_000569	XLOC_000569	STYK1	1:77852890-77870578	EC	EQ	OK	2.94236	4.71256	0.679537	1.04835	0.16845	0.401553	no
XLOC_000570	XLOC_000570	WARS2	1:78074121-78120330	EC	EQ	OK	1.20656	1.60618	0.412741	0.551258	0.5334	0.767834	no
XLOC_000571	XLOC_000571	TBX15	1:78144280-78232413	EC	EQ	NOTEST	0.400937	0.314176	-0.351801	0	1	1	no
XLOC_000572	XLOC_000572	SPAG17	1:78440965-78529387	EC	EQ	NOTEST	0.756743	0.969725	0.357773	0	1	1	no
XLOC_000573	XLOC_000573	GDAP2	1:78557152-78577244	EC	EQ	OK	5.07117	6.5921	0.378419	0.601055	0.4301	0.689237	no
XLOC_000574	XLOC_000574	DUSP12	1:78613834-78618004	EC	EQ	OK	4.96131	5.08644	0.0359342	0.0705079	0.94365	0.977857	no
XLOC_000575	XLOC_000575	NAT13	1:78646901-78670274	EC	EQ	OK	10.0046	13.6115	0.444164	0.68603	0.3947	0.657474	no
XLOC_000576	XLOC_000576	KIAA2018	1:78682996-78695839	EC	EQ	OK	0.9029	1.17123	0.375382	0.544336	0.44835	0.704637	no
XLOC_000577	XLOC_000577	SPICE1	1:78750179-78781964	EC	EQ	OK	4.44916	5.54963	0.318859	0.473011	0.49725	0.742411	no
XLOC_000578	XLOC_000578	TRIM45	1:78783066-78801782	EC	EQ	OK	1.50597	2.24241	0.574361	1.02109	0.31985	0.583346	no
XLOC_000579	XLOC_000579	VTCN1	1:78807625-78815160	EC	EQ	NOTEST	0.386268	0.150978	-1.35527	0	1	1	no
XLOC_000580	XLOC_000580	TNFRSF1A	1:78835922-78848886	EC	EQ	OK	8.44677	6.64004	-0.347208	-0.523102	0.4583	0.71251	no
XLOC_000581	XLOC_000581	METTL16	1:78850415-78861364	EC	EQ	OK	4.43323	5.34976	0.271116	0.419623	0.55985	0.785805	no
XLOC_000582	XLOC_000582	POLQ	1:78861462-78918451	EC	EQ	OK	31.5339	11.8026	-1.4178	-0.100431	0.14605	0.366061	no
XLOC_000583	XLOC_000583	RABL3	1:79208691-79223091	EC	EQ	OK	1.61357	2.03162	0.332375	0.459911	0.48075	0.730095	no
XLOC_000584	XLOC_000584	HGD	1:79233823-79252458	EC	EQ	OK	3.31663	32.1109	3.27527	4.14882	5e-05	0.000959543	yes
XLOC_000585	XLOC_000585	FSTL1	1:79303742-79347157	EC	EQ	OK	171.617	79.4252	-1.11152	-0.701094	0.2072	0.456806	no
XLOC_000586	XLOC_000586	LRRC58	1:79348106-79363754	EC	EQ	OK	2.25256	2.65431	0.236771	0.378991	0.6164	0.819246	no
XLOC_000587	XLOC_000587	gga-mir-6609	1:79371003-79371113	EC	EQ	NOTEST	0	0	0	0	1	1	no
XLOC_000588	XLOC_000588	GPR156	1:79376820-79384556	EC	EQ	NOTEST	0.358345	0.43733	0.287371	0	1	1	no
XLOC_000589	XLOC_000589	GSK3B	1:79451030-79543769	EC	EQ	OK	14.8747	17.0921	0.200469	0.212742	0.76745	0.902148	no
XLOC_000590	XLOC_000590	COX17	1:79591466-79593419	EC	EQ	OK	29.1939	29.592	0.0195438	0.0575098	0.96935	0.98709	no
XLOC_000591	XLOC_000591	POPDC2	1:79597188-79606955	EC	EQ	NOTEST	0.62828	0.633459	0.0118449	0	1	1	no
XLOC_000592	XLOC_000592	CASQ2	1:79886016-79916785	EC	EQ	NOTEST	0.16595	0.133205	-0.317103	0	1	1	no
XLOC_000593	XLOC_000593	ENSGALG00000015059	1:79998742-80011792	EC	EQ	OK	8.21121	11.1441	0.440614	0.64565	0.368	0.632904	no
XLOC_000594	XLOC_000594	B4GALT4	1:80036446-80061032	EC	EQ	OK	7.87688	8.12118	0.0440648	0.0765156	0.9269	0.971006	no
XLOC_000595	XLOC_000595	ARHGAP31	1:80151495-80204080	EC	EQ	OK	29.3402	69.4683	1.24348	0.448233	0.42555	0.68538	no
XLOC_000596	XLOC_000596	IGSF11	1:80278966-80367961	EC	EQ	NOTEST	0.348717	0.180623	-0.949076	0	1	1	no
XLOC_000597	XLOC_000597	ENSGALG00000027022	1:80278966-80367961	EC	EQ	OK	20.6256	0	-inf	-nan	0.24205	0.498316	no
XLOC_000598	XLOC_000598	LSAMP	1:81372996-81660980	EC	EQ	OK	2.01474	2.02395	0.00657863	0.0101069	0.98855	0.993912	no
XLOC_000599	XLOC_000599	ZBTB20	1:82324876-82353182	EC	EQ	NOTEST	0.37235	0.521406	0.485749	0	1	1	no
XLOC_000600	XLOC_000600	DRD3	1:82397144-82412833	EC	EQ	NOTEST	0.596654	0.582237	-0.035289	0	1	1	no
XLOC_000601	XLOC_000601	KIAA1407	1:82424530-82455764	EC	EQ	OK	1.55388	1.38678	-0.16414	-0.0926534	0.87065	0.947645	no
XLOC_000602	XLOC_000602	ENSGALG00000022884	1:82523358-82531728	EC	EQ	NOTEST	0.0831997	0.106162	0.351616	0	1	1	no
XLOC_000603	XLOC_000603	GPR15	1:82594872-82595979	EC	EQ	NOTEST	0.491345	0.550028	0.162771	0	1	1	no
XLOC_000604	XLOC_000604	WDR52	1:82632010-82696983	EC	EQ	NOTEST	0.203103	0.152167	-0.416558	0	1	1	no
XLOC_000605	XLOC_000605	C3orf17	1:82796537-82799642	EC	EQ	OK	1.92675	2.72619	0.500717	0.850001	0.46685	0.719051	no
XLOC_000606	XLOC_000606	CD200R1	1:82814195-82818802	EC	EQ	NOTEST	0.784845	0.646639	-0.279446	0	1	1	no
XLOC_000607	XLOC_000607	CD200R1A	1:82841596-82864019	EC	EQ	NOTEST	0.161784	0.183052	0.178181	0	1	1	no
XLOC_000608	XLOC_000608	CCDC80	1:82940415-82959869	EC	EQ	OK	18.3186	159.769	3.12461	3.92289	5e-05	0.000959543	yes
XLOC_000609	XLOC_000609	ATG3	1:82979649-83006257	EC	EQ	OK	2.05209	3.21348	0.64704	0.79305	0.1685	0.401577	no
XLOC_000610	XLOC_000610	F5	1:83010007-83046065	EC	EQ	OK	1.01293	1.46014	0.527579	0.752945	0.26145	0.516727	no
XLOC_000611	XLOC_000611	SLC19A2	1:83056656-83070746	EC	EQ	NOTEST	0.567892	0.460857	-0.301295	0	1	1	no
XLOC_000612	XLOC_000612	C1ORF114	1:83070839-83080854	EC	EQ	NOTEST	0.283178	0.351348	0.31119	0	1	1	no
XLOC_000613	XLOC_000613	NME7	1:83104917-83189504	EC	EQ	OK	3.98257	5.98268	0.587094	0.411083	0.63895	0.832357	no
XLOC_000614	XLOC_000614	gga-mir-1690	1:83233226-83233330	EC	EQ	NOTEST	0	15.6981	inf	0	1	1	no
XLOC_000615	XLOC_000615	DPT	1:83312662-83339889	EC	EQ	NOTEST	0.104241	0.132458	0.345608	0	1	1	no
XLOC_000616	XLOC_000616	SCYC1	1:83400069-83404445	EC	EQ	NOTEST	0.151938	0.333452	1.134	0	1	1	no
XLOC_000617	XLOC_000617	GPR161,TTF2	1:83529034-83559505	EC	EQ	OK	4.22619	5.96804	0.497902	0.56293	0.4126	0.673898	no
XLOC_000618	XLOC_000618	ST3GAL6	1:83614755-83656869	EC	EQ	OK	2.70427	2.53597	-0.0927015	-0.137619	0.8511	0.939548	no
XLOC_000619	XLOC_000619	DCBLD2	1:83935501-83978000	EC	EQ	OK	39.0036	51.6279	0.404542	0.457877	0.52915	0.765068	no
XLOC_000620	XLOC_000620	FILIP1L	1:84070384-84222494	EC	EQ	OK	1.09847	0.586475	-0.905356	-1.2679	0.079	0.24185	no
XLOC_000621	XLOC_000621	TBC1D23	1:84224135-84255277	EC	EQ	OK	7.00538	9.382	0.421433	0.591405	0.37795	0.641959	no
XLOC_000622	XLOC_000622	NIT2	1:84256503-84263593	EC	EQ	OK	6.30151	9.18744	0.543964	0.796026	0.2868	0.546317	no
XLOC_000623	XLOC_000623	LNP1	1:84263814-84301834	EC	EQ	NOTEST	0.334529	1.06938	1.67658	0	1	1	no
XLOC_000624	XLOC_000624	TMEM45A	1:84325489-84334210	EC	EQ	NOTEST	0.156567	0.318527	1.02464	0	1	1	no
XLOC_000625	XLOC_000625	GPR128	1:84339731-84364122	EC	EQ	NOTEST	0.0757156	0.0471271	-0.684033	0	1	1	no
XLOC_000626	XLOC_000626	TFG	1:84368982-84385061	EC	EQ	OK	25.9185	36.8579	0.507992	1.00049	0.28975	0.549615	no
XLOC_000627	XLOC_000627	ENSGALG00000015324	1:84706472-84710604	EC	EQ	OK	0.577825	1.03038	0.834477	0.470738	0.5452	0.77624	no
XLOC_000628	XLOC_000628	RG9MTD1	1:84712265-84713510	EC	EQ	OK	7.69352	10.1359	0.39776	0.644898	0.3934	0.656231	no
XLOC_000629	XLOC_000629	PCNP	1:84714810-84725142	EC	EQ	OK	18.9579	25.8126	0.445275	0.648687	0.39415	0.656993	no
XLOC_000630	XLOC_000630	CEP97	1:84752048-84768960	EC	EQ	OK	0.842779	1.05539	0.324553	0.410849	0.4996	0.744411	no
XLOC_000631	XLOC_000631	NXPE3	1:84773987-84791344	EC	EQ	OK	0.819153	1.51892	0.890838	1.16845	0.08895	0.261897	no
XLOC_000632	XLOC_000632	NFKBIZ	1:84799654-84816004	EC	EQ	NOTEST	0.624967	0.483934	-0.368972	0	1	1	no
XLOC_000633	XLOC_000633	ENSGALG00000026549	1:84909804-84909899	EC	EQ	NOTEST	10.022	25.6909	1.35808	0	1	1	no
XLOC_000634	XLOC_000634	ZPLD1	1:84961483-84992403	EC	EQ	NOTEST	0.190874	0.114742	-0.734223	0	1	1	no
XLOC_000635	XLOC_000635	ENSGALG00000026841	1:85731386-85731485	EC	EQ	NOTEST	15.3577	0	-inf	0	1	1	no
XLOC_000636	XLOC_000636	ALCAM	1:85893283-86010821	EC	EQ	NOTEST	0.685464	0.281181	-1.28558	0	1	1	no
XLOC_000637	XLOC_000637	BBX	1:86605193-86732494	EC	EQ	OK	3.05561	4.55987	0.577533	0.889986	0.2449	0.500687	no
XLOC_000638	XLOC_000638	HHLA2	1:86867700-86874706	EC	EQ	OK	4.88163	10.3686	1.08678	1.73572	0.0293	0.119623	no
XLOC_000639	XLOC_000639	TRAT1	1:87037476-87049373	EC	EQ	NOTEST	0.197091	0.129772	-0.602878	0	1	1	no
XLOC_000640	XLOC_000640	PVRL3	1:87611976-87657543	EC	EQ	OK	25.6872	34.9422	0.44392	0.551383	0.4332	0.69213	no
XLOC_000641	XLOC_000641	ENSGALG00000015371	1:87762698-87774452	EC	EQ	NOTEST	0.261981	0.201201	-0.380821	0	1	1	no
XLOC_000642	XLOC_000642	PLCXD2	1:87804274-87808822	EC	EQ	NOTEST	0.402852	0.621588	0.625711	0	1	1	no
XLOC_000643	XLOC_000643	PHLDB2	1:87878150-87933199	EC	EQ	OK	3.57936	4.42338	0.305449	0.427258	0.5264	0.763193	no
XLOC_000644	XLOC_000644	ABHD10	1:87937489-87943540	EC	EQ	OK	1.67585	3.62008	1.11113	1.24136	0.08985	0.263788	no
XLOC_000645	XLOC_000645	TAGLN3	1:87951756-87962695	EC	EQ	OK	0.296464	2.57276	3.11739	2.90421	0.01215	0.0634889	no
XLOC_000646	XLOC_000646	TMPRSS7	1:87984700-88010363	EC	EQ	NOTEST	0.369386	0.0606495	-2.60656	0	1	1	no
XLOC_000647	XLOC_000647	ENSGALG00000019221	1:88016674-88034394	EC	EQ	NOTEST	0.261556	0.223241	-0.228513	0	1	1	no
XLOC_000648	XLOC_000648	C3orf52	1:88036813-88046429	EC	EQ	NOTEST	0.524549	0.114165	-2.19996	0	1	1	no
XLOC_000649	XLOC_000649	ENSGALG00000027419	1:88069469-88077594	EC	EQ	NOTEST	0.207014	0.0628139	-1.72057	0	1	1	no
XLOC_000650	XLOC_000650	ENSGALG00000015395	1:88084657-88092055	EC	EQ	NOTEST	0.25139	0.279173	0.151229	0	1	1	no
XLOC_000651	XLOC_000651	CD200	1:88098132-88111054	EC	EQ	OK	1.05453	0.607402	-0.795882	-0.95478	0.1485	0.370068	no
XLOC_000652	XLOC_000652	ENSGALG00000022866	1:88160578-88194012	EC	EQ	OK	1.74526	2.60514	0.577917	0.820376	0.26105	0.516274	no
XLOC_000653	XLOC_000653	C3ORF38	1:88198667-88205961	EC	EQ	OK	2.96788	4.29893	0.534548	0.839845	0.275	0.532227	no
XLOC_000654	XLOC_000654	EPHA3	1:88543353-88765491	EC	EQ	NOTEST	0.538899	0.567163	0.0737475	0	1	1	no
XLOC_000655	XLOC_000655	uc_338	1:88543353-88765491	EC	EQ	NOTEST	0	0	0	0	1	1	no
XLOC_000656	XLOC_000656	ENSGALG00000028416	1:88859672-88860818	EC	EQ	OK	1.91701	0.506954	-1.91893	-2.54193	0.0315	0.126025	no
XLOC_000657	XLOC_000657	ARL13B	1:89078925-89127999	EC	EQ	OK	1.59588	2.29227	0.522428	0.647506	0.3131	0.575692	no
XLOC_000658	XLOC_000658	NSUN3	1:89128982-89150210	EC	EQ	NOTEST	0.671929	0.805652	0.261848	0	1	1	no
XLOC_000659	XLOC_000659	EPHA6	1:90216673-90572208	EC	EQ	OK	0.584754	1.90826	1.70636	2.30474	0.00425	0.029166	yes
XLOC_000660	XLOC_000660	ARL6	1:90584388-90602400	EC	EQ	OK	4.48736	10.2019	1.18491	2.14557	0.03095	0.124459	no
XLOC_000661	XLOC_000661	ENSGALG00000015429	1:90640121-90654114	EC	EQ	OK	1.29784	1.46301	0.17282	0.218156	0.8234	0.927609	no
XLOC_000662	XLOC_000662	CRYBG3	1:90670108-90718944	EC	EQ	OK	1.95455	2.93414	0.586101	0.324682	0.6595	0.845566	no
XLOC_000663	XLOC_000663	BRP44	1:90862522-90869697	EC	EQ	OK	7.84724	11.4462	0.544615	1.10695	0.28435	0.54338	no
XLOC_000664	XLOC_000664	CREG1	1:90955205-90960077	EC	EQ	OK	6.74974	5.80746	-0.216923	-0.30175	0.6379	0.831778	no
XLOC_000665	XLOC_000665	CD247	1:90968880-91015270	EC	EQ	NOTEST	0.4154	0.196155	-1.0825	0	1	1	no
XLOC_000666	XLOC_000666	GPA33	1:91174650-91184283	EC	EQ	NOTEST	0.0885967	0.0568854	-0.639195	0	1	1	no
XLOC_000667	XLOC_000667	ILDR2	1:91207512-91239767	EC	EQ	OK	1.29988	2.0988	0.691184	0.92472	0.18945	0.432276	no
XLOC_000668	XLOC_000668	ENSGALG00000015461	1:91287001-91298320	EC	EQ	NOTEST	0.347058	0.429589	0.30778	0	1	1	no
XLOC_000669	XLOC_000669	CD2	1:91310528-91316924	EC	EQ	NOTEST	0.216471	0.105597	-1.03561	0	1	1	no
XLOC_000670	XLOC_000670	ENSGALG00000021894	1:91322140-91349310	EC	EQ	NOTEST	0.319881	0.263525	-0.279597	0	1	1	no
XLOC_000671	XLOC_000671	PTGFRN	1:91358734-91424437	EC	EQ	OK	16.0807	14.7562	-0.124016	-0.144586	0.8261	0.92878	no
XLOC_000672	XLOC_000672	CD101	1:91431222-91441019	EC	EQ	NOTEST	1.35441	0.670744	-1.01383	0	1	1	no
XLOC_000673	XLOC_000673	IGSF3	1:91547413-91603421	EC	EQ	OK	29.86	23.8051	-0.326944	-0.362342	0.60565	0.813565	no
XLOC_000674	XLOC_000674	CD80	1:91635374-91642963	EC	EQ	NOTEST	0.313035	0.0919155	-1.76794	0	1	1	no
XLOC_000675	XLOC_000675	gga-mir-6616	1:91716450-91716560	EC	EQ	NOTEST	0	8.01671	inf	0	1	1	no
XLOC_000676	XLOC_000676	BCL9	1:91725241-91757762	EC	EQ	OK	2.02873	1.72546	-0.233593	-0.34056	0.61165	0.816531	no
XLOC_000677	XLOC_000677	GJA8	1:91839808-91841011	EC	EQ	OK	134.837	229.498	0.767267	1.06878	0.2482	0.503161	no
XLOC_000678	XLOC_000678	GPR89	1:91850789-91878587	EC	EQ	OK	1.0868	1.23013	0.178729	0.251697	0.73625	0.886475	no
XLOC_000679	XLOC_000679	ENSGALG00000025812	1:91850789-91878587	EC	EQ	NOTEST	0	0	0	0	1	1	no
XLOC_000680	XLOC_000680	PIT-1	1:92208591-92224203	EC	EQ	NOTEST	0.257364	0.101319	-1.3449	0	1	1	no
XLOC_000681	XLOC_000681	VGLL3	1:92308879-92348245	EC	EQ	NOTEST	0.226989	0.239681	0.0784936	0	1	1	no
XLOC_000682	XLOC_000682	GBE1	1:94474404-94635350	EC	EQ	OK	5.23053	7.05029	0.430725	0.567255	0.3653	0.630233	no
XLOC_000683	XLOC_000683	Metazoa_SRP	1:94975843-94976132	EC	EQ	NOTEST	1.45165	0	-inf	0	1	1	no
XLOC_000684	XLOC_000684	ROBO1	1:95642547-95948471	EC	EQ	NOTEST	0.526872	0.866291	0.7174	0	1	1	no
XLOC_000685	XLOC_000685	RBM11	1:97364415-97371528	EC	EQ	NOTEST	1.05205	0.734611	-0.518153	0	1	1	no
XLOC_000686	XLOC_000686	ENSGALG00000015675	1:97373312-97406932	EC	EQ	OK	1.19047	2.19923	0.885463	1.19801	0.07575	0.235322	no
XLOC_000687	XLOC_000687	ENSGALG00000028720	1:97525718-97527336	EC	EQ	NOTEST	0.453931	0.10127	-2.16427	0	1	1	no
XLOC_000688	XLOC_000688	ENSGALG00000022857	1:97647317-97650579	EC	EQ	OK	5.71038	46.826	3.03565	7.55878	5e-05	0.000959543	yes
XLOC_000689	XLOC_000689	USP25	1:97936528-98030131	EC	EQ	OK	1.91507	2.78759	0.541622	0.708675	0.24875	0.503667	no
XLOC_000690	XLOC_000690	ENSGALG00000019198	1:98149456-98319373	EC	EQ	NOTEST	0.869291	0.500269	-0.797136	0	1	1	no
XLOC_000691	XLOC_000691	gga-mir-99a	1:98347472-98347553	EC	EQ	OK	432.742	462.181	0.094953	3.57607	0.9013	0.960742	no
XLOC_000692	XLOC_000692	gga-let-7c	1:98348215-98348323	EC	EQ	OK	4265.7	5399.67	0.340087	13.1867	0.4917	0.738577	no
XLOC_000693	XLOC_000693	gga-mir-125b	1:98380667-98380757	EC	EQ	OK	89.8441	35.5588	-1.33722	-18.7991	0.4237	0.684041	no
XLOC_000694	XLOC_000694	CXADR	1:98638143-98668892	EC	EQ	OK	93.4044	113.172	0.276956	0.213135	0.75075	0.894417	no
XLOC_000695	XLOC_000695	CHODL	1:98864911-98893667	EC	EQ	NOTEST	0.524822	0.482198	-0.122205	0	1	1	no
XLOC_000696	XLOC_000696	NCAM2	1:100155275-100281469	EC	EQ	NOTEST	0.274849	0.224654	-0.290929	0	1	1	no
XLOC_000697	XLOC_000697	U6	1:101488422-101488527	EC	EQ	NOTEST	0	0	0	0	1	1	no
XLOC_000698	XLOC_000698	gga-mir-155	1:101820931-101820994	EC	EQ	NOTEST	0	0	0	0	1	1	no
XLOC_000699	XLOC_000699	JAM2	1:101846162-101879824	EC	EQ	OK	2.31454	13.558	2.55035	3.80049	5e-05	0.000959543	yes
XLOC_000700	XLOC_000700	GABPA	1:101884329-101914059	EC	EQ	OK	9.38586	14.0353	0.580502	0.725882	0.2478	0.502974	no
XLOC_000701	XLOC_000701	ENSGALG00000015793	1:102389080-102399857	EC	EQ	NOTEST	0.886436	1.1856	0.419533	0	1	1	no
XLOC_000702	XLOC_000702	N6AMT1	1:103278468-103281539	EC	EQ	OK	12.0489	15.3175	0.346286	0.657648	0.46895	0.720596	no
XLOC_000703	XLOC_000703	USP16	1:103318663-103336698	EC	EQ	OK	9.80988	11.8887	0.277283	0.441126	0.55865	0.785033	no
XLOC_000704	XLOC_000704	C21ORF7	1:103363913-103393291	EC	EQ	NOTEST	0.106827	0.271464	1.34549	0	1	1	no
XLOC_000705	XLOC_000705	BACH1	1:103417899-103443811	EC	EQ	OK	1.72917	2.07289	0.261563	0.36883	0.61175	0.816531	no
XLOC_000706	XLOC_000706	SOD1	1:103980774-103985466	EC	EQ	OK	49.7869	68.1769	0.453517	0.774218	0.355	0.620075	no
XLOC_000707	XLOC_000707	HUNK	1:104060718-104118405	EC	EQ	OK	1.02288	1.96611	0.942701	1.37574	0.057	0.192965	no
XLOC_000708	XLOC_000708	gga-mir-1738	1:104060718-104118405	EC	EQ	OK	0	14.7239	inf	-nan	0.24795	0.503076	no
XLOC_000709	XLOC_000709	C21ORF63	1:104373631-104395666	EC	EQ	NOTEST	0.0567168	0	-inf	0	1	1	no
XLOC_000710	XLOC_000710	IFNAR2	1:104618841-104630857	EC	EQ	OK	5.51984	7.92813	0.522355	0.833009	0.2728	0.529853	no
XLOC_000711	XLOC_000711	IL10RB	1:104632520-104642675	EC	EQ	OK	1.54559	3.46174	1.16334	1.41704	0.0363	0.139547	no
XLOC_000712	XLOC_000712	IFNAR1	1:104652222-104670306	EC	EQ	OK	2.47794	2.36141	-0.0694916	-0.0959074	0.8839	0.953191	no
XLOC_000713	XLOC_000713	IFNGR2	1:104683736-104692198	EC	EQ	OK	13.8608	13.174	-0.0733075	-0.102861	0.877	0.950025	no
XLOC_000714	XLOC_000714	ENSGALG00000015982	1:104711821-104731215	EC	EQ	NOTEST	0.287542	0.295319	0.0385028	0	1	1	no
XLOC_000715	XLOC_000715	ENSGALG00000026412,SON	1:104775219-104813735	EC	EQ	OK	27.6668	29.0557	0.0706647	0.0505432	0.94375	0.977877	no
XLOC_000716	XLOC_000716	ITSN1	1:104842436-104958749	EC	EQ	OK	4.89499	9.61963	0.974673	1.25681	0.07275	0.228707	no
XLOC_000717	XLOC_000717	SLC5A3	1:105043716-105046426	EC	EQ	OK	0.827231	1.16829	0.49804	0.632175	0.3754	0.639624	no
XLOC_000718	XLOC_000718	MRPS6	1:105063860-105075638	EC	EQ	OK	26.619	41.1567	0.628673	1.02866	0.18165	0.420722	no
XLOC_000719	XLOC_000719	KCNE2	1:105217560-105217938	EC	EQ	NOTEST	0.636631	0.415243	-0.616502	0	1	1	no
XLOC_000720	XLOC_000720	CLIC6	1:105365174-105370830	EC	EQ	OK	6.20639	1.36828	-2.18139	-2.32692	0.0042	0.0289346	yes
XLOC_000721	XLOC_000721	CBR1	1:105950525-105956933	EC	EQ	OK	11.0029	18.6535	0.761556	1.02004	0.16535	0.396824	no
XLOC_000722	XLOC_000722	DOPEY2	1:105962734-106008637	EC	EQ	OK	1.18095	1.6755	0.504634	0.690247	0.28775	0.547298	no
XLOC_000723	XLOC_000723	MORC3	1:106011588-106039528	EC	EQ	OK	3.35523	4.02683	0.263233	0.378149	0.5807	0.798436	no
XLOC_000724	XLOC_000724	CHAF1B	1:106039839-106057388	EC	EQ	OK	3.87392	3.0215	-0.358527	-0.547025	0.44655	0.702978	no
XLOC_000725	XLOC_000725	SIM2	1:106178800-106234015	EC	EQ	NOTEST	0.307746	0.0966706	-1.67059	0	1	1	no
XLOC_000726	XLOC_000726	DSCR6	1:106360955-106367003	EC	EQ	NOTEST	0.265999	0.176721	-0.589948	0	1	1	no
XLOC_000727	XLOC_000727	TTC3	1:106382613-106438592	EC	EQ	OK	3.20053	4.06698	0.34565	0.473452	0.46945	0.720997	no
XLOC_000728	XLOC_000728	DYRK1A	1:106538437-106559176	EC	EQ	OK	2.67275	4.25156	0.669668	0.996736	0.1762	0.413118	no
XLOC_000729	XLOC_000729	KCNJ15	1:106882439-106907061	EC	EQ	NOTEST	0.11905	0.171497	0.526621	0	1	1	no
XLOC_000730	XLOC_000730	ETS2	1:107167342-107180491	EC	EQ	OK	1.20907	1.64045	0.440191	0.626868	0.43705	0.69545	no
XLOC_000731	XLOC_000731	WRB	1:107369132-107390605	EC	EQ	OK	9.5031	8.61357	-0.141787	-0.158801	0.8064	0.92059	no
XLOC_000732	XLOC_000732	SH3BGR	1:107392916-107418544	EC	EQ	NOTEST	0.331943	0.182621	-0.862085	0	1	1	no
XLOC_000733	XLOC_000733	B3GALT5	1:107444586-107446093	EC	EQ	NOTEST	0.292815	0.0876535	-1.74011	0	1	1	no
XLOC_000734	XLOC_000734	IGSF5	1:107469993-107477780	EC	EQ	NOTEST	0.50633	0.0660093	-2.93934	0	1	1	no
XLOC_000735	XLOC_000735	PCP4	1:107560208-107560977	EC	EQ	OK	32.6924	4.79653	-2.76889	-11.4233	0.11745	0.316284	no
XLOC_000736	XLOC_000736	BACE2	1:108198652-108251484	EC	EQ	OK	1.56444	2.8648	0.872784	1.0999	0.06775	0.217364	no
XLOC_000737	XLOC_000737	FAM3B	1:108264673-108272236	EC	EQ	NOTEST	0.41052	0.353657	-0.215103	0	1	1	no
XLOC_000738	XLOC_000738	MX	1:108280288-108296301	EC	EQ	NOTEST	0.134444	0.0850833	-0.660056	0	1	1	no
XLOC_000739	XLOC_000739	UMODL1	1:108548617-108589088	EC	EQ	NOTEST	0.134287	0.186216	0.471659	0	1	1	no
XLOC_000740	XLOC_000740	ABCG1	1:108646586-108699943	EC	EQ	OK	0.648207	1.40414	1.11516	1.39796	0.05245	0.181726	no
XLOC_000741	XLOC_000741	UBASH3A	1:108752862-108771059	EC	EQ	NOTEST	0.177959	0.2089	0.231267	0	1	1	no
XLOC_000742	XLOC_000742	SLC37A1	1:108800899-108832149	EC	EQ	NOTEST	0.648471	0.580517	-0.159703	0	1	1	no
XLOC_000743	XLOC_000743	PDE9A	1:108848246-108891187	EC	EQ	OK	1.32096	0.290739	-2.1838	-2.63907	0.00605	0.0377622	yes
XLOC_000744	XLOC_000744	NDUFV3	1:108926007-108928938	EC	EQ	OK	10.1699	12.8485	0.337286	0.63028	0.48225	0.731289	no
XLOC_000745	XLOC_000745	PKNOX1	1:108960139-108987823	EC	EQ	OK	1.48834	1.90605	0.356887	0.474037	0.4874	0.735298	no
XLOC_000746	XLOC_000746	CRYAA	1:109098874-109103196	EC	EQ	OK	9312.66	36815.7	1.98306	1.32457	0.0985	0.280953	no
XLOC_000747	XLOC_000747	RRP1B	1:109360239-109382258	EC	EQ	OK	2.93496	3.39426	0.209758	0.281944	0.65435	0.842448	no
XLOC_000748	XLOC_000748	PDXK	1:109396354-109436098	EC	EQ	OK	4.93054	3.87556	-0.347339	-0.445345	0.5479	0.778215	no
XLOC_000749	XLOC_000749	AGPAT3	1:109531456-109583299	EC	EQ	OK	2.82514	4.08077	0.530517	0.885847	0.2692	0.525547	no
XLOC_000750	XLOC_000750	ENSGALG00000022804	1:109600721-109641029	EC	EQ	OK	2.90494	4.33467	0.577412	0.874875	0.2199	0.473322	no
XLOC_000751	XLOC_000751	PWP2	1:109643345-109660921	EC	EQ	OK	3.14372	4.76501	0.600006	0.972525	0.19635	0.442207	no
XLOC_000752	XLOC_000752	C1H21orf33	1:109661534-109668400	EC	EQ	OK	13.432	19.5427	0.54095	0.956884	0.25155	0.505593	no
XLOC_000753	XLOC_000753	ENSGALG00000016213	1:109936203-109940380	EC	EQ	NOTEST	0.373879	0.158022	-1.24245	0	1	1	no
XLOC_000754	XLOC_000754	gga-mir-222a	1:109977176-109977274	EC	EQ	NOTEST	8.4998	0	-inf	0	1	1	no
XLOC_000755	XLOC_000755	gga-mir-221	1:109977680-109977779	EC	EQ	NOTEST	0	0	0	0	1	1	no
XLOC_000756	XLOC_000756	ENSGALG00000016214	1:110031104-110034907	EC	EQ	NOTEST	0.124041	0.171152	0.464455	0	1	1	no
XLOC_000757	XLOC_000757	CXorf36	1:110128633-110143679	EC	EQ	NOTEST	0.391753	0.219509	-0.835667	0	1	1	no
XLOC_000758	XLOC_000758	FUNDC1	1:110347435-110362439	EC	EQ	OK	7.98612	8.68166	0.120478	0.16723	0.79705	0.915913	no
XLOC_000759	XLOC_000759	EFHC2	1:110382984-110442596	EC	EQ	NOTEST	0.314831	0.302827	-0.0560825	0	1	1	no
XLOC_000760	XLOC_000760	U6	1:110484598-110484698	EC	EQ	NOTEST	0	0	0	0	1	1	no
XLOC_000761	XLOC_000761	NDP	1:110522885-110531383	EC	EQ	NOTEST	0.54154	0.16503	-1.71434	0	1	1	no
XLOC_000762	XLOC_000762	MAOB	1:110555373-110609289	EC	EQ	NOTEST	0.543256	0.3576	-0.603283	0	1	1	no
XLOC_000763	XLOC_000763	ENSGALG00000022787	1:110695196-110700053	EC	EQ	NOTEST	0.0607539	0	-inf	0	1	1	no
XLOC_000764	XLOC_000764	CASK	1:111182551-111322208	EC	EQ	OK	20.322	35.12	0.789254	0.826694	0.17445	0.410608	no
XLOC_000765	XLOC_000765	RPL8	1:111403951-111407582	EC	EQ	OK	1286.31	1527.85	0.248257	0.326978	0.754	0.895841	no
XLOC_000766	XLOC_000766	MED14	1:111568865-111602294	EC	EQ	OK	3.31535	3.2271	-0.0389269	-0.0592891	0.93325	0.973507	no
XLOC_000767	XLOC_000767	BCOR	1:111733198-111889685	EC	EQ	OK	5.81719	4.83054	-0.268139	-0.331329	0.57695	0.796287	no
XLOC_000768	XLOC_000768	gga-mir-6672	1:111965212-111965322	EC	EQ	NOTEST	7.08306	0	-inf	0	1	1	no
XLOC_000769	XLOC_000769	RPGR	1:112266515-112364076	EC	EQ	NOTEST	0.607448	0.843819	0.474174	0	1	1	no
XLOC_000770	XLOC_000770	DYNLT3	1:112473716-112480643	EC	EQ	OK	4.14886	5.69613	0.457267	0.625309	0.3897	0.65307	no
XLOC_000771	XLOC_000771	ENSGALG00000016305	1:112670965-112673532	EC	EQ	NOTEST	0.0912296	0	-inf	0	1	1	no
XLOC_000772	XLOC_000772	CXorf22	1:112721236-112752459	EC	EQ	NOTEST	0.169876	0.143723	-0.241192	0	1	1	no
XLOC_000773	XLOC_000773	CXORF59	1:112755758-112776808	EC	EQ	NOTEST	0.102155	0	-inf	0	1	1	no
XLOC_000774	XLOC_000774	CXORF30	1:112906640-112985873	EC	EQ	NOTEST	0.188093	0.115854	-0.69913	0	1	1	no
XLOC_000775	XLOC_000775	TMEM47	1:113256479-113283351	EC	EQ	OK	1.49464	0.666788	-1.1645	-1.36111	0.0215	0.0957541	no
XLOC_000776	XLOC_000776	DMD	1:114233666-114932830	EC	EQ	OK	4.53027	9.20682	1.02311	1.38233	0.05555	0.189425	no
XLOC_000777	XLOC_000777	TAB3	1:115105078-115142204	EC	EQ	OK	5.16453	11.9409	1.20921	1.84737	0.01355	0.0686439	no
XLOC_000778	XLOC_000778	CXORF21	1:115230775-115238899	EC	EQ	NOTEST	0.228591	0.0656202	-1.80055	0	1	1	no
XLOC_000779	XLOC_000779	NR0B1	1:115358587-115360638	EC	EQ	OK	2.00079	0.771032	-1.3757	-1.29722	0.0788	0.241563	no
XLOC_000780	XLOC_000780	U1	1:116650051-116650187	EC	EQ	NOTEST	0	0	0	0	1	1	no
XLOC_000781	XLOC_000781	PCYT1B	1:117479796-117519398	EC	EQ	NOTEST	0.419955	0.32144	-0.385686	0	1	1	no
XLOC_000782	XLOC_000782	KLHL15	1:117691129-117701595	EC	EQ	OK	2.63679	3.78991	0.52338	0.716029	0.2754	0.532797	no
XLOC_000783	XLOC_000783	APOO	1:117716972-117747598	EC	EQ	OK	8.14946	12.5384	0.621572	1.26843	0.2123	0.463284	no
XLOC_000784	XLOC_000784	ACOT9	1:117766585-117785247	EC	EQ	OK	2.68951	3.40525	0.340419	0.447747	0.5208	0.75941	no
XLOC_000785	XLOC_000785	SMPX	1:118550326-118558867	EC	EQ	NOTEST	0.52914	0.326291	-0.697492	0	1	1	no
XLOC_000786	XLOC_000786	KLHL34	1:118607773-118609561	EC	EQ	NOTEST	0.271858	0.256976	-0.0812171	0	1	1	no
XLOC_000787	XLOC_000787	RPS6KA3	1:119204997-119240906	EC	EQ	OK	7.76194	3.89284	-0.995595	-1.55538	0.04205	0.154826	no
XLOC_000788	XLOC_000788	EIF1AY	1:119243262-119251552	EC	EQ	OK	62.0481	93.9828	0.59901	0.713646	0.3463	0.611114	no
XLOC_000789	XLOC_000789	MAP7D2	1:119314258-119348635	EC	EQ	NOTEST	0.585904	0.198818	-1.55922	0	1	1	no
XLOC_000790	XLOC_000790	CXORF23	1:119359932-119391416	EC	EQ	OK	2.47376	3.2702	0.402671	0.580482	0.3979	0.660601	no
XLOC_000791	XLOC_000791	SH3KBP1	1:119398187-119620052	EC	EQ	OK	10.5805	12.338	0.2217	0.344229	0.64145	0.834336	no
XLOC_000792	XLOC_000792	MAP3K15	1:119632059-119703945	EC	EQ	NOTEST	0.751372	0.698837	-0.10457	0	1	1	no
XLOC_000793	XLOC_000793	GPR64	1:119811747-119834097	EC	EQ	NOTEST	0.10209	0.178771	0.808267	0	1	1	no
XLOC_000794	XLOC_000794	PHKA2	1:119835500-119872605	EC	EQ	OK	1.16266	3.16543	1.44498	2.15287	0.00345	0.0250259	yes
XLOC_000795	XLOC_000795	RS1	1:119914132-119926065	EC	EQ	OK	4.64256	0.309066	-3.90894	-4.49144	0.0944	0.272956	no
XLOC_000796	XLOC_000796	SCML2	1:120080415-120151665	EC	EQ	NOTEST	0.71457	0.50827	-0.491481	0	1	1	no
XLOC_000797	XLOC_000797	RBBP7	1:120801402-120809635	EC	EQ	OK	5.80357	4.6541	-0.318437	-0.506417	0.4951	0.740646	no
XLOC_000798	XLOC_000798	CTPS2	1:120837813-120917135	EC	EQ	OK	1.14771	1.02445	-0.163902	-0.146806	0.8443	0.936609	no
XLOC_000799	XLOC_000799	AP1S2	1:121232734-121266560	EC	EQ	OK	14.9534	45.0622	1.59145	1.87072	0.0119	0.0625285	no
XLOC_000800	XLOC_000800	TMEM27	1:121292943-121316437	EC	EQ	NOTEST	0.196116	0.165638	-0.243673	0	1	1	no
XLOC_000801	XLOC_000801	ACE2	1:121320882-121343323	EC	EQ	OK	3.05895	1.32381	-1.20834	-1.61455	0.0177	0.0832734	no
XLOC_000802	XLOC_000802	FIGF	1:121427180-121458777	EC	EQ	NOTEST	0.181525	0.151513	-0.260725	0	1	1	no
XLOC_000803	XLOC_000803	PIGA	1:121469873-121479163	EC	EQ	OK	1.57354	1.93929	0.301516	0.382255	0.5273	0.763874	no
XLOC_000804	XLOC_000804	ASB11	1:121483019-121494829	EC	EQ	NOTEST	0.156649	0.0614643	-1.34972	0	1	1	no
XLOC_000805	XLOC_000805	ASB9	1:121508254-121522589	EC	EQ	OK	21.9107	20.5027	-0.0958234	-0.130172	0.85625	0.941792	no
XLOC_000806	XLOC_000806	FANCB	1:121691153-121741660	EC	EQ	NOTEST	0.349082	0.128602	-1.44065	0	1	1	no
XLOC_000807	XLOC_000807	GEMIN8	1:122240202-122281715	EC	EQ	OK	4.1383	5.24717	0.342501	0.492114	0.48545	0.733803	no
XLOC_000808	XLOC_000808	GPM6B	1:122363028-122421048	EC	EQ	OK	12.9726	32.0339	1.30413	0.824533	0.2694	0.525869	no
XLOC_000809	XLOC_000809	TRAPPC2	1:122421139-122426804	EC	EQ	OK	8.69938	13.1324	0.594148	0.844968	0.20965	0.460076	no
XLOC_000810	XLOC_000810	ENSGALG00000018838	1:122896519-122899552	EC	EQ	NOTEST	0	0.11904	inf	0	1	1	no
XLOC_000811	XLOC_000811	ARHGAP6	1:123651001-123765375	EC	EQ	NOTEST	0.438188	0.387425	-0.177634	0	1	1	no
XLOC_000812	XLOC_000812	MID1	1:124042083-124137118	EC	EQ	OK	7.10124	11.5414	0.700677	0.942854	0.1977	0.444092	no
XLOC_000813	XLOC_000813	GPR143	1:124557328-124571165	EC	EQ	NOTEST	0.137124	0.0604985	-1.18051	0	1	1	no
XLOC_000814	XLOC_000814	KAL1	1:125082661-125207722	EC	EQ	NOTEST	0.317409	0.602582	0.924813	0	1	1	no
XLOC_000815	XLOC_000815	PNPLA4	1:125536410-125555323	EC	EQ	NOTEST	0.70158	0.758581	0.112697	0	1	1	no
XLOC_000816	XLOC_000816	HDHD1	1:125868712-125932063	EC	EQ	OK	0.571953	0.94122	0.718635	0.704017	0.1593	0.387413	no
XLOC_000817	XLOC_000817	NLGN4	1:126290133-126408797	EC	EQ	NOTEST	0.210516	0.102748	-1.03482	0	1	1	no
XLOC_000818	XLOC_000818	gga-mir-1397	1:126290133-126408797	EC	EQ	NOTEST	0	11.8475	inf	0	1	1	no
XLOC_000819	XLOC_000819	PRKX	1:127508429-127539291	EC	EQ	OK	2.69586	2.72325	0.0145846	0.0186116	0.97515	0.989384	no
XLOC_000820	XLOC_000820	MXRA5	1:127679909-127701298	EC	EQ	OK	20.1327	187.789	3.2215	3.16086	0.0002	0.00298135	yes
XLOC_000821	XLOC_000821	ARSH	1:127803895-127821093	EC	EQ	OK	7.08496	69.3277	3.2906	3.77475	5e-05	0.000959543	yes
XLOC_000822	XLOC_000822	ARSD	1:127828156-127842611	EC	EQ	OK	0.470272	3.11737	2.72876	3.51862	0.0008	0.00849958	yes
XLOC_000823	XLOC_000823	ENSGALG00000016654	1:127846183-127863296	EC	EQ	NOTEST	0.172373	0.524261	1.60476	0	1	1	no
XLOC_000824	XLOC_000824	ZBED1	1:128042956-128045044	EC	EQ	OK	2.26481	2.97861	0.395251	0.560789	0.4262	0.685879	no
XLOC_000825	XLOC_000825	DHRSX	1:128072872-128200091	EC	EQ	OK	3.57092	6.38544	0.838491	1.25219	0.08865	0.261268	no
XLOC_000826	XLOC_000826	P2RY8	1:128441121-128467057	EC	EQ	NOTEST	0.171347	0.0281554	-2.60543	0	1	1	no
XLOC_000827	XLOC_000827	ASMTL	1:128477650-128507401	EC	EQ	OK	1.58351	2.25583	0.510538	0.713023	0.2802	0.53836	no
XLOC_000828	XLOC_000828	SLC25A6	1:128508692-128512825	EC	EQ	OK	132.282	183.883	0.475173	0.445131	0.5053	0.74809	no
XLOC_000829	XLOC_000829	CRLF2	1:128639644-128657470	EC	EQ	NOTEST	0.184667	0.122606	-0.590891	0	1	1	no
XLOC_000830	XLOC_000830	PPP2R3B	1:129302921-129408311	EC	EQ	NOTEST	0.829849	0.642786	-0.36851	0	1	1	no
XLOC_000831	XLOC_000831	GTPBP6	1:129412880-129423230	EC	EQ	OK	4.60356	7.55238	0.71418	1.25703	0.14095	0.357144	no
XLOC_000832	XLOC_000832	SLC9A7	1:129620478-129659911	EC	EQ	OK	1.11217	1.24526	0.163069	0.2207	0.75175	0.894868	no
XLOC_000833	XLOC_000833	TUBGCP5	1:129707208-129729905	EC	EQ	OK	3.05036	3.69598	0.276977	0.448076	0.55435	0.782429	no
XLOC_000834	XLOC_000834	CYFIP1	1:129747744-129798637	EC	EQ	OK	10.963	12.8272	0.226566	0.315564	0.6531	0.841484	no
XLOC_000836	XLOC_000836	uc_338	1:129814913-129829863	EC	EQ	OK	7.54418	0	-inf	-nan	0.24125	0.497567	no
XLOC_000837	XLOC_000837	HERC2	1:129860462-129965042	EC	EQ	OK	4.0185	5.48612	0.449128	0.579773	0.4087	0.67041	no
XLOC_000838	XLOC_000838	OCA2	1:130005139-130159850	EC	EQ	NOTEST	0.289939	0.117512	-1.30293	0	1	1	no
XLOC_000839	XLOC_000839	GABRB3	1:130705241-130819496	EC	EQ	NOTEST	0.129132	0.146305	0.180135	0	1	1	no
XLOC_000840	XLOC_000840	ATP10A	1:131038511-131149938	EC	EQ	NOTEST	0.220655	0.23339	0.0809507	0	1	1	no
XLOC_000841	XLOC_000841	UBE3A	1:131249005-131286295	EC	EQ	OK	3.69363	5.18864	0.490318	0.669791	0.3137	0.576339	no
XLOC_000842	XLOC_000842	5S_rRNA	1:131334587-131405083	EC	EQ	OK	11.7898	12.401	0.0729141	0.0150629	0.7609	0.899118	no
XLOC_000843	XLOC_000843	TMEM131	1:131443218-131532438	EC	EQ	OK	5.42073	6.79398	0.325769	0.464423	0.5154	0.755235	no
XLOC_000844	XLOC_000844	UNC50	1:131663631-131670172	EC	EQ	OK	12.8123	8.2358	-0.637552	-0.622252	0.3862	0.649709	no
XLOC_000845	XLOC_000845	LIPT1	1:131856986-131858108	EC	EQ	OK	5.53071	5.95393	0.106377	0.185914	0.83605	0.933024	no
XLOC_000846	XLOC_000846	MRPL30	1:131866806-131869199	EC	EQ	OK	25.2121	31.9852	0.343286	0.81737	0.468	0.720106	no
XLOC_000847	XLOC_000847	EIF5B	1:131925075-131944008	EC	EQ	OK	23.6657	31.7972	0.426101	0.597666	0.4491	0.705137	no
XLOC_000848	XLOC_000848	ENSGALG00000024437	1:132491482-132497916	EC	EQ	NOTEST	0.140003	0.237685	0.763599	0	1	1	no
XLOC_000849	XLOC_000849	PDCL3	1:132518629-132524289	EC	EQ	OK	22.2652	41.3613	0.893491	1.58139	0.0676	0.217148	no
XLOC_000850	XLOC_000850	NPAS2	1:132654999-132723188	EC	EQ	NOTEST	0.260062	0.13953	-0.898282	0	1	1	no
XLOC_000851	XLOC_000851	RPL31	1:132725775-132731147	EC	EQ	OK	203.117	203.201	0.000593614	0.000714438	0.9993	0.999465	no
XLOC_000852	XLOC_000852	CNOT11	1:132803061-132814520	EC	EQ	OK	8.9681	12.5525	0.485101	0.705941	0.30235	0.563713	no
XLOC_000853	XLOC_000853	MAP4K4	1:132936572-133084109	EC	EQ	OK	6.19734	7.77614	0.327404	0.54387	0.4916	0.738481	no
XLOC_000854	XLOC_000854	gga-mir-1656	1:132936572-133084109	EC	EQ	NOTEST	0	0	0	0	1	1	no
XLOC_000855	XLOC_000855	ENSGALG00000026432	1:132936572-133084109	EC	EQ	NOTEST	0	0	0	0	1	1	no
XLOC_000856	XLOC_000856	IL1R2	1:133109395-133119021	EC	EQ	NOTEST	0.103781	0.0660674	-0.651526	0	1	1	no
XLOC_000857	XLOC_000857	IL1R1	1:133163681-133185156	EC	EQ	NOTEST	0.0510314	0.123719	1.27761	0	1	1	no
XLOC_000858	XLOC_000858	ENSGALG00000016784	1:133190560-133209036	EC	EQ	NOTEST	0.211041	0.213523	0.0168654	0	1	1	no
XLOC_000859	XLOC_000859	IL1RL1	1:133227060-133252726	EC	EQ	NOTEST	0.333923	0.175013	-0.932055	0	1	1	no
XLOC_000860	XLOC_000860	IL18R1	1:133259700-133278851	EC	EQ	NOTEST	0.119798	0.150088	0.325202	0	1	1	no
XLOC_000861	XLOC_000861	IL18RAP	1:133283644-133298556	EC	EQ	NOTEST	0.174839	0.161935	-0.110616	0	1	1	no
XLOC_000862	XLOC_000862	SLC9A4	1:133300714-133329117	EC	EQ	NOTEST	0.210558	0.39925	0.923077	0	1	1	no
XLOC_000863	XLOC_000863	SLC9A2	1:133354848-133381741	EC	EQ	NOTEST	0.147979	0.0421124	-1.81308	0	1	1	no
XLOC_000864	XLOC_000864	TMEM182	1:133408226-133435369	EC	EQ	NOTEST	0.128772	0.0663798	-0.956003	0	1	1	no
XLOC_000865	XLOC_000865	ENSGALG00000026018	1:133408226-133435369	EC	EQ	NOTEST	0	0	0	0	1	1	no
XLOC_000866	XLOC_000866	ENSGALG00000019135	1:134286396-134308216	EC	EQ	NOTEST	0.266288	0	-inf	0	1	1	no
XLOC_000867	XLOC_000867	MRPS9	1:134393339-134425489	EC	EQ	OK	8.22657	10.5205	0.354844	0.581896	0.4455	0.70213	no
XLOC_000868	XLOC_000868	ENSGALG00000026632	1:134393339-134425489	EC	EQ	NOTEST	0	0	0	0	1	1	no
XLOC_000869	XLOC_000869	C1H2ORF49	1:134481594-134496274	EC	EQ	OK	1.85489	2.23327	0.267827	0.34018	0.5678	0.790847	no
XLOC_000870	XLOC_000870	NCK2	1:134633920-134715892	EC	EQ	OK	8.27408	9.60313	0.214905	0.314637	0.66625	0.849033	no
XLOC_000871	XLOC_000871	C2ORF40	1:134771682-134776149	EC	EQ	OK	21.6755	10.7977	-1.00534	-1.53162	0.0389	0.146513	no
XLOC_000872	XLOC_000872	ENSGALG00000016802	1:134930336-134987712	EC	EQ	NOTEST	0.598748	0.458668	-0.384499	0	1	1	no
XLOC_000873	XLOC_000873	ENSGALG00000028212	1:135240944-135241097	EC	EQ	NOTEST	4.34264	0	-inf	0	1	1	no
XLOC_000874	XLOC_000874	SLC5A7	1:135397399-135423764	EC	EQ	OK	2.58686	0.313332	-3.04544	-3.20541	5e-05	0.000959543	yes
XLOC_000875	XLOC_000875	SULT1C	1:135521669-135527319	EC	EQ	NOTEST	0.0664444	0.0283435	-1.22913	0	1	1	no
XLOC_000876	XLOC_000876	GCC2	1:135533886-135559795	EC	EQ	OK	1.18284	1.39322	0.236167	0.356058	0.6314	0.828019	no
XLOC_000877	XLOC_000877	LIMS1	1:135569606-135633559	EC	EQ	OK	31.1785	27.3437	-0.189342	-0.242874	0.71865	0.8777	no
XLOC_000878	XLOC_000878	ENSGALG00000016808	1:135763886-135793418	EC	EQ	OK	5.63378	6.98961	0.311109	0.42037	0.5475	0.777829	no
XLOC_000879	XLOC_000879	SH3RF3	1:135926351-136157713	EC	EQ	OK	0.352588	1.17289	1.73401	2.22529	0.0019	0.0161674	yes
XLOC_000880	XLOC_000880	gga-mir-1700	1:135926351-136157713	EC	EQ	NOTEST	0	0	0	0	1	1	no
XLOC_000881	XLOC_000881	ENSGALG00000026013	1:136169357-136195924	EC	EQ	NOTEST	0	0	0	0	1	1	no
XLOC_000882	XLOC_000882	SOWAHC	1:136196811-136198516	EC	EQ	OK	11.9229	17.9893	0.593408	1.1124	0.2217	0.475723	no
XLOC_000883	XLOC_000883	RASA3	1:136345768-136476626	EC	EQ	OK	1.6922	0.653726	-1.37214	-1.76729	0.0085	0.0488189	yes
XLOC_000884	XLOC_000884	GAS6	1:136509159-136547639	EC	EQ	NOTEST	0.379655	0.641258	0.756215	0	1	1	no
XLOC_000885	XLOC_000885	ATP4B	1:136636253-136641973	EC	EQ	NOTEST	0.0781152	0.0471234	-0.72916	0	1	1	no
XLOC_000886	XLOC_000886	DCUN1D2	1:136728467-136751599	EC	EQ	NOTEST	0.743187	0.807226	0.119247	0	1	1	no
XLOC_000887	XLOC_000887	ENSGALG00000025316	1:136728467-136751599	EC	EQ	NOTEST	0	0	0	0	1	1	no
XLOC_000888	XLOC_000888	ADPRHL1	1:136753730-136773443	EC	EQ	OK	33.5981	2.86019	-3.5542	-5.83419	5e-05	0.000959543	yes
XLOC_000889	XLOC_000889	ENSGALG00000016827	1:136782200-136788393	EC	EQ	OK	2.14938	0.709533	-1.59898	-1.90375	0.0656	0.212691	no
XLOC_000890	XLOC_000890	GRTP1	1:136801887-136848534	EC	EQ	OK	1.75601	1.15275	-0.607217	-0.148917	0.85035	0.939115	no
XLOC_000891	XLOC_000891	PCID2	1:136889041-136902792	EC	EQ	OK	6.61438	8.24854	0.318533	0.497486	0.5057	0.748334	no
XLOC_000892	XLOC_000892	TUBGCP3	1:137262148-137311453	EC	EQ	OK	2.25007	2.20793	-0.027279	-0.0390254	0.95735	0.983219	no
XLOC_000893	XLOC_000893	MYO16	1:137442560-137737925	EC	EQ	OK	1.95427	0.785547	-1.31486	-1.70438	0.0129	0.0661215	no
XLOC_000894	XLOC_000894	ENSGALG00000026287	1:137992923-137995864	EC	EQ	NOTEST	0.2127	0.51285	1.26971	0	1	1	no
XLOC_000895	XLOC_000895	COL4A2	1:138247601-138389490	EC	EQ	OK	7.93491	18.3743	1.2114	1.70038	0.02125	0.0949346	no
XLOC_000896	XLOC_000896	CARKD	1:138451996-138504491	EC	EQ	OK	38.0996	42.2023	0.147543	0.165769	0.81055	0.922323	no
XLOC_000897	XLOC_000897	ING1	1:138546780-138549125	EC	EQ	OK	22.8512	22.2833	-0.0363094	-0.0452673	0.94785	0.979706	no
XLOC_000898	XLOC_000898	ARHGEF7	1:138642777-138751113	EC	EQ	OK	2.9385	3.30271	0.168569	0.223016	0.71525	0.876115	no
XLOC_000899	XLOC_000899	gga-mir-1632	1:139187328-139187419	EC	EQ	NOTEST	13.6266	0	-inf	0	1	1	no
XLOC_000900	XLOC_000900	ENSGALG00000028502	1:139352102-139353239	EC	EQ	NOTEST	0.0304732	0	-inf	0	1	1	no
XLOC_000901	XLOC_000901	ENSGALG00000013985	1:139386529-139404977	EC	EQ	NOTEST	0.564286	0.508131	-0.151227	0	1	1	no
XLOC_000902	XLOC_000902	LIG4	1:139472179-139475799	EC	EQ	OK	1.2388	1.33217	0.10484	0.141228	0.83615	0.933032	no
XLOC_000903	XLOC_000903	ENSGALG00000026994	1:139627973-139628198	EC	EQ	NOTEST	4.29426	0.756994	-2.50405	0	1	1	no
XLOC_000904	XLOC_000904	FAM155A	1:140049053-140070659	EC	EQ	NOTEST	0.260265	0.0958904	-1.44052	0	1	1	no
XLOC_000905	XLOC_000905	ARGLU1	1:140311366-140323454	EC	EQ	OK	47.3059	49.1684	0.0557115	0.051444	0.94405	0.978087	no
XLOC_000906	XLOC_000906	EFNB2	1:140329549-140373727	EC	EQ	OK	17.9829	49.821	1.47013	1.72509	0.01505	0.0739733	no
XLOC_000907	XLOC_000907	SLC10A2	1:141914132-141925460	EC	EQ	NOTEST	0.139298	0.0650452	-1.09865	0	1	1	no
XLOC_000908	XLOC_000908	KDELC1	1:142045387-142054410	EC	EQ	OK	13.5807	20.264	0.57736	0.987552	0.2163	0.468796	no
XLOC_000909	XLOC_000909	METTL21C	1:142092495-142147887	EC	EQ	NOTEST	0.6768	0.151579	-2.15866	0	1	1	no
XLOC_000910	XLOC_000910	FGF14	1:142471031-142606517	EC	EQ	NOTEST	0.09818	0	-inf	0	1	1	no
XLOC_000911	XLOC_000911	NALCN	1:142765239-142969863	EC	EQ	OK	1.12982	1.55789	0.463504	0.608435	0.325	0.589236	no
XLOC_000912	XLOC_000912	ENSGALG00000016869	1:143132901-143136426	EC	EQ	NOTEST	0	0.215923	inf	0	1	1	no
XLOC_000913	XLOC_000913	TMTC4	1:143142400-143200211	EC	EQ	OK	7.67731	5.40539	-0.506202	-0.768374	0.32385	0.587927	no
XLOC_000914	XLOC_000914	A2LD1	1:143230156-143230654	EC	EQ	OK	2.67639	1.17576	-1.1867	-1.72718	0.189	0.431657	no
XLOC_000915	XLOC_000915	EBI2	1:143798560-143884756	EC	EQ	NOTEST	0.319021	0.482718	0.597528	0	1	1	no
XLOC_000916	XLOC_000916	GPR18	1:143798560-143884756	EC	EQ	NOTEST	0.26107	0.11336	-1.20353	0	1	1	no
XLOC_000917	XLOC_000917	DOCK9	1:143960154-144042261	EC	EQ	OK	1.13284	1.43395	0.340045	0.459078	0.49065	0.73766	no
XLOC_000918	XLOC_000918	SLC15A1	1:144057535-144081570	EC	EQ	NOTEST	0.159578	0.103443	-0.62542	0	1	1	no
XLOC_000919	XLOC_000919	STK24	1:144093564-144149356	EC	EQ	OK	2.26565	3.88638	0.778501	1.29197	0.09145	0.266801	no
XLOC_000920	XLOC_000920	OXGR1	1:144752636-144753668	EC	EQ	NOTEST	0.222105	0.177268	-0.325308	0	1	1	no
XLOC_000921	XLOC_000921	UGGT2	1:145103027-145181328	EC	EQ	OK	3.73199	2.36695	-0.656919	-1.01957	0.1548	0.380295	no
XLOC_000922	XLOC_000922	ENSGALG00000016895	1:145229678-145262325	EC	EQ	OK	2.92517	3.91789	0.421554	0.709215	0.38195	0.645813	no
XLOC_000923	XLOC_000923	ABCC4	1:145358359-145506681	EC	EQ	NOTEST	0.351415	0.424075	0.271145	0	1	1	no
XLOC_000924	XLOC_000924	TGDS	1:145692789-145705488	EC	EQ	OK	2.21655	2.43591	0.136143	0.185572	0.78555	0.910846	no
XLOC_000925	XLOC_000925	DCT	1:145716341-145737439	EC	EQ	OK	1.29165	0.465197	-1.47331	-1.90345	0.016	0.0772602	no
XLOC_000926	XLOC_000926	U7	1:145757761-146271071	EC	EQ	NOTEST	0	0	0	0	1	1	no
XLOC_000927	XLOC_000927	ENSGALG00000027893	1:147592840-147592936	EC	EQ	NOTEST	0	0	0	0	1	1	no
XLOC_000928	XLOC_000928	SLITRK6	1:149478163-149480686	EC	EQ	OK	2.71377	0.496996	-2.449	-2.98932	0.00035	0.00456731	yes
XLOC_000929	XLOC_000929	SLITRK1	1:150421564-150423643	EC	EQ	NOTEST	0.125533	0.0851398	-0.560159	0	1	1	no
XLOC_000930	XLOC_000930	SPRY2	1:151896141-151897919	EC	EQ	OK	3.79905	8.53371	1.16753	1.72924	0.0167	0.0797672	no
XLOC_000931	XLOC_000931	RBM26	1:152319330-152367787	EC	EQ	OK	10.2544	12.0258	0.229889	0.331981	0.64895	0.839035	no
XLOC_000932	XLOC_000932	C13ORF7	1:152707237-152734629	EC	EQ	OK	8.57169	5.00992	-0.774792	-1.11031	0.10715	0.297892	no
XLOC_000933	XLOC_000933	EDNRB	1:153125272-153143030	EC	EQ	OK	7.48238	2.67081	-1.48622	-1.88703	0.00335	0.0244708	yes
XLOC_000934	XLOC_000934	MYCBP2	1:153466827-153648432	EC	EQ	OK	1.89667	2.83314	0.578936	0.813669	0.24555	0.5011	no
XLOC_000935	XLOC_000935	ENSGALG00000016918	1:153680831-153685665	EC	EQ	OK	62.4316	125.067	1.00235	1.9935	0.05575	0.189861	no
XLOC_000936	XLOC_000936	ENSGALG00000027869	1:153954079-153954189	EC	EQ	NOTEST	0	0	0	0	1	1	no
XLOC_000937	XLOC_000937	COMMD6	1:154256855-154265098	EC	EQ	OK	5.99124	8.81127	0.556493	0.88373	0.2367	0.492656	no
XLOC_000938	XLOC_000938	TBC1D4	1:154275639-154383017	EC	EQ	OK	0.728138	1.36546	0.907103	1.21752	0.06665	0.214896	no
XLOC_000939	XLOC_000939	KLF12	1:154791542-155045502	EC	EQ	OK	1.23276	2.56592	1.05759	1.41669	0.0656	0.212691	no
XLOC_000940	XLOC_000940	DIS3	1:155293493-155434324	EC	EQ	OK	2.44313	2.95141	0.272674	0.384377	0.5954	0.807804	no
XLOC_000941	XLOC_000941	MZT1	1:155461723-155466471	EC	EQ	OK	9.85997	10.3784	0.0739305	0.135301	0.88335	0.952955	no
XLOC_000942	XLOC_000942	DACH1	1:155858379-156228021	EC	EQ	OK	0.892024	1.94687	1.126	1.69363	0.02145	0.0955949	no
XLOC_000943	XLOC_000943	gga-mir-1743	1:155858379-156228021	EC	EQ	NOTEST	0	0	0	0	1	1	no
XLOC_000944	XLOC_000944	KLHL1	1:156898968-157114305	EC	EQ	NOTEST	0.859837	0.878627	0.0311887	0	1	1	no
XLOC_000945	XLOC_000945	PCDH9	1:158269099-158272198	EC	EQ	OK	1.32221	0.853816	-0.630949	-0.849516	0.24075	0.49696	no
XLOC_000946	XLOC_000946	PCDH20	1:161176975-161182699	EC	EQ	NOTEST	0.264276	0.378715	0.519065	0	1	1	no
XLOC_000947	XLOC_000947	DIAPH3	1:161696599-161932705	EC	EQ	NOTEST	0.99782	0.385664	-1.37144	0	1	1	no
XLOC_000948	XLOC_000948	PCDH8	1:164995572-165000858	EC	EQ	OK	1.47207	0.308241	-2.25572	-3.02838	0.00055	0.00642148	yes
XLOC_000949	XLOC_000949	LECT1	1:165018165-165029891	EC	EQ	OK	134.236	29.9583	-2.16374	-2.46046	0.00235	0.0188474	yes
XLOC_000950	XLOC_000950	WBP4	1:165145974-165168496	EC	EQ	OK	3.75147	4.00623	0.0947858	0.149784	0.8416	0.935434	no
XLOC_000951	XLOC_000951	NAA16	1:165191022-165255094	EC	EQ	OK	2.00109	2.637	0.398114	0.540213	0.39865	0.661048	no
XLOC_000952	XLOC_000952	gga-mir-2127	1:165191022-165255094	EC	EQ	OK	18.7482	0	-inf	-nan	0.2349	0.490718	no
XLOC_000953	XLOC_000953	RGCC	1:165264941-165276995	EC	EQ	NOTEST	0.239726	0.203201	-0.238478	0	1	1	no
XLOC_000954	XLOC_000954	DGKH	1:165513386-165674975	EC	EQ	NOTEST	0.304646	0.280575	-0.118746	0	1	1	no
XLOC_000955	XLOC_000955	AKAP11	1:165702875-165740113	EC	EQ	OK	1.59107	2.38329	0.582954	0.887571	0.22985	0.485556	no
XLOC_000956	XLOC_000956	TNFSF11	1:165817348-165839120	EC	EQ	NOTEST	0.136605	0.111466	-0.293404	0	1	1	no
XLOC_000957	XLOC_000957	DNAJC15	1:166031301-166055788	EC	EQ	OK	5.30241	7.14993	0.431282	0.73795	0.39245	0.65537	no
XLOC_000958	XLOC_000958	LACC1	1:166492230-166512495	EC	EQ	NOTEST	0.26889	0.213332	-0.333913	0	1	1	no
XLOC_000959	XLOC_000959	KIAA1704	1:166904654-166942984	EC	EQ	OK	3.55025	3.59972	0.0199633	0.0238759	0.97405	0.989025	no
XLOC_000960	XLOC_000960	U6	1:166948690-166948753	EC	EQ	NOTEST	0	0	0	0	1	1	no
XLOC_000961	XLOC_000961	GTF2F2	1:166965969-167057679	EC	EQ	OK	3.84931	5.3848	0.484291	0.675565	0.3094	0.571724	no
XLOC_000962	XLOC_000962	SLC25A30	1:167080642-167087881	EC	EQ	OK	2.04323	1.44977	-0.495025	-0.76783	0.3701	0.634871	no
XLOC_000963	XLOC_000963	COG3	1:167087993-167118115	EC	EQ	OK	2.31738	2.89078	0.318965	0.490895	0.5182	0.757355	no
XLOC_000964	XLOC_000964	SPERT	1:167162472-167165115	EC	EQ	NOTEST	0.602641	0.598172	-0.0107379	0	1	1	no
XLOC_000965	XLOC_000965	ENSGALG00000028246	1:167327554-167356169	EC	EQ	NOTEST	0.0742795	0.168704	1.18346	0	1	1	no
XLOC_000966	XLOC_000966	ENSGALG00000016987,LRRC63	1:167377030-167398695	EC	EQ	NOTEST	0.171419	0.159564	-0.103389	0	1	1	no
XLOC_000967	XLOC_000967	LRCH1	1:167496660-167608713	EC	EQ	NOTEST	0.556851	0.820612	0.55941	0	1	1	no
XLOC_000968	XLOC_000968	NUDT15	1:167974133-167975472	EC	EQ	OK	2.45063	2.33626	-0.0689519	-0.124389	0.90605	0.962749	no
XLOC_000969	XLOC_000969	ITM2B	1:168013343-168038680	EC	EQ	OK	84.7134	117.595	0.473161	0.849055	0.3715	0.636424	no
XLOC_000970	XLOC_000970	RB1	1:168050088-168127406	EC	EQ	OK	3.94933	6.74174	0.771512	1.08362	0.11125	0.305039	no
XLOC_000971	XLOC_000971	CYSLTR2	1:168208054-168209020	EC	EQ	NOTEST	0.105676	0.0886842	-0.2529	0	1	1	no
XLOC_000972	XLOC_000972	FNDC3A	1:168295302-168409475	EC	EQ	OK	5.54361	7.00371	0.337292	0.490334	0.50825	0.75016	no
XLOC_000973	XLOC_000973	MLNR	1:168409609-168413452	EC	EQ	NOTEST	0.203151	0.25274	0.315102	0	1	1	no
XLOC_000974	XLOC_000974	CDADC1	1:168424792-168438612	EC	EQ	OK	1.20707	1.76619	0.549133	0.741074	0.32015	0.583611	no
XLOC_000975	XLOC_000975	SETDB2	1:168442815-168521971	EC	EQ	OK	2.64499	4.30667	0.70331	0.670358	0.34215	0.606945	no
XLOC_000976	XLOC_000976	PHF11	1:168526925-168541731	EC	EQ	OK	2.38762	4.68906	0.973723	1.32494	0.06845	0.219028	no
XLOC_000977	XLOC_000977	ARL11	1:168568066-168569253	EC	EQ	NOTEST	0.569059	0.780471	0.455766	0	1	1	no
XLOC_000978	XLOC_000978	ENSGALG00000025859	1:168573972-168608577	EC	EQ	NOTEST	0	0	0	0	1	1	no
XLOC_000979	XLOC_000979	TRIM13	1:168667702-168673365	EC	EQ	OK	6.96116	7.44809	0.0975433	0.142601	0.8435	0.936117	no
XLOC_000980	XLOC_000980	KCNRG	1:168673887-168676904	EC	EQ	OK	1.70992	1.34043	-0.351237	-0.493613	0.5661	0.789663	no
XLOC_000981	XLOC_000981	DLEU2_5	1:168710555-168710634	EC	EQ	NOTEST	0	0	0	0	1	1	no
XLOC_000982	XLOC_000982	ENSGALG00000017013	1:168722023-168731618	EC	EQ	OK	15.6881	12.7208	-0.302479	-0.61653	0.56125	0.786838	no
XLOC_000983	XLOC_000983	RNASEH2B	1:169196932-169240713	EC	EQ	OK	3.23264	5.26192	0.702876	0.971718	0.13245	0.342602	no
XLOC_000984	XLOC_000984	FAM124A	1:169341616-169353839	EC	EQ	OK	0.701248	2.62343	1.90346	2.14499	0.00385	0.0271676	yes
XLOC_000985	XLOC_000985	SERPINE3	1:169373628-169393173	EC	EQ	NOTEST	0.674433	0.594468	-0.182077	0	1	1	no
XLOC_000986	XLOC_000986	WDFY2	1:169452453-169518079	EC	EQ	OK	4.12694	2.43337	-0.762118	-1.18645	0.1145	0.310945	no
XLOC_000987	XLOC_000987	ALG11	1:169657526-169662281	EC	EQ	OK	4.05574	4.37074	0.107912	0.165536	0.81585	0.924606	no
XLOC_000988	XLOC_000988	VPS36	1:169711206-169731846	EC	EQ	OK	5.70937	4.96099	-0.202706	-0.28449	0.66425	0.848201	no
XLOC_000989	XLOC_000989	THSD1	1:169746468-169766315	EC	EQ	NOTEST	0.848911	0.514862	-0.721426	0	1	1	no
XLOC_000990	XLOC_000990	TPTE	1:169788266-169803952	EC	EQ	OK	2.13887	2.0599	-0.0542745	-0.0791905	0.9211	0.968742	no
XLOC_000991	XLOC_000991	MRPS31	1:169827777-169849142	EC	EQ	OK	26.1692	35.0793	0.42275	0.811089	0.3656	0.630445	no
XLOC_000992	XLOC_000992	FKHR	1:169877051-169935660	EC	EQ	NOTEST	0.666004	0.377474	-0.819151	0	1	1	no
XLOC_000993	XLOC_000993	LHFP	1:170265928-170402754	EC	EQ	OK	3.94964	12.5777	1.67107	3.42154	0.0016	0.0142739	yes
XLOC_000994	XLOC_000994	ENSGALG00000026498	1:170503130-170504264	EC	EQ	OK	1.1213	0.982865	-0.190105	-0.208197	0.77265	0.904916	no
XLOC_000995	XLOC_000995	PROSER1	1:170541555-170560741	EC	EQ	OK	3.79191	3.87658	0.0318572	0.0467484	0.9467	0.97907	no
XLOC_000996	XLOC_000996	STOML3	1:170563953-170573218	EC	EQ	NOTEST	0.723931	0.209851	-1.78649	0	1	1	no
XLOC_000997	XLOC_000997	TRPC4	1:171102507-171244344	EC	EQ	NOTEST	0.122362	0.0685907	-0.835075	0	1	1	no
XLOC_000998	XLOC_000998	ENSGALG00000022791	1:171267168-171271465	EC	EQ	NOTEST	0.052751	0.0907063	0.782004	0	1	1	no
XLOC_000999	XLOC_000999	ENSGALG00000016601	1:171273748-171277776	EC	EQ	NOTEST	0.519826	0.146624	-1.82591	0	1	1	no
XLOC_001000	XLOC_001000	POSTN	1:171293437-171327674	EC	EQ	OK	2.19908	1.18852	-0.887731	-1.23012	0.11715	0.315772	no
XLOC_001001	XLOC_001001	SUPT20H	1:171574830-171612194	EC	EQ	OK	5.32199	5.44466	0.0328769	0.0521822	0.9456	0.978585	no
XLOC_001002	XLOC_001002	ALG5	1:171621737-171641144	EC	EQ	OK	4.24116	6.02907	0.507477	0.69767	0.34225	0.607069	no
XLOC_001003	XLOC_001003	SMAD9	1:171675465-171701278	EC	EQ	OK	0.45603	2.76694	2.60109	3.15647	0.00205	0.0170243	yes
XLOC_001004	XLOC_001004	SPG20	1:171922087-171932577	EC	EQ	OK	10.8504	20.8654	0.943365	1.40172	0.0648	0.210889	no
XLOC_001005	XLOC_001005	DCLK1	1:172004086-172233561	EC	EQ	NOTEST	0.474744	0.737576	0.635641	0	1	1	no
XLOC_001007	XLOC_001007	MAB21L1	1:172293588-172764556	EC	EQ	OK	114.093	91.2209	-0.322774	-0.213005	0.7008	0.868447	no
XLOC_001008	XLOC_001008	STARD13	1:173241711-173493625	EC	EQ	NOTEST	0.379819	0.202526	-0.90721	0	1	1	no
XLOC_001009	XLOC_001009	N4BP2L2	1:173762790-173787008	EC	EQ	OK	1.53442	1.77832	0.212827	0.261659	0.6497	0.83952	no
XLOC_001010	XLOC_001010	N4BP2L1	1:173808322-173857456	EC	EQ	OK	2.12446	1.87362	-0.181268	-0.151214	0.8498	0.938816	no
XLOC_001011	XLOC_001011	ZAR1	1:173859595-173861411	EC	EQ	OK	3.12095	0.41549	-2.9091	-3.72494	0.01685	0.08023	no
XLOC_001012	XLOC_001012	HSPH1	1:174262981-174286406	EC	EQ	OK	2.08092	3.82405	0.877882	1.28799	0.0681	0.218186	no
XLOC_001013	XLOC_001013	HMG1	1:174411694-174418072	EC	EQ	OK	38.5187	32.5412	-0.243293	-0.288611	0.6445	0.835947	no
XLOC_001014	XLOC_001014	KATNAL1	1:174496737-174524653	EC	EQ	OK	3.18598	5.04378	0.662769	1.18598	0.19815	0.44464	no
XLOC_001015	XLOC_001015	UBL3	1:174588069-174645255	EC	EQ	OK	10.9279	11.3071	0.0492087	0.0597136	0.9193	0.968129	no
XLOC_001016	XLOC_001016	SLC7A1	1:174687110-174726955	EC	EQ	OK	4.39291	5.42328	0.303987	0.477725	0.5319	0.766716	no
XLOC_001017	XLOC_001017	SLC46A3	1:175029982-175043799	EC	EQ	NOTEST	0.415027	0.465123	0.164406	0	1	1	no
XLOC_001018	XLOC_001018	FLT1	1:175084525-175185951	EC	EQ	NOTEST	0.159075	0.14239	-0.159859	0	1	1	no
XLOC_001019	XLOC_001019	FLT3	1:175281893-175309466	EC	EQ	NOTEST	0.122223	0.0926794	-0.399194	0	1	1	no
XLOC_001020	XLOC_001020	CDX2	1:175315017-175317966	EC	EQ	NOTEST	0.131847	0.264765	1.00585	0	1	1	no
XLOC_001021	XLOC_001021	LNX2	1:175450238-175476664	EC	EQ	OK	2.80399	3.56151	0.345004	0.552655	0.46925	0.720859	no
XLOC_001022	XLOC_001022	MTIF3	1:175510864-175518424	EC	EQ	OK	11.2338	17.2951	0.622528	0.562983	0.4849	0.733357	no
XLOC_001023	XLOC_001023	USP12	1:175592004-175623889	EC	EQ	OK	3.05405	2.98329	-0.0338164	-0.0498784	0.9478	0.979705	no
XLOC_001024	XLOC_001024	GPR12	1:175735853-175736852	EC	EQ	NOTEST	0.476392	0.234183	-1.02451	0	1	1	no
XLOC_001025	XLOC_001025	ENSGALG00000028181	1:175868052-175868152	EC	EQ	NOTEST	0	0	0	0	1	1	no
XLOC_001026	XLOC_001026	RNF6	1:175952257-175958160	EC	EQ	OK	4.65529	4.59083	-0.0201165	-0.0296316	0.9664	0.986079	no
XLOC_001027	XLOC_001027	ATP8A2	1:175972297-176287278	EC	EQ	OK	3.49966	1.13972	-1.61854	-2.3701	0.00185	0.0158558	yes
XLOC_001028	XLOC_001028	MTMR6	1:176338944-176363997	EC	EQ	OK	2.39989	3.24926	0.437145	0.632882	0.349	0.613782	no
XLOC_001029	XLOC_001029	AMER2	1:176394868-176399685	EC	EQ	OK	1.53511	1.26336	-0.281078	-0.391449	0.56285	0.787711	no
XLOC_001030	XLOC_001030	SPATA13	1:176600273-176640839	EC	EQ	OK	1.16999	1.00825	-0.214639	-0.303227	0.6864	0.860628	no
XLOC_001031	XLOC_001031	C1QTNF9	1:176649881-176655655	EC	EQ	NOTEST	0.214311	0.116533	-0.878965	0	1	1	no
XLOC_001032	XLOC_001032	MIPEP	1:176655869-176725970	EC	EQ	OK	2.26905	2.61499	0.204719	0.29418	0.6595	0.845566	no
XLOC_001033	XLOC_001033	U6	1:176734444-176734546	EC	EQ	NOTEST	0	0	0	0	1	1	no
XLOC_001034	XLOC_001034	SACS	1:176842565-176900914	EC	EQ	OK	2.16159	3.61706	0.742728	0.918167	0.1629	0.392832	no
XLOC_001035	XLOC_001035	EFHA1	1:177658310-177792858	EC	EQ	OK	1.83274	2.46847	0.429614	0.608915	0.45505	0.709831	no
XLOC_001036	XLOC_001036	ZDHHC20	1:177819579-177839402	EC	EQ	OK	3.50547	1.17097	-1.58191	-2.10096	0.01275	0.0655919	no
XLOC_001037	XLOC_001037	SKA3	1:177848352-177857843	EC	EQ	OK	2.12125	0.723125	-1.5526	-2.09855	0.00905	0.051051	no
XLOC_001038	XLOC_001038	LATS2	1:177897784-177940298	EC	EQ	OK	1.98443	0.713438	-1.47586	-1.95137	0.0042	0.0289346	yes
XLOC_001039	XLOC_001039	XPO4	1:177979183-178033249	EC	EQ	OK	7.14151	4.46108	-0.678836	-0.855812	0.1833	0.422906	no
XLOC_001040	XLOC_001040	N6AMT2	1:178039373-178049014	EC	EQ	OK	3.815	5.19753	0.446141	0.609807	0.34715	0.612024	no
XLOC_001041	XLOC_001041	CRYL1	1:178104768-178156860	EC	EQ	OK	5.15021	5.81195	0.17439	0.274951	0.7097	0.872756	no
XLOC_001042	XLOC_001042	GJB6	1:178193452-178195286	EC	EQ	NOTEST	0.515969	0.3682	-0.486797	0	1	1	no
XLOC_001043	XLOC_001043	ENSGALG00000022720	1:178210943-178217940	EC	EQ	OK	1.14347	1.5959	0.480942	0.585324	0.40755	0.669395	no
XLOC_001044	XLOC_001044	GJA3	1:178230323-178231859	EC	EQ	OK	54.1407	147.541	1.44633	2.0867	0.02455	0.105287	no
XLOC_001045	XLOC_001045	PSPC1	1:178404299-178443186	EC	EQ	OK	12.9409	15.0603	0.218815	0.332702	0.64435	0.835842	no
XLOC_001046	XLOC_001046	gga-mir-6641	1:178404299-178443186	EC	EQ	OK	8.49304	19.2251	1.17864	0.127595	0.5052	0.748052	no
XLOC_001047	XLOC_001047	CENPJ	1:178533779-178551434	EC	EQ	NOTEST	0.640036	0.333732	-0.939461	0	1	1	no
XLOC_001048	XLOC_001048	ARHGAP20	1:178739747-178801405	EC	EQ	NOTEST	0.199687	0.110448	-0.854376	0	1	1	no
XLOC_001049	XLOC_001049	RDX	1:178853485-178890201	EC	EQ	OK	17.3209	26.6995	0.624304	0.778676	0.30975	0.572073	no
XLOC_001050	XLOC_001050	EXPH5	1:179457852-179465411	EC	EQ	NOTEST	0.19076	0.213245	0.160753	0	1	1	no
XLOC_001051	XLOC_001051	KDELC2	1:179477257-179487276	EC	EQ	OK	9.78138	20.2572	1.05032	1.36116	0.06645	0.214503	no
XLOC_001052	XLOC_001052	NPAT	1:179571327-179589477	EC	EQ	OK	2.21911	2.23922	0.0130145	0.0184868	0.9801	0.990922	no
XLOC_001053	XLOC_001053	ENSGALG00000017164	1:179606745-179632201	EC	EQ	OK	3.05304	3.60962	0.241601	0.118685	0.84685	0.937631	no
XLOC_001054	XLOC_001054	SLC35F2	1:179678151-179696191	EC	EQ	NOTEST	0.515923	0.91527	0.827043	0	1	1	no
XLOC_001055	XLOC_001055	ALKBH8	1:179813607-179857170	EC	EQ	OK	2.8121	3.80106	0.434755	0.678514	0.37995	0.643656	no
XLOC_001056	XLOC_001056	CWF19L2	1:179878287-179941666	EC	EQ	OK	2.27606	2.93271	0.365696	0.536032	0.43965	0.697646	no
XLOC_001057	XLOC_001057	VMO1	1:179979235-179983226	EC	EQ	NOTEST	0.198727	0.266371	0.422646	0	1	1	no
XLOC_001058	XLOC_001058	GUCY1A2	1:180048262-180175926	EC	EQ	NOTEST	0.0976625	0.0494385	-0.982172	0	1	1	no
XLOC_001059	XLOC_001059	gga-mir-1709	1:180222476-180222558	EC	EQ	NOTEST	0	0	0	0	1	1	no
XLOC_001060	XLOC_001060	KBTBD3	1:180363213-180372172	EC	EQ	NOTEST	0.310087	0.288762	-0.102795	0	1	1	no
XLOC_001061	XLOC_001061	KIAA1826	1:180384728-180387691	EC	EQ	OK	9.56283	9.90777	0.051122	0.0916214	0.91235	0.965572	no
XLOC_001062	XLOC_001062	PDGFD	1:181229611-181286186	EC	EQ	NOTEST	0.295105	0.141142	-1.06408	0	1	1	no
XLOC_001063	XLOC_001063	DCUN1D5	1:181589726-181602143	EC	EQ	OK	7.70019	9.63069	0.322746	0.628235	0.52625	0.763067	no
XLOC_001064	XLOC_001064	MMP13	1:181647082-181654718	EC	EQ	NOTEST	0.139845	0.0569333	-1.29649	0	1	1	no
XLOC_001065	XLOC_001065	ENSGALG00000019063	1:181682353-181690001	EC	EQ	NOTEST	0.205859	0.148804	-0.468236	0	1	1	no
XLOC_001066	XLOC_001066	ENSGALG00000026297	1:181694077-181702023	EC	EQ	NOTEST	0.135914	0.027383	-2.31134	0	1	1	no
XLOC_001067	XLOC_001067	MMP1	1:181709980-181716472	EC	EQ	NOTEST	0.153775	0.203435	0.403742	0	1	1	no
XLOC_001068	XLOC_001068	MMP27	1:181720809-181729291	EC	EQ	NOTEST	0.0663712	0.0570047	-0.219479	0	1	1	no
XLOC_001069	XLOC_001069	MMP7	1:181775555-181779895	EC	EQ	NOTEST	0.324026	0.0517061	-2.6477	0	1	1	no
XLOC_001070	XLOC_001070	TMEM123	1:181805652-181822734	EC	EQ	OK	4.29096	6.93227	0.692028	0.955031	0.1387	0.353176	no
XLOC_001071	XLOC_001071	ANGPTL5	1:182045780-182059847	EC	EQ	NOTEST	0.0916781	0.1264	0.46335	0	1	1	no
XLOC_001072	XLOC_001072	TRPC6	1:182261069-182355947	EC	EQ	OK	4.83391	5.35213	0.14692	0.237312	0.75985	0.898587	no
XLOC_001073	XLOC_001073	PGR	1:182430988-182465988	EC	EQ	NOTEST	0.11856	0.149814	0.337554	0	1	1	no
XLOC_001074	XLOC_001074	ENSGALG00000029180	1:183245953-183246053	EC	EQ	NOTEST	9.63434	0	-inf	0	1	1	no
XLOC_001075	XLOC_001075	CCDC82	1:184173878-184187013	EC	EQ	OK	3.10838	2.84595	-0.127256	-0.19527	0.8033	0.919098	no
XLOC_001076	XLOC_001076	MAML2	1:184236228-184404873	EC	EQ	OK	6.78141	4.30426	-0.655819	-0.906839	0.19755	0.443904	no
XLOC_001077	XLOC_001077	gga-mir-6570	1:184236228-184404873	EC	EQ	NOTEST	9.63434	0	-inf	0	1	1	no
XLOC_001078	XLOC_001078	MTMR2	1:184422407-184481736	EC	EQ	OK	10.2545	15.6587	0.610705	0.87261	0.24785	0.503025	no
XLOC_001079	XLOC_001079	FAM76B	1:184503621-184514230	EC	EQ	OK	5.01155	4.6408	-0.110882	-0.175868	0.8127	0.923473	no
XLOC_001080	XLOC_001080	SESN3	1:184678726-184700516	EC	EQ	OK	5.10787	18.5759	1.86264	2.4879	0.0016	0.0142739	yes
XLOC_001081	XLOC_001081	CWC15	1:184726716-184741355	EC	EQ	OK	26.4971	33.4979	0.338234	0.727202	0.47035	0.721683	no
XLOC_001082	XLOC_001082	MRE11A	1:184881192-184902136	EC	EQ	OK	2.64267	3.89019	0.557844	0.820573	0.23145	0.487097	no
XLOC_001083	XLOC_001083	GPR83	1:184903994-184906943	EC	EQ	NOTEST	0.312357	0.189778	-0.718882	0	1	1	no
XLOC_001084	XLOC_001084	TM4SF4	1:184987046-185004412	EC	EQ	NOTEST	0.134336	0.14091	0.0689331	0	1	1	no
XLOC_001085	XLOC_001085	ENSGALG00000017216	1:185007304-185015109	EC	EQ	NOTEST	0.23276	0.0908223	-1.35772	0	1	1	no
XLOC_001086	XLOC_001086	VSTM5	1:185029046-185032736	EC	EQ	OK	10.3457	8.34852	-0.309442	-0.666351	0.5704	0.792642	no
XLOC_001087	XLOC_001087	TAF1D	1:185061114-185071837	EC	EQ	OK	244.556	195.162	-0.325492	-0.212138	0.85435	0.941141	no
XLOC_001088	XLOC_001088	SNORD5	1:185061114-185071837	EC	EQ	NOTEST	0	0	0	0	1	1	no
XLOC_001089	XLOC_001089	SNORA40	1:185061114-185071837	EC	EQ	OK	112.672	37.8784	-1.57268	-4.31567	0.6274	0.825675	no
XLOC_001090	XLOC_001090	SNORA1	1:185061114-185071837	EC	EQ	OK	58.5636	40.525	-0.531192	-1.2336	0.74175	0.889323	no
XLOC_001091	XLOC_001091	snoZ40	1:185061114-185071837	EC	EQ	OK	290.087	117.133	-1.30833	-8.13554	0.6287	0.826235	no
XLOC_001092	XLOC_001092	SNORA32	1:185061114-185071837	EC	EQ	OK	45.231	59.4367	0.394042	0.947223	0.6395	0.832732	no
XLOC_001093	XLOC_001093	C11ORF75	1:185135722-185218267	EC	EQ	OK	3.78756	5.97943	0.65874	0.700299	0.3449	0.609712	no
XLOC_001094	XLOC_001094	ENSGALG00000025722	1:185225964-185226079	EC	EQ	NOTEST	12.2555	0	-inf	0	1	1	no
XLOC_001095	XLOC_001095	SLC36A4	1:185280117-185382364	EC	EQ	NOTEST	0.750875	0.686712	-0.128867	0	1	1	no
XLOC_001096	XLOC_001096	ENSGALG00000028591	1:186778682-186778781	EC	EQ	NOTEST	19.8991	0	-inf	0	1	1	no
XLOC_001097	XLOC_001097	CHORDC1	1:186790936-186807024	EC	EQ	OK	2.48761	2.98287	0.261939	0.359314	0.5706	0.792829	no
XLOC_001098	XLOC_001098	NOX4	1:186948731-187052406	EC	EQ	OK	1.03808	1.43914	0.471285	0.615586	0.42685	0.686475	no
XLOC_001099	XLOC_001099	GGA.52273	1:187073048-187075075	EC	EQ	NOTEST	0.700151	0.209906	-1.73792	0	1	1	no
XLOC_001100	XLOC_001100	GRM5	1:187158335-187407442	EC	EQ	NOTEST	0.123701	0.177128	0.51793	0	1	1	no
XLOC_001101	XLOC_001101	CTSC	1:187466812-187482868	EC	EQ	OK	18.0398	25.0455	0.473367	0.770672	0.34165	0.606486	no
XLOC_001102	XLOC_001102	RAB38	1:187498827-187522674	EC	EQ	NOTEST	0.143854	0.0921402	-0.642704	0	1	1	no
XLOC_001103	XLOC_001103	gga-mir-1657	1:187498827-187522674	EC	EQ	NOTEST	0	0	0	0	1	1	no
XLOC_001104	XLOC_001104	FZD4	1:187935345-187941206	EC	EQ	OK	2.28784	3.52547	0.623831	0.962251	0.178	0.415677	no
XLOC_001105	XLOC_001105	ME3	1:188071572-188189672	EC	EQ	OK	4.01016	5.155	0.362311	0.621613	0.45365	0.709075	no
XLOC_001106	XLOC_001106	C11ORF82	1:188248970-188255099	EC	EQ	OK	0.908655	1.20237	0.404077	0.517151	0.50925	0.750793	no
XLOC_001107	XLOC_001107	PCF11	1:188329384-188351393	EC	EQ	OK	6.30992	7.23167	0.196708	0.248849	0.7203	0.878543	no
XLOC_001108	XLOC_001108	ANKRD42	1:188353667-188376619	EC	EQ	NOTEST	0.333912	0.250046	-0.417274	0	1	1	no
XLOC_001109	XLOC_001109	TMEM126A	1:189458220-189464433	EC	EQ	OK	4.75894	8.22819	0.789935	1.33804	0.1155	0.312846	no
XLOC_001110	XLOC_001110	CCDC83	1:189532520-189550487	EC	EQ	NOTEST	0.611067	0.835444	0.451214	0	1	1	no
XLOC_001111	XLOC_001111	EED	1:189669528-189685501	EC	EQ	OK	5.42553	5.69443	0.0697896	0.114052	0.88655	0.954226	no
XLOC_001112	XLOC_001112	TENM4	1:191230909-191734000	EC	EQ	OK	3.1534	2.61205	-0.271729	-0.4029	0.5651	0.789106	no
XLOC_001113	XLOC_001113	NARS2	1:191808031-191921160	EC	EQ	OK	2.73186	2.85988	0.0660682	0.117583	0.89755	0.958978	no
XLOC_001114	XLOC_001114	KCTD21	1:192042795-192043578	EC	EQ	NOTEST	0.804457	1.11756	0.474267	0	1	1	no
XLOC_001115	XLOC_001115	ALG8	1:192050372-192060744	EC	EQ	OK	4.21543	3.36016	-0.32715	-0.465993	0.49215	0.738942	no
XLOC_001116	XLOC_001116	NDUFC2	1:192061272-192064192	EC	EQ	OK	32.2193	41.8355	0.376804	0.840836	0.42005	0.680713	no
XLOC_001117	XLOC_001117	THRSPB	1:192070044-192070743	EC	EQ	NOTEST	0.604947	0.437729	-0.466771	0	1	1	no
XLOC_001118	XLOC_001118	THRSP	1:192074425-192075857	EC	EQ	NOTEST	0.482974	0.106791	-2.17716	0	1	1	no
XLOC_001119	XLOC_001119	KCTD14	1:192082577-192085935	EC	EQ	OK	8.55201	4.47722	-0.933661	-1.75214	0.0722	0.227403	no
XLOC_001120	XLOC_001120	INTS4	1:192088909-192121226	EC	EQ	OK	22.4771	25.503	0.18221	0.26403	0.73235	0.884493	no
XLOC_001121	XLOC_001121	RSF1	1:192132252-192186235	EC	EQ	OK	10.6833	10.4194	-0.0360873	-0.0456541	0.94445	0.978317	no
XLOC_001122	XLOC_001122	CLNS1A	1:192194213-192204577	EC	EQ	OK	29.8481	32.4697	0.121453	0.186035	0.81	0.922	no
XLOC_001123	XLOC_001123	PAK1	1:192266739-192313761	EC	EQ	OK	29.0298	37.4055	0.365716	0.421151	0.56055	0.786295	no
XLOC_001124	XLOC_001124	GDPD4	1:192319668-192353227	EC	EQ	OK	1.98564	1.29422	-0.61752	-0.865605	0.24895	0.503752	no
XLOC_001125	XLOC_001125	GUCY2F	1:192719377-192753585	EC	EQ	OK	0.999655	2.10796	1.07635	1.56469	0.04475	0.161897	no
XLOC_001126	XLOC_001126	LRRC32	1:192794856-192798682	EC	EQ	NOTEST	0.108314	0.103223	-0.0694652	0	1	1	no
XLOC_001127	XLOC_001127	PRKRIR	1:192931485-192944367	EC	EQ	OK	3.0331	3.56539	0.233269	0.353166	0.6245	0.823773	no
XLOC_001128	XLOC_001128	WNT11	1:193074479-193100754	EC	EQ	NOTEST	0.24057	0.0218553	-3.4604	0	1	1	no
XLOC_001129	XLOC_001129	ENSGALG00000022707,ENSGALG00000028988	1:193341545-193344241	EC	EQ	NOTEST	0.482221	0.276371	-0.803085	0	1	1	no
XLOC_001130	XLOC_001130	MADPRT	1:193347494-193349021	EC	EQ	NOTEST	0.0706914	0.125074	0.82317	0	1	1	no
XLOC_001131	XLOC_001131	ENSGALG00000017493	1:193362030-193364866	EC	EQ	NOTEST	1.89752	1.17141	-0.695867	0	1	1	no
XLOC_001132	XLOC_001132	DCHS1	1:193479077-193522572	EC	EQ	OK	1.77148	1.56856	-0.175516	-0.281695	0.713	0.874848	no
XLOC_001133	XLOC_001133	gga-mir-1600	1:193524355-193524435	EC	EQ	OK	85.5786	92.7957	0.116809	2.86985	0.7927	0.913666	no
XLOC_001134	XLOC_001134	TPP1	1:193529876-193532625	EC	EQ	OK	49.2054	44.2918	-0.151778	-0.383128	0.74505	0.891412	no
XLOC_001135	XLOC_001135	RRP8	1:193541965-193544775	EC	EQ	OK	5.30085	5.48084	0.0481746	0.104828	0.931	0.972673	no
XLOC_001136	XLOC_001136	ENSGALG00000017336	1:193546490-193557526	EC	EQ	OK	4.43774	3.49765	-0.343442	-0.704745	0.4893	0.736711	no
XLOC_001137	XLOC_001137	ARFIP2	1:193571499-193576994	EC	EQ	OK	11.6613	13.048	0.162098	0.238762	0.7257	0.881429	no
XLOC_001138	XLOC_001138	TRIM3	1:193589381-193595818	EC	EQ	OK	24.4085	29.9445	0.294907	0.362331	0.5654	0.789306	no
XLOC_001139	XLOC_001139	HPX	1:193596424-193599483	EC	EQ	OK	2.18143	0.393496	-2.47085	-3.18177	0.01685	0.08023	no
XLOC_001140	XLOC_001140	APBB1	1:193600924-193604921	EC	EQ	OK	21.8492	25.1783	0.204603	0.466578	0.6667	0.849176	no
XLOC_001141	XLOC_001141	FAM160A2	1:193623760-193630360	EC	EQ	OK	4.186	3.9056	-0.10003	-0.204075	0.83845	0.934081	no
XLOC_001142	XLOC_001142	ENSGALG00000017341	1:193654254-193655247	EC	EQ	NOTEST	0.151372	0.142365	-0.0884972	0	1	1	no
XLOC_001143	XLOC_001143	ENSGALG00000028406	1:193662225-193663710	EC	EQ	NOTEST	0.262544	0.0846066	-1.63372	0	1	1	no
XLOC_001144	XLOC_001144	ENSGALG00000017342	1:193668689-193669649	EC	EQ	NOTEST	0.168489	0.15305	-0.138646	0	1	1	no
XLOC_001145	XLOC_001145	HBG1	1:193716132-193717673	EC	EQ	NOTEST	1.17304	0.3269	-1.84333	0	1	1	no
XLOC_001146	XLOC_001146	GGA.4981	1:193720894-193722856	EC	EQ	OK	25.2129	5.89471	-2.09667	-4.23853	0.00025	0.00355315	yes
XLOC_001147	XLOC_001147	HBB	1:193723742-193726040	EC	EQ	OK	190.446	28.897	-2.72039	-5.49073	5e-05	0.000959543	yes
XLOC_001148	XLOC_001148	HBE	1:193727982-193730347	EC	EQ	NOTEST	1.1892	0.389825	-1.60909	0	1	1	no
XLOC_001149	XLOC_001149	ENSGALG00000019030	1:193745526-193746487	EC	EQ	NOTEST	0.361218	0.210149	-0.781457	0	1	1	no
XLOC_001150	XLOC_001150	ENSGALG00000029040	1:193750602-193751568	EC	EQ	NOTEST	0.199935	0.0693153	-1.52828	0	1	1	no
XLOC_001151	XLOC_001151	ENSGALG00000027982	1:193786776-193791981	EC	EQ	NOTEST	0.590995	0.3836	-0.623543	0	1	1	no
XLOC_001152	XLOC_001152	RHOG	1:193846442-193847042	EC	EQ	NOTEST	0.684357	0.382552	-0.839094	0	1	1	no
XLOC_001153	XLOC_001153	ENSGALG00000013552	1:193867727-193906136	EC	EQ	OK	5.10391	5.848	0.196341	0.332919	0.6852	0.859801	no
XLOC_001154	XLOC_001154	CHRNA10	1:193907280-193910675	EC	EQ	NOTEST	1.11325	0.767789	-0.535993	0	1	1	no
XLOC_001155	XLOC_001155	ENSGALG00000012603	1:193914301-193915666	EC	EQ	NOTEST	0.2837	0	-inf	0	1	1	no
XLOC_001156	XLOC_001156	ENSGALG00000009116	1:193924805-193925745	EC	EQ	NOTEST	0.0867841	0.0984635	0.182159	0	1	1	no
XLOC_001157	XLOC_001157	MAP6	1:194007332-194033028	EC	EQ	OK	1.48405	2.59142	0.8042	1.10496	0.16025	0.388737	no
XLOC_001158	XLOC_001158	ENSGALG00000025426	1:194098030-194256622	EC	EQ	NOTEST	0	0	0	0	1	1	no
XLOC_001159	XLOC_001159	SERPINH1	1:194288920-194295617	EC	EQ	OK	244.31	215.746	-0.179377	-0.173405	0.8114	0.922742	no
XLOC_001160	XLOC_001160	P2RY2	1:194466867-194472056	EC	EQ	OK	5.11047	4.22619	-0.274098	-0.435001	0.55075	0.780261	no
XLOC_001161	XLOC_001161	P2RY3	1:194498167-194499330	EC	EQ	NOTEST	0.250634	1.15403	2.20302	0	1	1	no
XLOC_001162	XLOC_001162	ARHGEF17	1:194503472-194535205	EC	EQ	OK	6.66268	5.33059	-0.321806	-0.583694	0.5077	0.749825	no
XLOC_001163	XLOC_001163	RELT	1:194551972-194555607	EC	EQ	OK	1.70978	1.74493	0.0293527	0.0549134	0.96755	0.986469	no
XLOC_001164	XLOC_001164	PLEKHB1	1:194710220-194717771	EC	EQ	OK	5.09324	8.68121	0.769312	1.74623	0.10905	0.301001	no
XLOC_001165	XLOC_001165	MRPL48	1:194791971-194799221	EC	EQ	OK	12.4119	15.7843	0.346768	0.687787	0.4614	0.714939	no
XLOC_001166	XLOC_001166	PAAF1	1:194801990-194816908	EC	EQ	OK	4.36263	5.16934	0.244784	0.44086	0.63165	0.828149	no
XLOC_001167	XLOC_001167	DNAJB13	1:194817065-194821117	EC	EQ	NOTEST	1.13233	1.02638	-0.141734	0	1	1	no
XLOC_001168	XLOC_001168	PPME1	1:194825626-194914017	EC	EQ	OK	11.7642	22.6253	0.943541	1.23438	0.1026	0.289086	no
XLOC_001169	XLOC_001169	XRRA1	1:194938171-194949182	EC	EQ	NOTEST	0.190221	0.141254	-0.429379	0	1	1	no
XLOC_001170	XLOC_001170	CHRDL2	1:194991363-195010253	EC	EQ	NOTEST	0.111231	0.024374	-2.19014	0	1	1	no
XLOC_001171	XLOC_001171	KCNE3	1:195076941-195078728	EC	EQ	NOTEST	0.468529	0.265359	-0.820193	0	1	1	no
XLOC_001172	XLOC_001172	PGM2L1	1:195086351-195124081	EC	EQ	OK	7.11201	5.65613	-0.330443	-0.419166	0.567	0.790222	no
XLOC_001173	XLOC_001173	ENSGALG00000017301	1:195253881-195276729	EC	EQ	NOTEST	0.262988	0.21014	-0.323645	0	1	1	no
XLOC_001174	XLOC_001174	ENSGALG00000027884	1:31159-35950	EC	EQ	NOTEST	0.505925	0.357864	-0.49951	0	1	1	no
XLOC_001175	XLOC_001175	OR5V1	1:91891-92860	EC	EQ	NOTEST	0.136833	0.24696	0.851862	0	1	1	no
XLOC_001176	XLOC_001176	NME6	1:103012-106248	EC	EQ	OK	2.57064	2.99776	0.221756	0.35716	0.6662	0.849023	no
XLOC_001177	XLOC_001177	ENSGALG00000023986	1:106371-113665	EC	EQ	NOTEST	0	0.0569089	inf	0	1	1	no
XLOC_001178	XLOC_001178	ARSA	1:115340-120079	EC	EQ	OK	4.88888	4.46625	-0.130441	-0.255062	0.79105	0.913036	no
XLOC_001179	XLOC_001179	ENSGALG00000025765	1:122019-123141	EC	EQ	NOTEST	0.410422	0.447751	0.125588	0	1	1	no
XLOC_001180	XLOC_001180	ENSGALG00000027205	1:427004-428620	EC	EQ	OK	10.6537	15.4154	0.53302	1.34354	0.3274	0.591741	no
XLOC_001181	XLOC_001181	DENND6B	1:434896-454771	EC	EQ	OK	5.03938	5.97785	0.24638	0.373338	0.59715	0.808527	no
XLOC_001182	XLOC_001182	ENSGALG00000023969	1:454891-455471	EC	EQ	NOTEST	0.428816	0.431312	0.00837087	0	1	1	no
XLOC_001183	XLOC_001183	ENSGALG00000028531	1:533347-534498	EC	EQ	OK	18.661	18.3747	-0.0223025	-0.0528067	0.9614	0.984502	no
XLOC_001184	XLOC_001184	ENSGALG00000012438	1:536200-591575	EC	EQ	OK	10.3184	13.5324	0.3912	0.622146	0.46335	0.716344	no
XLOC_001185	XLOC_001185	LMF2	1:601645-606054	EC	EQ	OK	14.8209	17.8474	0.268082	0.627328	0.5661	0.789663	no
XLOC_001186	XLOC_001186	TNPO3	1:621302-647839	EC	EQ	OK	8.42935	7.27876	-0.211729	-0.260227	0.66595	0.848995	no
XLOC_001187	XLOC_001187	ENSGALG00000027474	1:757266-795178	EC	EQ	NOTEST	14.461	0	-inf	0	1	1	no
XLOC_001188	XLOC_001188	ENSGALG00000026336	1:796109-796207	EC	EQ	OK	13.1489	44.5634	1.76091	14.4573	0.40695	0.668828	no
XLOC_001189	XLOC_001189	gga-mir-183	1:796220-796318	EC	EQ	NOTEST	0	15.5215	inf	0	1	1	no
XLOC_001190	XLOC_001190	UBE2H	1:806418-849217	EC	EQ	OK	9.77676	20.7499	1.08568	1.63005	0.038	0.144139	no
XLOC_001191	XLOC_001191	ZC3HC1	1:850459-859444	EC	EQ	OK	4.44276	4.07839	-0.123456	-0.238978	0.79695	0.915913	no
XLOC_001192	XLOC_001192	gga-mir-6676	1:850459-859444	EC	EQ	NOTEST	7.08306	0	-inf	0	1	1	no
XLOC_001193	XLOC_001193	ENSGALG00000020819	1:875594-881843	EC	EQ	NOTEST	0.0795555	0.093135	0.227363	0	1	1	no
XLOC_001194	XLOC_001194	ENSGALG00000027499	1:882296-884033	EC	EQ	NOTEST	0.0799813	0.138944	0.796771	0	1	1	no
XLOC_001195	XLOC_001195	TMEM209	1:884996-896300	EC	EQ	OK	4.15109	5.39355	0.377744	0.589714	0.4157	0.676512	no
XLOC_001196	XLOC_001196	CEP41	1:920722-929838	EC	EQ	OK	2.28534	3.02636	0.405171	0.54243	0.437	0.695389	no
XLOC_001197	XLOC_001197	COPG2	1:935412-954122	EC	EQ	OK	11.4235	12.7528	0.158815	0.24036	0.7436	0.890534	no
XLOC_001198	XLOC_001198	FBXO18	1:971410-992943	EC	EQ	OK	1.46279	2.3011	0.6536	1.01635	0.19735	0.443619	no
XLOC_001199	XLOC_001199	FAM208B	1:1012025-1061797	EC	EQ	OK	1.32472	1.68501	0.347074	0.052826	0.88535	0.95358	no
XLOC_001200	XLOC_001200	CALML3	1:1084251-1085185	EC	EQ	NOTEST	1.21456	0.248466	-2.28932	0	1	1	no
XLOC_001201	XLOC_001201	NET1	1:1088059-1099472	EC	EQ	OK	13.1219	20.8216	0.66611	0.852778	0.1933	0.437903	no
XLOC_001202	XLOC_001202	ENSGALG00000008449	1:1177699-1258653	EC	EQ	NOTEST	0.258838	0.144717	-0.838814	0	1	1	no
XLOC_001203	XLOC_001203	gga-mir-205b	1:1177699-1258653	EC	EQ	NOTEST	0	0	0	0	1	1	no
XLOC_001204	XLOC_001204	EXOC4	1:1361641-1822074	EC	EQ	OK	9.40583	14.8353	0.657407	1.04091	0.1881	0.43035	no
XLOC_001205	XLOC_001205	gga-mir-6659	1:1361641-1822074	EC	EQ	NOTEST	0	0	0	0	1	1	no
XLOC_001206	XLOC_001206	ENSGALG00000019015	1:1838936-1840749	EC	EQ	NOTEST	0.0471201	0	-inf	0	1	1	no
XLOC_001207	XLOC_001207	ENSGALG00000026341	1:1970131-1972251	EC	EQ	NOTEST	1.59383	0.734075	-1.1185	0	1	1	no
XLOC_001208	XLOC_001208	ENSGALG00000017622	1:2745146-2747359	EC	EQ	NOTEST	0.192973	0.176078	-0.132181	0	1	1	no
XLOC_001209	XLOC_001209	MKLN1	1:3037735-3135404	EC	EQ	OK	6.69014	9.6727	0.531882	0.914672	0.2547	0.508912	no
XLOC_001210	XLOC_001210	IL2RA	1:3377294-3393600	EC	EQ	NOTEST	0.347074	0.246711	-0.492418	0	1	1	no
XLOC_001211	XLOC_001211	PRKCQ	1:3559594-3595000	EC	EQ	OK	5.74809	6.43205	0.162195	0.244458	0.7246	0.880783	no
XLOC_001212	XLOC_001212	ENSGALG00000027616	1:3777625-3779414	EC	EQ	NOTEST	0.14203	0.13969	-0.0239687	0	1	1	no
XLOC_001213	XLOC_001213	SFMBT2	1:3825401-3921158	EC	EQ	NOTEST	1.00365	0.887901	-0.17679	0	1	1	no
XLOC_001214	XLOC_001214	ENSGALG00000006941	1:3980296-3981858	EC	EQ	NOTEST	0	0.145365	inf	0	1	1	no
XLOC_001215	XLOC_001215	ITIH5	1:4017315-4127906	EC	EQ	OK	1.13074	1.13667	0.00754215	0.00862556	0.98765	0.993701	no
XLOC_001216	XLOC_001216	KIN	1:4129714-4144409	EC	EQ	OK	2.82315	3.17002	0.167187	0.254431	0.7293	0.883076	no
XLOC_001217	XLOC_001217	USP6NL	1:5900536-6010810	EC	EQ	OK	1.80627	2.2174	0.295856	0.402017	0.52765	0.763978	no
XLOC_001218	XLOC_001218	UPF2	1:6081853-6134287	EC	EQ	OK	4.91135	5.58888	0.186439	0.250765	0.70935	0.87262	no
XLOC_001219	XLOC_001219	NUDT5	1:6184286-6193751	EC	EQ	OK	8.70698	6.59172	-0.401519	-0.769032	0.44235	0.699707	no
XLOC_001220	XLOC_001220	CCDC3	1:6492587-6533393	EC	EQ	OK	399.161	48.1601	-3.05106	-2.83071	0.00025	0.00355315	yes
XLOC_001221	XLOC_001221	PHYH	1:6604838-6614012	EC	EQ	OK	7.19531	8.98065	0.319763	0.525795	0.48985	0.737135	no
XLOC_001222	XLOC_001222	SEPHS1	1:6622787-6645067	EC	EQ	OK	5.2572	5.76403	0.132782	0.173197	0.7784	0.90729	no
XLOC_001223	XLOC_001223	BEND7	1:6660982-6709026	EC	EQ	OK	5.00036	7.37971	0.561533	0.680254	0.35605	0.620994	no
XLOC_001224	XLOC_001224	FRMD4A	1:6744903-6910722	EC	EQ	OK	1.04662	1.67886	0.68175	1.01634	0.21525	0.467275	no
XLOC_001225	XLOC_001225	gga-mir-1460	1:6744903-6910722	EC	EQ	NOTEST	0	0	0	0	1	1	no
XLOC_001226	XLOC_001226	FAM107B	1:7160121-7169485	EC	EQ	OK	3.43168	7.35625	1.10006	1.54378	0.01965	0.0897166	no
XLOC_001227	XLOC_001227	DCLRE1C	1:7318282-7338880	EC	EQ	OK	1.4482	1.09027	-0.409575	-0.289352	0.6854	0.859838	no
XLOC_001228	XLOC_001228	DMTF1	1:7358545-7390379	EC	EQ	OK	3.62847	4.24287	0.225682	0.283554	0.68425	0.859215	no
XLOC_001229	XLOC_001229	uc_338	1:7358545-7390379	EC	EQ	NOTEST	4.45257	5.77719	0.375731	0	1	1	no
XLOC_001230	XLOC_001230	GRM3	1:7521677-7592555	EC	EQ	NOTEST	0.104814	0.0486712	-1.10669	0	1	1	no
XLOC_001231	XLOC_001231	CD36	1:11005424-11038504	EC	EQ	NOTEST	0.0851859	0.199604	1.22846	0	1	1	no
XLOC_001232	XLOC_001232	GNAI3	1:11189062-11223648	EC	EQ	OK	7.43662	9.47386	0.349304	0.436066	0.556	0.783513	no
XLOC_001233	XLOC_001233	PHTF2	1:12251201-12314135	EC	EQ	OK	2.29311	2.30045	0.00460476	0.00719126	0.99265	0.995649	no
XLOC_001234	XLOC_001234	RSBN1L	1:12327049-12358827	EC	EQ	OK	3.99346	3.48362	-0.197051	-0.281309	0.6864	0.860628	no
XLOC_001235	XLOC_001235	PTPN18	1:12381898-12422097	EC	EQ	OK	3.23952	5.02663	0.633811	0.879641	0.1739	0.40976	no
XLOC_001236	XLOC_001236	ENSGALG00000028239	1:12534773-12538594	EC	EQ	NOTEST	0.490113	0	-inf	0	1	1	no
XLOC_001237	XLOC_001237	ENSGALG00000008309	1:12549066-12605350	EC	EQ	NOTEST	0.186526	0.188535	0.0154584	0	1	1	no
XLOC_001238	XLOC_001238	FBXL13	1:12647568-12735694	EC	EQ	NOTEST	0.146622	0.120495	-0.283128	0	1	1	no
XLOC_001239	XLOC_001239	NAPEPLD	1:12737150-12756983	EC	EQ	OK	6.87822	10.4538	0.603915	0.871767	0.20195	0.449512	no
XLOC_001240	XLOC_001240	DNAJC2	1:12786998-12804232	EC	EQ	OK	14.662	23.8205	0.700123	1.29064	0.1427	0.360189	no
XLOC_001241	XLOC_001241	SLC26A5	1:12813756-12848594	EC	EQ	OK	2.00904	9.40052	2.22623	3.52809	5e-05	0.000959543	yes
XLOC_001242	XLOC_001242	RELN	1:12865260-13129087	EC	EQ	OK	2.4439	17.878	2.87093	3.80638	5e-05	0.000959543	yes
XLOC_001243	XLOC_001243	ORC5L	1:13157746-13226609	EC	EQ	OK	1.62991	1.58154	-0.0434627	-0.0540995	0.92755	0.971316	no
XLOC_001244	XLOC_001244	SRPK2	1:13575017-13719647	EC	EQ	OK	15.7486	9.60369	-0.713559	-0.528838	0.4934	0.739751	no
XLOC_001245	XLOC_001245	EFCAB10	1:13810272-13823862	EC	EQ	OK	1.06471	1.04643	-0.0249813	-0.012058	0.97595	0.989524	no
XLOC_001246	XLOC_001246	ATXN7L1	1:13830533-13898855	EC	EQ	OK	2.12305	2.78915	0.393688	0.579412	0.4138	0.674991	no
XLOC_001247	XLOC_001247	SYPL1	1:14001060-14009388	EC	EQ	NOTEST	0.148015	0.138194	-0.0990492	0	1	1	no
XLOC_001248	XLOC_001248	PBEF1	1:14035032-14064141	EC	EQ	OK	13.2677	10.5048	-0.336866	-0.411601	0.56405	0.788405	no
XLOC_001249	XLOC_001249	CCDC71L	1:14180470-14180770	EC	EQ	OK	7.33809	9.16372	0.320529	1.14894	0.69105	0.863305	no
XLOC_001250	XLOC_001250	COG5	1:14369254-14563663	EC	EQ	OK	5.14126	4.01603	-0.356351	-0.481176	0.47235	0.723319	no
XLOC_001251	XLOC_001251	gga-mir-2126	1:14567819-14591310	EC	EQ	NOTEST	0	0	0	0	1	1	no
XLOC_001252	XLOC_001252	SLC26A3	1:14621477-14642808	EC	EQ	NOTEST	0.0754807	0.0836405	0.148093	0	1	1	no
XLOC_001253	XLOC_001253	LAMB1	1:14681576-14715087	EC	EQ	OK	28.2581	55.321	0.969164	1.27636	0.1194	0.319648	no
XLOC_001254	XLOC_001254	LAMB4	1:14725778-14766576	EC	EQ	NOTEST	0.261843	0.228351	-0.197446	0	1	1	no
XLOC_001255	XLOC_001255	LRRK2	1:14805856-14871215	EC	EQ	NOTEST	0.750317	0.985194	0.392908	0	1	1	no
XLOC_001256	XLOC_001256	C12orf40	1:15061969-15069520	EC	EQ	NOTEST	0.341107	0.327943	-0.056781	0	1	1	no
XLOC_001257	XLOC_001257	ALG10	1:15491429-15501051	EC	EQ	OK	3.8848	4.94829	0.349089	0.410992	0.6309	0.827597	no
XLOC_001258	XLOC_001258	CELSR1	1:15537632-15697582	EC	EQ	OK	6.19405	3.52975	-0.811316	-1.06434	0.1341	0.345333	no
XLOC_001259	XLOC_001259	ENSGALG00000027995	1:15721294-15721720	EC	EQ	OK	9.95904	23.7392	1.25319	3.13709	0.0287	0.117978	no
XLOC_001260	XLOC_001260	CERK	1:15929585-15971517	EC	EQ	OK	6.26444	6.90341	0.140125	0.212645	0.77245	0.90484	no
XLOC_001261	XLOC_001261	ENSGALG00000027385	1:16338823-16482680	EC	EQ	OK	3.01386	1.43073	-1.07486	-1.68825	0.16635	0.398417	no
XLOC_001262	XLOC_001262	ENSGALG00000023587	1:16881661-16882360	EC	EQ	NOTEST	0.346371	0.138325	-1.32426	0	1	1	no
XLOC_001263	XLOC_001263	ENSGALG00000019399	1:16939979-16956211	EC	EQ	NOTEST	0.201535	0.166356	-0.27676	0	1	1	no
XLOC_001264	XLOC_001264	ENSGALG00000028811	1:16987070-17299542	EC	EQ	NOTEST	0	0	0	0	1	1	no
XLOC_001265	XLOC_001265	BRD1	1:18537715-18596571	EC	EQ	OK	3.65004	5.15016	0.496706	0.771141	0.3115	0.573972	no
XLOC_001266	XLOC_001266	ENSGALG00000027708	1:18638843-18638948	EC	EQ	NOTEST	8.23486	9.32032	0.178636	0	1	1	no
XLOC_001267	XLOC_001267	ALG12	1:18646101-18656551	EC	EQ	OK	14.4316	15.69	0.120613	0.18538	0.79795	0.916118	no
XLOC_001268	XLOC_001268	PIM3	1:18946945-18951794	EC	EQ	OK	4.35079	10.6828	1.29594	1.79109	0.01375	0.0693896	no
XLOC_001269	XLOC_001269	IL17REL	1:19824029-19859442	EC	EQ	NOTEST	0.122896	0.121027	-0.0221114	0	1	1	no
XLOC_001270	XLOC_001270	MLC1	1:19873599-19889970	EC	EQ	NOTEST	0.107664	0.173035	0.68453	0	1	1	no
XLOC_001271	XLOC_001271	ENSGALG00000005013	1:19992696-19993437	EC	EQ	NOTEST	0	0.125613	inf	0	1	1	no
XLOC_001272	XLOC_001272	TUBGCP6	1:20086403-20110027	EC	EQ	OK	1.44011	1.96485	0.448235	0.660637	0.33705	0.601891	no
XLOC_001273	XLOC_001273	HDAC10	1:20110758-20124996	EC	EQ	OK	2.25331	3.65615	0.698279	1.00613	0.15785	0.385173	no
XLOC_001274	XLOC_001274	ENSGALG00000008635	1:20126932-20130565	EC	EQ	NOTEST	0.120049	0.139753	0.219253	0	1	1	no
XLOC_001275	XLOC_001275	ENSGALG00000019384	1:20148302-20177698	EC	EQ	OK	1.73622	4.37687	1.33395	2.24815	0.02215	0.0978557	no
XLOC_001276	XLOC_001276	MAPK11	1:20186501-20216841	EC	EQ	OK	5.97867	4.57736	-0.385309	-0.482216	0.5065	0.748949	no
XLOC_001277	XLOC_001277	PLXNB2	1:20283171-20512301	EC	EQ	OK	4.95572	6.20079	0.323357	0.390842	0.5599	0.785839	no
XLOC_001278	XLOC_001278	gga-mir-1693	1:20283171-20512301	EC	EQ	NOTEST	0	0	0	0	1	1	no
XLOC_001279	XLOC_001279	U1	1:21236510-21236632	EC	EQ	NOTEST	5.7214	8.38064	0.550693	0	1	1	no
XLOC_001280	XLOC_001280	ENSGALG00000008755	1:21832702-21860511	EC	EQ	OK	2.43495	4.60987	0.920835	1.19877	0.08455	0.253336	no
XLOC_001281	XLOC_001281	SPAM1	1:21866990-21875891	EC	EQ	NOTEST	0.290651	0.221755	-0.39032	0	1	1	no
XLOC_001282	XLOC_001282	ENSGALG00000008776	1:21930619-21945482	EC	EQ	NOTEST	0.185061	0.0816563	-1.18036	0	1	1	no
XLOC_001283	XLOC_001283	LMOD2	1:22047780-22055493	EC	EQ	NOTEST	0.15504	0.22173	0.516168	0	1	1	no
XLOC_001284	XLOC_001284	ASB15	1:22059753-22075013	EC	EQ	NOTEST	0.14525	0.131148	-0.147342	0	1	1	no
XLOC_001285	XLOC_001285	PTPRZ1	1:22669169-22806015	EC	EQ	NOTEST	0.245988	0.787724	1.6791	0	1	1	no
XLOC_001286	XLOC_001286	7SK	1:22902840-22903074	EC	EQ	NOTEST	0	0.670092	inf	0	1	1	no
XLOC_001287	XLOC_001287	WNT16	1:22979820-23183320	EC	EQ	NOTEST	0.175936	0.177666	0.0141168	0	1	1	no
XLOC_001288	XLOC_001288	CPED1	1:22979820-23183320	EC	EQ	NOTEST	0.165576	0.0950629	-0.800536	0	1	1	no
XLOC_001289	XLOC_001289	gga-mir-1645	1:22979820-23183320	EC	EQ	NOTEST	0	0	0	0	1	1	no
XLOC_001290	XLOC_001290	ING3	1:23196878-23211191	EC	EQ	OK	4.99404	3.2028	-0.640875	-0.721216	0.22305	0.477162	no
XLOC_001291	XLOC_001291	KCND2	1:23291437-23554811	EC	EQ	NOTEST	0.290324	0.234914	-0.30553	0	1	1	no
XLOC_001292	XLOC_001292	NAA38	1:24119049-24124758	EC	EQ	OK	7.93627	6.5745	-0.27158	-0.54482	0.62005	0.821189	no
XLOC_001293	XLOC_001293	CFTR	1:24324799-24502386	EC	EQ	NOTEST	0.164455	0.190714	0.213715	0	1	1	no
XLOC_001294	XLOC_001294	ST7	1:24602261-24730292	EC	EQ	OK	2.22257	2.15163	-0.0468014	-0.0710016	0.92705	0.971096	no
XLOC_001295	XLOC_001295	ST7-OT3_2	1:24602261-24730292	EC	EQ	NOTEST	0	0	0	0	1	1	no
XLOC_001296	XLOC_001296	ENSGALG00000026430	1:24602261-24730292	EC	EQ	NOTEST	0	0	0	0	1	1	no
XLOC_001297	XLOC_001297	CAPZA2	1:24742312-24772038	EC	EQ	OK	9.92957	11.3999	0.199215	0.247482	0.6857	0.860071	no
XLOC_001298	XLOC_001298	MET	1:24794261-24882798	EC	EQ	NOTEST	0.938895	0.219258	-2.09833	0	1	1	no
XLOC_001299	XLOC_001299	CAV1	1:24997068-25013453	EC	EQ	OK	23.353	62.2829	1.41523	1.26758	0.07295	0.229157	no
XLOC_001300	XLOC_001300	CAV2	1:25020202-25028544	EC	EQ	OK	5.32054	7.65579	0.524978	0.782339	0.26075	0.515934	no
XLOC_001301	XLOC_001301	TES	1:25113478-25139988	EC	EQ	OK	11.8102	23.6747	1.00332	1.28553	0.0878	0.259459	no
XLOC_001302	XLOC_001302	FOXP2	1:25700996-25750531	EC	EQ	OK	4.20319	1.79864	-1.22458	-1.55885	0.0089	0.0504072	no
XLOC_001303	XLOC_001303	FOXP2	1:25843959-26191462	EC	EQ	OK	6.00532	6.46479	0.106363	0.160667	0.8304	0.930827	no
XLOC_001304	XLOC_001304	C7ORF53	1:26846391-26853187	EC	EQ	NOTEST	0.0344436	0	-inf	0	1	1	no
XLOC_001305	XLOC_001305	IFRD1	1:26854960-26865547	EC	EQ	OK	11.164	13.2634	0.2486	0.376806	0.6024	0.811689	no
XLOC_001306	XLOC_001306	ZNF277	1:26905760-26960018	EC	EQ	OK	3.5087	4.89621	0.480729	0.611297	0.32615	0.590612	no
XLOC_001308	XLOC_001308	LRRN3	1:27224712-27678175	EC	EQ	NOTEST	0.620098	0.337958	-0.875651	0	1	1	no
XLOC_001312	XLOC_001312	ENSGALG00000028019	1:28066673-28066785	EC	EQ	NOTEST	7.28558	0	-inf	0	1	1	no
XLOC_001313	XLOC_001313	DNAJB9	1:28382859-28392521	EC	EQ	OK	9.9725	11.8994	0.254862	0.251568	0.7291	0.882985	no
XLOC_001314	XLOC_001314	AVPR2	1:28447447-28454542	EC	EQ	NOTEST	0.474752	0.524856	0.144747	0	1	1	no
XLOC_001315	XLOC_001315	GLT8D3	1:29410643-29441662	EC	EQ	OK	2.43922	2.21845	-0.136864	-0.191138	0.78025	0.908465	no
XLOC_001316	XLOC_001316	YAF2	1:29454857-29481796	EC	EQ	OK	2.222	3.36993	0.600863	0.770529	0.21135	0.462061	no
XLOC_001317	XLOC_001317	ZCRB1	1:29512638-29518764	EC	EQ	OK	9.47503	12.7066	0.423373	0.848272	0.3974	0.660098	no
XLOC_001318	XLOC_001318	PRICKLE1	1:29596114-29655026	EC	EQ	NOTEST	0.804574	0.806142	0.00280884	0	1	1	no
XLOC_001319	XLOC_001319	ADAMTS20	1:29866359-29950459	EC	EQ	NOTEST	0.276797	0.289315	0.0638106	0	1	1	no
XLOC_001320	XLOC_001320	PUS7L	1:29999904-30012348	EC	EQ	OK	1.2409	1.14048	-0.121746	-0.175147	0.80255	0.918607	no
XLOC_001321	XLOC_001321	TWF1	1:30035148-30044630	EC	EQ	OK	0.884958	1.39113	0.652573	0.911669	0.30145	0.562642	no
XLOC_001322	XLOC_001322	ENSGALG00000019367	1:30058953-30253610	EC	EQ	NOTEST	0.075898	0.165573	1.12533	0	1	1	no
XLOC_001324	XLOC_001324	NELL2	1:30284795-30405559	EC	EQ	OK	1.1703	1.06477	-0.136339	-0.179204	0.8023	0.918478	no
XLOC_001325	XLOC_001325	DBX2	1:30483916-30503406	EC	EQ	OK	2.83712	2.46518	-0.20273	-0.407621	0.72725	0.882177	no
XLOC_001326	XLOC_001326	SCAF11	1:30806674-30837664	EC	EQ	OK	6.93234	8.93409	0.365978	0.467938	0.49685	0.74218	no
XLOC_001327	XLOC_001327	SLC38A1	1:30873166-30904013	EC	EQ	OK	37.4625	41.0327	0.131327	0.141648	0.8503	0.939077	no
XLOC_001328	XLOC_001328	SLC38A2	1:30927997-30943097	EC	EQ	OK	34.2183	159.863	2.22399	2.26367	0.0039	0.0274275	yes
XLOC_001329	XLOC_001329	SLC38A4	1:31044182-31064734	EC	EQ	NOTEST	0.172038	0.130095	-0.40316	0	1	1	no
XLOC_001330	XLOC_001330	AMIGO2	1:31191403-31200927	EC	EQ	NOTEST	0.351393	1.00999	1.52318	0	1	1	no
XLOC_001331	XLOC_001331	RPAP3	1:31369387-31384325	EC	EQ	OK	6.02344	7.81624	0.375886	0.595197	0.4251	0.685021	no
XLOC_001332	XLOC_001332	LRIG3	1:31675730-31723743	EC	EQ	OK	1.69026	1.27465	-0.407144	-0.549939	0.37755	0.641641	no
XLOC_001333	XLOC_001333	U6atac	1:31782059-31782187	EC	EQ	NOTEST	0	0	0	0	1	1	no
XLOC_001334	XLOC_001334	FAM19A2	1:32674719-32843052	EC	EQ	NOTEST	0.844256	0.975385	0.20829	0	1	1	no
XLOC_001335	XLOC_001335	PPM1H	1:33048413-33176231	EC	EQ	NOTEST	0.589238	0.487849	-0.272416	0	1	1	no
XLOC_001336	XLOC_001336	VT4	1:33258735-33261450	EC	EQ	NOTEST	0.194732	0.804756	2.04706	0	1	1	no
XLOC_001337	XLOC_001337	C12ORF66	1:33552858-33562907	EC	EQ	OK	1.81362	2.56233	0.498583	0.676092	0.29645	0.55687	no
XLOC_001338	XLOC_001338	RPL18A	1:33563808-33566164	EC	EQ	OK	750.624	849.427	0.178399	0.322609	0.7903	0.912798	no
XLOC_001339	XLOC_001339	SNORA68	1:33563808-33566164	EC	EQ	OK	36.3452	18.7318	-0.956274	-0.025909	0.1021	0.288107	no
XLOC_001340	XLOC_001340	GNS	1:33732560-33753110	EC	EQ	OK	19.3254	22.8218	0.239912	0.268275	0.6766	0.855189	no
XLOC_001341	XLOC_001341	WIF1	1:33841538-33883296	EC	EQ	NOTEST	0.378326	0.25735	-0.555896	0	1	1	no
XLOC_001342	XLOC_001342	LLPH	1:34327084-34329708	EC	EQ	OK	19.3994	25.6528	0.403107	0.825984	0.3967	0.659316	no
XLOC_001343	XLOC_001343	TMBIM4	1:34329854-34338422	EC	EQ	OK	4.99276	5.83733	0.225471	0.36204	0.62105	0.821721	no
XLOC_001344	XLOC_001344	GRIP1	1:34376317-34554204	EC	EQ	OK	5.27382	3.16715	-0.735663	-0.814715	0.2916	0.551617	no
XLOC_001345	XLOC_001345	IFNG	1:35013707-35017857	EC	EQ	NOTEST	0.288206	0.263942	-0.12688	0	1	1	no
XLOC_001346	XLOC_001346	IL22	1:35062145-35064598	EC	EQ	NOTEST	0.143627	0.0493741	-1.5405	0	1	1	no
XLOC_001347	XLOC_001347	MDM1	1:35074940-35098051	EC	EQ	OK	2.36344	4.06374	0.78192	1.28042	0.10995	0.302504	no
XLOC_001348	XLOC_001348	ENSGALG00000019356	1:35249948-35255624	EC	EQ	NOTEST	0.225254	0.169964	-0.406326	0	1	1	no
XLOC_001349	XLOC_001349	CPM	1:35273570-35305258	EC	EQ	OK	11.3461	58.4851	2.36587	4.35061	5e-05	0.000959543	yes
XLOC_001352	XLOC_001352	LRRC10	1:35461550-35477625	EC	EQ	NOTEST	0	0	0	0	1	1	no
XLOC_001353	XLOC_001353	BEST3	1:35488977-35512697	EC	EQ	NOTEST	0.250496	0.300078	0.260551	0	1	1	no
XLOC_001354	XLOC_001354	PTPRB	1:35803700-35863585	EC	EQ	NOTEST	0.144492	0.151566	0.0689542	0	1	1	no
XLOC_001355	XLOC_001355	PTPRR	1:35865661-36009723	EC	EQ	NOTEST	0.117397	0.109239	-0.103911	0	1	1	no
XLOC_001356	XLOC_001356	TSPAN8	1:36088860-36107303	EC	EQ	NOTEST	0.117568	0.135341	0.203093	0	1	1	no
XLOC_001357	XLOC_001357	ZFC3H1	1:36295354-36332509	EC	EQ	OK	6.43377	6.15398	-0.0641445	-0.0945054	0.89535	0.957914	no
XLOC_001358	XLOC_001358	KCNC2	1:37557145-37660197	EC	EQ	NOTEST	0.144222	0.154856	0.102645	0	1	1	no
XLOC_001359	XLOC_001359	CAPS2	1:37663435-37692817	EC	EQ	NOTEST	0.163224	0.0555018	-1.55625	0	1	1	no
XLOC_001360	XLOC_001360	CCDC107	1:37697088-37704243	EC	EQ	OK	3.06857	3.37366	0.136751	0.216609	0.79365	0.914325	no
XLOC_001361	XLOC_001361	KRR1	1:37736301-37742132	EC	EQ	OK	4.64663	6.3677	0.454588	0.724098	0.33635	0.601281	no
XLOC_001362	XLOC_001362	NAP1L1	1:37869560-37885513	EC	EQ	OK	75.6427	138.455	0.872142	0.92644	0.20325	0.451341	no
XLOC_001363	XLOC_001363	OSBPL8	1:37960000-38014608	EC	EQ	OK	3.77246	3.78709	0.00558264	0.00758534	0.99	0.994592	no
XLOC_001364	XLOC_001364	CSRP2	1:38160284-38171384	EC	EQ	OK	24.2718	41.2228	0.764158	1.01326	0.1806	0.419238	no
XLOC_001365	XLOC_001365	E2F7	1:38215230-38234268	EC	EQ	NOTEST	0.652237	0.368584	-0.823404	0	1	1	no
XLOC_001366	XLOC_001366	PAWR	1:39405566-39479090	EC	EQ	OK	14.6031	15.7521	0.109276	0.152094	0.8446	0.936702	no
XLOC_001367	XLOC_001367	MBSP	1:39497292-39614667	EC	EQ	OK	4.80848	5.2869	0.136839	0.22803	0.7654	0.901474	no
XLOC_001368	XLOC_001368	LIN7A	1:39957100-39985538	EC	EQ	OK	1.95741	1.33112	-0.556304	-0.841813	0.4351	0.693864	no
XLOC_001369	XLOC_001369	PPFIA2	1:40131211-40428161	EC	EQ	OK	1.56157	0.65548	-1.25237	-1.88644	0.0216	0.0960438	no
XLOC_001370	XLOC_001370	CCDC59	1:40612559-40678658	EC	EQ	OK	1.99783	3.08906	0.628735	0.610392	0.31175	0.57424	no
XLOC_001371	XLOC_001371	ENSGALG00000027733	1:41517811-41517930	EC	EQ	NOTEST	0	0	0	0	1	1	no
XLOC_001372	XLOC_001372	SLC6A15	1:41521591-41548093	EC	EQ	OK	2.09832	2.26347	0.109303	0.147886	0.8151	0.924412	no
XLOC_001373	XLOC_001373	TSPAN19	1:41622027-41633861	EC	EQ	NOTEST	0.0554557	0.221149	1.99561	0	1	1	no
XLOC_001374	XLOC_001374	RASSF9	1:42006974-42038172	EC	EQ	OK	1.27516	0.276309	-2.20632	-2.48606	0.00025	0.00355315	yes
XLOC_001375	XLOC_001375	MGAT4C	1:42095833-42213439	EC	EQ	NOTEST	0.142645	0.0683298	-1.06184	0	1	1	no
XLOC_001376	XLOC_001376	C12orf50	1:42662282-42677602	EC	EQ	OK	2.11082	3.07789	0.544134	0.885887	0.24255	0.498598	no
XLOC_001377	XLOC_001377	CEP290	1:42686091-42735202	EC	EQ	OK	2.01004	2.42409	0.270217	0.438625	0.57325	0.794593	no
XLOC_001378	XLOC_001378	KITLG	1:42863576-42916342	EC	EQ	OK	1.65693	3.75372	1.17981	1.6437	0.03145	0.1259	no
XLOC_001379	XLOC_001379	MKP3	1:43171636-43175978	EC	EQ	OK	4.62133	1.0335	-2.16078	-3.01445	0.00025	0.00355315	yes
XLOC_001380	XLOC_001380	WDR51B	1:43207668-43254712	EC	EQ	OK	1.07842	0.977345	-0.141977	-0.175553	0.7599	0.898587	no
XLOC_001381	XLOC_001381	ATP2B1	1:43273705-43305815	EC	EQ	OK	22.3187	28.5483	0.355153	0.460249	0.5495	0.779187	no
XLOC_001382	XLOC_001382	EPYC	1:43798642-43821219	EC	EQ	NOTEST	0.0442642	0.120159	1.44073	0	1	1	no
XLOC_001383	XLOC_001383	KERA	1:43843144-43851618	EC	EQ	OK	9.55728	8.60639	-0.151191	-0.196005	0.7542	0.895949	no
XLOC_001384	XLOC_001384	LUM	1:43860882-43872867	EC	EQ	NOTEST	0.291552	0.158111	-0.882812	0	1	1	no
XLOC_001385	XLOC_001385	DCN	1:43894095-43932320	EC	EQ	OK	0.6588	1.678	1.34883	1.5173	0.0857	0.255338	no
XLOC_001386	XLOC_001386	BTG1	1:44271337-44273899	EC	EQ	OK	40.2599	76.853	0.93276	1.2599	0.08885	0.261691	no
XLOC_001387	XLOC_001387	EEA1	1:44497301-44562796	EC	EQ	OK	3.64558	5.05849	0.472559	0.835701	0.32625	0.590704	no
XLOC_001388	XLOC_001388	UBE2N	1:44714688-44733745	EC	EQ	OK	11.8492	17.4946	0.562118	0.665514	0.28615	0.545457	no
XLOC_001389	XLOC_001389	CCDC41	1:45005909-45024363	EC	EQ	OK	1.97852	1.87836	-0.074948	-0.116565	0.88745	0.954566	no
XLOC_001390	XLOC_001390	TMCC3	1:45034439-45076411	EC	EQ	NOTEST	0.400555	0.609741	0.606197	0	1	1	no
XLOC_001391	XLOC_001391	NDUFA12	1:45179842-45187320	EC	EQ	OK	34.0661	44.8535	0.396886	0.882138	0.40685	0.668736	no
XLOC_001392	XLOC_001392	NR2C1	1:45195369-45239814	EC	EQ	OK	3.28501	4.16888	0.343765	0.505653	0.4749	0.725441	no
XLOC_001393	XLOC_001393	FGD6	1:45245467-45308710	EC	EQ	NOTEST	0.383698	0.384564	0.00325419	0	1	1	no
XLOC_001394	XLOC_001394	5S_rRNA	1:45406752-45421533	EC	EQ	NOTEST	7.98653	0	-inf	0	1	1	no
XLOC_001395	XLOC_001395	USP44	1:45425568-45437573	EC	EQ	OK	2.66067	2.95496	0.151351	0.216983	0.7487	0.893666	no
XLOC_001396	XLOC_001396	NTN4	1:45466329-45505575	EC	EQ	NOTEST	0.452536	0.312956	-0.532076	0	1	1	no
XLOC_001397	XLOC_001397	HAL	1:45540151-45563377	EC	EQ	NOTEST	0.310493	0.335315	0.110958	0	1	1	no
XLOC_001398	XLOC_001398	LTA4H	1:45566260-45580903	EC	EQ	OK	9.58495	9.97354	0.0573352	0.0953556	0.9018	0.961055	no
XLOC_001399	XLOC_001399	CDK17	1:45661418-45739057	EC	EQ	OK	3.60948	5.23754	0.537099	0.831255	0.27455	0.531799	no
XLOC_001400	XLOC_001400	ENSGALG00000019331	1:46391498-46397487	EC	EQ	NOTEST	0.192075	0.193722	0.012313	0	1	1	no
XLOC_001401	XLOC_001401	IKBIP	1:46528106-46528859	EC	EQ	OK	11.0006	11.846	0.106823	0.203142	0.82375	0.927761	no
XLOC_001402	XLOC_001402	IKBIP	1:46530981-46536438	EC	EQ	OK	8.06691	11.6478	0.529967	0.94605	0.27125	0.528184	no
XLOC_001403	XLOC_001403	ANKS1B	1:46574631-46987937	EC	EQ	NOTEST	0.351431	0.388372	0.144198	0	1	1	no
XLOC_001404	XLOC_001404	UHRF1BP1L	1:47005209-47057837	EC	EQ	OK	1.74745	2.8596	0.710562	1.0112	0.1472	0.368119	no
XLOC_001405	XLOC_001405	SLC5A8	1:47470898-47493729	EC	EQ	NOTEST	0.187884	0.113998	-0.720837	0	1	1	no
XLOC_001406	XLOC_001406	ARL1	1:47504996-47570785	EC	EQ	OK	16.7077	14.5799	-0.196531	-0.217989	0.77455	0.905924	no
XLOC_001407	XLOC_001407	NUP205	1:47572394-47617501	EC	EQ	OK	7.08979	11.9054	0.747807	1.04837	0.145	0.364094	no
XLOC_001408	XLOC_001408	STRA8	1:47744133-47762172	EC	EQ	NOTEST	0.772025	0.399028	-0.952158	0	1	1	no
XLOC_001409	XLOC_001409	AGBL3	1:47787743-47809774	EC	EQ	NOTEST	0.141091	0.496644	1.81558	0	1	1	no
XLOC_001410	XLOC_001410	PDE6H	1:47824918-47833585	EC	EQ	NOTEST	0.334889	0.152035	-1.13928	0	1	1	no
XLOC_001411	XLOC_001411	H2A-VII	1:47926958-48012156	EC	EQ	NOTEST	0.371501	0.751448	1.01631	0	1	1	no
XLOC_001412	XLOC_001412	H3-I	1:47926958-48012156	EC	EQ	NOTEST	0	0	0	0	1	1	no
XLOC_001413	XLOC_001413	ENSGALG00000027249	1:47926958-48012156	EC	EQ	NOTEST	0.0450108	0.205484	2.19068	0	1	1	no
XLOC_001414	XLOC_001414	H4-I	1:47926958-48012156	EC	EQ	OK	81.8595	112.009	0.452388	0.918584	0.7402	0.888469	no
XLOC_001415	XLOC_001415	H2A-VII	1:47926958-48012156	EC	EQ	NOTEST	0	0	0	0	1	1	no
XLOC_001416	XLOC_001416	H2A-VII	1:48016718-48017108	EC	EQ	NOTEST	0	0	0	0	1	1	no
XLOC_001417	XLOC_001417	H2A-VII	1:48026877-48027267	EC	EQ	NOTEST	0	0.179111	inf	0	1	1	no
XLOC_001418	XLOC_001418	H2B-I	1:48031981-48032362	EC	EQ	NOTEST	0	0	0	0	1	1	no
XLOC_001419	XLOC_001419	ENSGALG00000011783	1:48033616-48034276	EC	EQ	NOTEST	0.880685	1.63423	0.891917	0	1	1	no
XLOC_001420	XLOC_001420	HEBP1	1:48100661-48107192	EC	EQ	OK	2.54791	4.15987	0.707221	0.952622	0.1407	0.35672	no
XLOC_001421	XLOC_001421	ENSGALG00000011799	1:48110388-48116612	EC	EQ	NOTEST	0.0635717	0.049446	-0.362531	0	1	1	no
XLOC_001422	XLOC_001422	GSG1	1:48144754-48151428	EC	EQ	NOTEST	0.498501	0.127572	-1.96628	0	1	1	no
XLOC_001423	XLOC_001423	gga-mir-6581	1:48223221-48223323	EC	EQ	NOTEST	0	0	0	0	1	1	no
XLOC_001424	XLOC_001424	GRIN2B	1:48326389-48527237	EC	EQ	NOTEST	0.173194	0.35452	1.03348	0	1	1	no
XLOC_001425	XLOC_001425	PLBD1	1:48696273-48798716	EC	EQ	OK	1.19203	1.38015	0.211405	0.0838613	0.9147	0.966299	no
XLOC_001426	XLOC_001426	GUCY2C	1:48801435-48846720	EC	EQ	NOTEST	0.144695	0.17625	0.284613	0	1	1	no
XLOC_001427	XLOC_001427	GBE	1:49013480-49017413	EC	EQ	NOTEST	0.831103	0.34054	-1.2872	0	1	1	no
XLOC_001428	XLOC_001428	ENSGALG00000028016	1:49022099-49029093	EC	EQ	OK	1.01966	0.551113	-0.887664	-0.943913	0.1565	0.383008	no
XLOC_001429	XLOC_001429	U12	1:49039365-49039514	EC	EQ	OK	64.3822	13.478	-2.25606	-15.2135	0.101	0.285925	no
XLOC_001430	XLOC_001430	SERHL2	1:49062137-49068824	EC	EQ	OK	12.393	17.9518	0.534606	1.15363	0.26355	0.519077	no
XLOC_001431	XLOC_001431	ENSGALG00000019324	1:49100341-49104425	EC	EQ	NOTEST	0.0963603	0.163593	0.763599	0	1	1	no
XLOC_001432	XLOC_001432	C22ORF32	1:49277066-49279093	EC	EQ	OK	15.7235	21.9192	0.479273	0.825932	0.3057	0.567577	no
XLOC_001433	XLOC_001433	FAM109B	1:49279215-49284391	EC	EQ	OK	11.3903	17.5292	0.621956	0.887547	0.2324	0.487924	no
XLOC_001434	XLOC_001434	WBP2NL	1:49293375-49297070	EC	EQ	OK	2.53167	5.07279	1.00269	1.46362	0.0734	0.230211	no
XLOC_001435	XLOC_001435	SEP-03	1:49298674-49306479	EC	EQ	NOTEST	0.288032	0.0976858	-1.56001	0	1	1	no
XLOC_001436	XLOC_001436	SREBF2	1:49350326-49367816	EC	EQ	OK	26.0491	33.0453	0.343209	0.54531	0.5535	0.781829	no
XLOC_001437	XLOC_001437	gga-mir-33	1:49350326-49367816	EC	EQ	OK	25.8334	0	-inf	-nan	0.15515	0.380814	no
XLOC_001438	XLOC_001438	CCDC134	1:49369023-49373316	EC	EQ	OK	13.7549	11.648	-0.239855	-0.504547	0.6159	0.818918	no
XLOC_001439	XLOC_001439	MEI1	1:49374130-49414321	EC	EQ	OK	0.962423	1.22388	0.346714	0.188495	0.8056	0.920094	no
XLOC_001440	XLOC_001440	XRCC6	1:49415681-49428547	EC	EQ	OK	7.00679	10.6444	0.603268	1.05426	0.1993	0.446127	no
XLOC_001441	XLOC_001441	CSDC2	1:49449953-49454326	EC	EQ	OK	18.8627	6.12556	-1.62262	-3.27102	0.00055	0.00642148	yes
XLOC_001442	XLOC_001442	ACO2	1:49465616-49486042	EC	EQ	OK	30.8768	37.9898	0.299088	0.50053	0.5779	0.796834	no
XLOC_001443	XLOC_001443	TEF	1:49514329-49536304	EC	EQ	OK	23.0034	120.33	2.38708	2.14068	0.0042	0.0289346	yes
XLOC_001444	XLOC_001444	ZC3H7B	1:49543422-49586558	EC	EQ	OK	9.22304	20.3384	1.14089	1.48049	0.0483	0.171215	no
XLOC_001445	XLOC_001445	L3MBTL2	1:49616379-49630975	EC	EQ	OK	4.75879	5.43682	0.192167	0.364154	0.6832	0.858557	no
XLOC_001446	XLOC_001446	EP300	1:49636650-49693714	EC	EQ	OK	5.87581	6.82948	0.216989	0.326534	0.66615	0.848995	no
XLOC_001447	XLOC_001447	RBX1	1:49718303-49729337	EC	EQ	OK	44.5518	35.5419	-0.32596	-0.79139	0.5102	0.751369	no
XLOC_001448	XLOC_001448	gga-mir-1683	1:49748061-49748162	EC	EQ	OK	39.1691	41.7034	0.0904475	1.27323	0.8311	0.931231	no
XLOC_001449	XLOC_001449	XPNPEP3	1:49748495-49763748	EC	EQ	OK	4.5047	6.85437	0.605593	1.15244	0.20235	0.450071	no
XLOC_001450	XLOC_001450	SGSM3	1:49920223-49946710	EC	EQ	OK	1.83262	1.85142	0.0147263	0.0238645	0.97375	0.988953	no
XLOC_001451	XLOC_001451	ADSL	1:49948589-49964213	EC	EQ	OK	31.8233	53.2504	0.74271	1.28501	0.14165	0.358497	no
XLOC_001452	XLOC_001452	TNRC6B	1:49964377-50105059	EC	EQ	OK	2.76919	3.55529	0.360501	0.502914	0.5106	0.751683	no
XLOC_001453	XLOC_001453	FAM83F	1:50119337-50136416	EC	EQ	NOTEST	0.115791	0.091691	-0.336672	0	1	1	no
XLOC_001454	XLOC_001454	GRAP2	1:50154189-50196801	EC	EQ	NOTEST	0.224202	0.10875	-1.04379	0	1	1	no
XLOC_001455	XLOC_001455	CACNA1I	1:50264534-50351743	EC	EQ	NOTEST	0.181758	0.244486	0.427736	0	1	1	no
XLOC_001456	XLOC_001456	ATF4	1:50456692-50459626	EC	EQ	OK	188.423	222.777	0.241626	0.341668	0.6987	0.867518	no
XLOC_001457	XLOC_001457	SMCR7L	1:50471898-50476965	EC	EQ	OK	1.69365	1.39112	-0.283884	-0.406317	0.65365	0.841888	no
XLOC_001458	XLOC_001458	ENSGALG00000028989	1:50477920-50478124	EC	EQ	NOTEST	0	2.21388	inf	0	1	1	no
XLOC_001459	XLOC_001459	MGAT3	1:50490803-50492294	EC	EQ	OK	1.15037	1.66441	0.532913	0.784218	0.38905	0.652415	no
XLOC_001460	XLOC_001460	TAB1	1:50517362-50525791	EC	EQ	OK	5.23821	6.18621	0.23998	0.440924	0.6085	0.814984	no
XLOC_001461	XLOC_001461	SYNGR1	1:50531188-50544913	EC	EQ	OK	10.6717	15.5663	0.544633	0.669327	0.3514	0.616263	no
XLOC_001462	XLOC_001462	GTPBP1	1:50673665-50690868	EC	EQ	OK	12.8483	18.5806	0.532223	0.709988	0.3384	0.603428	no
XLOC_001463	XLOC_001463	CBY1,TOMM22	1:50691652-50706357	EC	EQ	OK	33.3991	46.1666	0.467042	0.49459	0.46165	0.715143	no
XLOC_001464	XLOC_001464	KDELR3	1:50734153-50759412	EC	EQ	OK	4.0074	1.77698	-1.17324	-0.261665	0.7486	0.89366	no
XLOC_001465	XLOC_001465	MAFF	1:50832959-50835917	EC	EQ	OK	5.1779	3.94122	-0.393725	-0.95998	0.4547	0.709661	no
XLOC_001466	XLOC_001466	PICK1	1:50874809-50886657	EC	EQ	OK	3.44112	5.24004	0.606697	0.949456	0.19085	0.434192	no
XLOC_001467	XLOC_001467	RPB6	1:50924001-50927570	EC	EQ	OK	30.6376	29.3622	-0.0613459	-0.159447	0.90075	0.960512	no
XLOC_001468	XLOC_001468	GGA.5175	1:50931985-50950143	EC	EQ	OK	3.2226	4.17717	0.374303	0.569435	0.4301	0.689237	no
XLOC_001469	XLOC_001469	EIF3L	1:50953762-50963376	EC	EQ	OK	122.076	218.158	0.837592	1.04904	0.20625	0.455493	no
XLOC_001470	XLOC_001470	GALR3	1:50979162-50980997	EC	EQ	NOTEST	0.0561803	0.195562	1.79949	0	1	1	no
XLOC_001471	XLOC_001471	GCAT	1:50986026-50990348	EC	EQ	OK	4.79906	5.17223	0.108034	0.22351	0.8291	0.93025	no
XLOC_001472	XLOC_001472	H1F0	1:50991975-50992548	EC	EQ	NOTEST	0	0	0	0	1	1	no
XLOC_001473	XLOC_001473	NOL12	1:50994991-50999234	EC	EQ	OK	4.59846	6.75601	0.555021	0.899305	0.253	0.507057	no
XLOC_001474	XLOC_001474	LGALS1	1:51010960-51014093	EC	EQ	NOTEST	0.221144	0.335441	0.601072	0	1	1	no
XLOC_001475	XLOC_001475	PDXP	1:51026209-51029611	EC	EQ	OK	2.2419	1.70551	-0.394522	-0.604867	0.45025	0.706099	no
XLOC_001476	XLOC_001476	ENSGALG00000012422	1:51030350-51038344	EC	EQ	NOTEST	0.0510099	0.0543066	0.0903499	0	1	1	no
XLOC_001477	XLOC_001477	ENSGALG00000028164	1:51039364-51047436	EC	EQ	NOTEST	0.00864023	0.00977912	0.178636	0	1	1	no
XLOC_001478	XLOC_001478	CDC42EP1	1:51065195-51067106	EC	EQ	OK	2.17846	0.701159	-1.63549	-2.26768	0.06535	0.212051	no
XLOC_001479	XLOC_001479	CYTH4	1:51229150-51248424	EC	EQ	NOTEST	0.223797	0.105942	-1.07892	0	1	1	no
XLOC_001480	XLOC_001480	KCTD17	1:51336789-51344019	EC	EQ	OK	1.78769	1.90659	0.0928983	0.136357	0.86945	0.947157	no
XLOC_001481	XLOC_001481	MPST	1:51349988-51355027	EC	EQ	OK	13.4995	22.5423	0.739727	1.06346	0.13675	0.349758	no
XLOC_001482	XLOC_001482	ENSGALG00000025881	1:51386519-51393690	EC	EQ	NOTEST	0.0774532	0.110927	0.518218	0	1	1	no
XLOC_001483	XLOC_001483	ENSGALG00000012518	1:51403705-51417083	EC	EQ	NOTEST	0.0764629	0.0715478	-0.0958526	0	1	1	no
XLOC_001484	XLOC_001484	NCF4	1:51419977-51430209	EC	EQ	NOTEST	0.159088	0.11538	-0.463429	0	1	1	no
XLOC_001485	XLOC_001485	uc_338	1:51497129-51548816	EC	EQ	NOTEST	1.84495	3.19777	0.793484	0	1	1	no
XLOC_001486	XLOC_001486	RASD2	1:51881967-51884335	EC	EQ	NOTEST	0.397485	0.206665	-0.943605	0	1	1	no
XLOC_001487	XLOC_001487	MCM5	1:51939573-51947830	EC	EQ	OK	10.1453	4.52608	-1.16448	-2.111	0.0163	0.0783707	no
XLOC_001488	XLOC_001488	HMOX1	1:51949100-51955226	EC	EQ	NOTEST	0.68434	0.316872	-1.11081	0	1	1	no
XLOC_001489	XLOC_001489	TOM1	1:51962484-51983162	EC	EQ	OK	1.78219	2.93062	0.717555	1.12851	0.147	0.36771	no
XLOC_001490	XLOC_001490	HMGXB4	1:51983357-51997843	EC	EQ	OK	4.43816	3.55819	-0.318819	-0.4851	0.49345	0.739789	no
XLOC_001491	XLOC_001491	ISX	1:52086295-52112776	EC	EQ	NOTEST	0.0977393	0.0586855	-0.735936	0	1	1	no
XLOC_001492	XLOC_001492	ENSGALG00000028627	1:52867137-53190177	EC	EQ	OK	21.6771	4.58223	-2.24205	-2.49831	0.03375	0.132337	no
XLOC_001493	XLOC_001493	TIMP3	1:52867137-53190177	EC	EQ	OK	4.41756	0.793315	-2.47729	-0.819223	0.2629	0.518507	no
XLOC_001494	XLOC_001494	FBXO7	1:53191323-53229791	EC	EQ	OK	9.97125	15.1399	0.602508	0.793699	0.22065	0.474328	no
XLOC_001495	XLOC_001495	ASCL4	1:53282196-53282673	EC	EQ	NOTEST	1.19876	0.361749	-1.72848	0	1	1	no
XLOC_001496	XLOC_001496	PWP1	1:53306965-53321328	EC	EQ	OK	9.41216	8.61444	-0.127769	-0.168964	0.78845	0.912038	no
XLOC_001497	XLOC_001497	BTBD11	1:53339866-53411487	EC	EQ	OK	3.52868	3.27574	-0.10731	-0.158977	0.81805	0.925221	no
XLOC_001498	XLOC_001498	CRY1	1:53553495-53588375	EC	EQ	OK	12.4424	14.2531	0.196016	0.279228	0.69545	0.86551	no
XLOC_001499	XLOC_001499	C1H12ORF23	1:53597858-53610656	EC	EQ	OK	12.5706	11.6888	-0.104934	-0.154779	0.83115	0.931231	no
XLOC_001500	XLOC_001500	RIC8B	1:53634892-53669600	EC	EQ	OK	5.07521	2.79271	-0.8618	-1.1434	0.06425	0.209709	no
XLOC_001501	XLOC_001501	RFX4	1:53674649-53748422	EC	EQ	NOTEST	0.182648	0.109041	-0.7442	0	1	1	no
XLOC_001502	XLOC_001502	POLR3B	1:53773940-53842276	EC	EQ	OK	2.66929	3.6734	0.460657	0.731052	0.3243	0.58839	no
XLOC_001503	XLOC_001503	TCP11L2	1:53843799-53857446	EC	EQ	OK	6.12252	5.31837	-0.20314	-0.305707	0.66645	0.849093	no
XLOC_001504	XLOC_001504	OCC-1	1:54142066-54158684	EC	EQ	OK	1.88214	0.554061	-1.76426	-1.7298	0.01845	0.0857934	no
XLOC_001505	XLOC_001505	ENSGALG00000028254	1:54235575-54247187	EC	EQ	NOTEST	0.0383266	0.114076	1.57357	0	1	1	no
XLOC_001506	XLOC_001506	C12orf45	1:54283952-54287411	EC	EQ	OK	14.8005	18.796	0.344784	0.874598	0.50025	0.744755	no
XLOC_001507	XLOC_001507	KIAA1033	1:54408434-54444482	EC	EQ	OK	2.05746	2.25801	0.134188	0.190382	0.782	0.909364	no
XLOC_001508	XLOC_001508	CHST11	1:54494943-54741556	EC	EQ	OK	2.92536	5.13887	0.812835	1.25134	0.09645	0.277041	no
XLOC_001509	XLOC_001509	TXNRD1	1:54742739-54768918	EC	EQ	OK	1.4649	1.77598	0.277812	0.384374	0.57565	0.795511	no
XLOC_001510	XLOC_001510	HCFC2	1:54813503-54834785	EC	EQ	OK	3.20199	2.75657	-0.216096	-0.284965	0.64255	0.834923	no
XLOC_001511	XLOC_001511	5-MCDG	1:54839973-54865429	EC	EQ	OK	3.10919	3.58864	0.206897	0.274797	0.70875	0.872503	no
XLOC_001512	XLOC_001512	HSP90B1	1:54869422-54879269	EC	EQ	OK	112.106	88.7598	-0.336884	-0.425667	0.5968	0.808478	no
XLOC_001513	XLOC_001513	STAB2	1:54927407-55004223	EC	EQ	NOTEST	0.380715	0.42828	0.169842	0	1	1	no
XLOC_001514	XLOC_001514	C1H12ORF48	1:55520473-55569389	EC	EQ	NOTEST	0.537898	0.384307	-0.485076	0	1	1	no
XLOC_001515	XLOC_001515	DRAM1	1:55643575-55658917	EC	EQ	NOTEST	0.070101	0.1248	0.832116	0	1	1	no
XLOC_001516	XLOC_001516	CHPT1	1:55723609-55742422	EC	EQ	OK	10.3691	14.0198	0.435167	0.599804	0.3956	0.658193	no
XLOC_001517	XLOC_001517	MYBPC1	1:55745324-55820855	EC	EQ	NOTEST	0.383923	0.549483	0.517258	0	1	1	no
XLOC_001518	XLOC_001518	SPIC	1:55853191-55861278	EC	EQ	NOTEST	0.0633761	0.0590486	-0.102035	0	1	1	no
XLOC_001519	XLOC_001519	TBXAS1	1:55904114-56140985	EC	EQ	OK	0.584595	3.27735	2.48702	3.05919	0.0004	0.00505813	yes
XLOC_001520	XLOC_001520	TMEM213	1:56471431-56474459	EC	EQ	NOTEST	0.229842	0.29078	0.339287	0	1	1	no
XLOC_001521	XLOC_001521	TRIM24	1:56529993-56569101	EC	EQ	OK	3.88878	4.12566	0.0853042	0.130945	0.85735	0.94208	no
XLOC_001522	XLOC_001522	ENSGALG00000027683	1:56684248-56684355	EC	EQ	NOTEST	13.262	0	-inf	0	1	1	no
XLOC_001523	XLOC_001523	ENSGALG00000012847	1:56787532-56803606	EC	EQ	OK	11.8953	3.78757	-1.65105	-2.51221	0.0015	0.0136026	yes
XLOC_001524	XLOC_001524	JHDM1D	1:56827921-56860120	EC	EQ	NOTEST	0.786293	0.964646	0.294931	0	1	1	no
XLOC_001525	XLOC_001525	SLC37A3	1:56901912-56922260	EC	EQ	OK	1.44342	1.63715	0.181689	0.25211	0.71355	0.87514	no
XLOC_001526	XLOC_001526	MKRN1	1:56931061-56952880	EC	EQ	OK	14.7589	15.9303	0.110196	0.167499	0.8218	0.927068	no
XLOC_001527	XLOC_001527	DENND2A	1:56983737-57021332	EC	EQ	OK	9.85552	8.3772	-0.234463	-0.321688	0.6327	0.82886	no
XLOC_001528	XLOC_001528	BRAF	1:57083559-57138555	EC	EQ	OK	1.20065	1.05107	-0.19196	-0.243675	0.73115	0.883927	no
XLOC_001529	XLOC_001529	MRPS33	1:57162487-57170854	EC	EQ	OK	2.72828	4.1823	0.616307	0.824342	0.1951	0.440495	no
XLOC_001530	XLOC_001530	ENSGALG00000027171	1:57170980-57172117	EC	EQ	NOTEST	0.220491	0.248238	0.171005	0	1	1	no
XLOC_001531	XLOC_001531	KIAA1147	1:57461537-57469579	EC	EQ	OK	3.46989	4.314	0.314135	0.377901	0.6323	0.828552	no
XLOC_001532	XLOC_001532	ENSGALG00000019293	1:57805043-57805244	EC	EQ	OK	2.87866	6.87609	1.25619	3.05326	0.43995	0.697805	no
XLOC_001533	XLOC_001533	CHRM2	1:57959299-57960700	EC	EQ	NOTEST	0.41397	0.340575	-0.281555	0	1	1	no
XLOC_001534	XLOC_001534	gga-mir-490	1:58018956-58019049	EC	EQ	NOTEST	0	0	0	0	1	1	no
XLOC_001535	XLOC_001535	ENSGALG00000028359	1:58288226-58305170	EC	EQ	NOTEST	0.214079	0.2012	-0.0895131	0	1	1	no
XLOC_001536	XLOC_001536	DNM1L	1:59063426-59100295	EC	EQ	OK	16.1253	19.418	0.268068	0.364258	0.6282	0.825991	no
XLOC_001537	XLOC_001537	FGD4	1:59115779-59189015	EC	EQ	NOTEST	0.68316	0.835256	0.289994	0	1	1	no
XLOC_001538	XLOC_001538	BICD1	1:59238139-59411414	EC	EQ	OK	2.1419	4.62804	1.11151	1.93679	0.02855	0.117514	no
XLOC_001539	XLOC_001539	C12ORF35	1:59449077-59458058	EC	EQ	OK	4.03729	4.83869	0.261229	0.334542	0.5977	0.8088	no
XLOC_001540	XLOC_001540	gga-mir-6700	1:59483130-59483239	EC	EQ	NOTEST	20.9405	0	-inf	0	1	1	no
XLOC_001541	XLOC_001541	METTL20	1:59522890-59551697	EC	EQ	OK	1.23812	2.25325	0.863856	1.23588	0.09115	0.266298	no
XLOC_001542	XLOC_001542	ENSGALG00000027125	1:60048743-60054979	EC	EQ	NOTEST	0.202921	0.199022	-0.0279853	0	1	1	no
XLOC_001543	XLOC_001543	WASH1	1:60080915-60120121	EC	EQ	OK	7.14786	8.11107	0.182381	0.348402	0.70225	0.869104	no
XLOC_001544	XLOC_001544	ENSGALG00000019291	1:60251652-60272274	EC	EQ	NOTEST	0.187498	0.12987	-0.52981	0	1	1	no
XLOC_001545	XLOC_001545	SLC6A12	1:60293834-60328513	EC	EQ	NOTEST	0.22511	0.14397	-0.644864	0	1	1	no
XLOC_001546	XLOC_001546	SLC6A13	1:60332192-60357748	EC	EQ	OK	1.20828	0.426369	-1.50278	-1.92481	0.03075	0.123869	no
XLOC_001547	XLOC_001547	KDM5A	1:60368232-60416742	EC	EQ	OK	3.83754	3.58907	-0.0965695	-0.133041	0.8471	0.937648	no
XLOC_001548	XLOC_001548	NINJ2	1:60503833-60505016	EC	EQ	NOTEST	0.658765	0.453116	-0.539884	0	1	1	no
XLOC_001549	XLOC_001549	RAD52	1:60573791-60684637	EC	EQ	NOTEST	0.763363	0.514327	-0.569684	0	1	1	no
XLOC_001550	XLOC_001550	CACNA2D4	1:61113932-61229536	EC	EQ	NOTEST	0.193647	0.181158	-0.0961828	0	1	1	no
XLOC_001551	XLOC_001551	DCP1B	1:61241661-61287347	EC	EQ	OK	1.35039	1.69035	0.323945	0.435897	0.49115	0.738156	no
XLOC_001552	XLOC_001552	CECR6	1:61776727-61785573	EC	EQ	NOTEST	0.526597	0.281168	-0.905264	0	1	1	no
XLOC_001553	XLOC_001553	CECR5	1:61787547-61792304	EC	EQ	OK	1.45364	2.2401	0.623897	1.00237	0.31715	0.580243	no
XLOC_001554	XLOC_001554	CECR1	1:61796209-61815029	EC	EQ	OK	2.98264	7.64085	1.35715	1.92862	0.01255	0.0649	no
XLOC_001555	XLOC_001555	ATP6V1E1	1:61931082-61940679	EC	EQ	OK	14.7452	17.127	0.216033	0.362246	0.6442	0.835809	no
XLOC_001556	XLOC_001556	BID	1:61940825-62003326	EC	EQ	OK	7.28748	6.17057	-0.240017	-0.0316476	0.8852	0.953557	no
XLOC_001557	XLOC_001557	MICAL3	1:62005786-62110007	EC	EQ	OK	6.94005	10.7715	0.634196	0.810187	0.2587	0.513456	no
XLOC_001558	XLOC_001558	ENSGALG00000027223	1:62154207-62154274	EC	EQ	NOTEST	0	0	0	0	1	1	no
XLOC_001559	XLOC_001559	AKR1B10	1:62247441-62256472	EC	EQ	OK	27.9302	25.8939	-0.109216	-0.177849	0.8266	0.929014	no
XLOC_001560	XLOC_001560	ENSGALG00000019284	1:62261359-62268585	EC	EQ	OK	21.8643	32.8641	0.587939	0.883524	0.2338	0.489401	no
XLOC_001561	XLOC_001561	AKR1B1	1:62270796-62290998	EC	EQ	OK	5.94466	7.72151	0.377289	0.456655	0.51605	0.755565	no
XLOC_001562	XLOC_001562	AKR	1:62590065-62598178	EC	EQ	OK	27.1168	3.52062	-2.94529	-4.11358	5e-05	0.000959543	yes
XLOC_001563	XLOC_001563	RERG	1:62779915-62887409	EC	EQ	OK	2.13895	4.27009	0.997365	1.35451	0.03545	0.137231	no
XLOC_001564	XLOC_001564	EPS8	1:63085881-63140786	EC	EQ	OK	6.53102	32.6193	2.32034	3.2215	0.00015	0.00236988	yes
XLOC_001565	XLOC_001565	SLC15A5	1:63366497-63395422	EC	EQ	NOTEST	0.110376	0.0788394	-0.485436	0	1	1	no
XLOC_001566	XLOC_001566	LMO3	1:63504394-63561066	EC	EQ	OK	0.671986	2.08745	1.63524	1.97304	0.0381	0.144382	no
XLOC_001567	XLOC_001567	5S_rRNA	1:63906593-63906712	EC	EQ	NOTEST	0	0	0	0	1	1	no
XLOC_001568	XLOC_001568	RERGL	1:64044461-64052106	EC	EQ	NOTEST	0.430731	0.636215	0.562726	0	1	1	no
XLOC_001569	XLOC_001569	PLCZ1	1:64333506-64376477	EC	EQ	NOTEST	0.0974453	0.057563	-0.759452	0	1	1	no
XLOC_001570	XLOC_001570	ENSGALG00000019276	1:65317305-65368820	EC	EQ	NOTEST	0.567374	0.54014	-0.0709673	0	1	1	no
XLOC_001571	XLOC_001571	SLCO1A2	1:65382380-65399776	EC	EQ	NOTEST	0.0112794	0	-inf	0	1	1	no
XLOC_001572	XLOC_001572	RECQL	1:65469869-65489085	EC	EQ	OK	1.93452	2.14941	0.151964	0.236248	0.7635	0.900571	no
XLOC_001573	XLOC_001573	ENSGALG00000026342	1:65638226-65639270	EC	EQ	NOTEST	0.321681	0.201205	-0.676965	0	1	1	no
XLOC_001574	XLOC_001574	uc_338	1:66410276-66410425	EC	EQ	NOTEST	0	2.93857	inf	0	1	1	no
XLOC_001575	XLOC_001575	ETNK1	1:66594511-66718963	EC	EQ	OK	8.64967	12.9862	0.586258	0.68439	0.37315	0.637588	no
XLOC_001576	XLOC_001576	ENSGALG00000026487	1:66734813-66851127	EC	EQ	NOTEST	0.199384	0.103545	-0.94529	0	1	1	no
XLOC_001578	XLOC_001578	CMAS	1:66989113-67001063	EC	EQ	OK	1.15913	1.27209	0.134154	0.179995	0.78615	0.911244	no
XLOC_001579	XLOC_001579	ENSGALG00000025480	1:67020109-67020178	EC	EQ	NOTEST	0	0	0	0	1	1	no
XLOC_001580	XLOC_001580	C12ORF39	1:67263649-67266854	EC	EQ	NOTEST	0.823072	1.19143	0.533606	0	1	1	no
XLOC_001581	XLOC_001581	CASC1	1:67293004-67331462	EC	EQ	NOTEST	0.343134	0.153226	-1.16311	0	1	1	no
XLOC_001582	XLOC_001582	KRAS	1:67331583-67359692	EC	EQ	OK	4.08462	4.90475	0.263975	0.323326	0.66595	0.848995	no
XLOC_001583	XLOC_001583	ENSGALG00000014037	1:67510063-67526789	EC	EQ	NOTEST	0.205337	0.251801	0.294292	0	1	1	no
XLOC_001584	XLOC_001584	ITPR2	1:67808168-68044295	EC	EQ	OK	1.21205	2.72704	1.16989	1.61108	0.0212	0.0947672	no
XLOC_001585	XLOC_001585	ASUN	1:68113042-68133752	EC	EQ	OK	28.089	43.7611	0.639643	0.749279	0.26895	0.525347	no
XLOC_001586	XLOC_001586	TM7SF3	1:68151530-68176574	EC	EQ	OK	0.855696	1.1865	0.471541	0.316703	0.69515	0.86535	no
XLOC_001587	XLOC_001587	ENSGALG00000027674	1:68342153-68343386	EC	EQ	NOTEST	0.186138	0.207279	0.155197	0	1	1	no
XLOC_001588	XLOC_001588	CYB5R3	1:68448250-68462610	EC	EQ	OK	9.61061	18.7949	0.96764	1.39269	0.05405	0.185715	no
XLOC_001589	XLOC_001589	A4GALT	1:68489590-68490658	EC	EQ	NOTEST	0.347064	0.514689	0.568499	0	1	1	no
XLOC_001590	XLOC_001590	ARFGAP3	1:68516161-68549653	EC	EQ	OK	10.0644	14.7675	0.553169	0.736879	0.2555	0.509819	no
XLOC_001591	XLOC_001591	PACSIN2	1:68555654-68619317	EC	EQ	OK	4.86978	7.51647	0.6262	0.966297	0.1937	0.438513	no
XLOC_001592	XLOC_001592	TTLL1	1:68626822-68645266	EC	EQ	NOTEST	0.36913	0.570706	0.628618	0	1	1	no
XLOC_001593	XLOC_001593	MCAT	1:68666670-68672968	EC	EQ	OK	9.03252	19.3406	1.09843	1.54994	0.0312	0.125148	no
XLOC_001594	XLOC_001594	TTLL12	1:68683781-68704548	EC	EQ	OK	14.4214	18.8823	0.388827	0.592452	0.4297	0.688888	no
XLOC_001595	XLOC_001595	SCUBE1	1:68708929-68928375	EC	EQ	OK	31.2448	55.4834	0.828439	0.70959	0.2419	0.498211	no
XLOC_001596	XLOC_001596	EFCAB6	1:69043283-69053586	EC	EQ	NOTEST	0.0944206	0.183833	0.961219	0	1	1	no
XLOC_001597	XLOC_001597	SULT4A1	1:69162383-69195805	EC	EQ	OK	1.7423	2.98765	0.778021	1.01402	0.12125	0.322835	no
XLOC_001598	XLOC_001598	KIAA1644	1:69422919-69502176	EC	EQ	OK	0.622468	2.61076	2.0684	2.47615	0.00015	0.00236988	yes
XLOC_001599	XLOC_001599	PHF21B	1:70098156-70154426	EC	EQ	NOTEST	0.237752	0	-inf	0	1	1	no
XLOC_001600	XLOC_001600	KIAA0930	1:70394228-70462643	EC	EQ	OK	2.41021	3.81528	0.662627	1.03275	0.16195	0.391369	no
XLOC_001601	XLOC_001601	SMC1B	1:70529561-70584392	EC	EQ	NOTEST	0.247431	0.28106	0.183852	0	1	1	no
XLOC_001602	XLOC_001602	WNT7B	1:70917808-71014077	EC	EQ	OK	3.09641	25.8885	3.06364	3.20544	5e-05	0.000959543	yes
XLOC_001603	XLOC_001603	uc_338	1:70917808-71014077	EC	EQ	OK	4.28676	3.06687	-0.483122	-0.0254	0.4321	0.690921	no
XLOC_001604	XLOC_001604	C1H22ORF40	1:71452246-71460925	EC	EQ	OK	4.49162	2.0449	-1.1352	-1.83121	0.12805	0.33492	no
XLOC_001605	XLOC_001605	PKDREJ	1:71473107-71526642	EC	EQ	NOTEST	0.284184	0.200895	-0.500384	0	1	1	no
XLOC_001606	XLOC_001606	ZC3HAV1	1:71546271-71571545	EC	EQ	NOTEST	0.440469	0.599492	0.444699	0	1	1	no
XLOC_001607	XLOC_001607	LRP6	1:71833435-71943987	EC	EQ	OK	1.75012	1.9533	0.158461	0.231957	0.75105	0.894541	no
XLOC_001608	XLOC_001608	MANSC1	1:71974272-71980456	EC	EQ	OK	7.30092	6.15909	-0.245362	-0.379175	0.6248	0.823959	no
XLOC_001609	XLOC_001609	DUSP16	1:72046585-72113670	EC	EQ	OK	1.71501	5.80352	1.75871	2.40733	0.0005	0.00598692	yes
XLOC_001610	XLOC_001610	GPR19	1:72156809-72166175	EC	EQ	NOTEST	0.126661	0.0775605	-0.707579	0	1	1	no
XLOC_001611	XLOC_001611	ENSGALG00000026896	1:72202217-72208823	EC	EQ	NOTEST	0.399524	0.476029	0.252766	0	1	1	no
XLOC_001612	XLOC_001612	MANSC4	1:72476598-72491801	EC	EQ	NOTEST	0.298459	0.126835	-1.23458	0	1	1	no
XLOC_001613	XLOC_001613	PTHRP	1:72580253-72591026	EC	EQ	NOTEST	0.0537028	0	-inf	0	1	1	no
XLOC_001614	XLOC_001614	RAD51AP1	1:73177476-73186285	EC	EQ	OK	3.39677	3.25041	-0.0635386	-0.0866018	0.89645	0.958599	no
XLOC_001615	XLOC_001615	C12orf5	1:73271525-73291016	EC	EQ	OK	2.11676	4.6829	1.14554	1.66989	0.0237	0.102714	no
XLOC_001616	XLOC_001616	CCND2	1:73299318-73342578	EC	EQ	OK	6.14336	15.4763	1.33296	0.983341	0.1408	0.356899	no
XLOC_001617	XLOC_001617	ANO2	1:74131985-74316155	EC	EQ	NOTEST	0.157772	0.135625	-0.218219	0	1	1	no
XLOC_001618	XLOC_001618	VWF	1:74338878-74476749	EC	EQ	OK	1.09359	0.125691	-3.12111	-3.60191	5e-05	0.000959543	yes
XLOC_001619	XLOC_001619	NOBOX	1:74550216-74557734	EC	EQ	NOTEST	0.15749	0.0312396	-2.33382	0	1	1	no
XLOC_001620	XLOC_001620	ARHGEF5	1:74562444-74577343	EC	EQ	NOTEST	0.379007	0.418505	0.143019	0	1	1	no
XLOC_001621	XLOC_001621	PARP11	1:74804664-74818341	EC	EQ	OK	2.50111	2.67811	0.0986501	0.147054	0.83625	0.933075	no
XLOC_001622	XLOC_001622	TSPAN9	1:74834820-74842880	EC	EQ	OK	5.35764	7.39652	0.465248	0.68225	0.3425	0.60721	no
XLOC_001623	XLOC_001623	ENSGALG00000027690	1:74913483-74913567	EC	EQ	NOTEST	16.7349	0	-inf	0	1	1	no
XLOC_001624	XLOC_001624	TEAD4	1:74983935-75063896	EC	EQ	OK	6.10717	8.99753	0.559024	0.842766	0.2709	0.527706	no
XLOC_001625	XLOC_001625	TULP3	1:75073038-75091860	EC	EQ	OK	2.75402	3.7464	0.443967	0.621283	0.34605	0.610887	no
XLOC_001626	XLOC_001626	C12ORF32	1:75105042-75109223	EC	EQ	NOTEST	1.19779	0.442578	-1.43638	0	1	1	no
XLOC_001627	XLOC_001627	ITFG2	1:75156858-75173389	EC	EQ	OK	6.4106	8.94017	0.479843	0.756242	0.3273	0.591666	no
XLOC_001628	XLOC_001628	FKBP4	1:75178045-75192167	EC	EQ	OK	21.7044	31.3705	0.531421	0.752672	0.30185	0.563041	no
XLOC_001629	XLOC_001629	NECAP1	1:75222847-75230396	EC	EQ	OK	16.8961	25.184	0.575814	0.696277	0.28125	0.539606	no
XLOC_001630	XLOC_001630	FOXJ2	1:75249234-75287526	EC	EQ	OK	2.79391	3.47907	0.316419	0.46236	0.49505	0.740646	no
XLOC_001631	XLOC_001631	NANOG	1:75366744-75371263	EC	EQ	NOTEST	0.143096	0.168098	0.232321	0	1	1	no
XLOC_001632	XLOC_001632	AICDA	1:75409239-75413213	EC	EQ	NOTEST	0.152894	0.0679656	-1.16965	0	1	1	no
XLOC_001633	XLOC_001633	MFAP5	1:75420698-75436042	EC	EQ	NOTEST	0.517591	0.58016	0.164639	0	1	1	no
XLOC_001634	XLOC_001634	GGA.4354	1:75640947-75665386	EC	EQ	OK	10.0823	19.9691	0.98595	1.21002	0.12795	0.334745	no
XLOC_001635	XLOC_001635	ENSGALG00000011926	1:75713571-75750893	EC	EQ	NOTEST	0.0885448	0.258972	1.54831	0	1	1	no
XLOC_001636	XLOC_001636	ENSGALG00000022962	1:75769352-75804565	EC	EQ	NOTEST	0.136767	0.700358	2.35637	0	1	1	no
XLOC_001637	XLOC_001637	ENSGALG00000011930	1:75817330-75854119	EC	EQ	NOTEST	0.0869134	0.105519	0.279847	0	1	1	no
XLOC_001638	XLOC_001638	gga-mir-6606	1:75871759-75871869	EC	EQ	OK	0	47.9994	inf	-nan	0.024	0.103568	no
XLOC_001639	XLOC_001639	MAN1A2	1:75956720-76094867	EC	EQ	OK	6.4809	8.28737	0.35472	0.541736	0.48585	0.734169	no
XLOC_001640	XLOC_001640	CSTA	1:76253582-76258549	EC	EQ	NOTEST	0.328107	0.470364	0.519613	0	1	1	no
XLOC_001641	XLOC_001641	CCDC58	1:76267858-76277176	EC	EQ	OK	12.942	20.4701	0.661459	1.43482	0.16875	0.401919	no
XLOC_001642	XLOC_001642	KPNA1	1:76288628-76339983	EC	EQ	OK	5.3322	12.1689	1.19039	1.57342	0.01805	0.0845317	no
XLOC_001643	XLOC_001643	ENSGALG00000028419	1:76288628-76339983	EC	EQ	NOTEST	0	0	0	0	1	1	no
XLOC_001644	XLOC_001644	gga-mir-6553	1:76381419-76381519	EC	EQ	NOTEST	9.63434	0	-inf	0	1	1	no
XLOC_001645	XLOC_001645	VAMP1	1:76396665-76398676	EC	EQ	OK	5.46349	9.15546	0.74481	1.97708	0.2691	0.525504	no
XLOC_001646	XLOC_001646	MRPL51	1:76399983-76401537	EC	EQ	OK	9.12319	9.22557	0.0161008	0.0270979	0.97305	0.988607	no
XLOC_001647	XLOC_001647	IFFO1	1:76447734-76454025	EC	EQ	OK	6.67341	7.17487	0.104529	0.219276	0.8185	0.925383	no
XLOC_001648	XLOC_001648	NOP2	1:76463547-76468438	EC	EQ	OK	6.58881	8.23597	0.321922	0.596859	0.4914	0.738328	no
XLOC_001649	XLOC_001649	CHD4	1:76468777-76489284	EC	EQ	OK	40.7102	56.622	0.47597	0.598408	0.4709	0.722123	no
XLOC_001650	XLOC_001650	SCARNA11	1:76468777-76489284	EC	EQ	OK	18.1742	0	-inf	-nan	0.06205	0.20465	no
XLOC_001651	XLOC_001651	LPAR5	1:76507820-76515304	EC	EQ	NOTEST	0.0940933	0.0865443	-0.120652	0	1	1	no
XLOC_001652	XLOC_001652	ACRBP	1:76520459-76539139	EC	EQ	NOTEST	0.371968	0.0797523	-2.22158	0	1	1	no
XLOC_001653	XLOC_001653	ING4	1:76548296-76563040	EC	EQ	OK	11.5839	17.8678	0.625242	1.15663	0.18105	0.419944	no
XLOC_001654	XLOC_001654	ZNF384	1:76569044-76594731	EC	EQ	OK	1.78394	2.17286	0.284522	0.387238	0.53755	0.770815	no
XLOC_001655	XLOC_001655	C12ORF53	1:76616895-76618529	EC	EQ	OK	2.76237	2.31478	-0.255031	-0.514479	0.68645	0.860637	no
XLOC_001656	XLOC_001656	MLF2	1:76644864-76651986	EC	EQ	OK	31.4025	43.8298	0.481035	0.742976	0.3412	0.606061	no
XLOC_001657	XLOC_001657	ENSGALG00000014513	1:76736133-76738277	EC	EQ	OK	23.2868	7.99459	-1.54242	-2.95962	0.0035	0.0253065	yes
XLOC_001658	XLOC_001658	PHB2	1:76828744-76833820	EC	EQ	OK	112.415	159.892	0.508266	1.1023	0.3408	0.605599	no
XLOC_001659	XLOC_001659	LPCAT3	1:76836839-76852468	EC	EQ	OK	9.03638	11.9486	0.403029	0.637356	0.3896	0.652957	no
XLOC_001660	XLOC_001660	C1R	1:76872312-76879240	EC	EQ	OK	3.51402	4.59774	0.387801	0.676913	0.42905	0.688375	no
XLOC_001661	XLOC_001661	RBP5	1:76883868-76885500	EC	EQ	OK	91.0664	69.6395	-0.387014	-1.04797	0.42295	0.683415	no
XLOC_001662	XLOC_001662	ENSGALG00000014680	1:76885520-76904840	EC	EQ	OK	3.4011	7.79805	1.19711	0.972289	0.2026	0.450394	no
XLOC_001663	XLOC_001663	ZYX	1:77014768-77026185	EC	EQ	OK	9.56245	12.3545	0.369582	0.594942	0.4364	0.695044	no
XLOC_001664	XLOC_001664	CLCN1	1:77089394-77125849	EC	EQ	NOTEST	0.164442	0.143162	-0.199932	0	1	1	no
XLOC_001665	XLOC_001665	CASP2	1:77150673-77176640	EC	EQ	OK	1.91811	1.73163	-0.147557	-0.195186	0.7644	0.900999	no
XLOC_001666	XLOC_001666	GSTK1	1:77238858-77250249	EC	EQ	OK	15.3542	14.1959	-0.113158	-0.141654	0.8532	0.940578	no
XLOC_001667	XLOC_001667	ENSGALG00000014720	1:77254717-77276224	EC	EQ	NOTEST	0.171855	0.220238	0.357872	0	1	1	no
XLOC_001668	XLOC_001668	EPHB6	1:77459293-77533109	EC	EQ	OK	3.98789	3.54404	-0.170233	-0.262917	0.71655	0.87673	no
XLOC_001669	XLOC_001669	TRBC2	1:77558923-77574200	EC	EQ	NOTEST	0.172472	0	-inf	0	1	1	no
XLOC_001670	XLOC_001670	ENSGALG00000022907	1:77587817-77601499	EC	EQ	NOTEST	0	0.169337	inf	0	1	1	no
XLOC_001671	XLOC_001671	ENSGALG00000019249	1:77619361-77619907	EC	EQ	NOTEST	0	0	0	0	1	1	no
XLOC_001672	XLOC_001672	ENSGALG00000027215	1:77640522-77641850	EC	EQ	NOTEST	0.0855574	0.161044	0.912493	0	1	1	no
XLOC_001673	XLOC_001673	GABARAPL3	1:77886615-77896485	EC	EQ	OK	7.30147	14.1151	0.950977	1.05035	0.11125	0.305039	no
XLOC_001674	XLOC_001674	TMEM52B	1:77900955-77908186	EC	EQ	NOTEST	0.132994	0.149752	0.17121	0	1	1	no
XLOC_001675	XLOC_001675	ENSGALG00000014722	1:77917403-77926160	EC	EQ	NOTEST	0.143397	0.0949425	-0.594887	0	1	1	no
XLOC_001676	XLOC_001676	HSD3B2	1:77954028-77969647	EC	EQ	NOTEST	0.214225	0.179271	-0.256984	0	1	1	no
XLOC_001677	XLOC_001677	HAO2	1:77970577-77981343	EC	EQ	NOTEST	0.364363	0.111227	-1.71187	0	1	1	no
XLOC_001678	XLOC_001678	WDR3	1:78534416-78555922	EC	EQ	OK	4.8808	6.75679	0.469219	0.794527	0.3064	0.568388	no
XLOC_001679	XLOC_001679	FAM46C	1:78602133-78606692	EC	EQ	NOTEST	0.098535	0.194709	0.982614	0	1	1	no
XLOC_001680	XLOC_001680	ATP6V1A	1:78618410-78635614	EC	EQ	OK	12.5286	23.739	0.922034	1.252	0.10375	0.291254	no
XLOC_001681	XLOC_001681	SIDT1	1:78705662-78744868	EC	EQ	NOTEST	0.472532	0.179	-1.40046	0	1	1	no
XLOC_001682	XLOC_001682	CTC1	1:78816049-78833506	EC	EQ	OK	1.15081	1.16102	0.0127542	0.0185257	0.98155	0.991575	no
XLOC_001683	XLOC_001683	STXBP5L	1:78926394-79112873	EC	EQ	NOTEST	0.713132	0.71256	-0.00115701	0	1	1	no
XLOC_001684	XLOC_001684	GTF2E1	1:79154871-79201954	EC	EQ	OK	4.50687	6.18651	0.457002	0.719612	0.3343	0.599052	no
XLOC_001685	XLOC_001685	NDUFB4	1:79257199-79258833	EC	EQ	OK	18.2733	35.3817	0.953267	1.56569	0.0539	0.185326	no
XLOC_001686	XLOC_001686	ENSGALG00000022892	1:79402637-79403091	EC	EQ	OK	18.3808	13.6368	-0.430698	-2.48441	0.53275	0.76741	no
XLOC_001687	XLOC_001687	MAATS1	1:79549647-79579733	EC	EQ	NOTEST	0.531681	0.481951	-0.141674	0	1	1	no
XLOC_001688	XLOC_001688	PLA1A	1:79608385-79625612	EC	EQ	OK	1.77444	1.97902	0.157428	0.21177	0.7898	0.912627	no
XLOC_001689	XLOC_001689	ATP1A1	1:79681854-79701500	EC	EQ	OK	59.613	204.863	1.78096	1.9635	0.01425	0.0711758	no
XLOC_001690	XLOC_001690	MAB21L3	1:79738379-79767515	EC	EQ	NOTEST	0.843415	1.04936	0.315189	0	1	1	no
XLOC_001691	XLOC_001691	SLC22A15	1:79782850-79814414	EC	EQ	NOTEST	0.563622	0.599755	0.089646	0	1	1	no
XLOC_001692	XLOC_001692	VANGL1	1:79925661-79960263	EC	EQ	OK	1.24508	1.35199	0.118848	0.169572	0.7995	0.916992	no
XLOC_001693	XLOC_001693	CHD1L	1:79971021-79992959	EC	EQ	OK	2.72573	3.69123	0.437463	0.717195	0.3625	0.627445	no
XLOC_001694	XLOC_001694	TMEM39A	1:80011890-80020223	EC	EQ	OK	7.55764	4.20446	-0.846017	-1.10281	0.07835	0.240763	no
XLOC_001695	XLOC_001695	B4GALT3	1:80061830-80076387	EC	EQ	OK	4.06233	3.61572	-0.168027	-0.275673	0.7262	0.881672	no
XLOC_001696	XLOC_001696	ENSGALG00000015075	1:80085284-80088616	EC	EQ	NOTEST	0.553872	0.691014	0.319161	0	1	1	no
XLOC_001697	XLOC_001697	UPK1B	1:80216649-80227498	EC	EQ	NOTEST	0	0.0430484	inf	0	1	1	no
XLOC_001698	XLOC_001698	GGA.46624	1:80241732-80243385	EC	EQ	NOTEST	0.294055	0.159951	-0.878459	0	1	1	no
XLOC_001699	XLOC_001699	BC040587	1:81181694-81181838	EC	EQ	NOTEST	10.8644	0	-inf	0	1	1	no
XLOC_001700	XLOC_001700	GAP43	1:81680484-81734254	EC	EQ	NOTEST	0.59462	0.460565	-0.368563	0	1	1	no
XLOC_001701	XLOC_001701	QTRTD1	1:82424530-82455764	EC	EQ	OK	5.4611	6.69458	0.293802	0.416523	0.58595	0.801896	no
XLOC_001702	XLOC_001702	ZDHHC23	1:82459932-82466590	EC	EQ	NOTEST	0.381424	0.392057	0.0396668	0	1	1	no
XLOC_001703	XLOC_001703	GRAMD1C	1:82467351-82519234	EC	EQ	OK	2.66189	3.94154	0.566309	0.818148	0.23025	0.485857	no
XLOC_001704	XLOC_001704	PLA2G10	1:82533507-82548223	EC	EQ	OK	6.58446	1.41135	-2.22199	-3.41069	0.00135	0.0125493	yes
XLOC_001705	XLOC_001705	CLDND1	1:82576246-82588250	EC	EQ	OK	6.75182	7.71862	0.193066	0.251223	0.69205	0.863519	no
XLOC_001706	XLOC_001706	APOVLDLII	1:82609205-82612227	EC	EQ	NOTEST	0.379076	0.181048	-1.06612	0	1	1	no
XLOC_001707	XLOC_001707	ILDR1	1:82612953-82630949	EC	EQ	NOTEST	0.476261	0.77801	0.708037	0	1	1	no
XLOC_001708	XLOC_001708	BOC	1:82632010-82696983	EC	EQ	OK	10.668	3.84995	-1.47038	-2.1202	0.0046	0.030819	yes
XLOC_001709	XLOC_001709	ENSGALG00000027489	1:82781112-82786443	EC	EQ	NOTEST	0.0691936	0.156629	1.17864	0	1	1	no
XLOC_001710	XLOC_001710	ENSGALG00000015172	1:82786801-82795191	EC	EQ	NOTEST	0.316361	0.183736	-0.78394	0	1	1	no
XLOC_001711	XLOC_001711	TAF13	1:82801244-82805017	EC	EQ	OK	16.5961	24.6264	0.569356	0.755786	0.29735	0.557919	no
XLOC_001712	XLOC_001712	GTPBP8	1:82808106-82811533	EC	EQ	OK	1.40997	2.1153	0.585199	0.911339	0.2851	0.544228	no
XLOC_001713	XLOC_001713	SLC35A5	1:82961403-82978204	EC	EQ	OK	6.33569	39.2235	2.63015	2.91047	5e-05	0.000959543	yes
XLOC_001714	XLOC_001714	BLZF1	1:83081649-83088369	EC	EQ	OK	2.94394	4.79569	0.703991	1.02665	0.13655	0.349438	no
XLOC_001715	XLOC_001715	ATP1B1	1:83104917-83189504	EC	EQ	OK	7.93546	18.2124	1.19854	1.40151	0.0519	0.180368	no
XLOC_001716	XLOC_001716	TBX19	1:83487395-83501650	EC	EQ	OK	1.26006	1.05562	-0.255397	-0.34682	0.69055	0.862966	no
XLOC_001717	XLOC_001717	SFT2D2	1:83510259-83517336	EC	EQ	OK	2.37725	2.4389	0.0369382	0.0457461	0.9453	0.978478	no
XLOC_001718	XLOC_001718	TIPRL	1:83517621-83527114	EC	EQ	OK	7.67192	10.8623	0.501668	0.696026	0.292	0.552046	no
XLOC_001719	XLOC_001719	ENSGALG00000028527	1:83527277-83528441	EC	EQ	OK	8.19454	1.03768	-2.9813	-4.88335	0.0012	0.0115054	yes
XLOC_001720	XLOC_001720	CPOX	1:83561889-83573845	EC	EQ	OK	2.3416	3.31021	0.499426	0.835435	0.2879	0.547377	no
XLOC_001721	XLOC_001721	COL8A1	1:83661752-83748442	EC	EQ	NOTEST	0.1908	0.143551	-0.410501	0	1	1	no
XLOC_001722	XLOC_001722	TMEM30C	1:83989236-83996981	EC	EQ	NOTEST	0.531412	0.508253	-0.0642818	0	1	1	no
XLOC_001723	XLOC_001723	C3ORF26	1:83998000-84011973	EC	EQ	OK	5.38316	7.99778	0.571145	0.969493	0.25535	0.509654	no
XLOC_001724	XLOC_001724	TOMM70A	1:84263814-84301834	EC	EQ	OK	14.7767	35.5343	1.26588	1.61516	0.03735	0.142361	no
XLOC_001725	XLOC_001725	ABI3BP	1:84389703-84521596	EC	EQ	OK	0.678906	3.95939	2.54399	3.22827	0.0001	0.00171099	yes
XLOC_001726	XLOC_001726	IMPG2	1:84610639-84660808	EC	EQ	NOTEST	0.581847	0.57668	-0.0128694	0	1	1	no
XLOC_001727	XLOC_001727	SENP7	1:84665304-84703930	EC	EQ	OK	1.73964	2.10029	0.271799	0.38609	0.5854	0.801639	no
XLOC_001728	XLOC_001728	TXNL4B	1:84706472-84710604	EC	EQ	OK	2.83708	3.45446	0.284052	0.305393	0.6597	0.845635	no
XLOC_001729	XLOC_001729	ZBTB11	1:84728052-84741575	EC	EQ	OK	2.81812	3.97075	0.494678	0.724738	0.31105	0.573493	no
XLOC_001730	XLOC_001730	RPL24	1:84747543-84751728	EC	EQ	OK	613.968	716.501	0.222803	0.243562	0.72315	0.880207	no
XLOC_001731	XLOC_001731	ENSGALG00000026190	1:85754592-85754708	EC	EQ	NOTEST	5.95665	13.4836	1.17864	0	1	1	no
XLOC_001732	XLOC_001732	CBLB	1:86037077-86159219	EC	EQ	OK	1.99607	2.51482	0.333294	0.508726	0.4926	0.739267	no
XLOC_001733	XLOC_001733	CD47	1:86813312-86834033	EC	EQ	OK	59.6559	87.6857	0.555678	0.648246	0.3945	0.65734	no
XLOC_001734	XLOC_001734	IFT57	1:86848939-86867576	EC	EQ	OK	2.7956	4.15729	0.572484	0.768441	0.2206	0.474255	no
XLOC_001735	XLOC_001735	MYH15	1:86879997-86923778	EC	EQ	NOTEST	0.47855	1.05879	1.14568	0	1	1	no
XLOC_001736	XLOC_001736	KIAA1524	1:86946002-86980110	EC	EQ	OK	1.80211	1.06956	-0.752671	-0.990113	0.12215	0.324345	no
XLOC_001737	XLOC_001737	SH2D1B	1:86980632-86991573	EC	EQ	NOTEST	0.244156	0.481927	0.98101	0	1	1	no
XLOC_001738	XLOC_001738	ENSGALG00000015363	1:87057511-87068130	EC	EQ	OK	3.26448	0.986982	-1.72576	-2.29879	0.00245	0.0194149	yes
XLOC_001739	XLOC_001739	GUCA1C	1:87085660-87106698	EC	EQ	NOTEST	0.900342	0.840618	-0.0990225	0	1	1	no
XLOC_001740	XLOC_001740	ENSGALG00000015398	1:88134547-88146089	EC	EQ	NOTEST	0.315126	1.07293	1.76755	0	1	1	no
XLOC_001741	XLOC_001741	ENSGALG00000015400	1:88157162-88157665	EC	EQ	OK	4.58097	5.48806	0.260642	0.513727	0.6744	0.853998	no
XLOC_001742	XLOC_001742	PROS1	1:89043280-89077838	EC	EQ	OK	10.5069	9.80597	-0.0996098	-0.123824	0.8515	0.939801	no
XLOC_001743	XLOC_001743	STX19	1:89078925-89127999	EC	EQ	OK	1.36691	0.368553	-1.89097	-0.818745	0.2896	0.549434	no
XLOC_001744	XLOC_001744	MINA	1:90670108-90718944	EC	EQ	OK	5.38366	8.04627	0.579733	0.801671	0.279	0.536959	no
XLOC_001745	XLOC_001745	ENSGALG00000014414	1:90723134-90746660	EC	EQ	NOTEST	0.153006	0.0671961	-1.18714	0	1	1	no
XLOC_001746	XLOC_001746	DCAF6	1:90781477-90861444	EC	EQ	OK	8.76868	12.5684	0.519365	0.721894	0.28815	0.547663	no
XLOC_001747	XLOC_001747	MPZL1	1:90874530-90892817	EC	EQ	OK	6.09152	5.91229	-0.0430854	-0.0598747	0.93485	0.974217	no
XLOC_001748	XLOC_001748	RCSD1	1:90911604-90946738	EC	EQ	NOTEST	0.281663	0.354969	0.333725	0	1	1	no
XLOC_001749	XLOC_001749	POU2F1	1:91027332-91088674	EC	EQ	OK	1.31162	1.09669	-0.258196	-0.400468	0.63395	0.829377	no
XLOC_001750	XLOC_001750	DUSP27	1:91160958-91170757	EC	EQ	NOTEST	0.180985	0.0877334	-1.04467	0	1	1	no
XLOC_001751	XLOC_001751	MAEL	1:91188527-91198039	EC	EQ	NOTEST	0.0291298	0	-inf	0	1	1	no
XLOC_001752	XLOC_001752	ZFP92	1:91248214-91253003	EC	EQ	OK	3.51777	3.26528	-0.107457	-0.198205	0.8313	0.931231	no
XLOC_001753	XLOC_001753	ADPRH	1:91610620-91612619	EC	EQ	OK	7.13151	9.67598	0.440201	1.01191	0.42025	0.680891	no
XLOC_001754	XLOC_001754	TIMMDC1	1:91648951-91655423	EC	EQ	OK	13.0931	14.2187	0.118983	0.237279	0.79745	0.915972	no
XLOC_001755	XLOC_001755	POGLUT1	1:91656252-91671840	EC	EQ	OK	9.07819	8.53464	-0.0890744	-0.133527	0.8518	0.939977	no
XLOC_001756	XLOC_001756	ENSGALG00000027254	1:91700432-91701800	EC	EQ	NOTEST	0.334632	0.197257	-0.762495	0	1	1	no
XLOC_001757	XLOC_001757	ACP6	1:91759586-91767822	EC	EQ	OK	4.43107	6.57208	0.568696	0.878589	0.22535	0.480043	no
XLOC_001758	XLOC_001758	GJA5	1:91781763-91800664	EC	EQ	NOTEST	0.214545	0.12799	-0.745248	0	1	1	no
XLOC_001759	XLOC_001759	PDZK1	1:91850789-91878587	EC	EQ	NOTEST	0.463308	0.466924	0.0112149	0	1	1	no
XLOC_001760	XLOC_001760	HTR1F	1:91933436-91934537	EC	EQ	NOTEST	0.185753	0	-inf	0	1	1	no
XLOC_001761	XLOC_001761	CHMP2B	1:92226552-92238085	EC	EQ	OK	5.67352	7.03471	0.310245	0.427366	0.5153	0.75518	no
XLOC_001762	XLOC_001762	CADM2	1:92682844-92926227	EC	EQ	NOTEST	0.285664	0.330247	0.209225	0	1	1	no
XLOC_001763	XLOC_001763	gga-mir-1806	1:93185198-93185283	EC	EQ	NOTEST	0	0	0	0	1	1	no
XLOC_001764	XLOC_001764	U6	1:94992671-94992743	EC	EQ	NOTEST	0	0	0	0	1	1	no
XLOC_001765	XLOC_001765	ENSGALG00000015519	1:96240666-96396977	EC	EQ	NOTEST	0.142888	0.398972	1.48141	0	1	1	no
XLOC_001766	XLOC_001766	uc_338	1:96554623-96554779	EC	EQ	NOTEST	4.45251	0	-inf	0	1	1	no
XLOC_001767	XLOC_001767	ENSGALG00000028863	1:96613959-96650360	EC	EQ	NOTEST	0.532558	0.712893	0.420747	0	1	1	no
XLOC_001768	XLOC_001768	ENSGALG00000015654	1:97271945-97296021	EC	EQ	NOTEST	0.226841	0.0709469	-1.67687	0	1	1	no
XLOC_001769	XLOC_001769	ENSGALG00000015662	1:97342195-97364220	EC	EQ	NOTEST	0.136844	0.0477149	-1.52002	0	1	1	no
XLOC_001770	XLOC_001770	HSPA13	1:97411084-97418694	EC	EQ	OK	1.35814	1.24358	-0.127129	-0.165035	0.796	0.915392	no
XLOC_001771	XLOC_001771	SAMSN1	1:97445927-97480511	EC	EQ	NOTEST	0.298384	0.138841	-1.10374	0	1	1	no
XLOC_001772	XLOC_001772	NRIP1	1:97651373-97654841	EC	EQ	OK	3.4759	14.0811	2.0183	3.055	5e-05	0.000959543	yes
XLOC_001773	XLOC_001773	C1H21ORF91	1:98700853-98720026	EC	EQ	OK	97.353	88.6724	-0.13474	-0.143114	0.85095	0.93952	no
XLOC_001774	XLOC_001774	TMPRSS15	1:98898051-98906375	EC	EQ	NOTEST	0.18852	0.176184	-0.0976353	0	1	1	no
XLOC_001775	XLOC_001775	ENSGALG00000028371	1:100348482-100348552	EC	EQ	OK	1.36274e+06	449109	-1.60137	-110.74	0.15045	0.373342	no
XLOC_001776	XLOC_001776	5_8S_rRNA	1:100351581-100351734	EC	EQ	OK	591.766	158.886	-1.89704	-25.8991	0.01035	0.0564047	no
XLOC_001777	XLOC_001777	ENSGALG00000026592	1:100373555-100373705	EC	EQ	OK	432584	198106	-1.1267	-12.8947	0.41135	0.67273	no
XLOC_001778	XLOC_001778	5_8S_rRNA	1:100385780-100385933	EC	EQ	NOTEST	0	0	0	0	1	1	no
XLOC_001779	XLOC_001779	MRPL39	1:101827879-101837162	EC	EQ	OK	6.62011	21.9938	1.73217	3.00444	0.00055	0.00642148	yes
XLOC_001780	XLOC_001780	ATP5J	1:101882850-101884143	EC	EQ	OK	96.0545	153.912	0.680178	0.93568	0.17895	0.417042	no
XLOC_001781	XLOC_001781	APP	1:101945901-102105676	EC	EQ	OK	156.239	167.027	0.0963325	0.104896	0.89215	0.956421	no
XLOC_001782	XLOC_001782	CYYR1	1:102217907-102300009	EC	EQ	OK	2.52708	3.49732	0.46878	0.273388	0.6219	0.822174	no
XLOC_001783	XLOC_001783	ADAMTS1	1:102362465-102371203	EC	EQ	OK	2.35387	2.21584	-0.0871847	-0.132061	0.85265	0.940349	no
XLOC_001784	XLOC_001784	ADAMTS5	1:102403452-102442746	EC	EQ	NOTEST	1.01973	0.93208	-0.12966	0	1	1	no
XLOC_001785	XLOC_001785	uc_338	1:103227958-103228104	EC	EQ	NOTEST	2.94784	9.24126	1.64843	0	1	1	no
XLOC_001786	XLOC_001786	LTN1	1:103284518-103312107	EC	EQ	OK	3.26533	4.1512	0.346301	0.454764	0.4714	0.72256	no
XLOC_001787	XLOC_001787	RWDD2B	1:103312406-103316521	EC	EQ	OK	3.60889	4.47217	0.309418	0.456965	0.53205	0.766895	no
XLOC_001788	XLOC_001788	CCT8	1:103338187-103348898	EC	EQ	OK	43.3389	79.0005	0.866201	1.24718	0.1127	0.307647	no
XLOC_001789	XLOC_001789	GRIK1	1:103488817-103564194	EC	EQ	NOTEST	0.663479	0.591407	-0.165899	0	1	1	no
XLOC_001790	XLOC_001790	CLDN8	1:103737097-103737772	EC	EQ	NOTEST	0.384167	0.0715452	-2.42481	0	1	1	no
XLOC_001791	XLOC_001791	TIAM1	1:103790945-103933483	EC	EQ	NOTEST	0.772655	0.32452	-1.25152	0	1	1	no
XLOC_001792	XLOC_001792	SFRS15	1:103988550-104033539	EC	EQ	OK	4.2116	4.30716	0.0323684	0.0523884	0.94475	0.978382	no
XLOC_001793	XLOC_001793	MIS18A	1:104208525-104210748	EC	EQ	OK	5.15269	2.68832	-0.938619	-1.75956	0.1861	0.427295	no
XLOC_001794	XLOC_001794	URB1	1:104229675-104274473	EC	EQ	OK	1.51089	1.70641	0.175571	0.252173	0.70965	0.872756	no
XLOC_001795	XLOC_001795	C1H21ORF59	1:104404064-104411097	EC	EQ	OK	10.7478	12.0027	0.159315	0.353799	0.74535	0.891587	no
XLOC_001796	XLOC_001796	SYNJ1	1:104415308-104474877	EC	EQ	OK	1.28278	1.84415	0.523686	0.772971	0.2973	0.557877	no
XLOC_001797	XLOC_001797	PAXBP1	1:104478100-104503622	EC	EQ	OK	6.81119	5.9889	-0.185614	-0.226729	0.7031	0.869373	no
XLOC_001798	XLOC_001798	C21ORF62	1:104507529-104508296	EC	EQ	NOTEST	0.316222	0.0763756	-2.04975	0	1	1	no
XLOC_001799	XLOC_001799	DNAJC28	1:104704803-104707004	EC	EQ	OK	4.77593	6.31133	0.402162	0.566153	0.4138	0.674991	no
XLOC_001800	XLOC_001800	GART	1:104733803-104766998	EC	EQ	OK	4.40463	5.27259	0.259489	0.432997	0.56925	0.791842	no
XLOC_001801	XLOC_001801	DONSON	1:104814585-104820145	EC	EQ	OK	1.2935	0.645595	-1.00258	-1.37467	0.10295	0.289708	no
XLOC_001802	XLOC_001802	CRYZL1	1:104821194-104842243	EC	EQ	OK	6.74604	7.93753	0.234648	0.337968	0.6507	0.840273	no
XLOC_001803	XLOC_001803	ATP5O	1:104962791-104966121	EC	EQ	OK	151.639	178.64	0.236413	0.521434	0.65625	0.843467	no
XLOC_001804	XLOC_001804	gga-mir-3524a	1:105212786-105212902	EC	EQ	NOTEST	0	13.4836	inf	0	1	1	no
XLOC_001805	XLOC_001805	ENSGALG00000016011	1:105238976-105239738	EC	EQ	NOTEST	0.213663	0.18137	-0.236401	0	1	1	no
XLOC_001806	XLOC_001806	KCNE1	1:105263119-105263903	EC	EQ	NOTEST	0	0	0	0	1	1	no
XLOC_001807	XLOC_001807	RCAN1	1:105292500-105299313	EC	EQ	OK	3.68801	3.78382	0.0370012	0.0585077	0.94495	0.978382	no
XLOC_001808	XLOC_001808	RUNX1	1:105396886-105544588	EC	EQ	NOTEST	0.291505	0.0922027	-1.66064	0	1	1	no
XLOC_001809	XLOC_001809	SETD4	1:105940136-105949579	EC	EQ	NOTEST	0.691727	0.684696	-0.0147394	0	1	1	no
XLOC_001810	XLOC_001810	CLDN14	1:106080498-106081206	EC	EQ	NOTEST	0	0.0668915	inf	0	1	1	no
XLOC_001811	XLOC_001811	HLCS	1:106241753-106353943	EC	EQ	OK	1.29329	2.03463	0.65372	0.876179	0.239	0.495039	no
XLOC_001812	XLOC_001812	DSCR3	1:106439035-106457226	EC	EQ	OK	3.48345	4.15563	0.25455	0.352249	0.57565	0.795511	no
XLOC_001813	XLOC_001813	KCNJ6	1:106629204-106630185	EC	EQ	NOTEST	0.109489	0.0869795	-0.332041	0	1	1	no
XLOC_001814	XLOC_001814	ERG	1:106944607-107008750	EC	EQ	NOTEST	0.0955055	0.152596	0.676062	0	1	1	no
XLOC_001815	XLOC_001815	DSCR2	1:107296860-107305789	EC	EQ	OK	5.95365	9.63213	0.694081	0.990688	0.14275	0.36027	no
XLOC_001816	XLOC_001816	BRWD1	1:107307473-107359063	EC	EQ	OK	4.34314	4.76094	0.13251	0.193984	0.7877	0.911694	no
XLOC_001817	XLOC_001817	HMGN1	1:107362600-107368810	EC	EQ	OK	40.9271	25.7597	-0.667938	-0.844934	0.1844	0.424504	no
XLOC_001818	XLOC_001818	LCA5L	1:107369132-107390605	EC	EQ	OK	1.19242	1.31576	0.142002	0.0771347	0.9177	0.967492	no
XLOC_001819	XLOC_001819	DSCAM	1:107601009-107978889	EC	EQ	NOTEST	0.188925	0.08191	-1.2057	0	1	1	no
XLOC_001820	XLOC_001820	TMPRSS2	1:108297492-108311113	EC	EQ	NOTEST	0.0706302	0.118399	0.745297	0	1	1	no
XLOC_001821	XLOC_001821	RIPK4	1:108376952-108397821	EC	EQ	NOTEST	0.217809	0.169559	-0.361272	0	1	1	no
XLOC_001822	XLOC_001822	PRDM15	1:108425624-108454876	EC	EQ	OK	2.44938	3.02643	0.305204	0.479756	0.52	0.758939	no
XLOC_001823	XLOC_001823	C2CD2	1:108458206-108496309	EC	EQ	OK	4.51982	7.48324	0.727399	0.998096	0.13915	0.353978	no
XLOC_001824	XLOC_001824	ZNF295	1:108510282-108513456	EC	EQ	OK	1.55256	2.07146	0.415996	0.57671	0.4155	0.676441	no
XLOC_001825	XLOC_001825	TFF2	1:108710819-108714731	EC	EQ	NOTEST	0	0	0	0	1	1	no
XLOC_001826	XLOC_001826	TMPRSS3	1:108738272-108751340	EC	EQ	NOTEST	0.10925	0.0908097	-0.26671	0	1	1	no
XLOC_001827	XLOC_001827	RSPH1	1:108783090-108789412	EC	EQ	NOTEST	0.232689	0.181011	-0.36233	0	1	1	no
XLOC_001828	XLOC_001828	WDR4	1:108904851-108925850	EC	EQ	OK	3.32806	4.58534	0.462345	0.714339	0.3359	0.600743	no
XLOC_001829	XLOC_001829	GGA.27585	1:109004382-109023587	EC	EQ	NOTEST	0.13559	0.137954	0.0249414	0	1	1	no
XLOC_001830	XLOC_001830	CBS	1:109031646-109059060	EC	EQ	OK	6.96223	5.80304	-0.262742	-0.414431	0.59225	0.806082	no
XLOC_001831	XLOC_001831	U2AF1	1:109065786-109081673	EC	EQ	OK	20.9273	31.0525	0.56932	0.422748	0.4864	0.734669	no
XLOC_001832	XLOC_001832	SIK1	1:109234441-109247196	EC	EQ	OK	32.4694	16.6245	-0.96577	-1.0672	0.10075	0.285471	no
XLOC_001833	XLOC_001833	ENSGALG00000016201	1:109252142-109264710	EC	EQ	NOTEST	0.639951	0.604726	-0.0816798	0	1	1	no
XLOC_001834	XLOC_001834	HSF2BP	1:109325649-109359901	EC	EQ	OK	2.88574	1.45301	-0.989893	-1.29761	0.0847	0.253546	no
XLOC_001835	XLOC_001835	ENSGALG00000016211	1:109675440-109703703	EC	EQ	NOTEST	0.211861	0.152596	-0.473404	0	1	1	no
XLOC_001836	XLOC_001836	LICOS	1:109714789-109720919	EC	EQ	OK	0.78961	1.23478	0.645046	0.738901	0.37255	0.637152	no
XLOC_001837	XLOC_001837	ENSGALG00000016217	1:110156335-110230976	EC	EQ	OK	3.79592	4.77101	0.329842	0.417093	0.4952	0.740704	no
XLOC_001838	XLOC_001838	MAOA	1:110613429-110658911	EC	EQ	OK	1.65459	3.93048	1.24823	1.81077	0.00865	0.049394	yes
XLOC_001839	XLOC_001839	GPR82	1:111182551-111322208	EC	EQ	NOTEST	0.0430041	0.102389	1.25151	0	1	1	no
XLOC_001840	XLOC_001840	GPR34	1:111182551-111322208	EC	EQ	NOTEST	0.234874	0.415623	0.823388	0	1	1	no
XLOC_001841	XLOC_001841	NYX	1:111334090-111336368	EC	EQ	NOTEST	0.205934	0.284905	0.4683	0	1	1	no
XLOC_001842	XLOC_001842	DDX3X	1:111360103-111377529	EC	EQ	OK	58.5797	84.1909	0.523262	0.510111	0.4347	0.693592	no
XLOC_001843	XLOC_001843	USP9X	1:111416661-111489576	EC	EQ	OK	9.01125	13.3937	0.571756	0.664834	0.3153	0.578066	no
XLOC_001844	XLOC_001844	ATP6AP2	1:111611764-111621010	EC	EQ	OK	32.2418	28.1355	-0.196542	-0.273463	0.71535	0.876148	no
XLOC_001845	XLOC_001845	ENSGALG00000026949	1:111894433-111894517	EC	EQ	OK	47.0283	0	-inf	-nan	0.0877	0.259303	no
XLOC_001846	XLOC_001846	ENSGALG00000016249	1:112079237-112079688	EC	EQ	OK	22.9202	15.7669	-0.539722	-1.45955	0.3003	0.561224	no
XLOC_001847	XLOC_001847	TSPAN7	1:112106634-112126203	EC	EQ	OK	46.4815	60.9417	0.390773	0.395845	0.48975	0.737077	no
XLOC_001848	XLOC_001848	OTC	1:112238932-112264837	EC	EQ	NOTEST	0.177832	0.138899	-0.356473	0	1	1	no
XLOC_001849	XLOC_001849	SYTL5	1:112385724-112404316	EC	EQ	NOTEST	0.0982889	0.0409992	-1.26143	0	1	1	no
XLOC_001850	XLOC_001850	ENSGALG00000026370	1:112406170-112458249	EC	EQ	NOTEST	0.232462	0.135086	-0.783115	0	1	1	no
XLOC_001851	XLOC_001851	NOX2	1:112491624-112511703	EC	EQ	NOTEST	0.223203	0.231748	0.0542006	0	1	1	no
XLOC_001852	XLOC_001852	XK	1:112524770-112542156	EC	EQ	NOTEST	0.521858	0.32898	-0.665656	0	1	1	no
XLOC_001853	XLOC_001853	LANCL3	1:112550291-112579692	EC	EQ	OK	3.5475	2.0799	-0.770288	-1.24891	0.20525	0.453915	no
XLOC_001854	XLOC_001854	ENSGALG00000026573	1:112585738-112585838	EC	EQ	NOTEST	0	31.6719	inf	0	1	1	no
XLOC_001855	XLOC_001855	PRRG1	1:112611603-112642129	EC	EQ	OK	9.74551	16.7008	0.77711	0.745025	0.253	0.507057	no
XLOC_001856	XLOC_001856	ENSGALG00000028184	1:113133869-113141038	EC	EQ	NOTEST	0.0428665	0.0872072	1.0246	0	1	1	no
XLOC_001857	XLOC_001857	ENSGALG00000022792	1:113688261-113692283	EC	EQ	NOTEST	0.0386393	0.0405249	0.0687404	0	1	1	no
XLOC_001858	XLOC_001858	ENSGALG00000016285	1:115176850-115211780	EC	EQ	OK	1.25473	1.65125	0.396184	0.519432	0.4455	0.70213	no
XLOC_001859	XLOC_001859	IL1RAPL1	1:115540656-115874541	EC	EQ	NOTEST	0.106736	0.121411	0.185842	0	1	1	no
XLOC_001860	XLOC_001860	ENSGALG00000016290	1:116327687-116331906	EC	EQ	NOTEST	0.0557979	0.0509432	-0.131322	0	1	1	no
XLOC_001861	XLOC_001861	POLA1	1:117286492-117477666	EC	EQ	OK	3.54564	3.1073	-0.190385	-0.290004	0.68425	0.859215	no
XLOC_001862	XLOC_001862	SCARNA24	1:117286492-117477666	EC	EQ	NOTEST	0	0	0	0	1	1	no
XLOC_001863	XLOC_001863	PDK3	1:117525885-117579804	EC	EQ	OK	12.0779	17.2444	0.513761	0.661224	0.3788	0.642789	no
XLOC_001864	XLOC_001864	ENSGALG00000016326	1:117600674-117611623	EC	EQ	OK	0.545029	1.48969	1.45061	1.7231	0.00875	0.0497628	yes
XLOC_001865	XLOC_001865	ZFX	1:117626394-117644091	EC	EQ	OK	3.33537	4.76613	0.514972	0.68481	0.2784	0.536249	no
XLOC_001866	XLOC_001866	EIF2S3	1:117665341-117678363	EC	EQ	OK	86.082	129.707	0.591471	0.697312	0.33645	0.601353	no
XLOC_001867	XLOC_001867	SAT1	1:117759375-117761976	EC	EQ	OK	8.61704	27.9649	1.69835	2.57037	0.00075	0.00812113	yes
XLOC_001868	XLOC_001868	PRDX4	1:117791217-117799735	EC	EQ	OK	79.9637	89.5374	0.163145	0.281799	0.74955	0.894116	no
XLOC_001869	XLOC_001869	PTCHD1	1:117874035-117893768	EC	EQ	NOTEST	0.333331	0.855469	1.35976	0	1	1	no
XLOC_001870	XLOC_001870	PHEX	1:118329958-118421519	EC	EQ	NOTEST	0.172277	0.141379	-0.28516	0	1	1	no
XLOC_001871	XLOC_001871	SMS	1:118436535-118466274	EC	EQ	OK	6.34918	7.46386	0.233353	0.362801	0.63365	0.82926	no
XLOC_001872	XLOC_001872	MBTPS2	1:118502827-118535488	EC	EQ	NOTEST	0.756609	0.814891	0.107059	0	1	1	no
XLOC_001873	XLOC_001873	ENSGALG00000019156	1:118603372-118606801	EC	EQ	OK	1.35192	0.48303	-1.48482	-1.39495	0.12925	0.336921	no
XLOC_001874	XLOC_001874	CNKSR2	1:118627849-118816669	EC	EQ	NOTEST	0.283681	0.134018	-1.08184	0	1	1	no
XLOC_001875	XLOC_001875	PDHA1	1:119705078-119717030	EC	EQ	OK	12.7763	13.5187	0.0814857	0.155069	0.8638	0.944715	no
XLOC_001876	XLOC_001876	PPEF1	1:119875126-119904791	EC	EQ	NOTEST	0.123759	0.254004	1.03732	0	1	1	no
XLOC_001877	XLOC_001877	CDKL5	1:119936877-120009401	EC	EQ	OK	3.23173	1.39728	-1.20968	-1.69493	0.03315	0.130544	no
XLOC_001878	XLOC_001878	RAI2	1:120159803-120161450	EC	EQ	OK	7.90701	11.6104	0.554214	1.35316	0.24635	0.501699	no
XLOC_001879	XLOC_001879	BEND2	1:120330720-120353700	EC	EQ	NOTEST	0.738879	0.92701	0.327248	0	1	1	no
XLOC_001880	XLOC_001880	NHS	1:120360793-120406308	EC	EQ	OK	0.586028	2.7028	2.20542	2.86604	5e-05	0.000959543	yes
XLOC_001881	XLOC_001881	REPS2	1:120680044-120774095	EC	EQ	OK	1.80328	2.54201	0.495346	0.702258	0.2848	0.543896	no
XLOC_001882	XLOC_001882	TXLNG	1:120810653-120832181	EC	EQ	OK	6.92721	9.1067	0.394653	0.580044	0.41885	0.679388	no
XLOC_001883	XLOC_001883	SYAP1	1:120837813-120917135	EC	EQ	OK	6.49616	7.47267	0.202037	0.262176	0.72445	0.880707	no
XLOC_001884	XLOC_001884	ENSGALG00000026840	1:121027873-121033370	EC	EQ	NOTEST	0.0395746	0	-inf	0	1	1	no
XLOC_001885	XLOC_001885	GRPR	1:121097001-121120392	EC	EQ	NOTEST	0.228451	0.162452	-0.491869	0	1	1	no
XLOC_001886	XLOC_001886	ZRSR2	1:121270590-121287881	EC	EQ	OK	3.69945	3.91251	0.080786	0.119736	0.86105	0.943521	no
XLOC_001887	XLOC_001887	BMX	1:121345927-121372072	EC	EQ	NOTEST	0.22524	0.109129	-1.04543	0	1	1	no
XLOC_001888	XLOC_001888	MOSPD2	1:121691153-121741660	EC	EQ	OK	3.37255	2.2734	-0.568986	-0.687578	0.24625	0.501682	no
XLOC_001889	XLOC_001889	GLRA2	1:121771636-121898254	EC	EQ	NOTEST	0.133012	0.0921494	-0.529505	0	1	1	no
XLOC_001890	XLOC_001890	ENSGALG00000028703	1:122103148-122107413	EC	EQ	NOTEST	0.200486	0.244068	0.283781	0	1	1	no
XLOC_001891	XLOC_001891	OFD1	1:122363028-122421048	EC	EQ	OK	8.89656	16.6136	0.90105	0.854898	0.24985	0.504374	no
XLOC_001892	XLOC_001892	RAB9A	1:122427931-122436059	EC	EQ	OK	3.93266	5.12774	0.382819	0.503037	0.41565	0.676485	no
XLOC_001893	XLOC_001893	TCEANC	1:122440982-122442062	EC	EQ	OK	5.00946	5.83474	0.220012	0.352266	0.66135	0.846591	no
XLOC_001894	XLOC_001894	EGFL6	1:122466940-122507987	EC	EQ	NOTEST	0.434343	0.25116	-0.790226	0	1	1	no
XLOC_001895	XLOC_001895	TMSB4X	1:122807091-122808710	EC	EQ	OK	366.096	621.189	0.762812	1.15975	0.23705	0.493061	no
XLOC_001896	XLOC_001896	TLR7	1:122856249-122862991	EC	EQ	NOTEST	0.23004	0.248879	0.113564	0	1	1	no
XLOC_001897	XLOC_001897	PRPS2	1:122867476-122893310	EC	EQ	OK	6.01692	6.16066	0.0340609	0.0476272	0.9491	0.980076	no
XLOC_001898	XLOC_001898	ENSGALG00000016593	1:122896519-122899552	EC	EQ	NOTEST	0.144562	0.281124	0.959515	0	1	1	no
XLOC_001899	XLOC_001899	FRMPD4	1:122962849-123267815	EC	EQ	OK	2.88216	2.65593	-0.117931	-0.180394	0.8009	0.917796	no
XLOC_001900	XLOC_001900	MSL3	1:123394257-123418544	EC	EQ	OK	2.30226	3.64201	0.661682	0.881767	0.155	0.380585	no
XLOC_001901	XLOC_001901	ENSGALG00000027180	1:123814777-123821938	EC	EQ	NOTEST	0.0163819	0	-inf	0	1	1	no
XLOC_001902	XLOC_001902	CLCN4	1:124238805-124261503	EC	EQ	OK	1.27746	2.48171	0.958052	1.36426	0.08665	0.257306	no
XLOC_001903	XLOC_001903	WWC3	1:124275049-124368791	EC	EQ	OK	3.12435	2.28903	-0.448823	-0.617977	0.342	0.606768	no
XLOC_001904	XLOC_001904	SHROOM2	1:124420460-124541119	EC	EQ	OK	1.58361	1.6602	0.0681355	0.0969415	0.88385	0.953154	no
XLOC_001905	XLOC_001905	TBL1X	1:124584255-124724404	EC	EQ	OK	13.1757	26.5536	1.01103	1.11453	0.0802	0.244508	no
XLOC_001906	XLOC_001906	STS	1:125766036-125867934	EC	EQ	OK	0.53628	1.21261	1.17705	1.37516	0.04735	0.168758	no
XLOC_001907	XLOC_001907	ENSGALG00000016655	1:127867533-127881303	EC	EQ	OK	1.16343	3.33742	1.52035	1.89645	0.0179	0.0839855	no
XLOC_001908	XLOC_001908	XG	1:127887753-127912171	EC	EQ	NOTEST	0.131785	0.331761	1.33196	0	1	1	no
XLOC_001909	XLOC_001909	CD99	1:127916918-127941663	EC	EQ	OK	33.9914	119.346	1.8119	2.22056	0.00435	0.0296068	yes
XLOC_001910	XLOC_001910	ASMT	1:128381549-128389045	EC	EQ	NOTEST	0.153152	0.126168	-0.279619	0	1	1	no
XLOC_001911	XLOC_001911	AKAP17A	1:128396787-128405095	EC	EQ	OK	3.27769	3.14003	-0.0618996	-0.0907125	0.8935	0.956969	no
XLOC_001912	XLOC_001912	ENSGALG00000016693	1:128513718-128552404	EC	EQ	NOTEST	0.128628	0.0603699	-1.09131	0	1	1	no
XLOC_001913	XLOC_001913	CSF2RA	1:128555843-128567011	EC	EQ	NOTEST	0.218353	0.0677818	-1.68769	0	1	1	no
XLOC_001914	XLOC_001914	SHOX	1:129086062-129094361	EC	EQ	NOTEST	0.12415	0.22776	0.875436	0	1	1	no
XLOC_001915	XLOC_001915	ENSGALG00000016716	1:129302921-129408311	EC	EQ	OK	3.21519	3.94255	0.294225	0.363972	0.61115	0.816289	no
XLOC_001916	XLOC_001916	PLCXD1	1:129423876-129442045	EC	EQ	OK	2.16731	7.29302	1.75061	2.28151	0.0005	0.00598692	yes
XLOC_001917	XLOC_001917	ENSGALG00000016722	1:129458816-129466044	EC	EQ	NOTEST	0.089045	0.317808	1.83555	0	1	1	no
XLOC_001918	XLOC_001918	RGN	1:129470050-129482680	EC	EQ	OK	12.2924	26.2846	1.09645	2.23924	0.0196	0.0895357	no
XLOC_001919	XLOC_001919	PHF16	1:129491120-129535706	EC	EQ	OK	5.36213	7.22523	0.430238	0.713794	0.38205	0.645892	no
XLOC_001920	XLOC_001920	RP2	1:129557912-129575998	EC	EQ	OK	4.10095	4.14965	0.0170311	0.0235843	0.9714	0.988011	no
XLOC_001921	XLOC_001921	ENSGALG00000021891	1:129702652-129707085	EC	EQ	NOTEST	0.432786	0	-inf	0	1	1	no
XLOC_001922	XLOC_001922	FNDC9	1:129747744-129798637	EC	EQ	NOTEST	0.387914	0.102732	-1.91684	0	1	1	no
XLOC_001923	XLOC_001923	NIPA2	1:129800315-129811364	EC	EQ	OK	11.1553	11.7771	0.0782543	0.121236	0.8684	0.946774	no
XLOC_001924	XLOC_001924	NIPA1	1:129814913-129829863	EC	EQ	OK	2.88016	3.71646	0.367783	0.434085	0.47175	0.722803	no
XLOC_001925	XLOC_001925	GABRG3	1:130314509-130614689	EC	EQ	NOTEST	0.265507	0.225436	-0.236033	0	1	1	no
XLOC_001926	XLOC_001926	gga-mir-1805	1:130314509-130614689	EC	EQ	NOTEST	0	0	0	0	1	1	no
XLOC_001927	XLOC_001927	ENSGALG00000028261	1:130314509-130614689	EC	EQ	NOTEST	18.7476	0	-inf	0	1	1	no
XLOC_001928	XLOC_001928	GABRA5	1:130620079-130675538	EC	EQ	NOTEST	0.0374515	0.109026	1.54157	0	1	1	no
XLOC_001929	XLOC_001929	CNGA3	1:131289231-131309321	EC	EQ	NOTEST	0.636763	0.539788	-0.238364	0	1	1	no
XLOC_001930	XLOC_001930	VWA3B	1:131334587-131405083	EC	EQ	NOTEST	0.153451	0.0901178	-0.767892	0	1	1	no
XLOC_001931	XLOC_001931	INPP4A	1:131542807-131587885	EC	EQ	OK	2.26841	2.98931	0.398131	0.603509	0.39685	0.659438	no
XLOC_001932	XLOC_001932	MGAT4A	1:131671515-131746875	EC	EQ	OK	3.2187	0.726827	-2.1468	-2.551	0.00045	0.00554309	yes
XLOC_001933	XLOC_001933	KIAA1211L	1:131759247-131800362	EC	EQ	OK	7.32004	3.27761	-1.15921	-1.77483	0.02	0.090882	no
XLOC_001934	XLOC_001934	TSGA10	1:131821480-131853244	EC	EQ	NOTEST	0.426039	0.162697	-1.3888	0	1	1	no
XLOC_001935	XLOC_001935	MITD1	1:131862890-131866666	EC	EQ	OK	1.93042	1.77772	-0.118883	-0.151878	0.81885	0.925589	no
XLOC_001936	XLOC_001936	LYG2	1:131872944-131876224	EC	EQ	NOTEST	0.453259	0.433344	-0.0648248	0	1	1	no
XLOC_001937	XLOC_001937	LYG2	1:131881178-131884663	EC	EQ	NOTEST	0.168556	0.101157	-0.736631	0	1	1	no
XLOC_001938	XLOC_001938	ENSGALG00000025912	1:131888580-131891935	EC	EQ	NOTEST	0.304573	0.223657	-0.445498	0	1	1	no
XLOC_001939	XLOC_001939	TXNDC9	1:131901299-131913168	EC	EQ	OK	6.61703	11.1885	0.75776	1.05095	0.1126	0.307457	no
XLOC_001940	XLOC_001940	REV1	1:131946218-131985842	EC	EQ	OK	2.27683	3.0121	0.403744	0.627875	0.39845	0.660988	no
XLOC_001941	XLOC_001941	AFF3	1:132026146-132299346	EC	EQ	NOTEST	0.311227	0.159998	-0.959919	0	1	1	no
XLOC_001942	XLOC_001942	U6atac	1:132026146-132299346	EC	EQ	NOTEST	0	0	0	0	1	1	no
XLOC_001943	XLOC_001943	LONRF2	1:132405856-132443622	EC	EQ	OK	3.36208	4.21435	0.325958	0.36422	0.5175	0.756734	no
XLOC_001944	XLOC_001944	CHST10	1:132461861-132478749	EC	EQ	OK	8.35576	10.9678	0.392428	0.605534	0.41775	0.678368	no
XLOC_001945	XLOC_001945	ENSGALG00000016770	1:132510450-132512279	EC	EQ	NOTEST	0.0954401	0.0847377	-0.171592	0	1	1	no
XLOC_001946	XLOC_001946	HIST1H2AH	1:132514924-132515362	EC	EQ	NOTEST	0	0	0	0	1	1	no
XLOC_001947	XLOC_001947	TBC1D8	1:132731876-132781402	EC	EQ	NOTEST	0.76303	0.66785	-0.192216	0	1	1	no
XLOC_001948	XLOC_001948	SNORD89	1:132818249-132818363	EC	EQ	OK	67.3974	104.49	0.632604	11.3476	0.49355	0.739849	no
XLOC_001949	XLOC_001949	RNF149	1:132819683-132837930	EC	EQ	OK	4.84343	6.74334	0.477434	0.727042	0.31515	0.577966	no
XLOC_001950	XLOC_001950	CREG2	1:132840093-132860137	EC	EQ	OK	0.801179	1.34338	0.74567	0.946313	0.1266	0.332436	no
XLOC_001951	XLOC_001951	RFX8	1:132861201-132895021	EC	EQ	NOTEST	0.188636	0.100935	-0.902184	0	1	1	no
XLOC_001952	XLOC_001952	MFSD9	1:133391337-133402160	EC	EQ	OK	2.52154	4.00179	0.66634	1.06291	0.1545	0.379836	no
XLOC_001953	XLOC_001953	TGFBRAP1	1:134450448-134476912	EC	EQ	OK	0.955426	0.889721	-0.102791	-0.120324	0.86035	0.94339	no
XLOC_001954	XLOC_001954	FHL2	1:134496863-134536397	EC	EQ	NOTEST	0.210235	0.112839	-0.897739	0	1	1	no
XLOC_001955	XLOC_001955	UXS1	1:134781802-134837592	EC	EQ	OK	10.1299	5.79134	-0.806651	-1.2795	0.0917	0.267259	no
XLOC_001956	XLOC_001956	ST6GAL2	1:135003362-135053400	EC	EQ	OK	3.28991	15.8744	2.27058	3.06046	0.0001	0.00171099	yes
XLOC_001957	XLOC_001957	EDAR	1:135819208-135882851	EC	EQ	NOTEST	0.266584	0.153042	-0.80066	0	1	1	no
XLOC_001958	XLOC_001958	SEPT10	1:136169357-136195924	EC	EQ	OK	4.51213	3.83769	-0.233572	-0.35873	0.62345	0.823131	no
XLOC_001959	XLOC_001959	CHAMP1	1:136241414-136244261	EC	EQ	OK	12.7328	16.7996	0.399877	0.61626	0.4183	0.678896	no
XLOC_001960	XLOC_001960	UPF3A	1:136254097-136279867	EC	EQ	NOTEST	0.313186	0.248176	-0.335655	0	1	1	no
XLOC_001961	XLOC_001961	CDC16	1:136281361-136301395	EC	EQ	OK	2.56186	2.48934	-0.0414268	-0.0544255	0.9315	0.972874	no
XLOC_001962	XLOC_001962	FAM70B	1:136551867-136614965	EC	EQ	NOTEST	0.139602	0.0957515	-0.543957	0	1	1	no
XLOC_001963	XLOC_001963	TFDP1	1:136646831-136674075	EC	EQ	OK	6.96056	7.6775	0.141434	0.191133	0.75925	0.898416	no
XLOC_001964	XLOC_001964	TMCO3	1:136694046-136726217	EC	EQ	OK	2.25767	1.98811	-0.183441	-0.285184	0.7061	0.870926	no
XLOC_001965	XLOC_001965	LAMP1	1:136801887-136848534	EC	EQ	OK	45.5372	46.3345	0.0250427	0.0286757	0.9683	0.986701	no
XLOC_001966	XLOC_001966	CUL4A	1:136852759-136888547	EC	EQ	OK	3.97916	3.79617	-0.0679183	-0.110527	0.88475	0.953432	no
XLOC_001967	XLOC_001967	PROZ	1:136903331-136910194	EC	EQ	NOTEST	0.131783	0.0706451	-0.899499	0	1	1	no
XLOC_001968	XLOC_001968	F10	1:136922629-136935187	EC	EQ	OK	2.50666	0.806004	-1.63691	-2.04082	0.00555	0.0354431	yes
XLOC_001969	XLOC_001969	F7	1:136938051-136946321	EC	EQ	NOTEST	0.431318	0.309808	-0.477378	0	1	1	no
XLOC_001970	XLOC_001970	MCF2L	1:136949338-137097962	EC	EQ	NOTEST	0.524082	0.309571	-0.75952	0	1	1	no
XLOC_001971	XLOC_001971	ATP11A	1:137107976-137228675	EC	EQ	OK	6.77432	14.4563	1.09355	1.41725	0.0568	0.192461	no
XLOC_001972	XLOC_001972	IRS2	1:137992923-137995864	EC	EQ	OK	0.889585	2.78	1.64388	1.70496	0.0072	0.0431058	yes
XLOC_001973	XLOC_001973	COL4A1	1:138135219-138247249	EC	EQ	OK	5.72596	13.5723	1.24507	1.79042	0.02115	0.0945787	no
XLOC_001974	XLOC_001974	RAB20	1:138392843-138416609	EC	EQ	OK	4.33859	2.90471	-0.578834	-0.96589	0.2777	0.535378	no
XLOC_001975	XLOC_001975	CARS2	1:138505079-138538107	EC	EQ	OK	5.69233	7.38733	0.376034	0.626277	0.43135	0.690215	no
XLOC_001976	XLOC_001976	gga-mir-1736	1:138505079-138538107	EC	EQ	OK	20.3808	0	-inf	-nan	0.2243	0.478836	no
XLOC_001977	XLOC_001977	ANKRD10	1:138575360-138610423	EC	EQ	OK	10.2568	10.5914	0.0463091	0.0572945	0.9402	0.976693	no
XLOC_001978	XLOC_001978	BAFF	1:139440676-139454301	EC	EQ	NOTEST	0.352347	0.435009	0.304051	0	1	1	no
XLOC_001979	XLOC_001979	ABHD13	1:139463676-139471654	EC	EQ	OK	3.47353	4.44585	0.356056	0.494682	0.44595	0.702491	no
XLOC_001980	XLOC_001980	ENSGALG00000025489	1:140642264-140642385	EC	EQ	NOTEST	0	0	0	0	1	1	no
XLOC_001981	XLOC_001981	ENSGALG00000016859	1:141986529-142004203	EC	EQ	NOTEST	0.270462	0.731343	1.43512	0	1	1	no
XLOC_001982	XLOC_001982	ERCC5	1:142008008-142023348	EC	EQ	OK	4.51387	10.4485	1.21086	1.94131	0.013	0.0665156	no
XLOC_001983	XLOC_001983	BIVM	1:142024552-142041190	EC	EQ	OK	9.34402	13.1784	0.496057	0.719971	0.3035	0.565124	no
XLOC_001984	XLOC_001984	C13ORF27	1:142057710-142064431	EC	EQ	OK	1.92258	1.55799	-0.303358	-0.42308	0.5834	0.800219	no
XLOC_001985	XLOC_001985	TPP2	1:142092495-142147887	EC	EQ	OK	3.29005	4.14454	0.333104	0.527948	0.49385	0.740004	no
XLOC_001986	XLOC_001986	ITGBL1	1:142614260-142752083	EC	EQ	NOTEST	0.8327	0.342365	-1.28226	0	1	1	no
XLOC_001987	XLOC_001987	PCCA	1:143233042-143503719	EC	EQ	OK	3.64775	3.41739	-0.094113	-0.157731	0.845	0.93675	no
XLOC_001988	XLOC_001988	ZIC2	1:143534165-143535092	EC	EQ	OK	7.23208	1.39309	-2.37612	-4.5116	0.0018	0.0155797	yes
XLOC_001989	XLOC_001989	CLYBL	1:143567592-143593342	EC	EQ	OK	1.97377	1.52247	-0.374539	-0.562408	0.5794	0.797628	no
XLOC_001990	XLOC_001990	TM9SF2	1:143733210-143761072	EC	EQ	OK	27.0652	22.9097	-0.240479	-0.278844	0.6546	0.842555	no
XLOC_001991	XLOC_001991	ENSGALG00000028490	1:143769566-143769660	EC	EQ	NOTEST	0	0	0	0	1	1	no
XLOC_001992	XLOC_001992	ENSGALG00000022751	1:143792261-143793749	EC	EQ	NOTEST	0.308067	0.0515356	-2.5796	0	1	1	no
XLOC_001993	XLOC_001993	UBAC2	1:143798560-143884756	EC	EQ	OK	8.63229	13.2818	0.621635	0.97379	0.20135	0.448589	no
XLOC_001994	XLOC_001994	FARP1	1:144152282-144334650	EC	EQ	OK	7.50996	4.19907	-0.838733	-1.23729	0.097	0.278066	no
XLOC_001995	XLOC_001995	gga-mir-1555	1:144152282-144334650	EC	EQ	OK	15.5606	17.594	0.177182	0.0156802	0.48315	0.731883	no
XLOC_001996	XLOC_001996	ENSGALG00000016887	1:144362622-144402512	EC	EQ	OK	31.701	64.2959	1.0202	1.1083	0.1098	0.302229	no
XLOC_001997	XLOC_001997	RAP2A	1:144525926-144559205	EC	EQ	OK	10.5508	9.85795	-0.097993	-0.0746308	0.9013	0.960742	no
XLOC_001998	XLOC_001998	MBNL2	1:144576578-144648702	EC	EQ	OK	5.29613	5.36956	0.0198654	0.0296775	0.96845	0.986787	no
XLOC_001999	XLOC_001999	HS6ST3	1:144810732-144811489	EC	EQ	NOTEST	0.245106	0.250567	0.0317919	0	1	1	no
XLOC_002000	XLOC_002000	DNAJC3	1:145184465-145216297	EC	EQ	OK	13.7969	16.5621	0.263543	0.349994	0.62695	0.825371	no
XLOC_002001	XLOC_002001	CLDN10	1:145266283-145279564	EC	EQ	NOTEST	0.589671	0.94529	0.680846	0	1	1	no
XLOC_002002	XLOC_002002	ENSGALG00000022749	1:145645683-145647112	EC	EQ	OK	0.431943	1.49857	1.79467	1.71302	0.11855	0.318155	no
XLOC_002003	XLOC_002003	GPR180	1:145671021-145692774	EC	EQ	OK	1.4294	1.74308	0.286231	0.37633	0.5723	0.793913	no
XLOC_002004	XLOC_002004	GPC6	1:145757761-146271071	EC	EQ	NOTEST	0.515053	0.108787	-2.24321	0	1	1	no
XLOC_002005	XLOC_002005	GPC5	1:146831052-147232836	EC	EQ	NOTEST	0.299103	0.280607	-0.0920905	0	1	1	no
XLOC_002006	XLOC_002006	gga-mir-92	1:147253127-147253205	EC	EQ	OK	243.491	295.834	0.280917	10.4518	0.78665	0.911474	no
XLOC_002007	XLOC_002007	gga-mir-19b	1:147253240-147253327	EC	EQ	NOTEST	0	0	0	0	1	1	no
XLOC_002008	XLOC_002008	gga-mir-20a	1:147253363-147253461	EC	EQ	NOTEST	8.18157	0	-inf	0	1	1	no
XLOC_002009	XLOC_002009	gga-mir-19a	1:147253549-147253630	EC	EQ	OK	126.812	63.6562	-0.994317	-20.4083	0.6075	0.814513	no
XLOC_002010	XLOC_002010	gga-mir-18a	1:147253683-147253776	EC	EQ	NOTEST	0	17.8755	inf	0	1	1	no
XLOC_002011	XLOC_002011	gga-mir-17	1:147253838-147253923	EC	EQ	NOTEST	11.2487	18.2515	0.69826	0	1	1	no
XLOC_002012	XLOC_002012	SLITRK5	1:148640275-148643140	EC	EQ	NOTEST	0.629601	0.540057	-0.221327	0	1	1	no
XLOC_002013	XLOC_002013	ENSGALG00000028761	1:148694651-148694747	EC	EQ	NOTEST	0	0	0	0	1	1	no
XLOC_002014	XLOC_002014	NDFIP2	1:152236342-152277089	EC	EQ	OK	9.40946	13.6518	0.536904	1.07837	0.26995	0.526602	no
XLOC_002015	XLOC_002015	SLAIN1	1:153197740-153252919	EC	EQ	OK	2.84459	4.44332	0.643415	0.981301	0.1833	0.422906	no
[truncated: 99,443 more rows]
