# Supplementary material for: Differentiation State-Specific Mitochondrial Dynamic Regulatory Networks Are Revealed by Global Transcriptional Analysis of the Developing Chicken Lens
Source: G3 (Bethesda). 2014 Jun 13;4(8):1515–27. doi: 10.1534/g3.114.012120 (PMC4132181; doi:10.1534/g3.114.012120)
Supplement: Supporting Information [file supp_g3.114.012120_FileS1.zip › Data File S1/genes.fpkm_tracking]

tracking_id	class_code	nearest_ref_id	gene_id	gene_short_name	tss_id	locus	length	coverage	EC_FPKM	EC_conf_lo	EC_conf_hi	EC_status	EQ_FPKM	EQ_conf_lo	EQ_conf_hi	EQ_status	FP_FPKM	FP_conf_lo	FP_conf_hi	FP_status	FC_FPKM	FC_conf_lo	FC_conf_hi	FC_status
XLOC_000001	-	-	XLOC_000001	ENSGALG00000009771	TSS1	1:1734-16308	-	-	5.48656	2.16021	8.78813	OK	4.71218	1.91473	7.46255	OK	2.72716	0.540053	5.25324	OK	3.64775	1.42378	5.89149	OK
XLOC_000002	-	-	XLOC_000002	GOLGB1	TSS2	1:41111-75573	-	-	4.77649	1.78415	7.77571	OK	5.23137	2.0682	8.36155	OK	2.26149	0.967526	3.55943	OK	2.71993	1.11842	4.3228	OK
XLOC_000003	-	-	XLOC_000003	HCLS1	TSS3	1:77009-89016	-	-	0.317421	0.0392344	0.588516	OK	0.331135	0.0392344	0.588516	OK	0.245432	0.0392344	0.470812	OK	0.401055	0.0784687	0.706219	OK
XLOC_000004	-	-	XLOC_000004	ENSGALG00000009770	TSS4	1:106371-113665	-	-	0.973761	0.159683	1.79643	OK	0.747009	0.21691	1.25808	OK	0.430596	0	0.998019	OK	0.26433	0	1.1577	OK
XLOC_000005	-	-	XLOC_000005	ENSGALG00000026110	TSS5	1:179393-421343	-	-	0.494492	0.154225	0.828962	OK	0.512417	0.173504	0.84824	OK	1.40807	0.481954	2.35194	OK	1.77094	0.713293	2.83389	OK
XLOC_000006	-	-	XLOC_000006	gga-mir-6708	TSS6	1:179393-421343	-	-	11.3029	0	16.4292	OK	8.01671	0	14.6037	OK	0	0	1.82547	OK	0	0	1.82547	OK
XLOC_000007	-	-	XLOC_000007	gga-mir-1604	TSS7	1:179393-421343	-	-	10.6203	0	19.6661	OK	0	0	2.07012	OK	0	0	2.07012	OK	34.746	0	284.489	OK
XLOC_000008	-	-	XLOC_000008	GCC1	TSS8	1:429083-433969	-	-	3.21529	1.08167	5.02004	OK	2.63818	1.08167	4.18799	OK	5.29922	2.08013	8.51465	OK	5.90054	1.99692	9.51311	OK
XLOC_000009	-	-	XLOC_000009	PPP6R2	TSS9	1:460367-528820	-	-	4.59794	1.67166	7.54779	OK	5.45985	2.02625	8.89018	OK	6.90449	1.52068	16.3006	OK	3.54793	0.907073	24.8111	OK
XLOC_000010	-	-	XLOC_000010	gga-mir-1651	TSS10	1:460367-528820	-	-	0	0	2.39049	OK	0	0	2.39049	OK	0	0	2.39049	OK	0	0	2.39049	OK
XLOC_000011	-	-	XLOC_000011	ENSGALG00000025883	TSS11	1:536200-591575	-	-	0.249498	0	1.22733	OK	0.154076	0	0.242414	OK	0.525973	0	2.18172	OK	0.118428	0	0.36362	OK
XLOC_000012	-	-	XLOC_000012	NCAPH2	TSS12	1:608682-618167	-	-	5.47352	1.91567	8.93979	OK	2.13288	0.687676	3.53662	OK	1.32503	0.442078	2.16127	OK	1.48161	0.442078	2.50511	OK
XLOC_000013	-	-	XLOC_000013	IRF5	TSS13	1:621302-647839	-	-	0.748183	0	2.26354	OK	0.36684	0	1.60963	OK	0.672876	0	3.31986	OK	0.747034	0	2.91746	OK
XLOC_000014	-	-	XLOC_000014	SMO	TSS14	1:658442-664773	-	-	26.9851	10.0143	43.9535	OK	26.559	9.98211	43.0841	OK	7.14473	1.57782	15.6816	OK	9.0231	1.83542	16.39	OK
XLOC_000015	-	-	XLOC_000015	AHCYL2	TSS15	1:690842-709486	-	-	35.9849	11.7775	60.1307	OK	37.1452	4.15981	75.5854	OK	32.989	4.89934	110.713	OK	34.8707	6.00862	127.136	OK
XLOC_000016	-	-	XLOC_000016	STRIP2	TSS16	1:710116-727850	-	-	0.727716	0.197997	1.27048	OK	0.476751	0.148497	0.791986	OK	0.245978	0	0.659989	OK	0.297148	0.0164997	0.907484	OK
XLOC_000017	-	-	XLOC_000017	IBR/F	TSS17	1:757266-795178	-	-	1.99888	0.567036	3.47309	OK	2.03823	0.885993	3.18958	OK	0.737466	0.301238	2.51622	OK	0.757425	0.159479	2.10866	OK
XLOC_000018	-	-	XLOC_000018	KLHDC10	TSS18	1:859765-872702	-	-	3.61676	1.29271	5.88903	OK	3.58763	1.36453	5.74539	OK	5.5831	2.29816	8.83354	OK	6.48899	1.25779	11.8233	OK
XLOC_000019	-	-	XLOC_000019	gga-mir-6629	TSS19	1:859765-872702	-	-	0	0	1.82547	OK	0	0	1.82547	OK	0	0	1.82547	OK	0	0	1.82547	OK
XLOC_000020	-	-	XLOC_000020	C7ORF45	TSS20	1:896405-902381	-	-	0.128259	0	0.333927	OK	0.122305	0	0.333927	OK	0.221166	0	0.445236	OK	0.0699368	0	0.222618	OK
XLOC_000021	-	-	XLOC_000021	CPA2	TSS21	1:902988-909381	-	-	0.365831	0.0721788	0.721788	OK	0.173919	0	0.360894	OK	0.408208	0	0.793967	OK	0.226795	0	0.505252	OK
XLOC_000022	-	-	XLOC_000022	CPA5	TSS22	1:911096-915397	-	-	0.147999	0	0.301052	OK	0.0299441	0	0.225789	OK	0.167155	0	0.301052	OK	0	0	0	OK
XLOC_000023	-	-	XLOC_000023	CPA1	TSS23	1:916280-920045	-	-	0.0924782	0	0.224946	OK	0.0596251	0	0.224946	OK	0.132182	0	0.299928	OK	0.0430886	0	0.149964	OK
XLOC_000024	-	-	XLOC_000024	MEST	TSS24	1:930979-934477	-	-	2.94389	0.92017	4.90757	OK	2.14075	0.613447	3.57844	OK	1.29369	0.306723	2.2493	OK	0.869641	0.204482	1.53362	OK
XLOC_000025	-	-	XLOC_000025	ENSGALG00000008153	TSS25	1:965175-969571	-	-	0.359629	0	0.645961	OK	0.191228	0	0.461401	OK	0.205413	0	0.36912	OK	0.110554	0	0.27684	OK
XLOC_000026	-	-	XLOC_000026	ANKRD16	TSS26	1:995786-1011804	-	-	2.67469	0.510888	5.24011	OK	2.86656	1.08856	4.63823	OK	2.40999	0.88166	3.96683	OK	2.93215	1.01046	4.86064	OK
XLOC_000027	-	-	XLOC_000027	GDI2	TSS27	1:1012025-1061797	-	-	67.9623	11.5601	124.253	OK	143.461	7.41675	285.613	OK	172.614	10.5299	495.983	OK	187.093	10.5528	528.626	OK
XLOC_000028	-	-	XLOC_000028	ASB13	TSS28	1:1068472-1078082	-	-	2.46738	0.33269	5.64031	OK	6.13913	1.75306	10.5332	OK	0.94732	0.17591	1.72055	OK	2.14801	0.509764	3.79583	OK
XLOC_000029	-	-	XLOC_000029	TUBA4A	TSS29	1:1149163-1155872	-	-	9.91133	4.11082	15.5244	OK	11.4434	4.98135	17.8942	OK	13.995	5.75515	22.2952	OK	16.9357	5.90024	28.0019	OK
XLOC_000030	-	-	XLOC_000030	SLC35B4	TSS30	1:1291174-1306293	-	-	4.50831	1.95	7.06106	OK	5.17254	2.26685	8.07959	OK	1.63012	0.409962	4.41588	OK	1.96975	0.530539	5.16254	OK
XLOC_000031	-	-	XLOC_000031	ENSGALG00000028729	TSS31	1:1361641-1822074	-	-	0.361675	0	0.839672	OK	0.106662	0	0.239906	OK	0	0	0.119953	OK	0	0	0.119953	OK
XLOC_000032	-	-	XLOC_000032	ENSGALG00000027367	TSS32	1:1828451-1832377	-	-	0.0840141	0	0.164997	OK	0.244604	0.0412493	0.453742	OK	0.258201	0.0412493	0.494991	OK	0.0439248	0	0.123748	OK
XLOC_000033	-	-	XLOC_000033	CHCHD3	TSS33	1:1988188-2096646	-	-	50.785	20.0108	81.5161	OK	62.7639	23.9957	101.527	OK	54.1447	12.9941	95.3764	OK	66.2263	18.1917	114.521	OK
XLOC_000034	-	-	XLOC_000034	PLXNA4,gga-mir-6621	TSS34,TSS35	1:2226705-2647006	-	-	7.60445	0.226599	14.8826	OK	11.415	0.139445	16.6907	OK	0.417336	0.0348614	2.40068	OK	0.403482	0.0174307	2.33096	OK
XLOC_000035	-	-	XLOC_000035	GGA.15582	TSS36	1:2787514-2789423	-	-	0.250508	0	0.670456	OK	0	0	0	OK	0.295273	0	0.670456	OK	0	0	0	OK
XLOC_000036	-	-	XLOC_000036	PODXL	TSS37	1:2987399-3028096	-	-	39.0913	7.79348	70.6384	OK	9.88845	4.01603	15.746	OK	1.93939	0.437389	4.03591	OK	1.21801	0.29822	2.42552	OK
XLOC_000037	-	-	XLOC_000037	ENSGALG00000019412	TSS38	1:3150970-3151593	-	-	0.737251	0	1.39169	OK	1.25622	0.198813	2.38576	OK	0.742831	0	1.39169	OK	0.161166	0	0.397627	OK
XLOC_000038	-	-	XLOC_000038	gga-mir-29b-1	TSS39	1:3328672-3328753	-	-	16.9913	0	8.67661	OK	0	0	0	OK	44.2881	0	7.43709	OK	0	0	0	OK
XLOC_000039	-	-	XLOC_000039	gga-mir-29a	TSS40	1:3329689-3329778	-	-	13.9551	0	7.89669	OK	0	0	0	OK	0	0	0	OK	0	0	0	OK
XLOC_000040	-	-	XLOC_000040	K123	TSS41,TSS42	1:3360995-3374236	-	-	0.308825	0	0.627461	OK	0.147861	0	0.335291	OK	0.0527668	0	0.156034	OK	0.195578	0	0.470932	OK
XLOC_000041	-	-	XLOC_000041	RBM17	TSS43	1:3413570-3428042	-	-	3.22064	0.890902	6.21694	OK	4.10558	1.29762	6.91417	OK	2.80868	0.871534	7.63077	OK	3.39529	1.06521	9.16079	OK
XLOC_000042	-	-	XLOC_000042	PFKFB3	TSS44,TSS45	1:3450217-3478178	-	-	10.3315	3.94217	16.7174	OK	8.59812	3.03864	14.1628	OK	3.36699	1.19065	15.1867	OK	6.11365	0.861061	14.2108	OK
XLOC_000043	-	-	XLOC_000043	ENSGALG00000026622	TSS46	1:4017315-4127906	-	-	0.243761	0	0.678711	OK	0.247701	0	0.565593	OK	0.196448	0	0.630232	OK	0.126841	0	0.500953	OK
XLOC_000044	-	-	XLOC_000044	ITIH2	TSS47	1:4017315-4127906	-	-	0.130307	0	0.523495	OK	0.169141	0	0.487067	OK	0.12186	0	0.811778	OK	0.0366404	0	0.259769	OK
XLOC_000045	-	-	XLOC_000045	ATP5C1	TSS48	1:4144465-4151271	-	-	82.7342	30.3114	134.262	OK	134.241	45.2395	223.103	OK	142.202	45.5126	238.85	OK	159.774	39.778	279.72	OK
XLOC_000046	-	-	XLOC_000046	TAF3	TSS49	1:4153922-4268028	-	-	3.93241	0.981626	7.40146	OK	4.65642	1.37428	8.0886	OK	4.15637	1.29575	11.9562	OK	3.49872	1.23685	13.3698	OK
XLOC_000047	-	-	XLOC_000047	GATA3	TSS50,TSS51	1:4288841-4318191	-	-	0.613526	0.207822	1.01436	OK	6.99596	1.72603	12.412	OK	2.21443	0.726473	21.1743	OK	6.16163	1.38438	16.4446	OK
XLOC_000048	-	-	XLOC_000048	gga-mir-1626	TSS52	1:5558264-5558354	-	-	0	0	0	OK	0	0	0	OK	0	0	0	OK	0	0	0	OK
XLOC_000049	-	-	XLOC_000049	gga-mir-1596	TSS53	1:5678878-5678968	-	-	0	0	0	OK	36.6963	0	7.80895	OK	0	0	0	OK	0	0	0	OK
XLOC_000050	-	-	XLOC_000050	CELF2	TSS54	1:5715213-5839991	-	-	4.41642	1.39583	7.43712	OK	5.00492	1.14409	9.07643	OK	1.64962	0.152545	4.65262	OK	3.27445	0.686453	6.55944	OK
XLOC_000051	-	-	XLOC_000051	ENSGALG00000023852	TSS55	1:5846620-5847391	-	-	3.86839	1.3367	6.53496	OK	4.34432	1.3367	7.27757	OK	1.16453	0	3.11896	OK	1.4361	0.297044	2.67339	OK
XLOC_000052	-	-	XLOC_000052	ECHDC3	TSS56	1:6030819-6035332	-	-	13.2758	4.25524	22.1963	OK	22.6398	7.47543	34.272	OK	7.2165	2.41514	11.9607	OK	9.16233	3.4502	14.8359	OK
XLOC_000053	-	-	XLOC_000053	C10ORF47	TSS57	1:6073785-6075369	-	-	0.480654	0.0820268	0.902294	OK	0.504452	0.0820268	0.984321	OK	0.625184	0.0820268	1.14837	OK	5.97446	1.64054	10.3354	OK
XLOC_000054	-	-	XLOC_000054	DHTKD1	TSS58	1:6143196-6160464	-	-	6.05675	2.53182	9.56466	OK	5.02144	2.13798	7.87678	OK	1.6456	0.281313	3.01005	OK	1.62829	0.478233	2.785	OK
XLOC_000055	-	-	XLOC_000055	SEC61A2	TSS59	1:6167426-6183132	-	-	7.28296	1.85635	13.2314	OK	7.38762	3.23873	11.5725	OK	2.79426	0.947922	7.93885	OK	3.50311	1.2244	8.5313	OK
XLOC_000056	-	-	XLOC_000056	CDC123	TSS60	1:6195404-6232253	-	-	7.49245	2.78623	12.1971	OK	9.0374	2.52057	15.5652	OK	3.75229	1.00736	11.3063	OK	4.50287	1.27286	11.9884	OK
XLOC_000057	-	-	XLOC_000057	CAMK1D	TSS61	1:6257355-6478006	-	-	10.3209	3.23426	17.3671	OK	2.20535	0.709268	3.70302	OK	0.516462	0.098585	1.3437	OK	0.341971	0.047468	0.889121	OK
XLOC_000058	-	-	XLOC_000058	OPTN	TSS62	1:6559299-6578617	-	-	9.81568	4.2274	15.365	OK	10.9226	4.59323	17.2348	OK	10.5428	3.82092	17.2754	OK	10.3677	3.00796	17.8852	OK
XLOC_000059	-	-	XLOC_000059	ENSGALG00000005870	TSS63	1:6582222-6603252	-	-	1.46866	0.606244	2.34078	OK	0.747431	0.286282	1.19565	OK	0.273841	0.0336802	0.505203	OK	0.268297	0.0168401	0.522044	OK
XLOC_000060	-	-	XLOC_000060	PRPF18	TSS64	1:6720860-6741870	-	-	2.91004	0.839815	4.97033	OK	3.71528	1.47396	5.9644	OK	2.7268	0.822676	5.94726	OK	2.31177	0.771259	6.54713	OK
XLOC_000061	-	-	XLOC_000061	ENSGALG00000027979	TSS65	1:7235919-7236019	-	-	0	0	0	OK	0	0	0	OK	0	0	0	OK	0	0	0	OK
XLOC_000062	-	-	XLOC_000062	HSPA14	TSS66	1:7305885-7316801	-	-	3.79515	1.50062	6.09626	OK	5.56307	2.39161	8.67545	OK	1.5941	0.140683	3.75155	OK	1.57174	0.187577	3.14192	OK
XLOC_000063	-	-	XLOC_000063	SUV39H2	TSS67	1:7318282-7338880	-	-	2.99231	0.837569	5.0608	OK	2.69247	0.520167	4.97874	OK	0.46221	0	2.99715	OK	0.321279	0	3.02192	OK
XLOC_000064	-	-	XLOC_000064	MEIG1	TSS68	1:7339035-7344816	-	-	0.296257	0	0.659808	OK	0.190565	0	0.439872	OK	0.277093	0	0.659808	OK	0.25311	0	0.659808	OK
XLOC_000065	-	-	XLOC_000065	C7ORF23	TSS69	1:7358545-7390379	-	-	8.55431	0.619742	16.478	OK	4.5478	0	9.50165	OK	1.09098	0	8.55148	OK	0.251823	0	2.9797	OK
XLOC_000066	-	-	XLOC_000066	KIAA1324L	TSS70	1:7422960-7518502	-	-	1.14604	0.333716	1.95462	OK	0.356805	0.119184	0.595921	OK	2.77561	0.369471	5.19643	OK	1.85623	0.262205	7.52052	OK
XLOC_000067	-	-	XLOC_000067	ENSGALG00000023801	TSS71	1:7629905-7723748	-	-	0.336114	0	0.631451	OK	0.253979	0	0.631451	OK	1.38062	0.210484	2.52581	OK	0.295585	0	0.631451	OK
XLOC_000068	-	-	XLOC_000068	ENSGALG00000028689	TSS72	1:7786732-7786851	-	-	0	0	0	OK	6.20049	0	5.90593	OK	30.7908	0	8.43704	OK	0	0	0	OK
XLOC_000069	-	-	XLOC_000069	SEMA3D	TSS73	1:8177103-8318907	-	-	1.22598	0.259721	2.18908	OK	0.525911	0.148412	0.890472	OK	0.154989	0	0.333927	OK	0.137046	0	0.296824	OK
XLOC_000070	-	-	XLOC_000070	SEMA3A	TSS74,TSS75	1:8522174-8855157	-	-	45.7441	7.36725	83.9925	OK	47.3355	4.10867	97.7641	OK	11.8611	1.7729	40.9852	OK	13.4111	1.59583	35.669	OK
XLOC_000071	-	-	XLOC_000071	SEMA3E	TSS76	1:9325095-9459193	-	-	1.63186	0.320371	3.55968	OK	0.604468	0.142387	1.0679	OK	0.236781	0.0355968	0.943315	OK	0.272569	0.088992	1.1035	OK
XLOC_000072	-	-	XLOC_000072	PCLO	TSS77	1:9561908-9881531	-	-	0.171731	0.0511173	0.293924	OK	0.126027	0.038338	0.210859	OK	0.195417	0.038338	0.357821	OK	0.0875205	0.00638966	0.172521	OK
XLOC_000073	-	-	XLOC_000073	CACNA2D1	TSS78,TSS79	1:10044513-10400399	-	-	0.904891	0.343302	1.46334	OK	1.29561	0.377328	2.21811	OK	3.2376	0.451205	6.31686	OK	2.17686	0.603779	7.27417	OK
XLOC_000074	-	-	XLOC_000074	HGF/SF	TSS80	1:10471387-10534407	-	-	1.49625	0.402408	2.97163	OK	0.549804	0.154772	0.959588	OK	0.324903	0.0309544	0.742907	OK	0.277128	0.0309544	0.990542	OK
XLOC_000075	-	-	XLOC_000075	SEMA3C	TSS81	1:10867381-10986273	-	-	10.0985	1.85329	18.839	OK	16.2025	3.85961	28.5475	OK	1.593	0.578091	4.70974	OK	3.02215	0.680107	6.342	OK
XLOC_000076	-	-	XLOC_000076	GNAT3	TSS82	1:11086583-11113407	-	-	0.185151	0	0.400322	OK	0.0616791	0	0.160129	OK	0.123561	0	0.280225	OK	0.0368304	0	0.160129	OK
XLOC_000077	-	-	XLOC_000077	MAGI2	TSS83	1:11930693-12230824	-	-	3.41871	0.989475	5.87501	OK	6.99422	2.2727	11.7191	OK	6.48377	0.85033	35.049	OK	11.0556	0.757567	25.2471	OK
XLOC_000078	-	-	XLOC_000078	TMEM60	TSS84	1:12314477-12318704	-	-	16.964	6.98908	26.7467	OK	22.7404	8.87075	36.5582	OK	49.6329	18.6823	80.5088	OK	29.6795	6.31705	58.0631	OK
XLOC_000079	-	-	XLOC_000079	PION	TSS85	1:12486934-12534529	-	-	2.54421	1.00226	4.06658	OK	3.44544	0.966422	5.94496	OK	2.05143	0.556425	5.5623	OK	2.09893	0.628665	6.38424	OK
XLOC_000080	-	-	XLOC_000080	FGL2	TSS86	1:12549066-12605350	-	-	0.425942	0.0938663	0.750931	OK	0.425525	0.048628	0.826675	OK	0.46781	0.024314	1.41021	OK	0.397115	0	0.996873	OK
XLOC_000081	-	-	XLOC_000081	FAM185A	TSS87	1:12607529-12647356	-	-	0.956177	0.170402	1.80626	OK	0.837554	0.238563	1.43138	OK	0.846543	0.204482	2.76051	OK	0.770621	0.238563	2.62419	OK
XLOC_000082	-	-	XLOC_000082	P37NB	TSS88	1:12647568-12735694	-	-	0.307679	0	0.868519	OK	0.0802339	0	0.405309	OK	0.164861	0	0.868519	OK	0.159943	0	0.521111	OK
XLOC_000083	-	-	XLOC_000083	ENSGALG00000008288	TSS89	1:12647568-12735694	-	-	0.809606	0.125658	1.5079	OK	1.36767	0.471218	2.29326	OK	0.488817	0	1.57539	OK	0.491569	0	1.25658	OK
XLOC_000084	-	-	XLOC_000084	PMPCB	TSS90	1:12778147-12786817	-	-	17.5175	7.3531	27.5569	OK	25.1261	10.4455	39.5143	OK	25.8453	9.48344	42.2632	OK	32.1084	8.86495	55.3201	OK
XLOC_000085	-	-	XLOC_000085	PSMC2	TSS91	1:12804485-12811505	-	-	45.17	17.2175	73.0187	OK	76.7682	27.1054	126.4	OK	97.7377	31.6691	163.601	OK	119.377	38.0997	200.179	OK
XLOC_000086	-	-	XLOC_000086	MLL5	TSS92	1:13575017-13719647	-	-	12.5133	0	44.1478	OK	13.8035	0.223252	30.1219	OK	7.08507	0.0515198	20.419	OK	7.84313	0	24.1113	OK
XLOC_000087	-	-	XLOC_000087	PUS7	TSS93	1:13788330-13809897	-	-	3.74921	1.66513	5.83129	OK	4.0479	0.79722	7.51478	OK	2.30169	0.732122	6.52539	OK	2.59277	0.738166	6.34823	OK
XLOC_000088	-	-	XLOC_000088	RINT1	TSS94	1:13810272-13823862	-	-	1.68252	0.620773	2.74175	OK	1.88895	0.242988	3.88781	OK	1.93502	0.312413	4.4085	OK	2.09466	0.451264	5.83172	OK
XLOC_000089	-	-	XLOC_000089	ENSGALG00000028868	TSS95	1:13810272-13823862	-	-	9.63434	0	19.0761	OK	15.1937	0	30.1202	OK	0	0	2.00802	OK	0	0	2.00802	OK
XLOC_000090	-	-	XLOC_000090	CDHR3	TSS96	1:13960600-13995845	-	-	0.267196	0.0332783	0.515814	OK	0.416318	0.133113	0.698845	OK	0.398578	0.0499175	0.898515	OK	0.321149	0.0332783	0.965072	OK
XLOC_000091	-	-	XLOC_000091	PIK3CG	TSS97	1:14213410-14241547	-	-	3.3682	1.17481	5.5728	OK	6.62139	2.53035	10.6937	OK	2.74632	0.753081	6.44637	OK	3.00989	0.843451	5.87403	OK
XLOC_000092	-	-	XLOC_000092	PRKAR2B	TSS98	1:14328389-14346800	-	-	0.684713	0.106923	1.28308	OK	0.537404	0	1.06923	OK	4.2092	1.17615	7.27077	OK	5.88661	2.24538	9.51615	OK
XLOC_000093	-	-	XLOC_000093	HBP1	TSS99	1:14356758-14367631	-	-	7.95598	3.31482	12.5581	OK	7.56534	3.18733	11.9843	OK	7.17562	1.97614	12.5581	OK	7.80895	2.03989	14.4705	OK
XLOC_000094	-	-	XLOC_000094	GPR22	TSS100	1:14369254-14563663	-	-	0.304975	0	1.55821	OK	0.138349	0	0.831046	OK	0.416421	0	2.28538	OK	0.223814	0	1.19463	OK
XLOC_000095	-	-	XLOC_000095	DUS4L	TSS101	1:14369254-14563663	-	-	2.38285	0	8.27835	OK	1.78384	0	6.75975	OK	0.861699	0	4.93981	OK	1.01557	0	4.41983	OK
XLOC_000096	-	-	XLOC_000096	BCAP29	TSS102	1:14567819-14591310	-	-	12.2446	5.00713	19.5123	OK	13.5912	5.88467	21.2674	OK	7.02324	1.84185	17.9005	OK	8.24998	1.85832	16.0022	OK
XLOC_000097	-	-	XLOC_000097	SLC26A4	TSS103	1:14597268-14618545	-	-	0.167117	0	0.361046	OK	0.164607	0	0.330958	OK	0.25201	0	0.511481	OK	0.212367	0	0.601743	OK
XLOC_000098	-	-	XLOC_000098	CBLL1	TSS104	1:14621477-14642808	-	-	2.13327	0.40095	3.99465	OK	2.32996	0.772199	3.8907	OK	1.26904	0.397909	2.95371	OK	0.929397	0.351996	2.66293	OK
XLOC_000099	-	-	XLOC_000099	DLD	TSS105	1:14666133-14679904	-	-	8.80593	3.46021	14.1495	OK	12.6576	4.89474	20.4143	OK	6.16053	1.74513	13.6519	OK	8.51672	2.01457	18.7401	OK
XLOC_000100	-	-	XLOC_000100	ERGIC2	TSS106	1:14777555-14800582	-	-	10.3862	3.46209	17.374	OK	14.7813	5.20902	24.3617	OK	14.4715	2.89037	29.2849	OK	11.6972	1.39754	38.5912	OK
XLOC_000101	-	-	XLOC_000101	ENSGALG00000023625	TSS107	1:14898787-14902728	-	-	0.235921	0	0.923933	OK	0	0	0	OK	0	0	0	OK	0	0	0	OK
XLOC_000102	-	-	XLOC_000102	SLC2A13	TSS108	1:14916516-15054085	-	-	0.864765	0.225992	1.50661	OK	0.566775	0.105463	1.17516	OK	0.330108	0.0301323	0.708109	OK	0.229321	0.0150661	0.527315	OK
XLOC_000103	-	-	XLOC_000103	ABCD2	TSS109	1:15080339-15126895	-	-	1.114	0.379808	1.85522	OK	1.78382	0.7304	2.84856	OK	8.53389	0.423632	16.9307	OK	4.57466	0.233728	25.4763	OK
XLOC_000104	-	-	XLOC_000104	KIF21A	TSS110	1:15150169-15234468	-	-	4.26148	1.31721	7.22027	OK	9.03848	2.99218	15.0747	OK	35.5529	1.56114	85.3423	OK	32.2627	2.01647	129.005	OK
XLOC_000105	-	-	XLOC_000105	ENSGALG00000007043	TSS111	1:15235834-15281162	-	-	0.159444	0	0.333835	OK	0.187458	0	0.375564	OK	0.33561	0.0417293	0.667669	OK	0.163804	0	0.417293	OK
XLOC_000106	-	-	XLOC_000106	CPNE8	TSS112	1:15306093-15402789	-	-	0.485913	0.0239906	0.983616	OK	0.318387	0.0479812	0.575775	OK	0.182298	0	0.455822	OK	0.132205	0	0.407841	OK
XLOC_000107	-	-	XLOC_000107	TPRKB	TSS113	1:15491429-15501051	-	-	3.51117	0.334652	6.69305	OK	5.27809	1.12389	9.47278	OK	4.28613	0.838999	11.5662	OK	5.59309	0.898927	12.1056	OK
XLOC_000108	-	-	XLOC_000108	GTSE1	TSS114	1:15509091-15520120	-	-	2.96303	1.18771	4.75082	OK	1.31818	0.475082	2.17746	OK	0.245862	0	0.514673	OK	0.147022	0	0.316722	OK
XLOC_000109	-	-	XLOC_000109	TRMU	TSS115	1:15520695-15532337	-	-	3.13614	0.974765	5.32639	OK	3.30281	1.32289	5.25677	OK	2.11023	0.557008	5.50046	OK	2.04179	0.557008	5.50046	OK
XLOC_000110	-	-	XLOC_000110	GRAMD4	TSS116	1:15735374-15812307	-	-	3.96726	0.892373	7.40145	OK	13.3661	2.58963	24.1291	OK	3.96746	1.29482	11.1634	OK	4.85124	1.71476	16.1852	OK
XLOC_000111	-	-	XLOC_000111	ENSGALG00000006986	TSS117	1:15831324-15842323	-	-	0.125206	0	0.272828	OK	0	0	0	OK	0	0	0	OK	0	0	0	OK
XLOC_000112	-	-	XLOC_000112	TBC1D22A	TSS118	1:15997491-16152675	-	-	3.96042	1.04172	7.54204	OK	5.57626	1.62508	9.72964	OK	6.16072	1.79175	16.9175	OK	6.96461	1.97926	18.3134	OK
XLOC_000113	-	-	XLOC_000113	FAM19A5	TSS119	1:16987070-17299542	-	-	0.277171	0	0.481538	OK	0	0	0	OK	0.389455	0	0.722308	OK	0	0	0.481538	OK
XLOC_000114	-	-	XLOC_000114	ENSGALG00000026681	TSS120	1:16987070-17299542	-	-	0	0	2.1137	OK	0	0	0	OK	0	0	2.1137	OK	0	0	2.1137	OK
XLOC_000115	-	-	XLOC_000115	ZBED4	TSS121	1:18627162-18632504	-	-	3.63106	1.43941	5.79302	OK	4.80064	1.01546	8.72907	OK	2.66686	0.917822	7.82353	OK	2.53758	0.781125	6.83484	OK
XLOC_000116	-	-	XLOC_000116	CRELD2	TSS122	1:18657757-18668817	-	-	11.2895	4.85715	17.7108	OK	7.34535	3.19861	11.5505	OK	1.71991	0.296167	3.90941	OK	2.54127	0.473868	4.97561	OK
XLOC_000117	-	-	XLOC_000117	MOV10L1	TSS123	1:19894578-19925776	-	-	0.436628	0.0845124	0.788783	OK	3.15371	1.29586	4.98623	OK	0.344908	0.0281708	0.70427	OK	0.453232	0	1.21134	OK
XLOC_000118	-	-	XLOC_000118	PANX2	TSS124	1:19947198-19967662	-	-	2.57746	0.840877	4.28847	OK	4.92781	1.90599	7.96031	OK	3.14342	0.952994	8.96936	OK	3.68235	1.17723	8.38074	OK
XLOC_000119	-	-	XLOC_000119	TRABD	TSS125,TSS126	1:20004477-20037661	-	-	4.99457	2.00823	7.97299	OK	8.85082	1.93789	18.0441	OK	9.07309	1.89437	28.2657	OK	10.2317	2.16295	33.2328	OK
XLOC_000120	-	-	XLOC_000120	SELO	TSS127	1:20071620-20084350	-	-	0.81982	0.201892	1.45362	OK	0.961262	0.302838	1.63532	OK	0.324559	0.0403783	1.02965	OK	0.427098	0.0605675	1.15078	OK
XLOC_000121	-	-	XLOC_000121	ZNF800	TSS128	1:20644894-20659015	-	-	0.789151	0.17539	1.63697	OK	0.482955	0.0779509	0.896435	OK	0.312895	0.0389754	0.896435	OK	0.228009	0	0.818484	OK
XLOC_000122	-	-	XLOC_000122	GRM8	TSS129	1:20700731-21020127	-	-	0.213215	0.0199723	0.439391	OK	0.0759075	0	0.159778	OK	0.583731	0.0599169	1.11845	OK	0.245821	0.0199723	0.838837	OK
XLOC_000123	-	-	XLOC_000123	POT1	TSS130	1:21513822-21575759	-	-	1.38461	0.297557	2.52924	OK	1.72088	0.619911	2.82679	OK	0.848028	0.173575	1.85973	OK	0.584553	0.123982	1.85973	OK
XLOC_000124	-	-	XLOC_000124	GPR37	TSS131	1:21614382-21629956	-	-	0.697742	0.135363	1.45032	OK	0.1628	0.0193376	0.309401	OK	0.134157	0	0.406089	OK	0.109753	0	0.270726	OK
XLOC_000125	-	-	XLOC_000125	WASL	TSS132	1:21980329-22030621	-	-	4.57551	1.12739	8.49721	OK	5.19763	1.85811	8.51809	OK	2.02159	0.668086	6.15891	OK	2.45157	0.876862	6.38857	OK
XLOC_000126	-	-	XLOC_000126	NDUFA5	TSS133	1:22078541-22084456	-	-	5.67941	1.05951	10.5446	OK	7.9115	3.02716	12.7645	OK	8.92925	2.67399	19.1216	OK	7.26491	2.37127	16.6494	OK
XLOC_000127	-	-	XLOC_000127	ENSGALG00000028064	TSS134	1:22078541-22084456	-	-	0	0	2.1137	OK	0	0	2.1137	OK	0	0	2.1137	OK	0	0	2.1137	OK
XLOC_000128	-	-	XLOC_000128	IQUB	TSS135	1:22086125-22106344	-	-	0.46206	0.0899648	0.809683	OK	0.399808	0.0899648	0.719719	OK	0.543819	0.0899648	1.0346	OK	0.346248	0	0.764701	OK
XLOC_000129	-	-	XLOC_000129	ATP6AP1	TSS136	1:22120621-22168143	-	-	5.69282	1.45291	11.1723	OK	3.5764	1.3026	5.86172	OK	1.95867	0.501002	5.71142	OK	1.96087	0.300601	3.85771	OK
XLOC_000130	-	-	XLOC_000130	SLC13A1	TSS137	1:22194830-22218981	-	-	0.0181577	0	0.162636	OK	0.0616533	0	0.162636	OK	0.102054	0	0.27106	OK	0.0547691	0	0.216848	OK
XLOC_000131	-	-	XLOC_000131	CADPS2	TSS138	1:22359459-22601087	-	-	2.44548	0.77062	4.13933	OK	1.36669	0.48439	2.24581	OK	0.688074	0.132106	1.54124	OK	0.866313	0.154124	1.62931	OK
XLOC_000132	-	-	XLOC_000132	FEZF1	TSS139	1:22608522-22610729	-	-	0.0521769	0	0.148742	OK	0.0295272	0	0.223113	OK	0.123673	0	0.297484	OK	0.128029	0	0.297484	OK
XLOC_000133	-	-	XLOC_000133	AASS	TSS140	1:22638790-22669004	-	-	0.283878	0	0.575203	OK	0.299137	0.0927747	0.519538	OK	0.192864	0	0.538093	OK	0.170934	0	0.408209	OK
XLOC_000134	-	-	XLOC_000134	ENSGALG00000026138	TSS141	1:22669169-22806015	-	-	7.36528	0	76.5633	OK	0	0	1.84222	OK	0	0	1.84222	OK	0	0	1.84222	OK
XLOC_000135	-	-	XLOC_000135	FAM3C	TSS142,TSS143	1:22979820-23183320	-	-	3.59253	0.704567	6.55767	OK	4.38033	1.58528	7.18162	OK	1.94817	0	7.04733	OK	2.96969	0.0704567	7.95391	OK
XLOC_000136	-	-	XLOC_000136	TSPAN12	TSS144	1:23238308-23283097	-	-	3.10178	0.800846	6.28032	OK	3.89542	1.34879	6.40677	OK	0.975423	0.295048	3.32983	OK	2.13966	0.295048	4.00423	OK
XLOC_000137	-	-	XLOC_000137	ENSGALG00000009104	TSS145	1:24064035-24111623	-	-	0.899214	0.318631	1.4657	OK	0.913345	0.334563	1.48164	OK	0.864998	0.127453	2.16669	OK	0.884819	0.223042	1.83213	OK
XLOC_000138	-	-	XLOC_000138	CORTBP2	TSS146	1:24245070-24320202	-	-	1.37249	0.520611	2.2367	OK	3.09244	1.34973	4.80119	OK	0.866097	0.173537	1.63896	OK	0.873269	0.173537	1.8125	OK
XLOC_000139	-	-	XLOC_000139	ENSGALG00000029113	TSS147	1:24324799-24502386	-	-	0.291934	0	0.619859	OK	0.290541	0	0.546976	OK	0.263345	0	0.619906	OK	0.148204	0	0.401115	OK
XLOC_000140	-	-	XLOC_000140	TFEC	TSS148,TSS149	1:25227677-25293992	-	-	0.136822	0	0.300032	OK	0.134369	0	0.622926	OK	0.0664031	0	0.265529	OK	0.0906612	0	0.352178	OK
XLOC_000141	-	-	XLOC_000141	PPP1R3A	TSS150	1:26299343-26325360	-	-	0.383428	0.0317891	0.764847	OK	0.189797	0	0.429298	OK	0.055714	0	0.164199	OK	0.12976	0	0.23246	OK
XLOC_000142	-	-	XLOC_000142	GPR85	TSS151	1:26616353-26617466	-	-	0.808625	0.180415	1.44332	OK	1.83544	0.631451	3.06705	OK	1.09911	0.0902073	2.4356	OK	1.4462	0.360829	2.52581	OK
XLOC_000143	-	-	XLOC_000143	gga-mir-1695	TSS152	1:26663516-26663595	-	-	20.2641	0	8.89627	OK	126.973	0	12.709	OK	56.9464	0	8.89627	OK	66.2971	0	8.89627	OK
XLOC_000144	-	-	XLOC_000144	C1H7ORF60	TSS153	1:26718045-26740219	-	-	3.31492	1.08011	5.53175	OK	5.127	1.17231	9.64256	OK	15.5795	0.912905	34.1198	OK	5.68052	0.542037	38.8555	OK
XLOC_000145	-	-	XLOC_000145	TMEM168	TSS154	1:26746467-26766742	-	-	3.27251	0.838118	5.78012	OK	4.06557	1.21383	7.02285	OK	4.88179	1.53173	12.3117	OK	4.46909	1.41613	13.2365	OK
XLOC_000146	-	-	XLOC_000146	DOCK4	TSS155	1:26960377-27202897	-	-	0.274274	0.0530659	0.495282	OK	0.491753	0.159198	0.831366	OK	0.695651	0.123821	1.75118	OK	1.22898	0.194575	2.29952	OK
XLOC_000147	-	-	XLOC_000147	ENSGALG00000009485	TSS156	1:27224712-27678175	-	-	1.10325	0	8.88965	OK	1.77229	0	4.44483	OK	1.22973	0	3.13752	OK	0.870069	0	2.4403	OK
XLOC_000148	-	-	XLOC_000148	ENSGALG00000027876	TSS157	1:27224712-27678175	-	-	1.88219	0.0191422	5.3981	OK	1.29688	0.114853	2.56505	OK	0.51954	0.0765687	1.64623	OK	0.550113	0.0957109	1.60794	OK
XLOC_000149	-	-	XLOC_000149	THAP5	TSS158	1:28392694-28399112	-	-	10.3229	4.04072	16.5557	OK	13.173	5.78048	20.5403	OK	6.96016	1.852	12.2344	OK	6.75801	1.79588	14.0303	OK
XLOC_000150	-	-	XLOC_000150	PNPLA8	TSS159	1:28473453-28508702	-	-	2.83986	0.784206	5.37741	OK	3.20151	1.12029	5.26538	OK	1.41909	0.470524	4.50358	OK	2.08299	0.784206	5.39982	OK
XLOC_000151	-	-	XLOC_000151	NRCAM	TSS160	1:28525498-28668231	-	-	0.643723	0.140225	1.31301	OK	1.72554	0.535403	2.93197	OK	45.0709	6.0679	139.498	OK	46.0227	5.18831	160.506	OK
XLOC_000152	-	-	XLOC_000152	CNTN1	TSS161	1:28777010-28942648	-	-	0.234984	0	0.51433	OK	0.225319	0.0532065	0.407917	OK	0.392952	0.0886776	1.13507	OK	0.541601	0.124149	1.41884	OK
XLOC_000153	-	-	XLOC_000153	PDZRN4	TSS162	1:28987764-29234095	-	-	0.737397	0.238563	1.22689	OK	1.60287	0.613447	2.59011	OK	8.28101	2.18114	14.3478	OK	8.82463	2.99907	14.6205	OK
XLOC_000154	-	-	XLOC_000154	PPHLN1	TSS163	1:29528944-29590293	-	-	2.28705	0.76759	3.76119	OK	2.06605	0.690831	3.3774	OK	1.24659	0.307036	2.14925	OK	2.15215	0.690831	3.60767	OK
XLOC_000155	-	-	XLOC_000155	IRAK4	TSS164,TSS165	1:30012703-30024156	-	-	2.42031	0.893905	3.9384	OK	1.97393	0.33574	3.61219	OK	211.23	0.761854	515.551	OK	55.5842	0.492964	514.42	OK
XLOC_000156	-	-	XLOC_000156	TMEM117	TSS166	1:30058953-30253610	-	-	0.244392	0	0.550069	OK	0.368433	0.0523876	0.707232	OK	1.58194	0.550069	4.40055	OK	1.27081	0.523876	4.79346	OK
XLOC_000157	-	-	XLOC_000157	ENSGALG00000009603	TSS167	1:30472446-30476317	-	-	0.141993	0	0.367096	OK	0.214436	0	0.45887	OK	0.113888	0	0.367096	OK	0.176036	0	0.45887	OK
XLOC_000158	-	-	XLOC_000158	ANO6	TSS168	1:30541565-30613151	-	-	0.400794	0.0749632	0.737138	OK	0.288747	0.0624694	0.512249	OK	0.147395	0.0124939	0.412298	OK	0.329646	0.0749632	0.899559	OK
XLOC_000159	-	-	XLOC_000159	ARID2	TSS169	1:30694895-30801451	-	-	2.48451	0.620434	4.72016	OK	3.36038	1.20437	5.52308	OK	1.43974	0.571772	4.24571	OK	1.09331	0.49878	4.59851	OK
XLOC_000160	-	-	XLOC_000160	U1	TSS170	1:30965097-30965257	-	-	4.54834	0	3.13752	OK	27.8508	0.627505	10.0401	OK	0	0	0	OK	0	0	0	OK
XLOC_000161	-	-	XLOC_000161	ENSGALG00000025128	TSS171	1:31272434-31272508	-	-	0	0	0	OK	0	0	0	OK	0	0	0	OK	0	0	0	OK
XLOC_000162	-	-	XLOC_000162	XRCC6BP1	TSS172	1:31384518-31391376	-	-	11.2762	3.85627	18.5927	OK	17.1206	6.3353	27.6825	OK	10.3265	4.13172	16.2514	OK	9.82603	3.85627	15.7005	OK
XLOC_000163	-	-	XLOC_000163	SLC16A7	TSS173	1:31999957-32082280	-	-	0.270154	0.0179319	0.573821	OK	0.529001	0.125523	0.950391	OK	0.248636	0	0.75314	OK	0.317205	0.0179319	0.663481	OK
XLOC_000164	-	-	XLOC_000164	USP15	TSS174	1:32863933-32927887	-	-	4.24214	1.05013	7.78332	OK	6.04512	2.30617	9.80122	OK	4.87973	1.40017	12.478	OK	5.43261	1.52372	14.5577	OK
XLOC_000165	-	-	XLOC_000165	MON2	TSS175	1:32942076-33016611	-	-	3.60231	1.4398	5.75243	OK	3.60456	1.08518	6.12809	OK	2.28428	0.750099	5.48974	OK	2.10733	0.530625	5.90512	OK
XLOC_000166	-	-	XLOC_000166	gga-let-7i	TSS176	1:33019229-33019319	-	-	666.836	5.57782	44.6226	OK	928.24	7.80895	66.9338	OK	150.147	0	16.7335	OK	22.0372	0	5.57782	OK
XLOC_000167	-	-	XLOC_000167	TMEM5	TSS177	1:33355624-33367245	-	-	6.00726	2.53941	9.49928	OK	9.31335	4.04425	14.5781	OK	4.09393	1.03457	8.37065	OK	5.33289	1.45781	10.3457	OK
XLOC_000168	-	-	XLOC_000168	SRGAP1	TSS178	1:33468636-33541359	-	-	7.38026	2.04235	12.7129	OK	8.4113	3.04873	13.7193	OK	2.54324	0.547587	7.10383	OK	2.87658	0.665984	5.65346	OK
XLOC_000169	-	-	XLOC_000169	XPOT	TSS179	1:33569893-33591982	-	-	20.4604	5.76896	35.1698	OK	46.4577	13.9011	79.0278	OK	27.1987	4.72638	63.6671	OK	27.9789	5.28242	62.7983	OK
XLOC_000170	-	-	XLOC_000170	TBK1	TSS180	1:33602179-33625163	-	-	9.95675	2.30352	17.7999	OK	9.02452	3.21096	14.8216	OK	14.9723	0.837642	29.6898	OK	5.21459	0.721303	17.7766	OK
XLOC_000171	-	-	XLOC_000171	RASSF3	TSS181	1:33676051-33726396	-	-	20.0039	3.30829	38.3112	OK	26.1248	7.85719	44.3961	OK	4.97993	0.827073	23.2467	OK	9.39609	1.71322	20.1747	OK
XLOC_000172	-	-	XLOC_000172	TBC1D30	TSS182	1:33753624-33804505	-	-	0.473617	0.0899971	0.863972	OK	0.250714	0.0719977	0.431986	OK	0.132146	0	0.413987	OK	0.134188	0	0.30599	OK
XLOC_000173	-	-	XLOC_000173	LEMD3	TSS183	1:33898088-33943779	-	-	3.11249	1.20481	5.02004	OK	3.89229	1.53948	6.22485	OK	1.59883	0.133868	3.61443	OK	1.9018	0.468537	3.34669	OK
XLOC_000174	-	-	XLOC_000174	MSRB3	TSS184	1:33949838-34029987	-	-	6.22547	1.5722	11.5714	OK	7.65234	2.23253	13.175	OK	6.86534	1.82375	15.8478	OK	4.62406	1.76087	18.0803	OK
XLOC_000175	-	-	XLOC_000175	HMGA2	TSS185	1:34166920-34174234	-	-	81.776	1.45508	21.8263	OK	108.677	2.91017	24.0089	OK	69.2664	1.45508	24.0089	OK	15.2315	0	6.54788	OK
XLOC_000176	-	-	XLOC_000176	HELB	TSS186	1:34376317-34554204	-	-	3.23122	0.0389528	7.67369	OK	3.54698	0.233717	6.99202	OK	0.746024	0	3.25256	OK	1.19559	0	3.11622	OK
XLOC_000177	-	-	XLOC_000177	CAND1	TSS187	1:34744580-34769307	-	-	12.4452	3.18865	21.7105	OK	20.1655	6.71002	33.6333	OK	32.2826	2.85592	77.9693	OK	35.8525	3.88183	84.2912	OK
XLOC_000178	-	-	XLOC_000178	DYRK2	TSS188	1:34859793-34873443	-	-	3.61317	1.21382	6.01144	OK	9.44304	1.39376	17.6131	OK	3.76334	1.06376	16.0195	OK	4.76444	1.27705	15.1046	OK
XLOC_000179	-	-	XLOC_000179	RAP1B	TSS189	1:35173229-35206537	-	-	9.46271	2.04641	19.0928	OK	15.9093	3.05907	28.7763	OK	5.00662	0.99156	20.211	OK	7.75966	1.89873	18.7131	OK
XLOC_000180	-	-	XLOC_000180	NUP107	TSS190	1:35208344-35233387	-	-	8.95165	3.79146	14.1451	OK	13.0892	5.39554	20.7801	OK	6.83881	2.26029	11.4473	OK	7.05646	1.78636	12.5045	OK
XLOC_000181	-	-	XLOC_000181	SLC35E3	TSS191	1:35234299-35239841	-	-	14.4882	4.05563	24.9405	OK	21.1195	7.0255	35.2552	OK	25.792	0.926088	50.8071	OK	20.9692	1.3093	94.4929	OK
XLOC_000182	-	-	XLOC_000182	MDM2	TSS192	1:35255753-35272605	-	-	5.92377	2.03193	9.8142	OK	9.30062	2.17449	16.4295	OK	4.49715	1.30771	12.6879	OK	5.6419	1.08014	18.0125	OK
XLOC_000183	-	-	XLOC_000183	CPSF6	TSS193	1:35343615-35368673	-	-	16.7048	7.05797	26.3155	OK	22.4871	8.88089	35.8975	OK	10.3166	2.52404	19.2108	OK	10.6747	2.66427	24.6795	OK
XLOC_000184	-	-	XLOC_000184	LYZ	TSS194	1:35383274-35387002	-	-	0.315311	0	0.643595	OK	0	0	0	OK	0	0	0	OK	0.379873	0	0.643595	OK
XLOC_000185	-	-	XLOC_000185	GAS41	TSS195	1:35387340-35392074	-	-	3.20885	0.782181	5.78814	OK	4.33108	1.50179	7.16478	OK	1.18274	0.375447	3.34773	OK	1.4228	0.531883	4.28635	OK
XLOC_000186	-	-	XLOC_000186	FRS2	TSS196	1:35441390-35452629	-	-	1.84217	0.503262	3.18733	OK	2.57276	0.880708	4.27773	OK	0.55961	0.0419385	1.46785	OK	0.734495	0.083877	2.1808	OK
XLOC_000187	-	-	XLOC_000187	CCT2	TSS197	1:35461550-35477625	-	-	12.4114	4.13576	20.6788	OK	25.5647	7.89595	43.246	OK	23.5187	3.1603	54.1521	OK	23.197	2.47781	60.7063	OK
XLOC_000188	-	-	XLOC_000188	ENSGALG00000010018	TSS198	1:35479653-35487259	-	-	0.216255	0	0.48976	OK	0.0480747	0	0.163253	OK	0.382069	0	0.816266	OK	0	0	0	OK
XLOC_000189	-	-	XLOC_000189	RAB3IP	TSS199	1:35529405-35552084	-	-	4.05542	0.988401	7.28296	OK	5.815	2.44499	9.15572	OK	5.1415	1.45659	10.9244	OK	4.37521	1.24851	9.15572	OK
XLOC_000190	-	-	XLOC_000190	C12ORF28	TSS200	1:35554523-35597127	-	-	0.15624	0	0.331721	OK	0.0797293	0	0.184289	OK	0.11451	0	0.331721	OK	0	0	0	OK
XLOC_000191	-	-	XLOC_000191	ENSGALG00000019351	TSS201	1:35615164-35623440	-	-	0.322177	0	0.603008	OK	0.0729289	0	0.452256	OK	0	0	0	OK	0.113708	0	0.452256	OK
XLOC_000192	-	-	XLOC_000192	CNOT2	TSS202	1:35732575-35772021	-	-	5.26455	1.33613	9.20022	OK	8.44584	3.58847	13.3231	OK	3.23736	0.992555	7.10059	OK	3.42895	1.14526	10.4982	OK
XLOC_000193	-	-	XLOC_000193	KCNMB4	TSS203	1:35777090-35789456	-	-	0.104632	0	0.323222	OK	0.197798	0	0.44443	OK	0.112846	0	0.282819	OK	0.132	0	0.484833	OK
XLOC_000194	-	-	XLOC_000194	LGR5	TSS204	1:36192579-36280194	-	-	46.218	2.06162	97.4986	OK	4.72906	1.63344	7.81829	OK	1.90394	0.459899	4.07566	OK	1.03238	0.285455	3.58404	OK
XLOC_000195	-	-	XLOC_000195	TMEM19	TSS205	1:36352624-36370277	-	-	2.57771	0.673293	4.82526	OK	3.04918	1.13819	4.96954	OK	3.22082	0.785508	6.86117	OK	1.98421	0.6252	7.40622	OK
XLOC_000196	-	-	XLOC_000196	RAB21	TSS206	1:36392190-36404450	-	-	7.8231	2.21856	13.5724	OK	8.84359	3.5671	14.1379	OK	14.0579	2.61007	28.5803	OK	9.00899	2.26206	35.758	OK
XLOC_000197	-	-	XLOC_000197	TBC1D15	TSS207	1:36415500-36445660	-	-	2.9549	0.804622	5.76109	OK	4.31711	1.46441	7.17723	OK	2.26141	0.740252	5.31051	OK	1.97573	0.72416	5.92202	OK
XLOC_000198	-	-	XLOC_000198	TPH2	TSS208	1:36452944-36527543	-	-	0.950078	0.323706	1.57534	OK	2.98733	0.925041	5.05487	OK	0.96742	0.21975	2.90055	OK	1.20622	0.0793888	2.54044	OK
XLOC_000199	-	-	XLOC_000199	ENSGALG00000026925	TSS209	1:36547313-36568204	-	-	0.350727	0	0.535471	OK	0.388692	0	0.803206	OK	0	0	0	OK	0.457507	0	0.803206	OK
XLOC_000200	-	-	XLOC_000200	TRHDE	TSS210	1:36575948-36791862	-	-	0.114298	0	0.280561	OK	0.130145	0	0.280561	OK	0.0914997	0	0.280561	OK	0.0867697	0	0.240481	OK
XLOC_000201	-	-	XLOC_000201	GLIPR1L2	TSS211	1:37704464-37713667	-	-	0.110793	0	0.407187	OK	0.0231265	0	0.116339	OK	0.178479	0	0.407187	OK	0.0643129	0	0.174509	OK
XLOC_000202	-	-	XLOC_000202	GLIPR1	TSS212	1:37716013-37721518	-	-	0.136095	0	0.376033	OK	0	0	0	OK	0	0	0	OK	0.114195	0	0.376033	OK
XLOC_000203	-	-	XLOC_000203	GLIPR1	TSS213	1:37725075-37732707	-	-	0.129767	0	0.313019	OK	0.0627101	0	0.234764	OK	0.316127	0	0.782547	OK	0.222124	0	0.547783	OK
XLOC_000204	-	-	XLOC_000204	ZDHHC17	TSS214	1:38093521-38160208	-	-	2.48149	0.607731	4.61161	OK	2.75003	0.893722	4.66523	OK	1.3275	0.464736	3.2889	OK	1.20049	0.446861	3.19953	OK
XLOC_000205	-	-	XLOC_000205	NAV3	TSS215	1:38593309-38850635	-	-	0.477051	0.15391	0.808029	OK	0.131443	0.0256517	0.243691	OK	0.115228	0	0.269343	OK	0.137329	0.0128258	0.423253	OK
XLOC_000206	-	-	XLOC_000206	SYT1	TSS216,TSS217	1:39159692-39381692	-	-	0.312916	0.0635537	0.560786	OK	0.484184	0.0821159	0.904682	OK	0.586524	0.0849291	2.20816	OK	0.968467	0.041058	1.99583	OK
XLOC_000207	-	-	XLOC_000207	ENSGALG00000025913	TSS218	1:39497292-39614667	-	-	2.37591	0	4.5935	OK	0	0	1.31243	OK	0	0	1.31243	OK	0	0	1.31243	OK
XLOC_000208	-	-	XLOC_000208	RPS16	TSS219	1:39679924-39685489	-	-	47.8254	3.31396	104.513	OK	66.351	14.1457	118.597	OK	24.7263	4.0504	63.671	OK	26.4535	3.62081	80.3022	OK
XLOC_000209	-	-	XLOC_000209	OTOGL	TSS220	1:39690269-39781595	-	-	0.0745037	0	0.175158	OK	0.163075	0.0233544	0.303608	OK	0.12228	0	0.338639	OK	0.102543	0	0.338639	OK
XLOC_000210	-	-	XLOC_000210	PTPRQ	TSS221	1:39799900-39912354	-	-	0.162557	0.0094566	0.340438	OK	0.0944313	0.0094566	0.179675	OK	0.340305	0.0283698	0.652506	OK	0.150753	0.0189132	0.44446	OK
XLOC_000211	-	-	XLOC_000211	MYF6	TSS222	1:39927238-39928682	-	-	0.296033	0	0.542218	OK	0.0891476	0	0.361479	OK	0	0	0	OK	0.107761	0	0.271109	OK
XLOC_000212	-	-	XLOC_000212	MYF5	TSS223	1:39931916-39937449	-	-	0.0949593	0	0.197057	OK	0.115257	0	0.216763	OK	0.18787	0.0197057	0.374409	OK	0.150849	0	0.354703	OK
XLOC_000213	-	-	XLOC_000213	ENSGALG00000026143	TSS224	1:39952305-39952416	-	-	6.87768	0	6.33158	OK	0	0	0	OK	0	0	0	OK	0	0	0	OK
XLOC_000214	-	-	XLOC_000214	ACSS3	TSS225	1:40046031-40124146	-	-	1.29699	0.413184	2.19439	OK	1.66822	0.46349	2.87626	OK	0.525146	0.0349421	1.85801	OK	0.359994	0	1.2764	OK
XLOC_000215	-	-	XLOC_000215	METTL25	TSS226	1:40612559-40678658	-	-	1.02937	0.250775	1.80319	OK	1.19605	0	2.46425	OK	0.831548	0	2.6971	OK	0.910252	0.0582107	3.02696	OK
XLOC_000216	-	-	XLOC_000216	TMTC2	TSS227	1:40841111-40982358	-	-	0.561944	0.0972718	1.15105	OK	0.787206	0.210756	1.37802	OK	4.65103	0.940294	10.0838	OK	1.34242	0.486359	15.7905	OK
XLOC_000217	-	-	XLOC_000217	LRRIQ1	TSS228	1:41634099-41739813	-	-	0.084576	0	0.192745	OK	0.0760357	0	0.17347	OK	0.115365	0	0.250568	OK	0.147024	0	0.38549	OK
XLOC_000218	-	-	XLOC_000218	ALX1	TSS229	1:41746968-41769781	-	-	0.0894213	0	0.249391	OK	0.0589235	0	0.145478	OK	0.0398215	0	0.124696	OK	0.059623	0	0.187043	OK
XLOC_000219	-	-	XLOC_000219	NTS	TSS230	1:42055608-42070038	-	-	0.12647	0	0.392899	OK	0.0663972	0	0.181338	OK	0.205486	0	0.483568	OK	0.113621	0	0.272007	OK
XLOC_000220	-	-	XLOC_000220	C12ORF29	TSS231	1:42677858-42686035	-	-	2.41718	0.977301	3.85033	OK	3.57422	0.734829	6.44083	OK	2.53783	0.747413	7.19933	OK	2.67028	0.775597	6.98037	OK
XLOC_000221	-	-	XLOC_000221	TMTC3	TSS232	1:42746785-42795282	-	-	10.4315	4.00945	16.8183	OK	10.3721	3.48375	17.2618	OK	3.31319	1.08439	8.64364	OK	4.50906	0.913076	9.61251	OK
XLOC_000222	-	-	XLOC_000222	GGA.15634	TSS233	1:44274202-44277390	-	-	0	0	0	OK	0	0	0	OK	0.233194	0	0.535947	OK	0	0	0	OK
XLOC_000223	-	-	XLOC_000223	PLEKHG7	TSS234	1:44471026-44489240	-	-	0.190134	0	0.455332	OK	0.194267	0	0.455332	OK	0.19348	0	0.455332	OK	0.0555289	0	0.227666	OK
XLOC_000224	-	-	XLOC_000224	ENSGALG00000011285	TSS235	1:44689939-44713611	-	-	48.6662	12.7124	84.6026	OK	31.8246	5.72235	57.8301	OK	18.88	2.79498	66.1343	OK	24.7895	3.50725	64.3638	OK
XLOC_000225	-	-	XLOC_000225	ENSGALG00000011293	TSS236,TSS237	1:44744811-44758011	-	-	21.0562	1.09074	53.5931	OK	27.8334	1.59225	61.0146	OK	39.7303	4.04664	127.655	OK	40.1803	2.45407	143.561	OK
XLOC_000226	-	-	XLOC_000226	SOCS2	TSS238	1:44764152-44768210	-	-	123.209	37.8102	204.408	OK	31.0768	12.0993	49.6769	OK	27.7837	11.6339	43.8599	OK	27.9558	11.9829	43.8599	OK
XLOC_000227	-	-	XLOC_000227	CRADD	TSS239	1:44775334-44851153	-	-	3.98984	1.06663	7.36318	OK	3.72338	1.47952	5.98689	OK	2.98307	0.860185	6.15892	OK	2.3319	0.688148	5.16111	OK
XLOC_000228	-	-	XLOC_000228	PLXNC1	TSS240	1:44935662-45004675	-	-	2.66685	1.05595	4.27662	OK	2.5778	0.595261	4.6169	OK	0.457186	0.10163	1.0494	OK	0.546211	0.0725928	1.10341	OK
XLOC_000229	-	-	XLOC_000229	SNAPC3	TSS241	1:45113074-45115703	-	-	2.6991	1.03112	4.35363	OK	2.41585	0.954743	3.89535	OK	0.561885	0.0381897	1.1075	OK	0.662646	0.0381897	1.45121	OK
XLOC_000230	-	-	XLOC_000230	VEZT	TSS242	1:45323663-45357431	-	-	4.02831	1.34201	6.74124	OK	6.07493	2.6528	9.48767	OK	3.23093	0.905074	7.02212	OK	3.11906	0.936283	6.52277	OK
XLOC_000231	-	-	XLOC_000231	METAP2	TSS243	1:45406752-45421533	-	-	25.8124	10.4185	41.1555	OK	30.7428	10.6776	50.7965	OK	27.3592	6.2449	58.4592	OK	27.8823	6.53401	68.8095	OK
XLOC_000232	-	-	XLOC_000232	SNRPF	TSS244	1:45536658-45538026	-	-	53.3676	12.7703	54.3837	OK	53.2838	14.5317	62.3101	OK	20.9885	6.82549	32.8064	OK	31.7568	8.36673	45.5767	OK
XLOC_000233	-	-	XLOC_000233	AMDHD1	TSS245	1:45540151-45563377	-	-	0.22603	0.0511377	0.396317	OK	0.211026	0.0298885	0.388551	OK	0.144174	0	0.348261	OK	0.0758061	0	0.188641	OK
XLOC_000234	-	-	XLOC_000234	ELK3	TSS246	1:45621782-45655886	-	-	7.05277	2.32361	11.7915	OK	4.26532	1.24851	7.31764	OK	1.34362	0.312127	4.05765	OK	1.7524	0.48553	3.98829	OK
XLOC_000235	-	-	XLOC_000235	C12ORF63	TSS247	1:45772310-45805255	-	-	0.121307	0	0.274236	OK	0.079724	0	0.182824	OK	0.163388	0	0.335177	OK	0.11096	0	0.243765	OK
XLOC_000236	-	-	XLOC_000236	NEDD1	TSS248,TSS249	1:45882936-45906764	-	-	4.23822	1.71477	6.7549	OK	5.71692	1.36878	10.074	OK	1.38113	0.400198	4.09862	OK	1.72682	0.376267	4.04487	OK
XLOC_000237	-	-	XLOC_000237	gga-mir-1691	TSS250	1:46087389-46087480	-	-	46.7067	0	5.51652	OK	29.1339	0	5.51652	OK	0	0	0	OK	56.1543	0	7.72313	OK
XLOC_000238	-	-	XLOC_000238	RMST_6	TSS251	1:46128769-46128971	-	-	1.56554	0	2.48517	OK	3.35694	0	3.97627	OK	106.838	7.4555	56.6618	OK	182.856	12.9229	106.862	OK
XLOC_000239	-	-	XLOC_000239	RMST_7	TSS252	1:46130936-46131200	-	-	4.35417	0.380306	7.98642	OK	1.56012	0	3.04245	OK	3.1819	0	5.32428	OK	1.35152	0	2.66214	OK
XLOC_000240	-	-	XLOC_000240	RMST_8	TSS253	1:46150494-46150656	-	-	4.33561	0	3.09879	OK	0	0	0	OK	49.7575	1.23952	18.5927	OK	87.3236	1.85927	29.1286	OK
XLOC_000241	-	-	XLOC_000241	RMST_9	TSS254	1:46150800-46150993	-	-	0	0	0	OK	3.89204	0	4.16169	OK	54.5747	3.12127	26.0106	OK	76.0304	4.16169	46.2988	OK
XLOC_000242	-	-	XLOC_000242	gga-mir-135a-2	TSS255	1:46153501-46153610	-	-	0	0	0	OK	0	0	0	OK	76.2424	0	13.8166	OK	33.58	0	8.28997	OK
XLOC_000243	-	-	XLOC_000243	TMPO	TSS256	1:46488736-46510905	-	-	33.6708	5.36849	66.656	OK	21.9518	4.7016	40.0803	OK	3.97206	1.2671	11.5706	OK	4.58828	1.53385	12.8377	OK
XLOC_000244	-	-	XLOC_000244	SLC25A3	TSS257	1:46514909-46525548	-	-	130.424	12.1209	249.542	OK	248.075	46.8192	449.277	OK	51.9988	5.34499	121.691	OK	64.5811	4.91442	139.223	OK
XLOC_000245	-	-	XLOC_000245	SNORA53	TSS258	1:46514909-46525548	-	-	13.7766	0	26.962	OK	12.8648	0	25.3609	OK	1.45739	0	2.4996	OK	8.40801	0	16.3034	OK
XLOC_000246	-	-	XLOC_000246	APAF1	TSS259	1:46537765-46565051	-	-	2.3224	0.600462	4.3975	OK	6.01468	1.7484	10.3491	OK	0.732003	0.247249	2.17226	OK	1.00942	0.317892	2.49015	OK
XLOC_000247	-	-	XLOC_000247	ACTR6	TSS260	1:47062432-47071267	-	-	23.6863	10.0614	37.3025	OK	31.6727	9.37268	54.1351	OK	11.1965	3.0029	27.6273	OK	13.153	3.63988	28.4187	OK
XLOC_000248	-	-	XLOC_000248	SCYL2	TSS261,TSS262	1:47072483-47103883	-	-	1.81664	0.676051	2.93835	OK	2.6281	0.681951	4.58522	OK	1.478	0.425584	3.76542	OK	1.5284	0.264997	4.04178	OK
XLOC_000249	-	-	XLOC_000249	SLC17A8	TSS263	1:47112356-47141991	-	-	0.171109	0	0.363457	OK	0.070151	0	0.155767	OK	0.153409	0	0.328842	OK	0.0793223	0	0.20769	OK
XLOC_000250	-	-	XLOC_000250	FXR	TSS264	1:47156726-47195707	-	-	0.219417	0	0.49525	OK	0.246325	0	0.49525	OK	0.137707	0	0.315159	OK	0.0966808	0	0.225114	OK
XLOC_000251	-	-	XLOC_000251	GAS2L3	TSS265	1:47200247-47214430	-	-	1.21472	0.354495	2.08758	OK	0.602755	0.216636	1.0044	OK	0.275105	0.0196941	0.630213	OK	0.22531	0	0.433271	OK
XLOC_000252	-	-	XLOC_000252	ANO4	TSS266	1:47292274-47464213	-	-	0.164304	0	0.339923	OK	0.108009	0	0.278118	OK	0.17689	0	0.370825	OK	0.143377	0	0.30902	OK
XLOC_000253	-	-	XLOC_000253	UTP20	TSS267	1:47504996-47570785	-	-	1.62877	0.0476646	3.21259	OK	1.79146	0.30322	3.28314	OK	1.01476	0.0941027	2.80217	OK	1.20449	0.0522793	3.31451	OK
XLOC_000254	-	-	XLOC_000254	CNOT4	TSS268	1:47632991-47704208	-	-	3.4459	1.44983	5.43864	OK	5.76773	2.21178	9.34028	OK	6.14143	2.02127	16.1944	OK	3.71197	1.19655	18.0343	OK
XLOC_000255	-	-	XLOC_000255	ENSGALG00000011717	TSS269	1:47722679-47743419	-	-	0.701911	0.200467	1.2028	OK	0.302428	0.0668225	0.53458	OK	0.259434	0.0334112	0.501168	OK	0.320437	0	0.701636	OK
XLOC_000256	-	-	XLOC_000256	WDR91	TSS270	1:47762313-47777315	-	-	5.34841	2.31338	8.39935	OK	6.50247	2.81165	10.1789	OK	3.58248	0.782991	6.40629	OK	3.70445	0.925353	6.51306	OK
XLOC_000257	-	-	XLOC_000257	ARHGDIB	TSS271	1:47844408-47852755	-	-	26.5793	10.9275	42.1698	OK	29.671	11.0742	47.9635	OK	8.75919	3.44692	14.0077	OK	10.2048	4.32699	16.0612	OK
XLOC_000258	-	-	XLOC_000258	ERP27	TSS272	1:47853220-47871847	-	-	0.250386	0	0.47753	OK	0.203953	0	0.47753	OK	0.272886	0	0.716296	OK	0.36541	0	0.716296	OK
XLOC_000259	-	-	XLOC_000259	MGP	TSS273	1:47886139-47891373	-	-	71.8312	24.2809	116.638	OK	15.381	4.91576	23.685	OK	4.28477	1.04274	7.44813	OK	3.55349	1.04274	5.9585	OK
XLOC_000260	-	-	XLOC_000260	OC3	TSS274	1:47894972-47900894	-	-	0.0638725	0	0.207012	OK	0.101208	0	0.310518	OK	0	0	0	OK	0.0637552	0	0.207012	OK
XLOC_000261	-	-	XLOC_000261	ART4	TSS275	1:47903203-47907797	-	-	0.119425	0	0.305479	OK	0.168504	0	0.339421	OK	1.8013	0.407305	3.2245	OK	0.994001	0.0678842	5.05737	OK
XLOC_000262	-	-	XLOC_000262	C12orf69	TSS277	1:47910023-47910701	-	-	1.34784	0.296167	2.36934	OK	1.83398	0.444251	3.25784	OK	157.009	37.0209	277.065	OK	129.561	2.81359	287.282	OK
XLOC_000263	-	-	XLOC_000263	WBP11	TSS278	1:47916129-47924400	-	-	6.07848	2.31239	9.86799	OK	7.46441	3.17281	11.7502	OK	5.16683	1.31752	9.94866	OK	4.89513	1.23686	12.8526	OK
XLOC_000264	-	-	XLOC_000264	H2A-VII	TSS279	1:47924628-47925018	-	-	0	0	0	OK	0	0	0	OK	0	0	0	OK	0	0	0	OK
XLOC_000265	-	-	XLOC_000265	ENSGALG00000011747,H2B-I	TSS280,TSS281	1:47926958-48012156	-	-	19.2126	4.926	33.4574	OK	25.6847	7.10425	44.264	OK	6.02813	0.208982	17.9293	OK	12.3168	0.835927	23.9823	OK
XLOC_000266	-	-	XLOC_000266	H2B-I	TSS282	1:48017423-48018082	-	-	1.62738	0.152353	3.04706	OK	2.25624	0.609413	3.80883	OK	4.81258	1.67589	7.92237	OK	8.15453	2.74236	13.2547	OK
XLOC_000267	-	-	XLOC_000267	HIST1H1C	TSS283	1:48025515-48026285	-	-	0.94632	0	1.4343	OK	0.588641	0	1.17352	OK	0.8968	0.130391	1.56469	OK	0.647454	0	1.17352	OK
XLOC_000268	-	-	XLOC_000268	H2B-V	TSS284	1:48027617-48027998	-	-	2.67972	0.263519	4.47982	OK	3.86563	0.527038	6.85149	OK	5.22266	0.790557	9.48669	OK	8.0856	1.58111	11.3313	OK
XLOC_000269	-	-	XLOC_000269	H3-I	TSS285	1:48029447-48029858	-	-	0.605039	0	0.977136	OK	0	0	0	OK	0	0	0	OK	0	0	0	OK
XLOC_000270	-	-	XLOC_000270	H2A-VII	TSS286	1:48032690-48033080	-	-	0	0	0	OK	0	0	0	OK	0	0	0	OK	0	0	0	OK
XLOC_000271	-	-	XLOC_000271	APOLD1	TSS287	1:48049291-48049969	-	-	0.144744	0	0.296167	OK	0.313101	0	0.592335	OK	0.423268	0	0.740419	OK	0.102756	0	0.296167	OK
XLOC_000272	-	-	XLOC_000272	DDX47	TSS288	1:48057521-48066409	-	-	4.818	1.65053	8.01113	OK	7.34791	3.22055	11.433	OK	4.78929	1.40899	11.1109	OK	5.85586	1.89208	13.325	OK
XLOC_000273	-	-	XLOC_000273	GPRC5A	TSS289	1:48080774-48086278	-	-	0.114109	0	0.282025	OK	0.215865	0	0.423037	OK	0.215554	0	0.493543	OK	0.0791564	0	0.282025	OK
XLOC_000274	-	-	XLOC_000274	KIAA1467	TSS290	1:48121704-48142084	-	-	3.62938	1.43316	5.81226	OK	3.33186	1.39335	5.29473	OK	3.60158	1.35354	5.85207	OK	3.8775	1.39335	6.32979	OK
XLOC_000275	-	-	XLOC_000275	EMP1	TSS291	1:48184763-48198006	-	-	0.12717	0	0.336069	OK	0.114885	0	0.336069	OK	0.225468	0	0.504104	OK	0.109546	0	0.336069	OK
XLOC_000276	-	-	XLOC_000276	ATF7IP	TSS292,TSS293	1:48696273-48798716	-	-	4.87722	1.33332	8.4223	OK	5.19054	1.85806	8.5296	OK	2.37223	0.474881	5.19028	OK	2.64473	0.566204	5.75757	OK
XLOC_000277	-	-	XLOC_000277	TTC26	TSS294	1:48858862-48903879	-	-	4.83946	1.90333	7.73229	OK	4.564	1.84385	7.25645	OK	3.39738	0.713749	6.48322	OK	4.56898	1.36802	7.79176	OK
XLOC_000278	-	-	XLOC_000278	UBN2	TSS295	1:48916532-48964180	-	-	1.61161	0.611733	2.59987	OK	1.83488	0.713689	2.93122	OK	1.93554	0.484289	3.39002	OK	1.65867	0.331356	3.08416	OK
XLOC_000279	-	-	XLOC_000279	C7ORF55	TSS296	1:48973388-48974713	-	-	3.39685	0.662711	4.97033	OK	1.44296	0.441807	2.54039	OK	0.958196	0	1.98813	OK	1.64807	0.441807	2.7613	OK
XLOC_000280	-	-	XLOC_000280	LUC7L2	TSS297,TSS298	1:48977565-49008936	-	-	20.9498	7.9149	33.9527	OK	26.2954	9.42452	43.165	OK	12.2101	3.53859	32.2213	OK	14.448	3.96059	35.6847	OK
XLOC_000281	-	-	XLOC_000281	ENSGALG00000019325	TSS299	1:49029411-49037608	-	-	0.132113	0	0.332178	OK	0.115951	0	0.332178	OK	0.135805	0	0.332178	OK	0.0628063	0	0.249133	OK
XLOC_000282	-	-	XLOC_000282	POLDIP3	TSS300	1:49039849-49053739	-	-	7.89498	2.32364	13.6514	OK	11.5559	4.77638	18.331	OK	5.18326	1.35546	12.4573	OK	5.79961	1.71046	12.8769	OK
XLOC_000283	-	-	XLOC_000283	RRP7A	TSS301	1:49057125-49060762	-	-	14.668	5.12486	23.6054	OK	8.13403	3.02833	13.0451	OK	5.50247	2.17418	8.85204	OK	5.54375	2.17418	8.85204	OK
XLOC_000284	-	-	XLOC_000284	SOCS1B	TSS302	1:49093608-49094318	-	-	6.05139	1.5555	10.3229	OK	3.41584	1.13128	5.65638	OK	0.728384	0	1.69691	OK	1.95088	0.424229	3.39383	OK
XLOC_000285	-	-	XLOC_000285	NFAM1	TSS303	1:49108595-49112609	-	-	0.246143	0	0.600303	OK	0.445725	0	0.750379	OK	0.301327	0	0.600303	OK	0.569111	0	1.05053	OK
XLOC_000286	-	-	XLOC_000286	ENSGALG00000028511	TSS304	1:49132164-49132271	-	-	0	0	0	OK	0	0	0	OK	0	0	0	OK	0	0	0	OK
XLOC_000287	-	-	XLOC_000287	gga-mir-1581	TSS305	1:49133040-49133126	-	-	0	0	0	OK	0	0	0	OK	0	0	0	OK	25.4289	0	5.83725	OK
XLOC_000288	-	-	XLOC_000288	TCF20	TSS306	1:49204024-49241902	-	-	4.49822	1.86119	7.13455	OK	6.47639	2.53328	10.3916	OK	5.70502	2.34372	9.08191	OK	6.18369	1.32696	11.1154	OK
XLOC_000289	-	-	XLOC_000289	CYP2D6	TSS307	1:49264034-49274937	-	-	3.9113	1.48397	6.33457	OK	6.99509	2.96795	10.9858	OK	21.3662	1.59472	56.8561	OK	25.4257	3.30018	52.382	OK
XLOC_000290	-	-	XLOC_000290	NAGA	TSS308	1:49284425-49288732	-	-	4.59083	1.79871	7.31748	OK	4.19496	1.55343	6.82692	OK	3.58728	1.43079	5.72317	OK	3.95789	1.47167	6.41813	OK
XLOC_000291	-	-	XLOC_000291	CENPM	TSS309	1:49318355-49323050	-	-	10.5149	2.9584	17.7504	OK	4.57626	1.1094	7.5809	OK	0.707006	0	1.2943	OK	0.397347	0	0.7396	OK
XLOC_000292	-	-	XLOC_000292	TNFRSF13C	TSS310	1:49333003-49334611	-	-	0.406056	0	0.809683	OK	0.124919	0	0.404842	OK	0	0	0	OK	0.0902739	0	0.269894	OK
XLOC_000293	-	-	XLOC_000293	ENSGALG00000027568	TSS311	1:49344318-49350086	-	-	0.812535	0.0902073	1.53352	OK	0.557281	0	1.08249	OK	0.216949	0	0.360829	OK	0.378805	0	0.721659	OK
XLOC_000294	-	-	XLOC_000294	NHP2L1	TSS312	1:49374130-49414321	-	-	19.2783	2.98317	39.6463	OK	17.3912	5.45246	29.328	OK	5.13512	0.801575	11.8295	OK	7.03567	2.1224	11.9654	OK
XLOC_000295	-	-	XLOC_000295	DESI1	TSS313,TSS314	1:49428892-49442304	-	-	11.9076	4.82898	18.9759	OK	16.9027	4.95986	28.8488	OK	13.8776	1.72653	47.1186	OK	20.6991	2.41715	44.8271	OK
XLOC_000296	-	-	XLOC_000296	PMM1	TSS315,TSS316	1:49444136-49449396	-	-	5.456	0.954986	11.3149	OK	12.7742	4.35297	21.1936	OK	4.71087	0.855442	10.3869	OK	6.81338	1.19762	13.973	OK
XLOC_000297	-	-	XLOC_000297	POLR3H	TSS317	1:49458573-49465331	-	-	6.52891	2.76713	10.2845	OK	6.85013	2.90549	10.8379	OK	11.2543	2.99773	19.5544	OK	11.5989	4.70412	18.4937	OK
XLOC_000298	-	-	XLOC_000298	PHF5A	TSS318	1:49486126-49492429	-	-	25.1176	8.91468	41.3119	OK	29.5137	12.5616	46.4972	OK	37.4681	9.07424	71.752	OK	38.1423	7.43432	88.0092	OK
XLOC_000299	-	-	XLOC_000299	TOB2	TSS319	1:49497082-49503880	-	-	3.31336	1.33969	5.28292	OK	5.49638	2.4266	8.56895	OK	3.14762	1.01109	9.5042	OK	4.50344	1.31441	10.8186	OK
XLOC_000300	-	-	XLOC_000300	ENSGALG00000028594	TSS320	1:49508848-49508954	-	-	7.98653	0	6.63024	OK	9.03926	0	6.63024	OK	0	0	0	OK	0	0	0	OK
XLOC_000301	-	-	XLOC_000301	RANGAP1	TSS321	1:49591686-49610827	-	-	12.5806	5.14778	20.0191	OK	21.3152	8.4271	34.166	OK	310.693	2.44043	711.004	OK	153.153	2.82175	937.01	OK
XLOC_000302	-	-	XLOC_000302	CHADL	TSS322	1:49611934-49615544	-	-	2.18676	0.596293	3.72683	OK	1.86971	0.521756	3.1678	OK	2.53507	0.819902	4.28585	OK	5.61636	1.60254	9.61522	OK
XLOC_000303	-	-	XLOC_000303	ST13	TSS323	1:49763851-49783636	-	-	20.1844	3.78804	39.2611	OK	26.1321	8.67355	43.6156	OK	11.8817	3.25701	37.7034	OK	12.3435	3.50482	41.4206	OK
XLOC_000304	-	-	XLOC_000304	SLC25A17	TSS324	1:49784854-49804765	-	-	5.36676	1.38912	9.3396	OK	3.83463	1.44823	6.23626	OK	5.68355	1.59601	12.0292	OK	5.24608	1.44823	12.9454	OK
XLOC_000305	-	-	XLOC_000305	MKL1	TSS325	1:49889270-49918328	-	-	2.64335	0.710552	6.31289	OK	5.11917	2.00704	8.175	OK	5.6555	2.16983	9.11389	OK	5.51363	2.33368	8.69128	OK
XLOC_000306	-	-	XLOC_000306	7SK	TSS326	1:50354164-50354490	-	-	0.699499	0	1.23191	OK	0	0	0	OK	0	0	0	OK	0	0	0	OK
XLOC_000307	-	-	XLOC_000307	RPS19BP1	TSS327	1:50448546-50450694	-	-	8.6599	3.53012	13.7052	OK	9.27321	3.8416	14.6396	OK	12.2251	5.29518	19.208	OK	14.8503	6.22962	23.4649	OK
XLOC_000308	-	-	XLOC_000308	RPL3	TSS328	1:50548763-50554568	-	-	682.507	154.788	1209.88	OK	954.518	190.585	1718.18	OK	482.608	106.853	857.823	OK	586.687	134.892	1038.73	OK
XLOC_000309	-	-	XLOC_000309	snoU83B	TSS329	1:50548763-50554568	-	-	412.49	0	784.668	OK	127.43	0	203.305	OK	65.8827	0	116.594	OK	0	0	0	OK
XLOC_000310	-	-	XLOC_000310	PDGFB	TSS330,TSS331	1:50582286-50594411	-	-	0.0892842	0	0.279668	OK	0.0898372	0	0.303266	OK	0	0	0	OK	0.103541	0	0.473352	OK
XLOC_000311	-	-	XLOC_000311	CBX7	TSS332	1:50609570-50619165	-	-	0.656617	0.138675	1.1094	OK	0.385955	0.0693375	0.762713	OK	0.135108	0	0.346688	OK	0.242562	0	0.624038	OK
XLOC_000312	-	-	XLOC_000312	NPTXR	TSS333	1:50627426-50649375	-	-	1.35029	0.453277	2.20972	OK	1.14725	0.396617	1.86977	OK	0.629633	0.198308	1.07653	OK	0.865006	0.283298	1.44482	OK
XLOC_000313	-	-	XLOC_000313	DNAL4	TSS334	1:50651897-50656141	-	-	5.29865	1.92946	8.61365	OK	5.99583	2.34291	9.64729	OK	2.15992	0.206728	4.20346	OK	2.41837	0.413455	4.82365	OK
XLOC_000314	-	-	XLOC_000314	ENSGALG00000012204	TSS335	1:50658260-50664465	-	-	0.501333	0.100804	0.856834	OK	0.265398	0.050402	0.50402	OK	0.141275	0	0.302412	OK	0.301016	0.050402	0.554422	OK
XLOC_000315	-	-	XLOC_000315	SUN2	TSS336	1:50665624-50671951	-	-	5.25735	1.93344	8.4588	OK	4.70771	1.76081	7.63018	OK	1.01759	0.310731	1.69176	OK	1.33084	0.48336	2.17512	OK
XLOC_000316	-	-	XLOC_000316	ENSGALG00000012217	TSS337	1:50673665-50690868	-	-	13.4671	0	50.809	OK	9.95349	0	33.8764	OK	40.063	0	189.916	OK	47.1055	0	284.489	OK
XLOC_000317	-	-	XLOC_000317	JOSD1	TSS338	1:50691652-50706357	-	-	3.04988	0	8.3222	OK	4.19097	0	9.99619	OK	2.45878	0	9.59451	OK	2.61655	0	12.357	OK
XLOC_000318	-	-	XLOC_000318	DMC1	TSS339	1:50719185-50733066	-	-	0.341937	0	0.633943	OK	0.280795	0	0.5547	OK	0.578454	0.0792429	1.1094	OK	0.44738	0	1.03016	OK
XLOC_000319	-	-	XLOC_000319	DDX17	TSS340	1:50734153-50759412	-	-	49.4295	9.09088	89.6114	OK	55.5084	5.19461	105.917	OK	18.9911	2.16658	75.5613	OK	18.7071	2.70471	82.7826	OK
XLOC_000320	-	-	XLOC_000320	ENSGALG00000012252	TSS341	1:50766995-50767887	-	-	0.242151	0	0.450228	OK	0.243328	0	0.450228	OK	0.264635	0	0.450228	OK	0.403882	0	0.787898	OK
XLOC_000321	-	-	XLOC_000321	CKIR2.3	TSS342	1:50770321-50773091	-	-	0.280305	0	0.533641	OK	0.237012	0	0.457407	OK	0.0754813	0	0.228703	OK	0.143181	0	0.381172	OK
XLOC_000322	-	-	XLOC_000322	CSNK1E	TSS343	1:50788490-50804577	-	-	26.7422	10.6298	42.8294	OK	25.7614	10.009	41.2776	OK	9.93332	3.18117	16.7593	OK	9.31056	3.87947	14.742	OK
XLOC_000323	-	-	XLOC_000323	TMEM184B	TSS344	1:50807010-50832630	-	-	17.4931	6.61133	28.3672	OK	22.2862	8.1952	36.3909	OK	26.0625	4.32212	59.7334	OK	20.7471	2.18913	86.9338	OK
XLOC_000324	-	-	XLOC_000324	PLA2G6	TSS345	1:50836413-50855413	-	-	3.02528	0.745923	5.67731	OK	4.0512	1.78008	6.32234	OK	2.41841	0.521747	4.32743	OK	2.31363	0.644511	4.02052	OK
XLOC_000325	-	-	XLOC_000325	BAIAP2L2	TSS346	1:50856305-50864314	-	-	0.405504	0.0508101	0.711341	OK	0.480739	0.0508101	0.863772	OK	0.281602	0.0508101	0.558911	OK	0.166963	0	0.355671	OK
XLOC_000326	-	-	XLOC_000326	SLC16A3	TSS347	1:50865711-50873377	-	-	0.170029	0	0.329588	OK	0.303912	0.0411985	0.535581	OK	0.314859	0.0411985	0.576779	OK	0.222215	0	0.494382	OK
XLOC_000327	-	-	XLOC_000327	SOX10	TSS348	1:50911764-50921215	-	-	0.239355	0.0277503	0.444006	OK	0.192103	0.0277503	0.360755	OK	0.483016	0.083251	0.888011	OK	0.622988	0.0277503	1.22102	OK
XLOC_000328	-	-	XLOC_000328	C22ORF23	TSS349	1:50927712-50931077	-	-	0.784071	0	1.50076	OK	0.689761	0	1.35068	OK	0.359835	0	0.750379	OK	0.354346	0	0.600303	OK
XLOC_000329	-	-	XLOC_000329	ANKRD54	TSS350	1:50963688-50970673	-	-	5.13823	2.22055	8.03629	OK	7.4464	3.09291	11.7901	OK	5.34023	1.32176	9.70171	OK	4.44116	1.18958	9.49022	OK
XLOC_000330	-	-	XLOC_000330	ENSGALG00000019312	TSS351	1:50983575-50984295	-	-	0.50005	0	0.976118	OK	0.569958	0	1.11556	OK	0.162249	0	0.418336	OK	0	0	0	OK
XLOC_000331	-	-	XLOC_000331	ENSGALG00000012416	TSS352	1:51000074-51005700	-	-	0.578546	0.0885368	1.06244	OK	0.265958	0	0.531221	OK	0.644583	0.0885368	1.23952	OK	0.157658	0	0.354147	OK
XLOC_000332	-	-	XLOC_000332	ENSGALG00000012419	TSS353	1:51007441-51009240	-	-	0.191961	0	0.44922	OK	0.0978936	0	0.336915	OK	0.121532	0	0.336915	OK	0	0	0	OK
XLOC_000333	-	-	XLOC_000333	LGALS2	TSS354	1:51050592-51062352	-	-	1.22661	0.270258	2.16206	OK	0.696448	0	1.35129	OK	0.494291	0	0.945902	OK	0.321887	0	0.675644	OK
XLOC_000334	-	-	XLOC_000334	CARD10	TSS355	1:51083235-51095519	-	-	0.229459	0.0399367	0.439303	OK	0.230309	0.0399367	0.399367	OK	0.248261	0	0.47924	OK	0.187432	0	0.35943	OK
XLOC_000335	-	-	XLOC_000335	MFNG	TSS356	1:51099651-51110327	-	-	0.378334	0	0.711501	OK	0.0952087	0	0.237167	OK	0.17621	0	0.316223	OK	0.30248	0	0.55339	OK
XLOC_000336	-	-	XLOC_000336	ELFN2	TSS357	1:51176829-51179256	-	-	0.147401	0	0.289578	OK	0.0699382	0	0.165473	OK	0.173245	0	0.372314	OK	0.199217	0	0.413683	OK
XLOC_000337	-	-	XLOC_000337	RAC2	TSS358	1:51257449-51266551	-	-	0.944683	0.198813	1.68991	OK	0.399644	0	0.795253	OK	0.396499	0	0.695847	OK	0.178934	0	0.397627	OK
XLOC_000338	-	-	XLOC_000338	SS3R	TSS359,TSS360	1:51269603-51275038	-	-	6.86608	2.6617	11.0809	OK	6.26756	2.70838	9.78564	OK	0.957737	0.0468212	2.04534	OK	0.467977	0	1.06601	OK
XLOC_000339	-	-	XLOC_000339	C1QTNF6	TSS361	1:51283693-51289313	-	-	44.0483	4.04944	84.4561	OK	20.574	7.64331	33.4585	OK	1.98661	0.455562	3.9482	OK	1.98471	0.582107	4.80871	OK
XLOC_000340	-	-	XLOC_000340	IL2RB	TSS362	1:51302271-51314508	-	-	0.886182	0.214925	1.56588	OK	1.79474	0.706183	2.88614	OK	2.43922	0.614072	4.66695	OK	1.78677	0.460554	5.03539	OK
XLOC_000341	-	-	XLOC_000341	TMPRSS6	TSS363	1:51317876-51335342	-	-	0.172246	0	0.338477	OK	0.120996	0	0.253858	OK	0.193254	0	0.380787	OK	0.0451583	0	0.126929	OK
XLOC_000342	-	-	XLOC_000342	TST	TSS364	1:51355165-51362344	-	-	15.2317	5.09603	23.5133	OK	20.3636	6.7053	30.9338	OK	6.5553	2.2351	10.6391	OK	10.0547	3.84437	16.1821	OK
XLOC_000343	-	-	XLOC_000343	C22ORF33	TSS365	1:51362971-51367986	-	-	0.428565	0	0.845836	OK	0.1158	0	0.338334	OK	0.154562	0	0.338334	OK	0.0994576	0	0.253751	OK
XLOC_000344	-	-	XLOC_000344	PVALB1	TSS366	1:51455039-51463393	-	-	0.370792	0	0.641538	OK	0.211219	0	0.481154	OK	0.978527	0	1.92462	OK	0.57659	0	1.12269	OK
XLOC_000345	-	-	XLOC_000345	IFT27	TSS367	1:51472386-51480058	-	-	1.62749	0.500574	2.7174	OK	1.75202	0.643595	2.93193	OK	1.78747	0.357553	3.21797	OK	1.84037	0.429063	3.28948	OK
XLOC_000346	-	-	XLOC_000346	CACNG2	TSS368	1:51497129-51548816	-	-	0.417173	0.144099	0.684469	OK	0.375761	0.11211	0.635289	OK	0.293886	0	0.648444	OK	0.113653	0	0.360247	OK
XLOC_000347	-	-	XLOC_000347	EIF3D	TSS369	1:51555103-51562485	-	-	144.478	41.5284	247.016	OK	273.324	67.0057	479.274	OK	140.148	30.5942	249.224	OK	183.754	44.3832	322.801	OK
XLOC_000348	-	-	XLOC_000348	FOXRED2	TSS370	1:51563000-51571061	-	-	1.97021	0.732496	3.17415	OK	1.78882	0.63483	2.92998	OK	0.399578	0	0.830162	OK	0.720168	0.0488331	1.41616	OK
XLOC_000349	-	-	XLOC_000349	gga-mir-1742	TSS371	1:51573091-51573174	-	-	0	0	0	OK	0	0	0	OK	0	0	0	OK	81.9772	0	8.46753	OK
XLOC_000350	-	-	XLOC_000350	TXN2	TSS372	1:51573275-51580717	-	-	30.6574	9.30307	52.1351	OK	50.8839	21.1627	80.4173	OK	19.7274	4.07736	41.1769	OK	19.6564	5.6557	40.5106	OK
XLOC_000351	-	-	XLOC_000351	MYH9	TSS373	1:51598549-51666512	-	-	30.1063	7.55335	52.5868	OK	32.3014	9.88958	54.4357	OK	18.574	1.92059	41.1206	OK	18.7232	1.03196	38.383	OK
XLOC_000352	-	-	XLOC_000352	RBFOX2	TSS374	1:51759799-51835231	-	-	1.74371	0.531221	2.92172	OK	1.16372	0.26561	2.03635	OK	0.391044	0	0.885368	OK	0.655891	0.0885368	1.23952	OK
XLOC_000353	-	-	XLOC_000353	MB	TSS375	1:51849853-51853554	-	-	0.557431	0	1.01159	OK	0.114392	0	0.379348	OK	0.706981	0.126449	1.39094	OK	0	0	0	OK
XLOC_000354	-	-	XLOC_000354	ENSGALG00000028574	TSS376	1:52346737-52347832	-	-	0.0888651	0	0.18338	OK	0.0379462	0	0.275071	OK	0.416047	0	0.825212	OK	0.25464	0	0.458451	OK
XLOC_000355	-	-	XLOC_000355	LARGE	TSS377	1:52524418-52799322	-	-	1.3271	0.452626	2.18084	OK	0.84995	0.288035	1.44017	OK	0.368448	0	0.740661	OK	0.342595	0	0.740661	OK
XLOC_000356	-	-	XLOC_000356	SYN3	TSS378	1:52867137-53190177	-	-	0.266191	0	1.02712	OK	0.924651	0.183414	1.66421	OK	5.90044	0.678631	17.1492	OK	7.57725	0.366828	17.406	OK
XLOC_000357	-	-	XLOC_000357	BPIFC	TSS379	1:53191323-53229791	-	-	0.164831	0	0.928866	OK	0.125131	0	0.681449	OK	0.366177	0	2.27911	OK	0.204379	0	1.25951	OK
XLOC_000358	-	-	XLOC_000358	C22ORF28	TSS380	1:53246993-53263950	-	-	8.34781	3.00475	13.7092	OK	10.3434	3.63856	17.066	OK	5.29815	1.40847	12.1833	OK	6.58249	1.52585	13.5448	OK
XLOC_000359	-	-	XLOC_000359	PRDM4	TSS381	1:53288886-53306248	-	-	7.96483	3.47	12.4396	OK	6.99963	3.07717	10.901	OK	6.24842	1.57132	11.2939	OK	8.04612	1.80047	14.7966	OK
XLOC_000360	-	-	XLOC_000360	MTERFD3	TSS382	1:53593806-53595000	-	-	0.8762	0.168175	1.51358	OK	0.956433	0.252263	1.68175	OK	0.759567	0	1.93402	OK	0.687392	0	1.42949	OK
XLOC_000361	-	-	XLOC_000361	CKAP4	TSS383	1:53861782-53873170	-	-	90.1825	3.1444	188.098	OK	50.9647	13.0178	88.9237	OK	8.09067	2.29541	23.7717	OK	8.76575	2.70419	23.2057	OK
XLOC_000362	-	-	XLOC_000362	NUAK1	TSS384	1:53895863-53944246	-	-	2.32256	0.910082	3.73463	OK	1.76115	0.381655	3.16737	OK	6.35156	1.67928	15.5906	OK	5.65076	1.04955	23.1745	OK
XLOC_000363	-	-	XLOC_000363	ENSGALG00000027122	TSS385	1:54174608-54204367	-	-	0	0	0	OK	0	0	0	OK	0	0	0	OK	0	0	0	OK
XLOC_000364	-	-	XLOC_000364	ALDH1L2	TSS386	1:54258882-54282413	-	-	0	0	0	OK	0	0	0	OK	0	0	0	OK	0	0	0	OK
XLOC_000365	-	-	XLOC_000365	SLC41A2	TSS387,TSS388	1:54288078-54338901	-	-	0.0361673	0	0.137371	OK	0.0437792	0	0.111992	OK	0.0905862	0	0.18093	OK	0.0444833	0	0.215272	OK
XLOC_000366	-	-	XLOC_000366	ENSGALG00000012665	TSS389	1:54372186-54405331	-	-	1.95518	0.717763	3.18687	OK	1.56079	0.5455	2.55524	OK	0.383487	0.0287105	1.23455	OK	0.641141	0.0574211	1.3494	OK
XLOC_000367	-	-	XLOC_000367	ALDH1L2	TSS390	1:54456460-54481638	-	-	1.28266	0.295586	2.52233	OK	1.85715	0.669995	3.03468	OK	1.03686	0.295586	2.38439	OK	0.838519	0.27588	2.52233	OK
XLOC_000368	-	-	XLOC_000368	SLC41A2	TSS391,TSS392	1:54494943-54741556	-	-	0.238292	0	0.974253	OK	0.126082	0	0.68461	OK	0.0834931	0	0.655259	OK	0.0759704	0	0.816266	OK
XLOC_000369	-	-	XLOC_000369	NFYB	TSS393	1:54792306-54806820	-	-	8.30263	3.09041	13.4923	OK	10.1209	4.3718	15.8289	OK	2.07698	0.150752	6.10545	OK	2.59328	0.527632	5.35169	OK
XLOC_000370	-	-	XLOC_000370	GLT8D2	TSS394	1:54839973-54865429	-	-	0.495028	0	1.95854	OK	0.562064	0	2.11316	OK	0.173014	0	1.05658	OK	0.369731	0	1.7266	OK
XLOC_000371	-	-	XLOC_000371	C12ORF73	TSS395	1:54839973-54865429	-	-	5.43192	0	13.2822	OK	4.02388	0	12.4849	OK	8.89691	0.120047	24.0095	OK	7.81293	0	20.8883	OK
XLOC_000372	-	-	XLOC_000372	NT5DC3	TSS396	1:54903959-54923285	-	-	0.984352	0.305913	1.71311	OK	0.68448	0.183548	1.22365	OK	0.280008	0	0.795375	OK	0.256736	0	0.611827	OK
XLOC_000373	-	-	XLOC_000373	PAH	TSS397	1:55229688-55269638	-	-	0.183261	0	0.407681	OK	0.10737	0	0.203841	OK	0.120502	0	0.296495	OK	0.0940126	0	0.203841	OK
XLOC_000374	-	-	XLOC_000374	ENSGALG00000019300	TSS398	1:55273730-55302220	-	-	0.0881074	0	0.291651	OK	0.176141	0	0.364563	OK	0.0716314	0	0.218738	OK	0.136113	0	0.364563	OK
XLOC_000375	-	-	XLOC_000375	IGF-I	TSS399	1:55432529-55480957	-	-	0.0802219	0	0.251947	OK	0.0569084	0	0.37792	OK	0.1413	0	0.37792	OK	0.164502	0	0.37792	OK
XLOC_000376	-	-	XLOC_000376	PMCH	TSS400	1:55520473-55569389	-	-	0.100635	0	0.627382	OK	0.179581	0	0.88018	OK	0	0	0.260443	OK	0	0	0.352072	OK
XLOC_000377	-	-	XLOC_000377	NUP37	TSS401	1:55569413-55593570	-	-	7.48067	3.18145	11.764	OK	8.64706	3.55139	13.6137	OK	4.09682	1.33177	6.88082	OK	4.66916	1.47975	7.99063	OK
XLOC_000378	-	-	XLOC_000378	CCDC53	TSS402	1:55601446-55616701	-	-	4.48708	1.21069	8.69102	OK	5.32121	2.11871	8.5613	OK	6.86515	2.24842	17.0794	OK	5.8219	2.20518	21.0574	OK
XLOC_000379	-	-	XLOC_000379	GNPTAB	TSS403	1:55671165-55703413	-	-	7.1801	2.71518	11.6539	OK	8.06536	3.47787	12.6302	OK	3.11848	0.823707	6.31509	OK	3.64769	1.03726	7.19981	OK
XLOC_000380	-	-	XLOC_000380	SYCP3	TSS404	1:55712067-55723192	-	-	4.16937	1.26026	7.03645	OK	3.68112	1.26026	6.09126	OK	2.05885	0.525109	3.67576	OK	1.46745	0.315065	2.52052	OK
XLOC_000381	-	-	XLOC_000381	PARP12	TSS405	1:55884055-55900238	-	-	1.73581	0.358576	3.11787	OK	2.05149	0.701691	3.39073	OK	1.07499	0.101551	2.2849	OK	1.33953	0.152327	2.64033	OK
XLOC_000382	-	-	XLOC_000382	HIPK2	TSS406	1:56212459-56305807	-	-	35.559	2.23065	79.6943	OK	115.439	4.03461	250.106	OK	52.6979	4.72005	133.634	OK	59.7502	5.14834	138.421	OK
XLOC_000383	-	-	XLOC_000383	KIAA1549	TSS407	1:56390456-56462464	-	-	9.44079	3.31179	15.574	OK	10.5783	2.77605	18.4082	OK	2.84664	0.579468	8.61116	OK	3.59711	0.768132	8.5303	OK
XLOC_000384	-	-	XLOC_000384	SVOPL	TSS408	1:56510667-56527880	-	-	0.209942	0	0.416601	OK	0.425016	0.0595144	0.773687	OK	0.431605	0	0.892716	OK	0.411072	0	0.95223	OK
XLOC_000385	-	-	XLOC_000385	AKR1D1	TSS409	1:56701685-56735737	-	-	1.43155	0.388548	2.409	OK	0.242136	0	0.466257	OK	0.285268	0	0.543967	OK	0.248888	0	0.543967	OK
XLOC_000386	-	-	XLOC_000386	RAB19	TSS410	1:56922433-56926695	-	-	0.423535	0.0694815	0.764296	OK	0.549511	0.0694815	0.972741	OK	0.51631	0.0694815	0.972741	OK	0.0788362	0	0.208444	OK
XLOC_000387	-	-	XLOC_000387	ADCK2	TSS411	1:57042451-57053437	-	-	3.91635	1.56205	6.2482	OK	4.19377	1.6011	6.75587	OK	1.40353	0.468615	2.30402	OK	1.07572	0.351461	1.83541	OK
XLOC_000389	-	-	XLOC_000389	TMEM178B	TSS413	1:57186308-57397212	-	-	0.4096	0.0716636	0.7883	OK	0.59412	0.143327	1.07495	OK	0.111322	0	0.286655	OK	0.178425	0	0.501645	OK
XLOC_000390	-	-	XLOC_000390	AGK	TSS414	1:57426675-57457967	-	-	7.14028	2.89564	11.3041	OK	5.32632	2.22742	8.40849	OK	1.87444	0.278427	3.56386	OK	2.79345	0.835281	4.78894	OK
XLOC_000391	-	-	XLOC_000391	WEE2	TSS415	1:57477121-57488706	-	-	0.203621	0	0.405075	OK	0.151943	0	0.289339	OK	0.211848	0	0.405075	OK	0.179033	0	0.405075	OK
XLOC_000392	-	-	XLOC_000392	SSBP1	TSS416	1:57489956-57495521	-	-	22.6128	8.02622	36.9206	OK	20.3241	7.4425	32.8345	OK	10.9086	2.48083	19.2629	OK	13.654	5.39946	21.8897	OK
XLOC_000393	-	-	XLOC_000393	CREB3L2	TSS417	1:57502924-57581787	-	-	32.3861	8.29505	56.4785	OK	19.8594	3.48573	36.3619	OK	2.97041	0.940394	8.72686	OK	3.1174	1.07832	10.0434	OK
XLOC_000394	-	-	XLOC_000394	DGKI	TSS418	1:57586476-57791544	-	-	0.207611	0	0.432357	OK	0.153474	0.0375962	0.281972	OK	0.219598	0	0.545145	OK	0.185198	0	0.375962	OK
XLOC_000395	-	-	XLOC_000395	PTN	TSS419	1:57819051-57871230	-	-	4.90276	1.79398	7.9801	OK	2.12999	0.742335	3.46423	OK	23.151	5.01076	41.2614	OK	12.8424	0.680473	25.9198	OK
XLOC_000396	-	-	XLOC_000396	ENSGALG00000025315	TSS420	1:58040287-58040374	-	-	14.9905	0	8.07822	OK	0	0	0	OK	0	0	0	OK	0	0	0	OK
XLOC_000397	-	-	XLOC_000397	MTPN	TSS421	1:58356919-58394621	-	-	23.1623	2.91521	48.4887	OK	32.3917	6.76649	57.9832	OK	168.091	9.76193	477.746	OK	157.087	7.30139	516.544	OK
XLOC_000398	-	-	XLOC_000398	ENSGALG00000027055	TSS422	1:58356919-58394621	-	-	0	0	0.865524	OK	6.74479	0	19.9454	OK	0	0	0	OK	0	0	0	OK
XLOC_000399	-	-	XLOC_000399	FAM180A	TSS423	1:58482770-58513575	-	-	0.0870115	0	0.215761	OK	0.12473	0	0.239734	OK	0.0721111	0	0.167814	OK	0.073808	0	0.167814	OK
XLOC_000400	-	-	XLOC_000400	SLC13A4	TSS424	1:58514626-58542189	-	-	0.16694	0	0.352834	OK	0.145065	0	0.274426	OK	0.23327	0	0.509648	OK	0.077586	0	0.274426	OK
XLOC_000401	-	-	XLOC_000401	SYT10	TSS425	1:58790832-58823577	-	-	1.67954	0.540236	2.82585	OK	0.393636	0	0.831132	OK	0.196744	0	0.540236	OK	0.225206	0	0.581792	OK
XLOC_000402	-	-	XLOC_000402	PKP2	TSS426	1:58971759-59016900	-	-	1.03304	0.215666	1.95758	OK	0.407317	0.116128	0.696767	OK	0.176733	0.0165897	0.414742	OK	0.170432	0	0.398152	OK
XLOC_000403	-	-	XLOC_000403	YARS2	TSS427	1:59053995-59060111	-	-	4.27308	1.22055	7.36848	OK	5.35154	1.72067	9.01509	OK	3.01613	0.839351	6.78605	OK	5.11913	1.46886	10.0212	OK
XLOC_000406	-	-	XLOC_000406	ENSGALG00000028377	TSS430	1:59238139-59411414	-	-	0.760084	0	4.7269	OK	0.375112	0	1.98975	OK	0.33934	0	1.09564	OK	0.444176	0	2.98463	OK
XLOC_000407	-	-	XLOC_000407	AMN1	TSS431	1:59522890-59551697	-	-	0.584642	0	1.46391	OK	0.526422	0	1.96939	OK	0.598483	0	2.89616	OK	0.76165	0	2.54862	OK
XLOC_000408	-	-	XLOC_000408	DENND5B	TSS432	1:59564531-59674959	-	-	4.00572	1.24585	6.76667	OK	5.72382	2.16191	9.29501	OK	3.12171	0.781709	8.18352	OK	3.51541	0.977136	9.50265	OK
XLOC_000409	-	-	XLOC_000409	FAM60A	TSS433,TSS434,TSS435	1:59691444-59703565	-	-	16.0265	2.23586	30.0714	OK	23.7455	5.0216	42.728	OK	14.3275	2.26996	52.2566	OK	12.6928	3.05724	32.0642	OK
XLOC_000410	-	-	XLOC_000410	gga-mir-1593	TSS436	1:59704344-59704434	-	-	0	0	0	OK	0	0	0	OK	0	0	0	OK	0	0	0	OK
XLOC_000411	-	-	XLOC_000411	CAPRIN2	TSS437	1:59721892-59753853	-	-	4.57904	1.66055	7.49321	OK	15.5657	5.93645	25.178	OK	86.5457	6.62143	212.965	OK	88.9063	5.66661	211.18	OK
XLOC_000412	-	-	XLOC_000412	IPO8	TSS438	1:59765278-59800881	-	-	9.05735	3.25036	14.8588	OK	15.2868	3.17168	27.536	OK	21.9778	2.4148	55.7928	OK	16.5781	1.09928	72.5162	OK
XLOC_000413	-	-	XLOC_000413	TMTC1	TSS439	1:59846667-59987218	-	-	0.168771	0	0.341288	OK	0.260007	0.0620524	0.465393	OK	0.85819	0.186157	1.55131	OK	0.97912	0.186157	2.14081	OK
XLOC_000414	-	-	XLOC_000414	ZSCAN2	TSS440,TSS441	1:60057409-60059657	-	-	1.86039	0	4.08081	OK	1.73797	0.454199	3.03191	OK	0.668789	0	1.44402	OK	0.783776	0	1.77067	OK
XLOC_000415	-	-	XLOC_000415	DDX11	TSS442	1:60060401-60079772	-	-	1.44276	0.521653	2.33005	OK	1.06221	0.347768	1.77362	OK	0.264784	0.0347768	0.486876	OK	0.409784	0.104331	0.695537	OK
XLOC_000416	-	-	XLOC_000416	IQSEC3	TSS443	1:60139732-60238559	-	-	1.2625	0.431893	2.07309	OK	0.873255	0.287929	1.43964	OK	0.233647	0.0287929	0.431893	OK	0.242394	0.0287929	0.460686	OK
XLOC_000417	-	-	XLOC_000417	CCDC77	TSS444	1:60421153-60432325	-	-	1.58063	0.583241	2.54126	OK	0.906025	0.29162	1.49976	OK	0.496268	0.0416601	0.958181	OK	0.293768	0.0416601	0.583241	OK
XLOC_000418	-	-	XLOC_000418	B4GALNT3	TSS445	1:60438889-60496703	-	-	0.30082	0.0815603	0.516549	OK	0.229828	0.0543735	0.407802	OK	0.137381	0	0.326241	OK	0.185365	0.0271868	0.353428	OK
XLOC_000419	-	-	XLOC_000419	WNK1	TSS446	1:60573791-60684637	-	-	6.41437	1.86729	10.9588	OK	4.34738	1.53458	7.15724	OK	8.66755	0.866777	36.5616	OK	8.7178	1.00921	38.515	OK
XLOC_000420	-	-	XLOC_000420	ERC1	TSS447	1:60698478-60974728	-	-	1.22115	0.399435	2.0257	OK	1.58309	0.599152	2.53926	OK	2.88007	1.16977	4.56497	OK	3.51146	1.39802	5.62062	OK
XLOC_000421	-	-	XLOC_000421	WNT5B	TSS448	1:61044163-61060880	-	-	4.45567	0.857033	9.58281	OK	6.34808	2.51214	10.1731	OK	38.2968	4.58499	75.6523	OK	55.0875	1.76511	108.517	OK
XLOC_000422	-	-	XLOC_000422	ADIPOR2	TSS449,TSS450	1:61067943-61110429	-	-	11.0355	4.43999	17.5835	OK	13.3417	4.83944	21.8425	OK	5.43979	1.60558	15.5305	OK	6.52295	1.38938	20.6408	OK
XLOC_000423	-	-	XLOC_000423	CHUNK-1	TSS451	1:61113932-61229536	-	-	0.365571	0	0.938325	OK	0.602249	0.0521292	1.19897	OK	1.01817	0	5.57782	OK	0.663241	0	6.72466	OK
XLOC_000424	-	-	XLOC_000424	LRTM2	TSS452	1:61113932-61229536	-	-	0.361589	0	0.755892	OK	0.333218	0.0400055	0.620086	OK	3.07652	0.500069	5.66078	OK	4.02259	0.380053	10.0014	OK
XLOC_000425	-	-	XLOC_000425	CACNA1C	TSS453	1:61319414-61742926	-	-	0.104214	0	0.197085	OK	0.152086	0.028155	0.267473	OK	0.101774	0	0.22524	OK	0.104665	0	0.22524	OK
XLOC_000426	-	-	XLOC_000426	IL17RA	TSS454	1:61750650-61772606	-	-	2.99846	1.12489	4.87509	OK	6.72854	2.22239	11.236	OK	4.6836	0.815524	10.0028	OK	4.942	1.20591	10.5326	OK
XLOC_000427	-	-	XLOC_000427	CECR2	TSS455	1:61872807-61917908	-	-	1.38394	0.494353	2.28344	OK	0.975287	0.235406	1.69492	OK	0.377229	0	0.776841	OK	0.452169	0.141244	0.7533	OK
XLOC_000428	-	-	XLOC_000428	BCL2L13	TSS456	1:61940825-62003326	-	-	60.9705	3.13708	120.032	OK	86.2799	4.44992	168.684	OK	46.1131	3.03636	125.198	OK	54.7216	1.49974	150.238	OK
XLOC_000429	-	-	XLOC_000429	PEX26	TSS457	1:62185608-62190940	-	-	2.90731	0.628061	5.27383	OK	3.53359	1.18103	5.88475	OK	1.12077	0.275573	2.89961	OK	1.18196	0.196838	3.50371	OK
XLOC_000430	-	-	XLOC_000430	TUBA8	TSS458	1:62191905-62196629	-	-	0.213111	0	0.406246	OK	0.45198	0.0580351	0.812492	OK	0.357491	0	0.754457	OK	0.773623	0.174105	1.39284	OK
XLOC_000431	-	-	XLOC_000431	TUBA4A	TSS459	1:62201005-62210709	-	-	0.162865	0	0.378871	OK	0.0882849	0	0.200579	OK	0.157288	0	0.534876	OK	0.152248	0	0.334298	OK
XLOC_000432	-	-	XLOC_000432	USP18	TSS460	1:62215177-62227083	-	-	0.41156	0.0656214	0.787457	OK	0.29699	0.0656214	0.557782	OK	0.553452	0.0328107	1.44367	OK	0.934076	0.196864	2.06707	OK
XLOC_000433	-	-	XLOC_000433	ENSGALG00000013058	TSS461	1:62232786-62240985	-	-	0.218304	0	0.423632	OK	0	0	0	OK	0.338251	0	0.635448	OK	0.196896	0	0.423632	OK
XLOC_000434	-	-	XLOC_000434	BPGM	TSS462	1:62299225-62318069	-	-	4.1955	1.16716	7.2513	OK	5.15806	2.11082	8.19497	OK	93.6659	1.09266	209.27	OK	48.412	0.571164	308.404	OK
XLOC_000435	-	-	XLOC_000435	CALD1	TSS463	1:62400841-62588821	-	-	69.266	13.2825	125.262	OK	45.4039	12.4547	78.4518	OK	66.6944	1.23289	218.621	OK	71.0591	3.57285	169.653	OK
XLOC_000436	-	-	XLOC_000436	PTPRO	TSS464,TSS465	1:62933510-63081609	-	-	15.9666	5.74515	26.1856	OK	0.833033	0.264328	1.40115	OK	0.58022	0.102235	1.30612	OK	0.349487	0	0.858296	OK
XLOC_000437	-	-	XLOC_000437	STRAP	TSS466	1:63250602-63259735	-	-	14.5249	5.42035	23.7202	OK	26.6469	10.6418	42.7163	OK	12.1371	2.98368	32.5221	OK	15.8294	4.52524	38.9867	OK
XLOC_000438	-	-	XLOC_000438	DERA	TSS467,TSS468	1:63261391-63316947	-	-	5.74765	2.0541	9.44066	OK	7.83383	2.55386	13.1327	OK	2.88978	0.607362	6.53354	OK	3.99365	0.794725	7.66157	OK
XLOC_000439	-	-	XLOC_000439	MGST1	TSS469	1:63429484-63435977	-	-	37.7449	15.8814	59.5008	OK	48.8577	19.0359	78.7542	OK	6.70022	1.74042	11.6391	OK	6.36994	2.28431	10.5513	OK
XLOC_000440	-	-	XLOC_000440	PIK3C2G	TSS470	1:64133607-64331932	-	-	4.05317	0.253309	10.639	OK	0.821204	0.199028	1.44748	OK	0.844795	0.199028	2.51499	OK	0.576653	0.126654	1.71888	OK
XLOC_000441	-	-	XLOC_000441	CAPZA3	TSS471	1:64376711-64377673	-	-	0.355226	0	0.6262	OK	0.162231	0	0.417467	OK	0.60758	0.104367	1.14803	OK	1.85577	0.417467	3.23537	OK
XLOC_000442	-	-	XLOC_000442	PLEKHA5	TSS472	1:64579550-64672674	-	-	1.12672	0.264832	2.07452	OK	1.90962	0.647367	3.17798	OK	1.62195	0.4561	3.39868	OK	1.29363	0.411961	3.63408	OK
XLOC_000443	-	-	XLOC_000443	AEBP2	TSS473	1:64687655-64737588	-	-	2.39879	0.977478	3.84998	OK	1.84887	0.419573	3.30414	OK	1.12405	0.104893	3.74489	OK	1.40601	0.209786	3.17775	OK
XLOC_000444	-	-	XLOC_000444	PDE3A	TSS474	1:65036281-65270875	-	-	0.302212	0.0397942	0.557119	OK	0.324406	0.0795884	0.596913	OK	0.379494	0.0795884	0.716296	OK	0.142435	0	0.318354	OK
XLOC_000445	-	-	XLOC_000445	SLCO1C1	TSS475	1:65289164-65310400	-	-	1.66531	0.470702	2.87128	OK	0.403651	0.0941404	0.753123	OK	0.429233	0	0.941404	OK	0.354309	0	0.894334	OK
XLOC_000446	-	-	XLOC_000446	SLCO1B3	TSS476	1:65317305-65368820	-	-	2.68305	0.389964	5.87946	OK	0.881834	0.117645	1.64961	OK	0.56028	0.0299972	1.55986	OK	0.332063	0	1.61985	OK
XLOC_000447	-	-	XLOC_000447	IAPP	TSS477	1:65417043-65421190	-	-	0.038178	0	0.167894	OK	0	0	0	OK	0.0285707	0	0.251841	OK	0.0492791	0	0.167894	OK
XLOC_000448	-	-	XLOC_000448	PYROXD1	TSS478	1:65450055-65465179	-	-	1.52996	0.516731	2.53198	OK	1.848	0.67175	2.99704	OK	1.1574	0.0516731	2.73867	OK	1.41161	0.155019	2.79035	OK
XLOC_000449	-	-	XLOC_000449	BCAT1	TSS479	1:65511651-65570645	-	-	1.19748	0.327572	2.04732	OK	1.78322	0.573251	2.94815	OK	2.47162	0.409465	4.58601	OK	1.44677	0.409465	2.53868	OK
XLOC_000450	-	-	XLOC_000450	ENSGALG00000026508	TSS480	1:65639283-65639393	-	-	0	0	0	OK	0	0	0	OK	0	0	0	OK	0	0	0	OK
XLOC_000451	-	-	XLOC_000451	ENSGALG00000026346	TSS481	1:65640600-65640710	-	-	0	0	0	OK	0	0	0	OK	0	0	0	OK	0	0	0	OK
XLOC_000452	-	-	XLOC_000452	ENSGALG00000023012	TSS482	1:65755791-65764426	-	-	0.120403	0	0.684551	OK	0.141792	0	0.684551	OK	0.704121	0	1.3691	OK	0	0	0	OK
XLOC_000453	-	-	XLOC_000453	ENSGALG00000025962	TSS483	1:65874523-65874633	-	-	0	0	0	OK	0	0	0	OK	0	0	0	OK	0	0	0	OK
XLOC_000454	-	-	XLOC_000454	ENSGALG00000027246	TSS484	1:65878136-65878246	-	-	0	0	0	OK	0	0	0	OK	19.9049	0	6.38914	OK	0	0	0	OK
XLOC_000455	-	-	XLOC_000455	gga-mir-6608-2	TSS485	1:65986596-65986706	-	-	0	0	0	OK	0	0	0	OK	0	0	0	OK	0	0	0	OK
XLOC_000456	-	-	XLOC_000456	gga-mir-6608-2	TSS486	1:65992613-65992723	-	-	0	0	0	OK	0	0	0	OK	0	0	0	OK	0	0	0	OK
XLOC_000457	-	-	XLOC_000457	SOX5	TSS487	1:66068226-66322847	-	-	0.351378	0	0.871246	OK	0.326809	0.0622319	0.601575	OK	0.0453811	0	0.269671	OK	0.0969436	0	0.290415	OK
XLOC_000458	-	-	XLOC_000458	ENSGALG00000029075	TSS488	1:66506781-66511480	-	-	0.138759	0	0.37519	OK	0.0895163	0	0.225114	OK	0.315723	0	0.750379	OK	0.183284	0	0.450228	OK
XLOC_000459	-	-	XLOC_000459	C2CD5	TSS489	1:66594511-66718963	-	-	3.20762	0	7.6778	OK	5.52775	0	15.1946	OK	3.07683	0	13.3564	OK	3.27691	0	10.9086	OK
XLOC_000460	-	-	XLOC_000460	ST8SIA1	TSS490	1:66734813-66851127	-	-	1.17615	0.197516	2.17268	OK	3.4848	1.17963	5.79986	OK	1.65761	0	3.3686	OK	1.92151	0.410805	3.3686	OK
XLOC_000461	-	-	XLOC_000461	C3AR1	TSS491	1:66940436-66943731	-	-	0.320584	0	0.658726	OK	0.503838	0.109788	0.878301	OK	0.0981671	0	0.329363	OK	0.466884	0.0548938	0.933195	OK
XLOC_000462	-	-	XLOC_000462	ENSGALG00000013226	TSS492	1:66975083-66980938	-	-	0.155216	0	0.456886	OK	0.163924	0	0.456886	OK	0.124219	0	0.342665	OK	0.072308	0	0.228443	OK
XLOC_000463	-	-	XLOC_000463	ABCC9	TSS493	1:67026683-67095828	-	-	3.80159	0.801743	6.93438	OK	1.85273	0.647021	3.06632	OK	0.255899	0.0140657	0.562627	OK	0.249256	0.0281313	0.632955	OK
XLOC_000464	-	-	XLOC_000464	KCNJ8	TSS494	1:67102758-67111591	-	-	0.346166	0.0203611	0.692279	OK	0.314021	0.0814445	0.529389	OK	0.160313	0	0.386862	OK	0.150878	0	0.346139	OK
XLOC_000465	-	-	XLOC_000465	LDHB	TSS495,TSS496	1:67177977-67190068	-	-	86.6178	17.4723	165.782	OK	139.724	45.7673	233.57	OK	71.0878	20.7102	121.57	OK	91.9426	26.5537	157.26	OK
XLOC_000466	-	-	XLOC_000466	GYS2	TSS497	1:67195293-67235846	-	-	0.101126	0	0.226785	OK	0.102417	0	0.226785	OK	0.0549477	0	0.194387	OK	0.130747	0	0.323978	OK
XLOC_000467	-	-	XLOC_000467	LRMP	TSS498	1:67293004-67331462	-	-	0.0845316	0	0.258913	OK	0.122987	0	0.26561	OK	0.0344586	0	0.113833	OK	0.045227	0	0.164232	OK
XLOC_000468	-	-	XLOC_000468	LYRM5	TSS499	1:67331583-67359692	-	-	1.6068	0	3.41464	OK	1.19703	0	4.51674	OK	1.79432	0	10.4037	OK	1.36558	0	6.49599	OK
XLOC_000469	-	-	XLOC_000469	RASSF8	TSS500	1:67684515-67725028	-	-	3.61027	1.29957	5.92505	OK	10.8384	1.77487	19.9883	OK	10.8295	2.70012	44.9443	OK	12.227	3.16824	40.2295	OK
XLOC_000470	-	-	XLOC_000470	SSPN	TSS501	1:67763010-67782281	-	-	0.392631	0.0438431	0.70149	OK	0.125825	0	0.263059	OK	0.299346	0	0.657647	OK	0.143363	0	0.394588	OK
XLOC_000471	-	-	XLOC_000471	ENSGALG00000019267	TSS502	1:68099080-68106564	-	-	0.143477	0	0.358757	OK	0.128082	0	0.307506	OK	0.115526	0	0.307506	OK	0.104657	0	0.307506	OK
XLOC_000472	-	-	XLOC_000472	FGFR1OP2	TSS503	1:68134380-68145688	-	-	2.60304	0.712981	4.50475	OK	2.24086	0.842614	3.66213	OK	8.52017	1.23151	15.9773	OK	5.66926	1.00466	22.2645	OK
XLOC_000473	-	-	XLOC_000473	MED21	TSS504	1:68151530-68176574	-	-	3.09038	1.16388	5.00263	OK	3.36902	0.899879	5.84921	OK	3.42815	0.995991	9.68515	OK	3.27329	1.30509	9.92556	OK
XLOC_000474	-	-	XLOC_000474	STK38L	TSS505	1:68225820-68267171	-	-	3.13266	1.09131	5.13559	OK	3.80163	1.47648	6.09851	OK	1.02952	0.256779	1.86165	OK	1.30627	0.320974	2.24682	OK
XLOC_000475	-	-	XLOC_000475	ARNTL2	TSS506	1:68281322-68317439	-	-	2.49372	0.618422	4.57632	OK	2.01619	0.618422	3.43224	OK	0.399232	0.0618422	1.7625	OK	0.431083	0	0.927632	OK
XLOC_000476	-	-	XLOC_000476	PPFIBP1	TSS507,TSS508	1:68357088-68442033	-	-	10.4896	3.63692	17.3423	OK	10.8643	3.9104	17.8157	OK	2.227	0.495596	5.47055	OK	2.86699	0.750408	5.96534	OK
XLOC_000477	-	-	XLOC_000477	ENSGALG00000014126	TSS509	1:68465288-68474995	-	-	0.0706657	0	0.256615	OK	0.0966497	0	0.256615	OK	0.123522	0	0.320769	OK	0.0719022	0	0.192462	OK
XLOC_000478	-	-	XLOC_000478	ENSGALG00000019262	TSS510	1:68482805-68484889	-	-	0.251411	0	0.468797	OK	0.1646	0	0.312532	OK	0.0987415	0	0.234399	OK	0.0904689	0	0.234399	OK
XLOC_000479	-	-	XLOC_000479	ENSGALG00000014164	TSS511	1:68652275-68664289	-	-	5.60541	2.14657	8.97655	OK	19.4492	7.41541	30.8325	OK	2.79501	0.0975712	5.95184	OK	2.8223	0.78057	4.87856	OK
XLOC_000480	-	-	XLOC_000480	TSPO	TSS512	1:68677125-68680823	-	-	27.3688	7.84381	41.7683	OK	43.8329	11.7657	53.9262	OK	24.4628	5.29457	35.8854	OK	21.3844	5.68676	30.983	OK
XLOC_000482	-	-	XLOC_000482	uc_338	TSS514	1:68708929-68928375	-	-	3.46994	0	4.00784	OK	0	0	0	OK	0	0	0	OK	0	0	0	OK
XLOC_000483	-	-	XLOC_000483	MPPED1	TSS515	1:68983037-69033807	-	-	4.21404	1.30318	7.13026	OK	5.46948	2.28987	8.65684	OK	2.48391	0.670207	5.43612	OK	2.89255	0.856376	6.10633	OK
XLOC_000484	-	-	XLOC_000484	ENSGALG00000014190	TSS516	1:69195835-69242099	-	-	4.19012	1.06876	7.3556	OK	5.80826	2.23183	9.36738	OK	1.45865	0.408644	4.02357	OK	2.08712	0.565815	4.46365	OK
XLOC_000485	-	-	XLOC_000485	SAMM50	TSS517	1:69242346-69263940	-	-	5.41046	1.33694	9.50715	OK	9.00375	3.39807	14.595	OK	9.3089	1.8383	20.5369	OK	7.96549	1.91257	20.5555	OK
XLOC_000486	-	-	XLOC_000486	PARVB	TSS518	1:69267298-69326091	-	-	3.63289	0.918447	6.98503	OK	12.5973	4.3022	20.8826	OK	21.8344	2.22361	86.4549	OK	30.6948	2.58615	74.9501	OK
XLOC_000487	-	-	XLOC_000487	PARVG	TSS519	1:69327838-69350968	-	-	0.161293	0	0.379677	OK	0.145937	0.0237298	0.284758	OK	0.192029	0	0.640704	OK	0.177359	0	0.498326	OK
XLOC_000488	-	-	XLOC_000488	PRR5	TSS520,TSS521	1:69852303-69938056	-	-	2.71285	1.09569	4.32886	OK	10.8491	3.99609	17.7038	OK	1.39199	0.294353	3.7119	OK	1.27141	0.161386	2.95875	OK
XLOC_000489	-	-	XLOC_000489	ARHGAP8	TSS522	1:70002407-70079769	-	-	2.02834	0.537861	3.54092	OK	1.01284	0.313752	1.70323	OK	0.364643	0	0.806792	OK	0.172106	0	0.537861	OK
XLOC_000490	-	-	XLOC_000490	NUP50	TSS523	1:70374264-70390307	-	-	5.05825	1.01883	9.28059	OK	6.51569	1.98208	11.0404	OK	2.82361	0.907682	7.52079	OK	2.88245	0.94473	8.16914	OK
XLOC_000492	-	-	XLOC_000492	ENSGALG00000027910	TSS525	1:70394228-70462643	-	-	0.533908	0	4.48465	OK	0.0925317	0	0.474516	OK	0.314823	0	2.8471	OK	0.134291	0	0.711774	OK
XLOC_000493	-	-	XLOC_000493	UPK3A	TSS526	1:70502169-70509749	-	-	0.0597508	0	0.21912	OK	0.0990744	0	0.262944	OK	0.146824	0	0.394416	OK	0.0817797	0	0.262944	OK
XLOC_000494	-	-	XLOC_000494	RIBC2	TSS527	1:70529561-70584392	-	-	0.0957221	0	0.327305	OK	0.062048	0	0.245479	OK	0.0818318	0	0.981914	OK	0.0356967	0	0.450044	OK
XLOC_000495	-	-	XLOC_000495	FBLN1	TSS528	1:70623969-70705990	-	-	4.5608	1.32067	7.80394	OK	2.04312	0.81041	3.30167	OK	0.407417	0.0300152	1.02052	OK	0.313156	0	0.900455	OK
XLOC_000496	-	-	XLOC_000496	ATXN10	TSS529	1:70738014-70855055	-	-	2.2954	0.888502	3.68728	OK	3.15197	1.2439	5.02004	OK	1.50906	0.222126	3.95383	OK	3.36958	0.977352	5.77526	OK
XLOC_000497	-	-	XLOC_000497	gga-let-7a-3	TSS530	1:71371149-71371225	-	-	0	0	0	OK	0	0	0	OK	0	0	0	OK	37.3755	0	6.60531	OK
XLOC_000498	-	-	XLOC_000498	gga-let-7b	TSS531	1:71371973-71372065	-	-	1701.58	19.6436	120.044	OK	4653.9	57.8396	299.02	OK	452.782	4.36525	36.0133	OK	591.351	6.54788	45.8351	OK
XLOC_000499	-	-	XLOC_000499	PPAR	TSS532	1:71411619-71442947	-	-	1.38206	0.428047	2.37804	OK	2.10524	0.808533	3.42437	OK	1.18887	0.0951215	2.56828	OK	0.884633	0.0475608	2.04511	OK
XLOC_000500	-	-	XLOC_000500	ENSGALG00000014551	TSS533	1:71473107-71526642	-	-	4.93491	1.12368	8.79279	OK	9.21066	2.92157	15.5068	OK	2.07314	0.28092	5.50603	OK	2.27486	0.393288	4.9161	OK
XLOC_000501	-	-	XLOC_000501	ENSGALG00000009702	TSS534	1:71473107-71526642	-	-	4.8348	0	12.5627	OK	7.57129	0	21.8026	OK	1.64407	0	7.03682	OK	1.80455	0	5.9986	OK
XLOC_000502	-	-	XLOC_000502	ETV6	TSS535	1:71620385-71749352	-	-	2.80439	1.06543	4.51239	OK	3.41881	1.31611	5.51515	OK	3.17154	0.940082	5.45248	OK	3.12796	0.564049	5.76584	OK
XLOC_000503	-	-	XLOC_000503	gga-mir-1727	TSS536	1:71620385-71749352	-	-	7.98653	0	15.1548	OK	11.4091	0	20.8379	OK	20.6607	0	27.4681	OK	0	0	1.89435	OK
XLOC_000504	-	-	XLOC_000504	BCL2L14	TSS537	1:71808626-71817151	-	-	0.0959367	0	0.255364	OK	0.128937	0	0.297925	OK	0.144561	0	0.383047	OK	0.0813377	0	0.255364	OK
XLOC_000505	-	-	XLOC_000505	LOH12CR1	TSS538,TSS539	1:71983302-72043481	-	-	8.58944	1.27325	17.4293	OK	9.54693	1.25537	18.0018	OK	3.23487	0.511671	8.42526	OK	6.93885	0.670561	14.3962	OK
XLOC_000506	-	-	XLOC_000506	ENSGALG00000014141	TSS540	1:72118595-72119823	-	-	0.391641	0	0.735922	OK	0.405749	0	0.735922	OK	0.631526	0.105132	1.26158	OK	0.615764	0.105132	1.15645	OK
XLOC_000507	-	-	XLOC_000507	CREBL2	TSS541	1:72137905-72151144	-	-	2.3528	0.678788	4.73155	OK	3.40322	1.09804	5.72977	OK	10.9077	1.09804	22.7993	OK	5.14191	0.798574	28.2296	OK
XLOC_000508	-	-	XLOC_000508	CDKN1B	TSS542	1:72273761-72277034	-	-	22.3775	9.1978	35.5511	OK	61.2998	12.1948	110.374	OK	28.9854	5.01229	77.8713	OK	43.2531	7.90598	88.1542	OK
XLOC_000509	-	-	XLOC_000509	MRPS35	TSS543	1:72450874-72476524	-	-	1.2079	0.284537	2.52018	OK	1.56144	0.487777	2.64213	OK	0.676429	0.182916	2.15435	OK	1.11104	0.284537	2.47953	OK
XLOC_000510	-	-	XLOC_000510	KLHDC5	TSS544	1:72499750-72510484	-	-	1.66733	0.51062	2.80841	OK	1.96147	0.638276	3.25521	OK	2.189	0.446793	3.95731	OK	2.36748	0.893586	3.89348	OK
XLOC_000511	-	-	XLOC_000511	FAR2	TSS545	1:72902805-73148067	-	-	1.2222	0.334001	2.07081	OK	2.41859	0.868403	3.94121	OK	10.2255	3.94121	16.5665	OK	10.6428	3.74081	17.5017	OK
XLOC_000512	-	-	XLOC_000512	C1H12ORF4	TSS546,TSS547	1:73186388-73213840	-	-	3.37681	1.40249	5.35776	OK	4.75947	0.881563	9.34457	OK	2.72579	0.70525	8.85396	OK	2.90817	0.352625	6.52357	OK
XLOC_000513	-	-	XLOC_000513	FGF6	TSS548	1:73226803-73230437	-	-	0.129262	0	0.323352	OK	0	0	0	OK	0.339996	0	0.646704	OK	0	0	0	OK
XLOC_000514	-	-	XLOC_000514	FGF23	TSS549	1:73251116-73260105	-	-	0.113811	0	0.279798	OK	0.116463	0	0.256481	OK	0.068735	0	0.256481	OK	0.0836343	0	0.186532	OK
XLOC_000515	-	-	XLOC_000515	NDUFA9	TSS550	1:73518013-73537657	-	-	14.5415	5.78771	23.3116	OK	21.1893	9.16388	33.199	OK	16.0645	3.85848	30.2247	OK	18.0146	4.42117	35.2086	OK
XLOC_000516	-	-	XLOC_000516	KCNA1	TSS551	1:73670403-73671879	-	-	0.183355	0	0.408133	OK	0.292417	0	0.544178	OK	0.13107	0	0.408133	OK	0.11538	0	0.272089	OK
XLOC_000517	-	-	XLOC_000517	ENSGALG00000025798	TSS552	1:73719065-73720392	-	-	0.11686	0	0.325185	OK	0.221095	0	0.487777	OK	0	0	0	OK	0.0474211	0	0.162592	OK
XLOC_000518	-	-	XLOC_000518	KCNA5	TSS553	1:73761431-73763327	-	-	0.20884	0	0.384677	OK	0.441014	0.109908	0.824308	OK	0.500134	0.0549539	0.934216	OK	0.261616	0	0.549539	OK
XLOC_000519	-	-	XLOC_000519	NTF3	TSS554	1:74007473-74080555	-	-	1.05943	0.151358	1.99288	OK	1.07055	0.302716	1.84152	OK	0.95262	0.252263	3.38033	OK	1.47023	0.151358	2.80012	OK
XLOC_000520	-	-	XLOC_000520	CD9	TSS555	1:74509652-74533385	-	-	0.313073	0	0.740575	OK	0.0906989	0	0.317389	OK	0.0583671	0	0.317389	OK	0.192634	0	0.528982	OK
XLOC_000521	-	-	XLOC_000521	PRMT8	TSS556	1:74651167-74705631	-	-	2.185	0.493067	4.03699	OK	1.53361	0.5547	2.49615	OK	0.386018	0	1.23267	OK	0.660477	0.0616334	1.4792	OK
XLOC_000522	-	-	XLOC_000522	FOXM1	TSS557	1:75109436-75119160	-	-	7.92206	2.87383	12.9934	OK	4.03564	1.74264	6.32855	OK	0.983507	0.152864	2.0178	OK	1.07408	0.214009	2.17066	OK
XLOC_000523	-	-	XLOC_000523	SLC2A3	TSS558	1:75323722-75331877	-	-	7.6216	3.00528	12.2664	OK	11.674	4.90657	18.3996	OK	5.39415	0.85865	10.7945	OK	5.44263	1.65597	9.26116	OK
XLOC_000524	-	-	XLOC_000524	ENSGALG00000028398	TSS559	1:75359385-75361551	-	-	0.179902	0	0.376033	OK	0.305424	0	0.564049	OK	0	0	0	OK	0.242908	0	0.564049	OK
XLOC_000525	-	-	XLOC_000525	RIMKLB	TSS560	1:75460566-75494768	-	-	2.09206	0.72509	3.48043	OK	2.04825	0.72509	3.33541	OK	0.866627	0.0483393	2.12693	OK	1.16875	0.0966786	2.32029	OK
XLOC_000526	-	-	XLOC_000526	A2ML1	TSS561	1:75534045-75551354	-	-	0.812356	0.161092	1.44983	OK	1.02764	0.322185	1.77201	OK	0.431258	0	0.926281	OK	0.17524	0	0.483277	OK
XLOC_000527	-	-	XLOC_000527	ENSGALG00000014252	TSS562	1:75569494-75630018	-	-	0.193025	0	0.40836	OK	0.187679	0.0371236	0.334112	OK	0.401803	0.0371236	0.779595	OK	0.23206	0	0.482607	OK
XLOC_000528	-	-	XLOC_000528	PHC1	TSS563	1:75640947-75665386	-	-	5.06007	0	10.7775	OK	5.55005	0	12.6765	OK	5.05153	0.221962	10.2887	OK	4.93161	0.0986497	9.88963	OK
XLOC_000529	-	-	XLOC_000529	ENSGALG00000022964	TSS564	1:75682821-75711590	-	-	0.0803538	0	0.172584	OK	0.190103	0.043146	0.345168	OK	0.0378426	0	0.107865	OK	0.026714	0	0.086292	OK
XLOC_000530	-	-	XLOC_000530	CD86	TSS565	1:76121659-76143611	-	-	0.0434973	0	0.33843	OK	0.0672448	0	0.22562	OK	0.0578382	0	0.33843	OK	0.142308	0	0.33843	OK
XLOC_000531	-	-	XLOC_000531	CASR	TSS566	1:76166945-76245007	-	-	0.159678	0.0191385	0.306217	OK	0.234463	0.0574156	0.401909	OK	0.382824	0.0574156	0.727264	OK	0.319002	0	0.803818	OK
XLOC_000532	-	-	XLOC_000532	CSTB	TSS567	1:76247534-76251880	-	-	9.24612	3.84639	14.6952	OK	8.53479	3.55052	13.6103	OK	15.7687	5.0299	26.4316	OK	8.497	2.66289	25.8399	OK
XLOC_000533	-	-	XLOC_000533	FAM162A	TSS568	1:76278351-76286059	-	-	38.5759	5.23778	75.0484	OK	89.3684	27.6735	151.06	OK	358.355	4.06555	737.12	OK	585.579	23.7967	1146.81	OK
XLOC_000534	-	-	XLOC_000534	FBXO40	TSS569	1:76342956-76354161	-	-	0.269286	0.0478099	0.525909	OK	0.151998	0	0.286859	OK	0.262953	0	0.525909	OK	0.333214	0.0478099	0.621528	OK
XLOC_000535	-	-	XLOC_000535	TAPBPL	TSS570	1:76360080-76368699	-	-	0.507819	0.132455	0.874202	OK	0.3459	0.0794729	0.609292	OK	0.526896	0.0529819	1.40402	OK	0.165143	0	0.635783	OK
XLOC_000536	-	-	XLOC_000536	SCNN1A	TSS571	1:76382782-76391220	-	-	1.99805	0.861271	3.13334	OK	3.07164	1.21724	4.92887	OK	0.423609	0.0495537	1.0457	OK	0.342081	0.0241444	0.996747	OK
XLOC_000537	-	-	XLOC_000537	NCAPD2	TSS572	1:76401716-76426364	-	-	8.16498	3.22335	13.1032	OK	5.72724	2.32692	9.11694	OK	1.51716	0.438681	2.61301	OK	2.06801	0.591266	3.56667	OK
XLOC_000538	-	-	XLOC_000538	snoU85	TSS573	1:76401716-76426364	-	-	4.6977	0	38.3007	OK	9.83698	0	19.392	OK	0	0	0.62555	OK	0.914874	0	1.87665	OK
XLOC_000539	-	-	XLOC_000539	CNP1	TSS574	1:76430010-76431726	-	-	0.159927	0	0.776294	OK	0.181007	0	0.776294	OK	0	0	0	OK	0	0	0	OK
XLOC_000540	-	-	XLOC_000540	GAPDH	TSS575	1:76434646-76437498	-	-	4274.01	470.092	8075.97	OK	4911.55	552.079	9218.04	OK	4065.36	446.346	7683.28	OK	4057.09	291.454	7814.01	OK
XLOC_000541	-	-	XLOC_000541	COPS7A	TSS576	1:76630626-76633759	-	-	25.4742	10.7835	40.0531	OK	41.4019	15.673	67.0455	OK	26.1164	9.44397	42.7993	OK	26.4114	5.2913	54.7214	OK
XLOC_000543	-	-	XLOC_000543	LAG3	TSS578	1:76676056-76678087	-	-	0.378749	0	0.682998	OK	0.173527	0	0.341499	OK	0.478118	0	0.939123	OK	0.100579	0	0.256124	OK
XLOC_000544	-	-	XLOC_000544	CD4	TSS579	1:76687603-76699067	-	-	0.14676	0	0.306567	OK	0.0937532	0	0.204378	OK	0.123577	0	0.306567	OK	0.172849	0	0.408756	OK
XLOC_000545	-	-	XLOC_000545	GPR162	TSS580	1:76707977-76712482	-	-	7.87679	3.44115	12.3139	OK	14.8755	6.00515	23.717	OK	4.10069	0.573526	7.72573	OK	4.89409	1.85552	7.92815	OK
XLOC_000546	-	-	XLOC_000546	LEPREL2	TSS581	1:76713680-76725984	-	-	5.52018	1.48393	9.56602	OK	4.64095	2.00774	7.2721	OK	1.67296	0.318659	3.0933	OK	1.42815	0.300149	3.0785	OK
XLOC_000547	-	-	XLOC_000547	USP5	TSS582	1:76738643-76753824	-	-	13.3434	5.50096	21.1803	OK	16.9657	6.88443	27.0436	OK	17.9208	3.09635	32.8411	OK	23.2345	7.41147	39.0008	OK
XLOC_000548	-	-	XLOC_000548	TPI1	TSS583	1:76754053-76757054	-	-	175.588	50.8553	299.892	OK	193.959	55.2474	332.717	OK	260.698	60.8723	460.01	OK	268.745	70.8122	466.328	OK
XLOC_000549	-	-	XLOC_000549	ENO2	TSS584	1:76766962-76776197	-	-	4.98888	1.98945	8.002	OK	1.64712	0.397889	3.93468	OK	5.662	1.54735	12.5556	OK	8.43079	1.3263	18.1261	OK
XLOC_000550	-	-	XLOC_000550	ATN1	TSS585	1:76797116-76805080	-	-	18.4927	6.46091	30.2721	OK	18.7635	6.28976	30.8711	OK	19.793	7.27387	32.3259	OK	25.7266	7.18829	44.2208	OK
XLOC_000551	-	-	XLOC_000551	C12ORF57	TSS586	1:76805344-76806483	-	-	63.4659	13.4411	61.6049	OK	60.3796	18.0233	92.8656	OK	126.444	33.9082	218.825	OK	177.878	44.2944	305.886	OK
XLOC_000552	-	-	XLOC_000552	PTPN6	TSS587	1:76818704-76828141	-	-	0.529297	0.14935	0.93344	OK	0.543408	0.14935	0.93344	OK	0.67066	0.14935	1.1948	OK	0.730602	0	1.60552	OK
XLOC_000553	-	-	XLOC_000553	EMG1	TSS588	1:76834431-76836667	-	-	5.34862	2.05784	8.66457	OK	6.47407	2.38276	10.5058	OK	2.93702	0.866457	5.09044	OK	4.32838	1.62461	7.03997	OK
XLOC_000554	-	-	XLOC_000554	C1S	TSS589	1:76859358-76868459	-	-	0.218002	0	0.455504	OK	0.148831	0	0.30367	OK	0.0689453	0	0.189793	OK	0.102296	0	0.30367	OK
XLOC_000555	-	-	XLOC_000555	CLSTN3	TSS590	1:76885520-76904840	-	-	7.03652	1.73048	12.3419	OK	9.34387	2.48145	16.1947	OK	2.1018	0	4.66904	OK	2.77851	0	6.69338	OK
XLOC_000556	-	-	XLOC_000556	PEX5	TSS591	1:76914534-76924632	-	-	7.10443	1.71347	12.6178	OK	8.50918	3.44041	13.5811	OK	4.15703	0.663525	8.2849	OK	5.52229	1.44414	12.4304	OK
XLOC_000557	-	-	XLOC_000557	ENSGALG00000014685	TSS592	1:76965361-76966327	-	-	0.0982682	0	0.311804	OK	0.112199	0	0.311804	OK	0.0711085	0	0.311804	OK	0	0	0	OK
XLOC_000558	-	-	XLOC_000558	EPHA1	TSS593	1:76976249-77009699	-	-	0.09872	0	0.205845	OK	0.0952718	0	0.205845	OK	0.125898	0	0.283036	OK	0.0949385	0	0.231575	OK
XLOC_000559	-	-	XLOC_000559	FAM131B	TSS594	1:77049027-77073445	-	-	2.07008	0.780907	3.35018	OK	2.56238	0.917208	4.23823	OK	1.37773	0.101912	3.77252	OK	1.03481	0.101912	2.44885	OK
XLOC_000560	-	-	XLOC_000560	RAP1GAP	TSS595	1:77199328-77231946	-	-	1.01616	0.307412	1.78299	OK	1.32474	0.430377	2.21337	OK	0.66135	0	1.4141	OK	0.561756	0	1.22965	OK
XLOC_000561	-	-	XLOC_000561	KEL	TSS596	1:77334315-77359530	-	-	0.324071	0	0.69533	OK	0.294495	0.0496665	0.521498	OK	0.116061	0	0.347665	OK	0.128926	0	0.372498	OK
XLOC_000562	-	-	XLOC_000562	ENSGALG00000014746	TSS597	1:77385713-77417888	-	-	0.157555	0	0.350547	OK	0.110603	0	0.226824	OK	0.20476	0	0.433029	OK	0.105949	0	0.288686	OK
XLOC_000563	-	-	XLOC_000563	ENSGALG00000014750	TSS598	1:77553297-77554871	-	-	0.193766	0	0.541244	OK	0.139346	0	0.338277	OK	0.271203	0	0.74421	OK	0.0575103	0	0.270622	OK
XLOC_000564	-	-	XLOC_000564	PRSS3	TSS599	1:77626336-77629983	-	-	0.0458239	0	0.352283	OK	0	0	0	OK	0	0	0	OK	0	0	0	OK
XLOC_000565	-	-	XLOC_000565	ENSGALG00000027291	TSS600	1:77645787-77649134	-	-	0	0	0	OK	0	0	0	OK	0	0	0	OK	0	0	0	OK
XLOC_000566	-	-	XLOC_000566	PRSS3	TSS601	1:77659664-77662349	-	-	0	0	0	OK	0	0	0	OK	0	0	0	OK	0	0	0	OK
XLOC_000567	-	-	XLOC_000567	ENSGALG00000025752	TSS602	1:77712775-77715424	-	-	0.0951373	0	0.241638	OK	0	0	0	OK	0	0	0	OK	0.155628	0	0.362458	OK
XLOC_000568	-	-	XLOC_000568	CSDA	TSS603	1:77814030-77839374	-	-	96.9383	7.50502	191.144	OK	162.278	12.8579	337.467	OK	1018.22	17.1368	2798.52	OK	1186.37	4.77001	3728.1	OK
XLOC_000569	-	-	XLOC_000569	STYK1	TSS604	1:77852890-77870578	-	-	2.94236	1.20028	4.68109	OK	4.71256	1.80189	7.62278	OK	0.518935	0	1.1402	OK	0.943209	0.0572028	1.92116	OK
XLOC_000570	-	-	XLOC_000570	WARS2	TSS605	1:78074121-78120330	-	-	1.20656	0.292714	2.04899	OK	1.60618	0.487856	2.63442	OK	0.596359	0	1.26843	OK	1.15221	0.292714	1.95142	OK
XLOC_000571	-	-	XLOC_000571	TBX15	TSS606	1:78144280-78232413	-	-	0.400937	0.0555929	0.722708	OK	0.314176	0.0555929	0.555929	OK	0.170667	0	0.38915	OK	0.166278	0	0.38915	OK
XLOC_000572	-	-	XLOC_000572	SPAG17	TSS607	1:78440965-78529387	-	-	0.756743	0.279928	1.24412	OK	0.969725	0.388789	1.55515	OK	0.938791	0.248825	1.64846	OK	0.87371	0.186619	1.75732	OK
XLOC_000573	-	-	XLOC_000573	GDAP2	TSS608	1:78557152-78577244	-	-	5.07117	2.04042	8.16169	OK	6.5921	2.82058	10.3821	OK	5.21436	1.26026	9.662	OK	5.07481	1.26026	9.48196	OK
XLOC_000574	-	-	XLOC_000574	DUSP12	TSS609	1:78613834-78618004	-	-	4.96131	1.64714	8.16084	OK	5.08644	1.87175	8.23571	OK	6.86767	2.84506	10.8562	OK	8.64543	3.36915	13.851	OK
XLOC_000575	-	-	XLOC_000575	NAT13	TSS610	1:78646901-78670274	-	-	10.0046	3.47965	16.5011	OK	13.6115	3.82255	23.4433	OK	9.16758	2.2609	28.1905	OK	9.75921	2.44326	31.2486	OK
XLOC_000576	-	-	XLOC_000576	KIAA2018	TSS611	1:78682996-78695839	-	-	0.9029	0.286586	1.52846	OK	1.17123	0.477644	1.85599	OK	0.79172	0.163764	1.84234	OK	1.04835	0.286586	2.11528	OK
XLOC_000577	-	-	XLOC_000577	SPICE1	TSS612	1:78750179-78781964	-	-	4.44916	1.41546	7.5139	OK	5.54963	2.29551	8.78415	OK	3.41989	0.734563	6.95794	OK	4.4631	1.10184	8.44747	OK
XLOC_000578	-	-	XLOC_000578	TRIM45	TSS613	1:78783066-78801782	-	-	1.50597	0.379109	2.59058	OK	2.24241	0.758218	3.66472	OK	1.93873	0.568664	3.28561	OK	1.93782	0.631849	3.22243	OK
XLOC_000579	-	-	XLOC_000579	VTCN1	TSS614	1:78807625-78815160	-	-	0.386268	0	0.688462	OK	0.150978	0	0.344231	OK	0	0	0	OK	0.149417	0	0.344231	OK
XLOC_000580	-	-	XLOC_000580	TNFRSF1A	TSS615	1:78835922-78848886	-	-	8.44677	2.85708	14.0656	OK	6.64004	2.89371	10.4027	OK	1.82707	0.366292	3.80944	OK	1.7652	0.329663	3.36989	OK
XLOC_000581	-	-	XLOC_000581	METTL16	TSS616	1:78850415-78861364	-	-	4.43323	1.60072	7.29217	OK	5.34976	2.31215	8.40378	OK	2.21315	0.622502	5.20234	OK	2.54332	0.889289	6.98092	OK
XLOC_000582	-	-	XLOC_000582	POLQ	TSS617	1:78861462-78918451	-	-	31.5339	1.81613	61.2704	OK	11.8026	0.549617	366.26	OK	28.6627	1.80418	314.716	OK	122.003	4.71954	296.602	OK
XLOC_000583	-	-	XLOC_000583	RABL3	TSS618	1:79208691-79223091	-	-	1.61357	0.380466	2.93804	OK	2.03162	0.803206	3.27624	OK	0.698704	0.21137	2.07143	OK	0.834353	0.169096	2.07143	OK
XLOC_000584	-	-	XLOC_000584	HGD	TSS619,TSS620	1:79233823-79252458	-	-	3.31663	0.651705	6.02892	OK	32.1109	10.9635	53.2359	OK	1.5312	0.108287	2.96311	OK	2.5093	0.216574	5.38861	OK
XLOC_000585	-	-	XLOC_000585	FSTL1	TSS621	1:79303742-79347157	-	-	171.617	4.31152	403.302	OK	79.4252	3.02509	215.269	OK	21.6917	4.66582	60.1524	OK	26.1343	2.44809	87.8635	OK
XLOC_000586	-	-	XLOC_000586	LRRC58	TSS622	1:79348106-79363754	-	-	2.25256	0.921985	3.57785	OK	2.65431	0.728265	4.58378	OK	1.46732	0.49265	3.76984	OK	1.08524	0.480408	4.71841	OK
XLOC_000587	-	-	XLOC_000587	gga-mir-6609	TSS623	1:79371003-79371113	-	-	0	0	0	OK	0	0	0	OK	0	0	0	OK	0	0	0	OK
XLOC_000588	-	-	XLOC_000588	GPR156	TSS624	1:79376820-79384556	-	-	0.358345	0.083842	0.628815	OK	0.43733	0.083842	0.754578	OK	0.339552	0.041921	0.628815	OK	0.595146	0.125763	1.04802	OK
XLOC_000589	-	-	XLOC_000589	GSK3B	TSS625	1:79451030-79543769	-	-	14.8747	4.05547	25.6885	OK	17.0921	1.8856	36.6885	OK	9.53077	1.78022	41.52	OK	9.68636	2.60387	35.8403	OK
XLOC_000590	-	-	XLOC_000590	COX17	TSS626	1:79591466-79593419	-	-	29.1939	6.9621	37.009	OK	29.592	8.4278	43.7879	OK	52.6639	15.7563	81.713	OK	71.3838	17.7717	100.767	OK
XLOC_000591	-	-	XLOC_000591	POPDC2	TSS627	1:79597188-79606955	-	-	0.62828	0	1.40015	OK	0.633459	0.118025	1.14846	OK	0.105532	0	0.444703	OK	0.30866	0	0.776422	OK
XLOC_000592	-	-	XLOC_000592	CASQ2	TSS628	1:79886016-79916785	-	-	0.16595	0	0.288232	OK	0.133205	0	0.288232	OK	0.0891982	0	0.240193	OK	0.283494	0.0480386	0.528425	OK
XLOC_000593	-	-	XLOC_000593	ENSGALG00000015059	TSS629	1:79998742-80011792	-	-	8.21121	2.78961	13.6213	OK	11.1441	4.62421	17.6173	OK	8.10043	1.83461	17.567	OK	8.77129	1.91	18.2707	OK
XLOC_000594	-	-	XLOC_000594	B4GALT4	TSS630	1:80036446-80061032	-	-	7.87688	3.45453	12.3376	OK	8.12118	3.3997	12.8311	OK	88.1024	10.6378	165.763	OK	93.8021	2.57719	247.465	OK
XLOC_000595	-	-	XLOC_000595	ARHGAP31,gga-mir-3539	TSS631,TSS632	1:80151495-80204080	-	-	29.3402	0.517298	30.7081	OK	69.4683	0	283.475	OK	0.636398	0.0235498	3.60533	OK	0.561168	0.0449824	3.54791	OK
XLOC_000596	-	-	XLOC_000596	IGSF11	TSS633	1:80278966-80367961	-	-	0.348717	0.0907167	0.612338	OK	0.180623	0.0226792	0.317509	OK	0.471793	0.0680376	0.884488	OK	0.666868	0.0680376	2.54007	OK
XLOC_000597	-	-	XLOC_000597	ENSGALG00000027022	TSS634	1:80278966-80367961	-	-	20.6256	0	142.938	OK	0	0	2.0283	OK	0	0	2.0283	OK	0	0	2.0283	OK
XLOC_000598	-	-	XLOC_000598	LSAMP	TSS635	1:81372996-81660980	-	-	2.01474	0.854916	3.17407	OK	2.02395	0.744238	3.30509	OK	4.43394	0.892082	27.5367	OK	6.89164	1.60867	17.5262	OK
XLOC_000599	-	-	XLOC_000599	ZBTB20	TSS636	1:82324876-82353182	-	-	0.37235	0.0577016	0.692419	OK	0.521406	0.173105	0.894375	OK	0.280807	0.0288508	0.548165	OK	0.354169	0	0.750121	OK
XLOC_000600	-	-	XLOC_000600	DRD3	TSS637,TSS638	1:82397144-82412833	-	-	0.596654	0.0194674	1.26812	OK	0.582237	0	1.37704	OK	0.499936	0	1.2583	OK	0.403641	0	1.07231	OK
XLOC_000601	-	-	XLOC_000601	KIAA1407	TSS639	1:82424530-82455764	-	-	1.55388	0	5.31235	OK	1.38678	0	3.11428	OK	1.2261	0	3.07058	OK	1.88792	0.346032	3.46032	OK
XLOC_000602	-	-	XLOC_000602	ENSGALG00000022884	TSS640	1:82523358-82531728	-	-	0.0831997	0	0.239049	OK	0.106162	0	0.358574	OK	0.612286	0	1.19525	OK	0.460313	0	0.836673	OK
XLOC_000603	-	-	XLOC_000603	GPR15	TSS641	1:82594872-82595979	-	-	0.491345	0	0.997659	OK	0.550028	0.0906963	0.997659	OK	1.67297	0.362785	2.99298	OK	0.984631	0	2.17671	OK
XLOC_000604	-	-	XLOC_000604	WDR52	TSS642	1:82632010-82696983	-	-	0.203103	0	1.01202	OK	0.152167	0	0.588954	OK	0.128417	0	0.480974	OK	0.105381	0	0.534167	OK
XLOC_000605	-	-	XLOC_000605	C3orf17	TSS643	1:82796537-82799642	-	-	1.92675	0.434635	3.3322	OK	2.72619	0.579514	4.78099	OK	1.10131	0.144878	2.0283	OK	1.44023	0.289757	2.46293	OK
XLOC_000606	-	-	XLOC_000606	CD200R1	TSS644	1:82814195-82818802	-	-	0.784845	0	1.50875	OK	0.646639	0	1.23444	OK	0.305971	0	0.548638	OK	0.880794	0.137159	1.50875	OK
XLOC_000607	-	-	XLOC_000607	CD200R1A	TSS645	1:82841596-82864019	-	-	0.161784	0	0.465647	OK	0.183052	0	0.394009	OK	0.029548	0	0.322371	OK	0.306666	0.035819	0.608924	OK
XLOC_000608	-	-	XLOC_000608	CCDC80	TSS646	1:82940415-82959869	-	-	18.3186	6.02999	30.6097	OK	159.769	35.7473	283.004	OK	77.4447	2.32547	294.794	OK	88.7782	4.59686	205.155	OK
XLOC_000609	-	-	XLOC_000609	ATG3	TSS647	1:82979649-83006257	-	-	2.05209	0.566037	4.41037	OK	3.21348	1.0849	5.33018	OK	18.4347	1.27358	39.4103	OK	8.44112	1.36792	45.0235	OK
XLOC_000610	-	-	XLOC_000610	F5	TSS648	1:83010007-83046065	-	-	1.01293	0.276296	1.78935	OK	1.46014	0.592063	2.31562	OK	3.23383	0.710476	6.36797	OK	2.90652	0.315767	9.73615	OK
XLOC_000611	-	-	XLOC_000611	SLC19A2	TSS649	1:83056656-83070746	-	-	0.567892	0.0904511	1.04923	OK	0.460857	0.126632	0.79597	OK	1.99359	0.379895	3.61805	OK	1.04146	0.180902	6.13259	OK
XLOC_000612	-	-	XLOC_000612	C1ORF114	TSS650	1:83070839-83080854	-	-	0.283178	0.0408798	0.531437	OK	0.351348	0.0817596	0.613197	OK	1.52622	0.408798	2.65719	OK	1.15475	0.0817596	2.90246	OK
XLOC_000613	-	-	XLOC_000613	NME7	TSS651	1:83104917-83189504	-	-	3.98257	0	8.85368	OK	5.98268	0	13.4576	OK	2.40361	0	24.5247	OK	2.70352	0	17.4418	OK
XLOC_000614	-	-	XLOC_000614	gga-mir-1690	TSS652	1:83233226-83233330	-	-	0	0	0	OK	15.6981	0	4.82696	OK	0	0	0	OK	0	0	0	OK
XLOC_000615	-	-	XLOC_000615	DPT	TSS653	1:83312662-83339889	-	-	0.104241	0	0.30782	OK	0.132458	0	0.30782	OK	0.21353	0	0.564337	OK	0.188031	0	0.461731	OK
XLOC_000616	-	-	XLOC_000616	SCYC1	TSS654	1:83400069-83404445	-	-	0.151938	0	0.3981	OK	0.333452	0	0.63696	OK	0.0941102	0	0.47772	OK	0.221251	0	0.55734	OK
XLOC_000617	-	-	XLOC_000617	GPR161,TTF2	TSS655,TSS656	1:83529034-83559505	-	-	4.22619	0.611511	8.28591	OK	5.96804	2.22444	9.70908	OK	1.42759	0.340466	3.3613	OK	2.09206	0.446736	4.48897	OK
XLOC_000618	-	-	XLOC_000618	ST3GAL6	TSS657	1:83614755-83656869	-	-	2.70427	1.09802	4.31102	OK	2.53597	0.657054	4.43832	OK	0.337062	0	1.06431	OK	0.429112	0	1.3062	OK
XLOC_000619	-	-	XLOC_000619	DCBLD2	TSS658	1:83935501-83978000	-	-	39.0036	10.8304	67.1451	OK	51.6279	4.28635	100.318	OK	28.2439	1.44085	120.703	OK	41.2313	4.41078	100.774	OK
XLOC_000620	-	-	XLOC_000620	FILIP1L	TSS659	1:84070384-84222494	-	-	1.09847	0.380369	1.81915	OK	0.586475	0.198453	0.95919	OK	0.538784	0.0992266	1.28995	OK	0.584377	0.0992266	1.07495	OK
XLOC_000621	-	-	XLOC_000621	TBC1D23	TSS660	1:84224135-84255277	-	-	7.00538	2.02664	12.0503	OK	9.382	3.72463	15.0902	OK	3.98381	1.20503	11.7216	OK	4.48798	1.4789	11.3382	OK
XLOC_000622	-	-	XLOC_000622	NIT2	TSS661	1:84256503-84263593	-	-	6.30151	2.36492	10.2371	OK	9.18744	3.20629	15.1659	OK	4.31902	0.925109	10.7505	OK	4.69326	1.15639	10.1235	OK
XLOC_000623	-	-	XLOC_000623	LNP1	TSS662	1:84263814-84301834	-	-	0.334529	0	1.5459	OK	1.06938	0	6.18845	OK	1.03661	0	7.29683	OK	0.367752	0	2.69656	OK
XLOC_000624	-	-	XLOC_000624	TMEM45A	TSS663	1:84325489-84334210	-	-	0.156567	0	0.373363	OK	0.318527	0.0678842	0.577016	OK	0.337197	0	1.22192	OK	0.232005	0	0.577016	OK
XLOC_000625	-	-	XLOC_000625	GPR128	TSS664	1:84339731-84364122	-	-	0.0757156	0	0.212623	OK	0.0471271	0	0.127574	OK	0.13218	0	0.297673	OK	0.107845	0	0.297673	OK
XLOC_000626	-	-	XLOC_000626	TFG	TSS665	1:84368982-84385061	-	-	25.9185	9.98671	41.7765	OK	36.8579	14.1034	59.5391	OK	53.094	19.3635	86.831	OK	68.0004	17.9151	117.249	OK
XLOC_000627	-	-	XLOC_000627	ENSGALG00000015324	TSS666	1:84706472-84710604	-	-	0.577825	0	1.57491	OK	1.03038	0	2.65767	OK	0.497917	0	1.77178	OK	1.04681	0	3.0514	OK
XLOC_000628	-	-	XLOC_000628	RG9MTD1	TSS667	1:84712265-84713510	-	-	7.69352	3.14508	12.1771	OK	10.1359	4.35473	15.8867	OK	7.56972	1.85479	13.9513	OK	9.89263	2.17737	17.9834	OK
XLOC_000629	-	-	XLOC_000629	PCNP	TSS668	1:84714810-84725142	-	-	18.9579	6.96802	30.9322	OK	25.8126	5.59419	46.3347	OK	11.131	3.26382	32.4529	OK	12.6801	3.58669	35.5074	OK
XLOC_000630	-	-	XLOC_000630	CEP97	TSS669	1:84752048-84768960	-	-	0.842779	0.212443	1.67122	OK	1.05539	0.311584	1.81285	OK	0.448433	0.127466	1.17552	OK	0.432315	0.127466	1.2605	OK
XLOC_000631	-	-	XLOC_000631	NXPE3	TSS670	1:84773987-84791344	-	-	0.819153	0.126092	1.5131	OK	1.51892	0.598937	2.45879	OK	0.283534	0	0.819598	OK	0.47114	0	0.94569	OK
XLOC_000632	-	-	XLOC_000632	NFKBIZ	TSS671	1:84799654-84816004	-	-	0.624967	0.148522	1.12877	OK	0.483934	0.148522	0.831722	OK	0.353224	0	0.742609	OK	0.254989	0.0297044	0.504974	OK
XLOC_000633	-	-	XLOC_000633	ENSGALG00000026549	TSS672	1:84909804-84909899	-	-	10.022	0	7.39795	OK	25.6909	0	6.3411	OK	0	0	0	OK	0	0	0	OK
XLOC_000634	-	-	XLOC_000634	ZPLD1	TSS673	1:84961483-84992403	-	-	0.190874	0	0.417667	OK	0.114742	0	0.257026	OK	0.0576287	0	0.160641	OK	0.102905	0	0.289154	OK
XLOC_000635	-	-	XLOC_000635	ENSGALG00000026841	TSS674	1:85731386-85731485	-	-	15.3577	0	5.07075	OK	0	0	0	OK	0	0	0	OK	0	0	0	OK
XLOC_000636	-	-	XLOC_000636	ALCAM	TSS675	1:85893283-86010821	-	-	0.685464	0.123444	1.29616	OK	0.281181	0.0411478	0.534922	OK	0.220833	0	0.514348	OK	0.153252	0	0.452626	OK
XLOC_000637	-	-	XLOC_000637	BBX	TSS676	1:86605193-86732494	-	-	3.05561	1.1363	4.94501	OK	4.55987	1.10617	8.03128	OK	1.5671	0.426338	5.2428	OK	1.82567	0.691359	5.45021	OK
XLOC_000638	-	-	XLOC_000638	HHLA2	TSS677	1:86867700-86874706	-	-	4.88163	1.88342	7.89587	OK	10.3686	4.41879	16.2988	OK	32.4561	6.88173	61.7907	OK	35.4728	6.59197	67.0063	OK
XLOC_000639	-	-	XLOC_000639	TRAT1	TSS678	1:87037476-87049373	-	-	0.197091	0	0.433697	OK	0.129772	0	0.325272	OK	0.14585	0	0.433697	OK	0.224499	0	0.542121	OK
XLOC_000640	-	-	XLOC_000640	PVRL3	TSS679	1:87611976-87657543	-	-	25.6872	7.46555	44.0111	OK	34.9422	6.50035	63.8566	OK	13.154	1.39378	34.4918	OK	18.0473	3.59065	35.5128	OK
XLOC_000641	-	-	XLOC_000641	ENSGALG00000015371	TSS680	1:87762698-87774452	-	-	0.261981	0	0.559856	OK	0.201201	0	0.559856	OK	0	0	0	OK	0.1454	0	0.373237	OK
XLOC_000642	-	-	XLOC_000642	PLCXD2	TSS681	1:87804274-87808822	-	-	0.402852	0	0.812962	OK	0.621588	0.0812962	1.13815	OK	0.309128	0	0.894258	OK	0.320135	0	0.731665	OK
XLOC_000643	-	-	XLOC_000643	PHLDB2	TSS682	1:87878150-87933199	-	-	3.57936	1.16764	6.10511	OK	4.42338	1.68474	7.15599	OK	0.570884	0.133445	1.26773	OK	0.554069	0.116764	1.41785	OK
XLOC_000644	-	-	XLOC_000644	ABHD10	TSS683	1:87937489-87943540	-	-	1.67585	0.292349	3.04849	OK	3.62008	0.830227	6.44022	OK	3.82625	0.337744	7.50361	OK	2.10524	0.326802	6.82579	OK
XLOC_000645	-	-	XLOC_000645	TAGLN3	TSS684	1:87951756-87962695	-	-	0.296464	0	0.613804	OK	2.57276	0.876862	4.29663	OK	1.32581	0.350745	2.36753	OK	0.757083	0	1.66604	OK
XLOC_000646	-	-	XLOC_000646	TMPRSS7	TSS685	1:87984700-88010363	-	-	0.369386	0.0393883	0.669601	OK	0.0606495	0	0.157553	OK	0.106189	0	0.275718	OK	0.0417738	0	0.118165	OK
XLOC_000647	-	-	XLOC_000647	ENSGALG00000019221	TSS686	1:88016674-88034394	-	-	0.261556	0	0.512486	OK	0.223241	0	0.419307	OK	0.245338	0	0.512486	OK	0.0250978	0	0.0931794	OK
XLOC_000648	-	-	XLOC_000648	C3orf52	TSS687	1:88036813-88046429	-	-	0.524549	0.0687676	0.962747	OK	0.114165	0	0.343838	OK	0.0252617	0	0.206303	OK	0.152278	0	0.412606	OK
XLOC_000649	-	-	XLOC_000649	ENSGALG00000027419	TSS688	1:88069469-88077594	-	-	0.207014	0	0.430535	OK	0.0628139	0	0.172214	OK	0.256993	0	0.516642	OK	0.203242	0	0.430535	OK
XLOC_000650	-	-	XLOC_000650	ENSGALG00000015395	TSS689,TSS690	1:88084657-88092055	-	-	0.25139	0	0.733615	OK	0.279173	0	0.55833	OK	0.1143	0	0.394636	OK	0.26923	0	0.782775	OK
XLOC_000651	-	-	XLOC_000651	CD200	TSS691	1:88098132-88111054	-	-	1.05453	0.120819	1.99352	OK	0.607402	0.151024	1.05717	OK	0.123298	0	0.422867	OK	0.167678	0	0.392662	OK
XLOC_000652	-	-	XLOC_000652	ENSGALG00000022866	TSS692	1:88160578-88194012	-	-	1.74526	0.530396	2.96398	OK	2.60514	1.02959	4.14957	OK	0.863876	0.155999	1.96558	OK	1.29178	0.187198	2.55838	OK
XLOC_000653	-	-	XLOC_000653	C3ORF38	TSS693	1:88198667-88205961	-	-	2.96788	1.10441	4.81924	OK	4.29893	1.80721	6.82725	OK	4.14868	0.953807	7.42966	OK	4.1691	1.05421	9.28707	OK
XLOC_000654	-	-	XLOC_000654	EPHA3	TSS694	1:88543353-88765491	-	-	0.538899	0.101377	1.05178	OK	0.567163	0.156016	0.988101	OK	1.02239	0.266113	2.44571	OK	1.00895	0.456194	3.42146	OK
XLOC_000655	-	-	XLOC_000655	uc_338	TSS695	1:88543353-88765491	-	-	0	0	1.17428	OK	0	0	1.17428	OK	0	0	1.17428	OK	10.713	0	93.1973	OK
XLOC_000656	-	-	XLOC_000656	ENSGALG00000028416	TSS696	1:88859672-88860818	-	-	1.91701	0.350439	3.41678	OK	0.506954	0.0876097	0.876097	OK	0.398246	0	0.788488	OK	0.583557	0.0876097	1.05132	OK
XLOC_000657	-	-	XLOC_000657	ARL13B	TSS697	1:89078925-89127999	-	-	1.59588	0.130255	3.15218	OK	2.29227	0.729429	3.85556	OK	1.13398	0.156306	3.20428	OK	1.26595	0.390766	4.24632	OK
XLOC_000658	-	-	XLOC_000658	NSUN3	TSS698	1:89128982-89150210	-	-	0.671929	0.0700959	1.28509	OK	0.805652	0.257018	1.33182	OK	0.244774	0	0.700959	OK	0.349805	0.0233653	0.794421	OK
XLOC_000659	-	-	XLOC_000659	EPHA6	TSS699	1:90216673-90572208	-	-	0.584754	0.136368	1.02276	OK	1.90826	0.750023	3.03418	OK	0.536912	0.0681839	1.05685	OK	0.602708	0.102276	1.09094	OK
XLOC_000660	-	-	XLOC_000660	ARL6	TSS700	1:90584388-90602400	-	-	4.48736	1.44047	7.49044	OK	10.2019	3.60117	16.7095	OK	7.37636	2.73689	12.0999	OK	10.66	4.32141	16.9975	OK
XLOC_000661	-	-	XLOC_000661	ENSGALG00000015429	TSS701	1:90640121-90654114	-	-	1.29784	0.157615	2.36422	OK	1.46301	0.31523	2.52184	OK	2.18895	0.472845	3.78276	OK	3.25753	0.94569	5.51652	OK
XLOC_000662	-	-	XLOC_000662	CRYBG3	TSS702	1:90670108-90718944	-	-	1.95455	0	5.3794	OK	2.93414	0	7.91537	OK	2.78414	0	10.3603	OK	4.20297	0	13.7899	OK
XLOC_000663	-	-	XLOC_000663	BRP44	TSS703	1:90862522-90869697	-	-	7.84724	2.49036	12.845	OK	11.4462	4.06322	18.7432	OK	8.58956	3.40786	13.7625	OK	7.8598	3.14572	12.5829	OK
XLOC_000664	-	-	XLOC_000664	CREG1	TSS704	1:90955205-90960077	-	-	6.74974	1.57509	12.4207	OK	5.80746	2.34013	9.31553	OK	4.48215	1.39508	9.81056	OK	4.50534	1.57509	12.9157	OK
XLOC_000665	-	-	XLOC_000665	CD247	TSS705	1:90968880-91015270	-	-	0.4154	0.0628683	0.817289	OK	0.196155	0	0.37721	OK	0.202829	0	0.440078	OK	0.195649	0	0.943025	OK
XLOC_000666	-	-	XLOC_000666	GPA33	TSS706	1:91174650-91184283	-	-	0.0885967	0	0.267735	OK	0.0568854	0	0.200802	OK	0.1821	0	0.468537	OK	0.0754991	0	0.200802	OK
XLOC_000667	-	-	XLOC_000667	ILDR2	TSS707	1:91207512-91239767	-	-	1.29988	0.23736	2.3736	OK	2.0988	0.765432	3.42798	OK	3.76324	0.55742	7.0706	OK	5.23093	1.63908	8.8197	OK
XLOC_000668	-	-	XLOC_000668	ENSGALG00000015461	TSS708	1:91287001-91298320	-	-	0.347058	0.076525	0.6122	OK	0.429589	0.114787	0.726987	OK	0.400304	0.076525	0.726987	OK	0.273412	0	0.535675	OK
XLOC_000669	-	-	XLOC_000669	CD2	TSS709	1:91310528-91316924	-	-	0.216471	0	0.469528	OK	0.105597	0	0.313019	OK	0.0778524	0	0.234764	OK	0.163618	0	0.469528	OK
XLOC_000670	-	-	XLOC_000670	ENSGALG00000021894	TSS710	1:91322140-91349310	-	-	0.319881	0	0.513121	OK	0.263525	0	0.513121	OK	0.218104	0	0.513121	OK	0	0	0	OK
XLOC_000671	-	-	XLOC_000671	PTGFRN	TSS711	1:91358734-91424437	-	-	16.0807	2.10795	30.0578	OK	14.7562	4.41888	25.108	OK	2.86696	0.874408	7.88528	OK	3.5644	1.03055	9.72779	OK
XLOC_000672	-	-	XLOC_000672	CD101	TSS712	1:91431222-91441019	-	-	1.35441	0.407878	2.29039	OK	0.670744	0.0313752	1.31776	OK	0.447251	0.125501	0.753006	OK	0.263835	0.0627505	0.470629	OK
XLOC_000673	-	-	XLOC_000673	IGSF3	TSS713	1:91547413-91603421	-	-	29.86	1.8419	58.9695	OK	23.8051	6.62639	40.9797	OK	4.05992	0.974469	8.30248	OK	4.68563	1.14338	9.27695	OK
XLOC_000674	-	-	XLOC_000674	CD80	TSS714	1:91635374-91642963	-	-	0.313035	0	0.674585	OK	0.0919155	0	0.337293	OK	0.433743	0	1.01188	OK	0.141692	0	0.337293	OK
XLOC_000675	-	-	XLOC_000675	gga-mir-6616	TSS715	1:91716450-91716560	-	-	0	0	0	OK	8.01671	0	6.38914	OK	0	0	0	OK	0	0	0	OK
XLOC_000676	-	-	XLOC_000676	BCL9	TSS716	1:91725241-91757762	-	-	2.02873	0.642771	3.42811	OK	1.72546	0.685622	2.77463	OK	0.781633	0.310672	2.45324	OK	0.829825	0.235683	1.9176	OK
XLOC_000677	-	-	XLOC_000677	GJA8	TSS718	1:91839808-91841011	-	-	134.837	31.6308	238.108	OK	229.498	65.2647	392.589	OK	563.211	6.67669	1163.08	OK	622.698	69.4376	1175.68	OK
XLOC_000678	-	-	XLOC_000678	GPR89	TSS719	1:91850789-91878587	-	-	1.0868	0.393098	1.77357	OK	1.23013	0.160244	2.305	OK	1.16796	0.323822	3.3215	OK	1.34151	0.445642	3.92721	OK
XLOC_000679	-	-	XLOC_000679	ENSGALG00000025812	TSS720	1:91850789-91878587	-	-	0	0	2.09168	OK	0	0	2.09168	OK	0	0	2.09168	OK	0	0	2.09168	OK
XLOC_000680	-	-	XLOC_000680	PIT-1	TSS721	1:92208591-92224203	-	-	0.257364	0	0.544505	OK	0.101319	0	0.211752	OK	0.16213	0	0.332753	OK	0.113252	0	0.332753	OK
XLOC_000681	-	-	XLOC_000681	VGLL3	TSS722	1:92308879-92348245	-	-	0.226989	0	0.472315	OK	0.239681	0	0.472315	OK	0.27285	0	0.674736	OK	0.190507	0	0.404842	OK
XLOC_000682	-	-	XLOC_000682	GBE1	TSS723	1:94474404-94635350	-	-	5.23053	1.32311	10.0141	OK	7.05029	2.59433	11.5188	OK	17.7704	1.21934	36.7617	OK	10.1683	0.908017	44.4928	OK
XLOC_000683	-	-	XLOC_000683	Metazoa_SRP	TSS724	1:94975843-94976132	-	-	1.45165	0	2.43185	OK	0	0	0	OK	3.05013	0	4.16889	OK	4.19902	0	4.8637	OK
XLOC_000684	-	-	XLOC_000684	ROBO1	TSS725	1:95642547-95948471	-	-	0.526872	0.177529	0.887645	OK	0.866291	0.32278	1.40409	OK	1.83129	0.355058	4.90626	OK	1.86044	0.564865	3.92178	OK
XLOC_000685	-	-	XLOC_000685	RBM11	TSS726	1:97364415-97371528	-	-	1.05205	0.26146	1.96095	OK	0.734611	0	1.43803	OK	0	0	0	OK	0.259365	0	0.522921	OK
XLOC_000686	-	-	XLOC_000686	ENSGALG00000015675	TSS727	1:97373312-97406932	-	-	1.19047	0.220722	2.17963	OK	2.19923	0.827706	3.58673	OK	0.624277	0.0551804	1.62782	OK	0.576312	0.0551804	1.46228	OK
XLOC_000687	-	-	XLOC_000687	ENSGALG00000028720	TSS728	1:97525718-97527336	-	-	0.453931	0	0.83251	OK	0.10127	0	0.249753	OK	0.184184	0	0.333004	OK	0.581428	0.083251	0.999012	OK
XLOC_000688	-	-	XLOC_000688	ENSGALG00000022857	TSS729	1:97647317-97650579	-	-	5.71038	1.1033	9.65392	OK	46.826	11.5847	62.3367	OK	49.6205	13.2397	72.5423	OK	59.608	15.1704	65.9225	OK
XLOC_000689	-	-	XLOC_000689	USP25	TSS730	1:97936528-98030131	-	-	1.91507	0.531465	3.72026	OK	2.78759	0.982056	4.62144	OK	3.51703	0.670109	7.55605	OK	1.8213	0.623894	7.56761	OK
XLOC_000690	-	-	XLOC_000690	ENSGALG00000019198	TSS731	1:98149456-98319373	-	-	0.869291	0.123646	1.6074	OK	0.500269	0	0.98917	OK	0.924888	0.123646	1.6074	OK	0.627439	0.123646	1.23646	OK
XLOC_000691	-	-	XLOC_000691	gga-mir-99a	TSS732	1:98347472-98347553	-	-	432.742	2.47903	39.6645	OK	462.181	2.47903	40.904	OK	154.753	0	18.5927	OK	267.031	1.23952	23.5508	OK
XLOC_000692	-	-	XLOC_000692	gga-let-7c	TSS733	1:98348215-98348323	-	-	4265.7	81.808	384.87	OK	5399.67	94.8229	541.978	OK	1719.33	29.7484	234.268	OK	1319.77	24.1706	135.727	OK
XLOC_000693	-	-	XLOC_000693	gga-mir-125b	TSS734	1:98380667-98380757	-	-	89.8441	0	12.2712	OK	35.5588	0	6.69338	OK	37.858	0	7.80895	OK	0	0	0	OK
XLOC_000694	-	-	XLOC_000694	CXADR	TSS735	1:98638143-98668892	-	-	93.4044	14.1268	172.112	OK	113.172	7.55426	271.605	OK	61.9729	1.33652	308.589	OK	84.2737	4.12083	259.868	OK
XLOC_000695	-	-	XLOC_000695	CHODL	TSS736	1:98864911-98893667	-	-	0.524822	0.0921108	1.01322	OK	0.482198	0	0.921108	OK	5.78631	1.19744	10.4085	OK	4.59306	1.65799	7.46097	OK
XLOC_000696	-	-	XLOC_000696	NCAM2	TSS737	1:100155275-100281469	-	-	0.274849	0	0.559113	OK	0.224654	0	0.439303	OK	0.463906	0.0399367	0.998416	OK	0.361183	0	0.83867	OK
XLOC_000697	-	-	XLOC_000697	U6	TSS738	1:101488422-101488527	-	-	0	0	0	OK	0	0	0	OK	0	0	0	OK	0	0	0	OK
XLOC_000698	-	-	XLOC_000698	gga-mir-155	TSS739	1:101820931-101820994	-	-	0	0	0	OK	0	0	0	OK	0	0	0	OK	0	0	0	OK
XLOC_000699	-	-	XLOC_000699	JAM2	TSS740	1:101846162-101879824	-	-	2.31454	0.751128	3.88083	OK	13.558	5.94643	21.1568	OK	8.03069	2.1282	15.2103	OK	6.68997	2.00301	13.7707	OK
XLOC_000700	-	-	XLOC_000700	GABPA	TSS741	1:101884329-101914059	-	-	9.38586	1.82504	17.6341	OK	14.0353	4.17151	23.8914	OK	6.62839	1.77763	16.7572	OK	5.40111	1.51691	18.1082	OK
XLOC_000701	-	-	XLOC_000701	ENSGALG00000015793	TSS742	1:102389080-102399857	-	-	0.886436	0.138867	1.52754	OK	1.1856	0.138867	2.22187	OK	0.435968	0	0.833201	OK	0.375613	0	0.694334	OK
XLOC_000702	-	-	XLOC_000702	N6AMT1	TSS743	1:103278468-103281539	-	-	12.0489	4.88591	19.1604	OK	15.3175	6.13134	24.4296	OK	7.82646	1.24543	14.4661	OK	8.47269	3.35308	13.6039	OK
XLOC_000703	-	-	XLOC_000703	USP16	TSS744	1:103318663-103336698	-	-	9.80988	4.08475	15.5373	OK	11.8887	5.0773	18.6677	OK	4.95527	1.18343	9.73467	OK	5.54543	1.33613	10.1928	OK
XLOC_000704	-	-	XLOC_000704	C21ORF7	TSS745	1:103363913-103393291	-	-	0.106827	0	0.275372	OK	0.271464	0	0.49567	OK	0.270692	0	0.99134	OK	0.461834	0	0.881191	OK
XLOC_000705	-	-	XLOC_000705	BACH1	TSS746	1:103417899-103443811	-	-	1.72917	0.583513	2.8811	OK	2.07289	0.765861	3.39167	OK	1.81996	0.437635	3.82931	OK	1.93059	0.437635	4.5587	OK
XLOC_000706	-	-	XLOC_000706	SOD1	TSS747	1:103980774-103985466	-	-	49.7869	20.5614	78.9644	OK	68.1769	26.4673	109.588	OK	160.967	45.06	276.813	OK	139.836	8.09331	272.548	OK
XLOC_000707	-	-	XLOC_000707	HUNK	TSS748	1:104060718-104118405	-	-	1.02288	0.348694	1.69698	OK	1.96611	0.767128	3.1615	OK	18.711	0.62765	36.9849	OK	14.1301	0.609473	54.9989	OK
XLOC_000708	-	-	XLOC_000708	gga-mir-1738	TSS749	1:104060718-104118405	-	-	0	0	2.20661	OK	14.7239	0	130.68	OK	0	0	1.1033	OK	0	0	0	OK
XLOC_000709	-	-	XLOC_000709	C21ORF63	TSS750	1:104373631-104395666	-	-	0.0567168	0	0.15962	OK	0	0	0	OK	0	0	0	OK	0	0	0	OK
XLOC_000710	-	-	XLOC_000710	IFNAR2	TSS751	1:104618841-104630857	-	-	5.51984	1.99429	8.94144	OK	7.92813	1.69072	14.5824	OK	1.75032	0.882791	10.6568	OK	2.82776	0.972162	8.23911	OK
XLOC_000711	-	-	XLOC_000711	IL10RB	TSS752	1:104632520-104642675	-	-	1.54559	0.48188	2.61138	OK	3.46174	0.573532	7.07356	OK	2.1766	0.191177	9.72556	OK	2.22757	0.286766	5.24055	OK
XLOC_000712	-	-	XLOC_000712	IFNAR1	TSS753	1:104652222-104670306	-	-	2.47794	0.70384	4.26444	OK	2.36141	0.828047	3.89182	OK	0.565143	0	1.90451	OK	0.640251	0	1.28347	OK
XLOC_000713	-	-	XLOC_000713	IFNGR2	TSS754	1:104683736-104692198	-	-	13.8608	4.71344	23.2468	OK	13.174	4.71344	21.5994	OK	4.40869	1.00675	14.4606	OK	8.61169	2.15079	17.069	OK
XLOC_000714	-	-	XLOC_000714	ENSGALG00000015982	TSS755	1:104711821-104731215	-	-	0.287542	0.0321797	0.514876	OK	0.295319	0.0643595	0.514876	OK	0.274111	0	0.547055	OK	0.134024	0	0.321797	OK
XLOC_000715	-	-	XLOC_000715	ENSGALG00000026412,SON	TSS756,TSS757	1:104775219-104813735	-	-	27.6668	1.67812	67.8941	OK	29.0557	1.55934	63.1117	OK	19.1832	1.18401	57.7001	OK	18.0956	1.70367	62.2638	OK
XLOC_000716	-	-	XLOC_000716	ITSN1	TSS758	1:104842436-104958749	-	-	4.89499	1.74766	8.03713	OK	9.61963	1.55711	17.8889	OK	2.7179	0.717969	6.23599	OK	2.80344	0.815073	6.33415	OK
XLOC_000717	-	-	XLOC_000717	SLC5A3	TSS759	1:105043716-105046426	-	-	0.827231	0.185241	1.48193	OK	1.16829	0.407531	1.96356	OK	0.279587	0	1.33374	OK	0.245442	0	0.555724	OK
XLOC_000718	-	-	XLOC_000718	MRPS6	TSS760	1:105063860-105075638	-	-	26.619	11.0688	42.0615	OK	41.1567	17.3195	64.9805	OK	14.095	2.99509	41.8011	OK	27.5001	10.0271	45.0566	OK
XLOC_000719	-	-	XLOC_000719	KCNE2	TSS761	1:105217560-105217938	-	-	0.636631	0	1.06244	OK	0.415243	0	0.796831	OK	2.37247	0.26561	4.24977	OK	0.276204	0	0.531221	OK
XLOC_000720	-	-	XLOC_000720	CLIC6	TSS762	1:105365174-105370830	-	-	6.20639	1.52986	10.8772	OK	1.36828	0.101894	2.69468	OK	1.37142	0	2.77655	OK	1.82065	0.285663	3.42975	OK
XLOC_000721	-	-	XLOC_000721	CBR1	TSS763	1:105950525-105956933	-	-	11.0029	2.66526	19.4424	OK	18.6535	7.35228	29.9651	OK	28.6349	2.74338	56.8972	OK	23.1614	3.5732	51.0977	OK
XLOC_000722	-	-	XLOC_000722	DOPEY2	TSS764	1:105962734-106008637	-	-	1.18095	0.255369	2.11445	OK	1.6755	0.6231	2.73755	OK	1.74391	0.224724	3.31979	OK	0.972297	0.296228	4.02461	OK
XLOC_000723	-	-	XLOC_000723	MORC3	TSS765	1:106011588-106039528	-	-	3.35523	0.965763	5.79458	OK	4.02683	1.60317	6.4513	OK	2.89071	0.907818	6.47061	OK	2.71472	0.830556	7.82268	OK
XLOC_000724	-	-	XLOC_000724	CHAF1B	TSS766	1:106039839-106057388	-	-	3.87392	1.5305	6.23678	OK	3.0215	1.2244	4.82107	OK	0.711746	0.0382625	1.60702	OK	1.04884	0.076525	2.02791	OK
XLOC_000725	-	-	XLOC_000725	SIM2	TSS767	1:106178800-106234015	-	-	0.307746	0.04352	0.609281	OK	0.0966706	0	0.2176	OK	0.280031	0	0.565761	OK	0.233215	0	0.478721	OK
XLOC_000726	-	-	XLOC_000726	DSCR6	TSS768	1:106360955-106367003	-	-	0.265999	0	0.603461	OK	0.176721	0	0.452595	OK	0.0745464	0	0.226298	OK	0.263849	0	0.678893	OK
XLOC_000727	-	-	XLOC_000727	TTC3	TSS769	1:106382613-106438592	-	-	3.20053	0.844202	5.59839	OK	4.06698	1.45143	6.69437	OK	2.05338	0.636854	4.87267	OK	2.29264	0.710907	5.12445	OK
XLOC_000728	-	-	XLOC_000728	DYRK1A	TSS770	1:106538437-106559176	-	-	2.67275	0.920304	4.42622	OK	4.25156	1.79678	6.74889	OK	3.09925	0.87648	5.478	OK	3.22355	0.525888	7.45008	OK
XLOC_000729	-	-	XLOC_000729	KCNJ15	TSS771	1:106882439-106907061	-	-	0.11905	0	0.291157	OK	0.171497	0	0.38821	OK	0.256695	0	0.582315	OK	0.0692611	0	0.242631	OK
XLOC_000730	-	-	XLOC_000730	ETS2	TSS772	1:107167342-107180491	-	-	1.20907	0.41921	2.04365	OK	1.64045	0.576414	2.67246	OK	0.604172	0.0524012	1.20523	OK	0.555732	0.104802	0.995623	OK
XLOC_000731	-	-	XLOC_000731	WRB	TSS773	1:107369132-107390605	-	-	9.5031	1.85227	20.1887	OK	8.61357	2.25907	14.9808	OK	25.8044	0	280.786	OK	7.67089	0	291.595	OK
XLOC_000732	-	-	XLOC_000732	SH3BGR	TSS774	1:107392916-107418544	-	-	0.331943	0	0.674963	OK	0.182621	0	0.421852	OK	3.7894	0.928074	6.58089	OK	2.5003	0.0843704	8.60578	OK
XLOC_000733	-	-	XLOC_000733	B3GALT5	TSS775	1:107444586-107446093	-	-	0.292815	0	0.617851	OK	0.0876535	0	0.308925	OK	0.161579	0	0.411901	OK	0.190226	0	0.514876	OK
XLOC_000734	-	-	XLOC_000734	IGSF5	TSS776	1:107469993-107477780	-	-	0.50633	0	1.32264	OK	0.0660093	0	0.467291	OK	0.0699023	0	0.469763	OK	0.0774068	0	0.615222	OK
XLOC_000735	-	-	XLOC_000735	PCP4	TSS777	1:107560208-107560977	-	-	32.6924	1.06244	13.8117	OK	4.79653	0	4.24977	OK	0	0	0	OK	3.84131	0	3.71855	OK
XLOC_000736	-	-	XLOC_000736	BACE2	TSS778	1:108198652-108251484	-	-	1.56444	0.401402	3.21122	OK	2.8648	0.95333	4.79174	OK	0.461259	0.0752629	1.6307	OK	0.53773	0.150526	1.73105	OK
XLOC_000737	-	-	XLOC_000737	FAM3B	TSS779	1:108264673-108272236	-	-	0.41052	0	0.817744	OK	0.353657	0	0.636023	OK	0.186352	0	0.454302	OK	0.215957	0	0.545162	OK
XLOC_000738	-	-	XLOC_000738	MX	TSS780	1:108280288-108296301	-	-	0.134444	0	0.295793	OK	0.0850833	0	0.211281	OK	0.154942	0	0.33805	OK	0.0874065	0	0.253537	OK
XLOC_000739	-	-	XLOC_000739	UMODL1	TSS781	1:108548617-108589088	-	-	0.134287	0	0.2834	OK	0.186216	0.0257636	0.334927	OK	0.141774	0	0.334927	OK	0.108024	0	0.257636	OK
XLOC_000740	-	-	XLOC_000740	ABCG1	TSS782	1:108646586-108699943	-	-	0.648207	0.112221	1.15962	OK	1.40414	0.5237	2.31924	OK	0.159972	0	0.486293	OK	0.267845	0	0.635921	OK
XLOC_000741	-	-	XLOC_000741	UBASH3A	TSS783	1:108752862-108771059	-	-	0.177959	0	0.363186	OK	0.2089	0	0.40354	OK	0.258543	0	0.564956	OK	0.0902949	0	0.242124	OK
XLOC_000742	-	-	XLOC_000742	SLC37A1	TSS784	1:108800899-108832149	-	-	0.648471	0.125815	1.19525	OK	0.580517	0.125815	1.00652	OK	0.269133	0	0.56617	OK	0.193293	0	0.629077	OK
XLOC_000743	-	-	XLOC_000743	PDE9A	TSS785	1:108848246-108891187	-	-	1.32096	0.482503	2.17126	OK	0.290739	0.0402086	0.522711	OK	0.124025	0	0.361877	OK	0.351847	0	1.20626	OK
XLOC_000744	-	-	XLOC_000744	NDUFV3	TSS786	1:108926007-108928938	-	-	10.1699	4.02026	16.2926	OK	12.8485	5.28982	20.3129	OK	13.5763	5.39561	21.7941	OK	14.814	6.45358	23.2752	OK
XLOC_000745	-	-	XLOC_000745	PKNOX1	TSS787	1:108960139-108987823	-	-	1.48834	0.408435	2.562	OK	1.90605	0.631218	3.19322	OK	0.594897	0.0371305	1.52235	OK	0.785952	0.185652	2.15357	OK
XLOC_000746	-	-	XLOC_000746	CRYAA	TSS788,TSS789	1:109098874-109103196	-	-	9312.66	7.50239	21380.7	OK	36815.7	112.808	91009.6	OK	11485.3	19.018	60163.8	OK	19229.3	45.6832	60279.4	OK
XLOC_000747	-	-	XLOC_000747	RRP1B	TSS790	1:109360239-109382258	-	-	2.93496	0.747351	5.54613	OK	3.39426	1.23903	5.5658	OK	2.02881	0.570347	4.91679	OK	1.73831	0.55068	6.49016	OK
XLOC_000748	-	-	XLOC_000748	PDXK	TSS791	1:109396354-109436098	-	-	4.93054	1.55288	8.29602	OK	3.87556	0.858705	6.89737	OK	1.36594	0.197672	3.46913	OK	1.49822	0.279453	3.58542	OK
XLOC_000749	-	-	XLOC_000749	AGPAT3	TSS792	1:109531456-109583299	-	-	2.82514	0.944633	4.55813	OK	4.08077	1.02223	7.24395	OK	2.38537	0.610254	5.47278	OK	1.86132	0.660798	4.71674	OK
XLOC_000750	-	-	XLOC_000750	ENSGALG00000022804	TSS793	1:109600721-109641029	-	-	2.90494	1.02692	4.76594	OK	4.33467	1.86951	6.81977	OK	3.02289	0.816266	6.55646	OK	3.25977	0.816266	6.71445	OK
XLOC_000751	-	-	XLOC_000751	PWP2	TSS794	1:109643345-109660921	-	-	3.14372	1.32709	4.95725	OK	4.76501	1.8922	7.63613	OK	1.43223	0.390764	3.43265	OK	1.65267	0.401825	3.449	OK
XLOC_000752	-	-	XLOC_000752	C1H21orf33	TSS795	1:109661534-109668400	-	-	13.432	5.86155	21.0087	OK	19.5427	7.95081	30.9908	OK	3.43567	0.580351	6.32583	OK	4.20182	1.1607	7.19635	OK
XLOC_000753	-	-	XLOC_000753	ENSGALG00000016213	TSS796	1:109936203-109940380	-	-	0.373879	0	0.672927	OK	0.158022	0	0.403756	OK	0.196893	0	0.538342	OK	0.269828	0	0.538342	OK
XLOC_000754	-	-	XLOC_000754	gga-mir-222a	TSS797	1:109977176-109977274	-	-	8.4998	0	7.17148	OK	0	0	0	OK	0	0	0	OK	0	0	0	OK
XLOC_000755	-	-	XLOC_000755	gga-mir-221	TSS798	1:109977680-109977779	-	-	0	0	0	OK	0	0	0	OK	0	0	0	OK	0	0	0	OK
XLOC_000756	-	-	XLOC_000756	ENSGALG00000016214	TSS799	1:110031104-110034907	-	-	0.124041	0	0.304706	OK	0.171152	0	0.45706	OK	0.183843	0	0.45706	OK	0.21403	0	0.45706	OK
XLOC_000757	-	-	XLOC_000757	CXorf36	TSS800	1:110128633-110143679	-	-	0.391753	0.0644007	0.708408	OK	0.219509	0	0.450805	OK	0.10865	0	0.257603	OK	0.14444	0	0.322004	OK
XLOC_000758	-	-	XLOC_000758	FUNDC1	TSS801	1:110347435-110362439	-	-	7.98612	2.30597	13.7751	OK	8.68166	3.18588	14.1999	OK	3.89868	1.30469	9.34525	OK	3.66471	1.27435	10.5893	OK
XLOC_000759	-	-	XLOC_000759	EFHC2	TSS802	1:110382984-110442596	-	-	0.314831	0.0380883	0.571324	OK	0.302827	0.0380883	0.533236	OK	0.308733	0	0.647501	OK	0.202592	0	0.45706	OK
XLOC_000760	-	-	XLOC_000760	U6	TSS803	1:110484598-110484698	-	-	0	0	0	OK	0	0	0	OK	0	0	0	OK	0	0	0	OK
XLOC_000761	-	-	XLOC_000761	NDP	TSS804	1:110522885-110531383	-	-	0.54154	0.0855202	0.940723	OK	0.16503	0	0.342081	OK	0.269721	0	0.598642	OK	0.31299	0	0.684162	OK
XLOC_000762	-	-	XLOC_000762	MAOB	TSS805	1:110555373-110609289	-	-	0.543256	0.0912734	1.08007	OK	0.3576	0.0608489	0.669338	OK	0.173909	0	0.425943	OK	0.115009	0	0.27382	OK
XLOC_000763	-	-	XLOC_000763	ENSGALG00000022787	TSS806	1:110695196-110700053	-	-	0.0607539	0	0.109191	OK	0	0	0	OK	0.0514319	0	0.163786	OK	0	0	0	OK
XLOC_000764	-	-	XLOC_000764	CASK	TSS807	1:111182551-111322208	-	-	20.322	2.80893	41.09	OK	35.12	4.22583	70.4968	OK	5.66862	1.66547	26.1256	OK	8.44481	2.65979	24.9573	OK
XLOC_000765	-	-	XLOC_000765	RPL8	TSS808	1:111403951-111407582	-	-	1286.31	250.202	2310.32	OK	1527.85	288.802	2767.22	OK	778.379	121.701	1434.21	OK	1117.9	213.502	2021.22	OK
XLOC_000766	-	-	XLOC_000766	MED14	TSS809	1:111568865-111602294	-	-	3.31535	1.35726	5.26646	OK	3.2271	0.927239	5.5382	OK	1.71909	0.474856	4.54555	OK	1.979	0.466447	4.57629	OK
XLOC_000767	-	-	XLOC_000767	BCOR	TSS810	1:111733198-111889685	-	-	5.81719	1.40179	12.9499	OK	4.83054	1.99458	7.66546	OK	3.38484	0.74308	6.25752	OK	5.12324	2.11191	8.13455	OK
XLOC_000768	-	-	XLOC_000768	gga-mir-6672	TSS811	1:111965212-111965322	-	-	7.08306	0	6.38914	OK	0	0	0	OK	19.9049	0	6.38914	OK	0	0	0	OK
XLOC_000769	-	-	XLOC_000769	RPGR	TSS812	1:112266515-112364076	-	-	0.607448	0.100616	1.13553	OK	0.843819	0.301849	1.37988	OK	0.29174	0.0431213	0.819305	OK	0.291435	0.0862426	0.934295	OK
XLOC_000770	-	-	XLOC_000770	DYNLT3	TSS813	1:112473716-112480643	-	-	4.14886	1.52476	6.77228	OK	5.69613	1.26849	10.309	OK	4.04807	1.15384	13.6823	OK	4.44411	1.53094	11.7829	OK
XLOC_000771	-	-	XLOC_000771	ENSGALG00000016305	TSS814	1:112670965-112673532	-	-	0.0912296	0	0.234034	OK	0	0	0	OK	0	0	0	OK	0.0746181	0	0.234034	OK
XLOC_000772	-	-	XLOC_000772	CXorf22	TSS815	1:112721236-112752459	-	-	0.169876	0	0.368218	OK	0.143723	0	0.306848	OK	0.240505	0	0.490957	OK	0.181387	0	0.460272	OK
XLOC_000773	-	-	XLOC_000773	CXORF59	TSS816	1:112755758-112776808	-	-	0.102155	0	0.316057	OK	0	0	0	OK	0.560004	0	1.05352	OK	0.0651959	0	0.210705	OK
XLOC_000774	-	-	XLOC_000774	CXORF30	TSS817	1:112906640-112985873	-	-	0.188093	0	0.390548	OK	0.115854	0	0.240337	OK	0.0792867	0	0.270379	OK	0.0956239	0	0.270379	OK
XLOC_000775	-	-	XLOC_000775	TMEM47	TSS818	1:113256479-113283351	-	-	1.49464	0.383123	2.99737	OK	0.666788	0.0901466	1.26205	OK	35.1195	1.66771	76.264	OK	14.2818	0.698636	115.951	OK
XLOC_000776	-	-	XLOC_000776	DMD	TSS819	1:114233666-114932830	-	-	4.53027	1.63135	7.43077	OK	9.20682	2.8869	15.5363	OK	2.05393	0.38435	4.81719	OK	2.85496	0.589337	5.33819	OK
XLOC_000777	-	-	XLOC_000777	TAB3	TSS820	1:115105078-115142204	-	-	5.16453	1.86168	8.4425	OK	11.9409	5.15209	18.7467	OK	13.9249	3.11723	28.8344	OK	13.4483	2.90075	32.5577	OK
XLOC_000778	-	-	XLOC_000778	CXORF21	TSS821	1:115230775-115238899	-	-	0.228591	0	0.487777	OK	0.0656202	0	0.243888	OK	0.162931	0	0.406481	OK	0.142263	0	0.325185	OK
XLOC_000779	-	-	XLOC_000779	NR0B1	TSS822	1:115358587-115360638	-	-	2.00079	0	4.20868	OK	0.771032	0	1.53109	OK	3.24304	0.684235	5.79974	OK	2.42994	0.608141	4.24656	OK
XLOC_000780	-	-	XLOC_000780	U1	TSS823	1:116650051-116650187	-	-	0	0	0	OK	0	0	0	OK	0	0	0	OK	0	0	0	OK
XLOC_000781	-	-	XLOC_000781	PCYT1B	TSS824	1:117479796-117519398	-	-	0.419955	0	0.828902	OK	0.32144	0	0.621676	OK	0.489893	0	1.03613	OK	0.283109	0	0.621676	OK
XLOC_000782	-	-	XLOC_000782	KLHL15	TSS825	1:117691129-117701595	-	-	2.63679	0.715688	4.70309	OK	3.78991	1.29505	6.30487	OK	2.05453	0.681607	5.52102	OK	2.29874	0.783848	5.82774	OK
XLOC_000783	-	-	XLOC_000783	APOO	TSS826	1:117716972-117747598	-	-	8.14946	2.87932	13.3951	OK	12.5384	4.38158	20.4056	OK	12.311	4.75714	19.7797	OK	13.5007	5.50827	21.4071	OK
XLOC_000784	-	-	XLOC_000784	ACOT9	TSS827	1:117766585-117785247	-	-	2.68951	1.00329	4.44315	OK	3.40525	0.644973	6.59305	OK	1.13087	0.0716636	2.50823	OK	1.20082	0.214991	2.22157	OK
XLOC_000785	-	-	XLOC_000785	SMPX	TSS828	1:118550326-118558867	-	-	0.52914	0	1.00067	OK	0.326291	0	1.00067	OK	0.568548	0	1.00067	OK	1.73574	0	3.33557	OK
XLOC_000786	-	-	XLOC_000786	KLHL34	TSS829	1:118607773-118609561	-	-	0.271858	0	0.505373	OK	0.256976	0	0.505373	OK	0.0530843	0	0.168458	OK	0.0708323	0	0.22461	OK
XLOC_000787	-	-	XLOC_000787	RPS6KA3	TSS830	1:119204997-119240906	-	-	7.76194	2.69784	12.7761	OK	3.89284	0.888074	6.94986	OK	1.17229	0.413058	3.2012	OK	1.01374	0.392405	3.63491	OK
XLOC_000788	-	-	XLOC_000788	EIF1AY	TSS831	1:119243262-119251552	-	-	62.0481	16.6184	107.471	OK	93.9828	12.1011	196.367	OK	67.8202	11.3056	233.076	OK	64.6016	9.81807	272.766	OK
XLOC_000789	-	-	XLOC_000789	MAP7D2	TSS832	1:119314258-119348635	-	-	0.585904	0.144047	1.00833	OK	0.198818	0	0.384125	OK	0.178112	0	0.33611	OK	0.138741	0	0.288094	OK
XLOC_000790	-	-	XLOC_000790	CXORF23	TSS833	1:119359932-119391416	-	-	2.47376	0.753275	4.16991	OK	3.2702	1.29133	5.24602	OK	3.94708	0.887788	7.85558	OK	2.46182	0.780177	7.20991	OK
XLOC_000791	-	-	XLOC_000791	SH3KBP1	TSS834	1:119398187-119620052	-	-	10.5805	4.17915	16.9525	OK	12.338	5.19024	19.4128	OK	25.4188	2.96585	58.3733	OK	28.4225	4.14545	65.4509	OK
XLOC_000792	-	-	XLOC_000792	MAP3K15	TSS835	1:119632059-119703945	-	-	0.751372	0.239506	1.26938	OK	0.698837	0.239506	1.14963	OK	3.07177	0.766418	5.38888	OK	2.57067	0.502962	6.4427	OK
XLOC_000793	-	-	XLOC_000793	GPR64	TSS836	1:119811747-119834097	-	-	0.10209	0	0.264677	OK	0.178771	0.0220564	0.352902	OK	0.253963	0	0.55141	OK	0.122182	0	0.286733	OK
XLOC_000794	-	-	XLOC_000794	PHKA2	TSS837	1:119835500-119872605	-	-	1.16266	0.395902	1.92672	OK	3.16543	1.34607	4.96197	OK	4.73468	0.923771	11.3228	OK	6.08267	1.37246	11.0061	OK
XLOC_000795	-	-	XLOC_000795	RS1	TSS838	1:119914132-119926065	-	-	4.64256	0.844718	7.96448	OK	0.309066	0	0.60337	OK	0	0	0	OK	0.255888	0	0.482696	OK
XLOC_000796	-	-	XLOC_000796	SCML2	TSS839	1:120080415-120151665	-	-	0.71457	0.136284	1.34922	OK	0.50827	0.149913	0.87222	OK	0.224067	0.0272569	0.667794	OK	0.257633	0.0136284	0.599652	OK
XLOC_000797	-	-	XLOC_000797	RBBP7	TSS840	1:120801402-120809635	-	-	5.80357	2.3998	9.20852	OK	4.6541	1.89751	7.36681	OK	1.00481	0.167428	1.89751	OK	0.98708	0	2.00913	OK
XLOC_000798	-	-	XLOC_000798	CTPS2	TSS841	1:120837813-120917135	-	-	1.14771	0.164665	2.14064	OK	1.02445	0.0149088	2.19159	OK	0.590128	0	2.01268	OK	0.63186	0	2.25122	OK
XLOC_000799	-	-	XLOC_000799	AP1S2	TSS842	1:121232734-121266560	-	-	14.9534	4.41827	25.5047	OK	45.0622	6.50877	84.5718	OK	10.6254	2.53824	25.8596	OK	12.556	2.3301	29.0999	OK
XLOC_000800	-	-	XLOC_000800	TMEM27	TSS843	1:121292943-121316437	-	-	0.196116	0	0.403216	OK	0.165638	0.0336013	0.302412	OK	0.273414	0.0168007	0.621624	OK	0.110904	0	0.25201	OK
XLOC_000801	-	-	XLOC_000801	ACE2	TSS844	1:121320882-121343323	-	-	3.05895	1.09481	5.02326	OK	1.32381	0.322004	2.38283	OK	0.551116	0.0322004	1.09481	OK	0.50193	0	1.38462	OK
XLOC_000802	-	-	XLOC_000802	FIGF	TSS845	1:121427180-121458777	-	-	0.181525	0	0.395473	OK	0.151513	0	0.346039	OK	0.27622	0	0.543776	OK	0.241182	0	0.494341	OK
XLOC_000803	-	-	XLOC_000803	PIGA	TSS846	1:121469873-121479163	-	-	1.57354	0.351215	2.97362	OK	1.93929	0.468287	3.48874	OK	0.372115	0.0468287	1.26438	OK	0.475589	0.0234144	1.03023	OK
XLOC_000804	-	-	XLOC_000804	ASB11	TSS847	1:121483019-121494829	-	-	0.156649	0	0.408133	OK	0.0614643	0	0.204067	OK	0.107569	0	0.3061	OK	0.237385	0	0.510166	OK
XLOC_000805	-	-	XLOC_000805	ASB9	TSS848	1:121508254-121522589	-	-	21.9107	7.50534	36.3297	OK	20.5027	5.61404	35.4299	OK	87.9644	6.21745	201.846	OK	92.7192	5.00669	311.581	OK
XLOC_000806	-	-	XLOC_000806	FANCB	TSS849	1:121691153-121741660	-	-	0.349082	0	0.842154	OK	0.128602	0	0.483322	OK	0.126446	0	0.704103	OK	0.134926	0	1.54203	OK
XLOC_000807	-	-	XLOC_000807	GEMIN8	TSS850	1:122240202-122281715	-	-	4.1383	1.62373	6.65085	OK	5.24717	1.47829	9.19146	OK	2.88378	0.554358	7.18601	OK	2.92667	0.831536	7.148	OK
XLOC_000808	-	-	XLOC_000808	GPM6B	TSS851	1:122363028-122421048	-	-	12.9726	0	27.5318	OK	32.0339	0.0284555	82.7486	OK	9.65537	0	45.8902	OK	15.3438	0.199189	46.7094	OK
XLOC_000809	-	-	XLOC_000809	TRAPPC2	TSS852	1:122421139-122426804	-	-	8.69938	2.13128	15.6102	OK	13.1324	5.52982	20.6792	OK	6.06352	1.90087	15.7254	OK	7.84857	2.4769	17.6263	OK
XLOC_000810	-	-	XLOC_000810	ENSGALG00000018838	TSS853	1:122896519-122899552	-	-	0	0	0.142412	OK	0.11904	0	0.284825	OK	0.374225	0	0.995363	OK	0	0	0.142412	OK
XLOC_000811	-	-	XLOC_000811	ARHGAP6	TSS854	1:123651001-123765375	-	-	0.438188	0.083807	0.796166	OK	0.387425	0.083807	0.670456	OK	0.436459	0.0209517	0.859021	OK	0.379121	0.0419035	1.42472	OK
XLOC_000812	-	-	XLOC_000812	MID1	TSS855	1:124042083-124137118	-	-	7.10124	2.4809	11.7104	OK	11.5414	2.75429	20.4775	OK	1.36463	0.317789	4.61555	OK	2.30177	0.35306	5.09321	OK
XLOC_000813	-	-	XLOC_000813	GPR143	TSS856	1:124557328-124571165	-	-	0.137124	0	0.293569	OK	0.0604985	0	0.176142	OK	0.099346	0	0.234856	OK	0.0649947	0	0.176142	OK
XLOC_000814	-	-	XLOC_000814	KAL1	TSS857	1:125082661-125207722	-	-	0.317409	0.0672927	0.571988	OK	0.602582	0.168232	1.00939	OK	1.01156	0.168232	2.45618	OK	1.36008	0.168232	2.62442	OK
XLOC_000815	-	-	XLOC_000815	PNPLA4	TSS858	1:125536410-125555323	-	-	0.70158	0	1.46002	OK	0.758581	0.194669	1.31402	OK	0.230759	0	0.632676	OK	0.170481	0	0.438006	OK
XLOC_000816	-	-	XLOC_000816	HDHD1	TSS859	1:125868712-125932063	-	-	0.571953	0.122639	1.51255	OK	0.94122	0.183959	1.81915	OK	0.303974	0.0408798	1.10375	OK	0.533974	0.102199	1.32859	OK
XLOC_000817	-	-	XLOC_000817	NLGN4	TSS860	1:126290133-126408797	-	-	0.210516	0	0.487643	OK	0.102748	0	0.302127	OK	0.160701	0	0.320916	OK	0.179444	0	0.660422	OK
XLOC_000818	-	-	XLOC_000818	gga-mir-1397	TSS861	1:126290133-126408797	-	-	0	0	1.9124	OK	11.8475	0	8.60578	OK	0	0	1.9124	OK	0	0	1.9124	OK
XLOC_000819	-	-	XLOC_000819	PRKX	TSS862	1:127508429-127539291	-	-	2.69586	0.616444	5.28948	OK	2.72325	0.695985	4.75258	OK	0.369289	0.0596558	1.45163	OK	0.706189	0.139197	1.61071	OK
XLOC_000820	-	-	XLOC_000820	MXRA5	TSS863	1:127679909-127701298	-	-	20.1327	5.22636	35.0138	OK	187.789	1.49894	395.08	OK	11.8134	1.57491	37.6063	OK	19.6301	2.90304	49.7222	OK
XLOC_000821	-	-	XLOC_000821	ARSH	TSS864,TSS865,TSS866	1:127803895-127821093	-	-	7.08496	2.38242	11.7731	OK	69.3277	5.89993	133.402	OK	10.84	0.71623	42.5203	OK	17.859	2.26751	46.0382	OK
XLOC_000822	-	-	XLOC_000822	ARSD	TSS867	1:127828156-127842611	-	-	0.470272	0.100552	0.854688	OK	3.11737	1.20662	5.02758	OK	1.00413	0.0502758	2.01103	OK	1.16946	0.251379	2.11158	OK
XLOC_000823	-	-	XLOC_000823	ENSGALG00000016654	TSS868	1:127846183-127863296	-	-	0.172373	0	0.388935	OK	0.524261	0.111124	0.888994	OK	0.329429	0	0.722308	OK	0.42138	0	0.944556	OK
XLOC_000824	-	-	XLOC_000824	ZBED1	TSS869	1:128042956-128045044	-	-	2.26481	0.817439	3.7506	OK	2.97861	1.05786	4.90463	OK	1.60643	0.240423	3.89486	OK	1.74387	0.384677	3.1255	OK
XLOC_000825	-	-	XLOC_000825	DHRSX	TSS870	1:128072872-128200091	-	-	3.57092	1.17032	5.91317	OK	6.38544	2.7102	10.1017	OK	3.23552	0.739147	8.19221	OK	3.57749	0.862338	7.20668	OK
XLOC_000826	-	-	XLOC_000826	P2RY8	TSS871	1:128441121-128467057	-	-	0.171347	0	0.428453	OK	0.0281554	0	0.214226	OK	0.0958601	0	0.285635	OK	0.0406935	0	0.142818	OK
XLOC_000827	-	-	XLOC_000827	ASMTL	TSS872	1:128477650-128507401	-	-	1.58351	0.358844	2.83298	OK	2.25583	0.86878	3.62621	OK	1.13517	0.339957	2.663	OK	1.26877	0.37773	2.88964	OK
XLOC_000828	-	-	XLOC_000828	SLC25A6	TSS873	1:128508692-128512825	-	-	132.282	4.6698	280.841	OK	183.883	22.1816	345.359	OK	41.2393	5.45955	141.88	OK	47.9551	5.66557	130.892	OK
XLOC_000829	-	-	XLOC_000829	CRLF2	TSS874	1:128639644-128657470	-	-	0.184667	0	0.450228	OK	0.122606	0	0.300152	OK	0.13093	0	0.500253	OK	0.135771	0	0.300152	OK
XLOC_000830	-	-	XLOC_000830	PPP2R3B	TSS875	1:129302921-129408311	-	-	0.829849	0	2.23219	OK	0.642786	0	1.75386	OK	0.153631	0	0.781267	OK	0.225472	0	0.924765	OK
XLOC_000831	-	-	XLOC_000831	GTPBP6	TSS876	1:129412880-129423230	-	-	4.60356	1.86966	7.29167	OK	7.55238	3.1161	11.9658	OK	3.76034	1.1218	6.41917	OK	3.69039	1.24644	6.16988	OK
XLOC_000832	-	-	XLOC_000832	SLC9A7	TSS877	1:129620478-129659911	-	-	1.11217	0.253617	1.99724	OK	1.24526	0.475532	2.02894	OK	0.427157	0.0317022	1.10958	OK	0.568956	0.0634043	1.07787	OK
XLOC_000833	-	-	XLOC_000833	TUBGCP5	TSS878	1:129707208-129729905	-	-	3.05036	1.32947	4.76711	OK	3.69598	1.41326	5.97981	OK	2.40865	0.681394	6.713	OK	3.17947	1.05096	7.52476	OK
XLOC_000834	-	-	XLOC_000834	CYFIP1	TSS879	1:129747744-129798637	-	-	10.963	3.45815	18.4816	OK	12.8272	4.55742	21.1153	OK	10.3256	1.99244	22.581	OK	12.6231	2.56498	25.1002	OK
XLOC_000836	-	-	XLOC_000836	uc_338	TSS881	1:129814913-129829863	-	-	7.54418	0	15.0024	OK	0	0	1.15403	OK	36.4504	0	72.704	OK	33.3407	0	66.3568	OK
XLOC_000837	-	-	XLOC_000837	HERC2	TSS882	1:129860462-129965042	-	-	4.0185	1.06004	6.9923	OK	5.48612	1.86988	9.09263	OK	6.0547	0.961277	13.5501	OK	6.99474	0.506975	16.9869	OK
XLOC_000838	-	-	XLOC_000838	OCA2	TSS883	1:130005139-130159850	-	-	0.289939	0	0.594643	OK	0.117512	0	0.250376	OK	0.0388937	0	0.125188	OK	0.0978597	0	0.219079	OK
XLOC_000839	-	-	XLOC_000839	GABRB3	TSS884	1:130705241-130819496	-	-	0.129132	0	0.257967	OK	0.146305	0.0171978	0.292363	OK	0.229361	0.0171978	0.567527	OK	0.118768	0	0.275165	OK
XLOC_000840	-	-	XLOC_000840	ATP10A	TSS885	1:131038511-131149938	-	-	0.220655	0.0167642	0.435869	OK	0.23339	0.0502926	0.402341	OK	0.276643	0	0.586747	OK	0.492362	0.150878	2.31346	OK
XLOC_000841	-	-	XLOC_000841	UBE3A	TSS886	1:131249005-131286295	-	-	3.69363	0.942662	6.48261	OK	5.18864	1.87082	8.49846	OK	9.33733	1.78381	20.0424	OK	8.18444	0.5801	28.3814	OK
XLOC_000842	-	-	XLOC_000842	5S_rRNA	TSS887	1:131334587-131405083	-	-	11.7898	0	65.6085	OK	12.401	0	73.3755	OK	0	0	1.68741	OK	0	0	1.68741	OK
XLOC_000843	-	-	XLOC_000843	TMEM131	TSS888	1:131443218-131532438	-	-	5.42073	2.22564	8.61712	OK	6.79398	1.46278	12.2386	OK	6.70241	1.76043	15.3591	OK	5.83608	1.10521	17.8946	OK
XLOC_000844	-	-	XLOC_000844	UNC50	TSS889	1:131663631-131670172	-	-	12.8123	1.33891	25.0306	OK	8.2358	0.837446	16.0502	OK	6.16571	0.456789	15.6863	OK	7.79421	1.18405	19.3596	OK
XLOC_000845	-	-	XLOC_000845	LIPT1	TSS890	1:131856986-131858108	-	-	5.53071	2.14761	8.85889	OK	5.95393	2.23709	9.66424	OK	3.89547	1.16329	6.6218	OK	4.15784	1.34226	6.97973	OK
XLOC_000846	-	-	XLOC_000846	MRPL30	TSS891	1:131866806-131869199	-	-	25.2121	7.9801	42.1275	OK	31.9852	10.9494	46.7671	OK	39.3906	14.6611	63.284	OK	54.2778	17.816	86.2964	OK
XLOC_000847	-	-	XLOC_000847	EIF5B	TSS892	1:131925075-131944008	-	-	23.6657	8.40164	38.9361	OK	31.7972	10.8453	52.6441	OK	21.4252	3.18843	43.3813	OK	21.2004	2.0015	47.8265	OK
XLOC_000848	-	-	XLOC_000848	ENSGALG00000024437	TSS893	1:132491482-132497916	-	-	0.140003	0	0.319239	OK	0.237685	0	0.478859	OK	0.442867	0	0.798098	OK	0.11451	0	0.319239	OK
XLOC_000849	-	-	XLOC_000849	PDCL3	TSS894	1:132518629-132524289	-	-	22.2652	9.50734	35.0788	OK	41.3613	16.228	66.3874	OK	19.8743	4.09799	37.9474	OK	23.0619	5.08151	43.3567	OK
XLOC_000850	-	-	XLOC_000850	NPAS2	TSS895	1:132654999-132723188	-	-	0.260062	0.0506819	0.481478	OK	0.13953	0.0253409	0.27875	OK	0.114118	0	0.380114	OK	0.174867	0	0.380114	OK
XLOC_000851	-	-	XLOC_000851	RPL31	TSS896	1:132725775-132731147	-	-	203.117	55.0619	350.346	OK	203.201	50.0947	356.37	OK	97.6953	14.9016	225.32	OK	99.5036	11.3083	241.913	OK
XLOC_000852	-	-	XLOC_000852	CNOT11	TSS897	1:132803061-132814520	-	-	8.9681	2.70708	15.287	OK	12.5525	5.37435	19.7457	OK	9.82704	2.42841	19.9846	OK	9.68922	2.3886	20.7808	OK
XLOC_000853	-	-	XLOC_000853	MAP4K4	TSS898	1:132936572-133084109	-	-	6.19734	2.57855	9.80313	OK	7.77614	3.25222	12.2888	OK	2.23365	0.348452	4.52988	OK	3.2305	0.882746	5.59847	OK
XLOC_000854	-	-	XLOC_000854	gga-mir-1656	TSS899	1:132936572-133084109	-	-	0	0	3.04245	OK	0	0	3.04245	OK	0	0	3.04245	OK	0	0	3.04245	OK
XLOC_000855	-	-	XLOC_000855	ENSGALG00000026432	TSS900	1:132936572-133084109	-	-	0	0	1.85927	OK	0	0	1.85927	OK	0	0	1.85927	OK	0	0	1.85927	OK
XLOC_000856	-	-	XLOC_000856	IL1R2	TSS901	1:133109395-133119021	-	-	0.103781	0	0.327038	OK	0.0660674	0	0.245279	OK	0.0425687	0	0.245279	OK	0	0	0	OK
XLOC_000857	-	-	XLOC_000857	IL1R1	TSS902,TSS903	1:133163681-133185156	-	-	0.0510314	0	0.166311	OK	0.123719	0	0.335777	OK	0.725814	0.054919	1.40282	OK	0.442577	0	1.01743	OK
XLOC_000858	-	-	XLOC_000858	ENSGALG00000016784	TSS904	1:133190560-133209036	-	-	0.211041	0	0.491081	OK	0.213523	0.0508015	0.389478	OK	0.17871	0	0.389478	OK	0.125751	0	0.355611	OK
XLOC_000859	-	-	XLOC_000859	IL1RL1	TSS905,TSS906	1:133227060-133252726	-	-	0.333923	0	0.679859	OK	0.175013	0	0.534404	OK	0.0731867	0	0.366104	OK	0.281677	0	0.964488	OK
XLOC_000860	-	-	XLOC_000860	IL18R1	TSS907	1:133259700-133278851	-	-	0.119798	0	0.275763	OK	0.150088	0.0229803	0.298743	OK	0.134816	0	0.344704	OK	0.0423242	0	0.137882	OK
XLOC_000861	-	-	XLOC_000861	IL18RAP	TSS908	1:133283644-133298556	-	-	0.174839	0	0.417033	OK	0.161935	0	0.364904	OK	0.0488384	0	0.156387	OK	0.0568578	0	0.156387	OK
XLOC_000862	-	-	XLOC_000862	SLC9A4	TSS909	1:133300714-133329117	-	-	0.210558	0	0.420607	OK	0.39925	0.0467341	0.741222	OK	0.110857	0	0.417345	OK	0.181132	0	0.514075	OK
XLOC_000863	-	-	XLOC_000863	SLC9A2	TSS910	1:133354848-133381741	-	-	0.147979	0	0.353346	OK	0.0421124	0	0.151434	OK	0.016902	0	0.151434	OK	0.0822823	0	0.201912	OK
XLOC_000864	-	-	XLOC_000864	TMEM182	TSS911	1:133408226-133435369	-	-	0.128772	0	0.280393	OK	0.0663798	0	0.140197	OK	0.157588	0	0.300421	OK	0.188972	0	0.380533	OK
XLOC_000865	-	-	XLOC_000865	ENSGALG00000026018	TSS912	1:133408226-133435369	-	-	0	0	1.79287	OK	0	0	1.79287	OK	0	0	1.79287	OK	0	0	1.79287	OK
XLOC_000866	-	-	XLOC_000866	ENSGALG00000019135	TSS913	1:134286396-134308216	-	-	0.266288	0	0.452256	OK	0	0	0	OK	0.285752	0	0.678383	OK	0	0	0	OK
XLOC_000867	-	-	XLOC_000867	MRPS9	TSS914	1:134393339-134425489	-	-	8.22657	3.46435	13.0076	OK	10.5205	4.64092	16.3413	OK	11.6745	3.00679	21.3744	OK	13.2494	3.08268	36.7666	OK
XLOC_000868	-	-	XLOC_000868	ENSGALG00000026632	TSS915	1:134393339-134425489	-	-	0	0	2.0283	OK	0	0	2.0283	OK	0	0	2.0283	OK	0	0	2.0283	OK
XLOC_000869	-	-	XLOC_000869	C1H2ORF49	TSS916	1:134481594-134496274	-	-	1.85489	0.482696	3.74089	OK	2.23327	0.748179	3.71676	OK	1.1562	0.410292	3.42714	OK	1.37509	0.458561	3.57195	OK
XLOC_000870	-	-	XLOC_000870	NCK2	TSS917	1:134633920-134715892	-	-	8.27408	3.28426	13.2587	OK	9.60313	2.78101	16.5066	OK	4.14866	0.907771	10.8482	OK	3.25192	1.03166	8.3707	OK
XLOC_000871	-	-	XLOC_000871	C2ORF40	TSS918	1:134771682-134776149	-	-	21.6755	7.07116	36.3244	OK	10.7977	4.55266	16.9998	OK	1.42809	0.242163	3.24498	OK	0.91736	0.0484326	2.32476	OK
XLOC_000872	-	-	XLOC_000872	ENSGALG00000016802	TSS919	1:134930336-134987712	-	-	0.598748	0.113064	1.07411	OK	0.458668	0.056532	0.847979	OK	0.301472	0	0.621852	OK	0.232988	0	0.508788	OK
XLOC_000873	-	-	XLOC_000873	ENSGALG00000028212	TSS920	1:135240944-135241097	-	-	4.34264	0	3.28107	OK	0	0	0	OK	0	0	0	OK	0	0	0	OK
XLOC_000874	-	-	XLOC_000874	SLC5A7	TSS921	1:135397399-135423764	-	-	2.58686	0.513395	5.82382	OK	0.313332	0.0641743	0.577569	OK	0.184259	0	0.433177	OK	0.134455	0	0.336915	OK
XLOC_000875	-	-	XLOC_000875	SULT1C	TSS922	1:135521669-135527319	-	-	0.0664444	0	0.215452	OK	0.0283435	0	0.215452	OK	0.19565	0	0.502722	OK	0.0409654	0	0.143635	OK
XLOC_000876	-	-	XLOC_000876	GCC2	TSS923	1:135533886-135559795	-	-	1.18284	0.436598	1.93111	OK	1.39322	0.570936	2.19978	OK	6.28756	1.0915	11.5531	OK	4.6798	0.537351	14.3742	OK
XLOC_000877	-	-	XLOC_000877	LIMS1	TSS924	1:135569606-135633559	-	-	31.1785	7.55498	54.8407	OK	27.3437	9.20404	45.5217	OK	7.38556	2.07091	17.9862	OK	10.7486	2.45441	22.4732	OK
XLOC_000878	-	-	XLOC_000878	ENSGALG00000016808	TSS925	1:135763886-135793418	-	-	5.63378	1.73588	9.54195	OK	6.98961	2.45827	11.5258	OK	3.8517	0.916459	7.9678	OK	4.30215	0.916459	9.43413	OK
XLOC_000879	-	-	XLOC_000879	SH3RF3	TSS926	1:135926351-136157713	-	-	0.352588	0.0979201	0.620161	OK	1.17289	0.31008	2.05632	OK	0.349604	0.01632	0.685441	OK	0.179491	0	0.42432	OK
XLOC_000880	-	-	XLOC_000880	gga-mir-1700	TSS927	1:135926351-136157713	-	-	0	0	2.00802	OK	0	0	2.00802	OK	0	0	2.00802	OK	0	0	2.00802	OK
XLOC_000881	-	-	XLOC_000881	ENSGALG00000026013	TSS928	1:136169357-136195924	-	-	0	0	1.84222	OK	0	0	1.84222	OK	20.5041	0	97.7238	OK	0	0	1.84222	OK
XLOC_000882	-	-	XLOC_000882	SOWAHC	TSS929	1:136196811-136198516	-	-	11.9229	4.41646	19.3735	OK	17.9893	7.30187	28.6186	OK	4.70859	1.58992	7.83185	OK	6.26007	2.64987	9.83397	OK
XLOC_000883	-	-	XLOC_000883	RASA3	TSS930	1:136345768-136476626	-	-	1.6922	0.474655	2.98354	OK	0.653726	0.158218	1.15273	OK	0.225328	0	0.542462	OK	0.338527	0.0226026	1.06232	OK
XLOC_000884	-	-	XLOC_000884	GAS6	TSS931	1:136509159-136547639	-	-	0.379655	0.0405168	0.729303	OK	0.641258	0.162067	1.09395	OK	0.318064	0	1.17499	OK	0.580215	0	1.21551	OK
XLOC_000885	-	-	XLOC_000885	ATP4B	TSS932	1:136636253-136641973	-	-	0.0781152	0	0.244731	OK	0.0471234	0	0.183548	OK	0.168618	0	0.428279	OK	0.16801	0	0.428279	OK
XLOC_000886	-	-	XLOC_000886	DCUN1D2	TSS933	1:136728467-136751599	-	-	0.743187	0.282156	1.19634	OK	0.807226	0.158413	1.46532	OK	0.399367	0.0571433	1.04763	OK	0.55557	0.158413	2.43559	OK
XLOC_000887	-	-	XLOC_000887	ENSGALG00000025316	TSS934	1:136728467-136751599	-	-	0	0	2.4488	OK	0	0	2.4488	OK	0	0	2.4488	OK	0	0	2.4488	OK
XLOC_000888	-	-	XLOC_000888	ADPRHL1	TSS935	1:136753730-136773443	-	-	33.5981	12.9138	54.1051	OK	2.86019	1.07189	4.64487	OK	0.871095	0.102085	1.73545	OK	0.319833	0	0.663554	OK
XLOC_000889	-	-	XLOC_000889	ENSGALG00000016827	TSS936	1:136782200-136788393	-	-	2.14938	0.497033	3.72775	OK	0.709533	0	1.36684	OK	0.832614	0.124258	1.4911	OK	0.764485	0.124258	1.36684	OK
XLOC_000890	-	-	XLOC_000890	GRTP1	TSS937	1:136801887-136848534	-	-	1.75601	0	9.03155	OK	1.15275	0	5.47914	OK	2.74941	0	9.27239	OK	0.940773	0	9.12187	OK
XLOC_000891	-	-	XLOC_000891	PCID2	TSS938	1:136889041-136902792	-	-	6.61438	2.89791	10.3387	OK	8.24854	2.56586	13.929	OK	4.52498	0.994926	13.0388	OK	4.56465	1.51857	13.1959	OK
XLOC_000892	-	-	XLOC_000892	TUBGCP3	TSS939	1:137262148-137311453	-	-	2.25007	0.737157	3.7595	OK	2.20793	0.810872	3.57521	OK	1.2831	0.258005	2.87491	OK	1.05417	0.147431	2.1009	OK
XLOC_000893	-	-	XLOC_000893	MYO16	TSS940	1:137442560-137737925	-	-	1.95427	0.444907	3.47584	OK	0.785547	0.25026	1.32545	OK	0.237472	0.0463445	0.537596	OK	0.33568	0.0556134	0.685899	OK
XLOC_000894	-	-	XLOC_000894	ENSGALG00000026287	TSS941	1:137992923-137995864	-	-	0.2127	0	1.86574	OK	0.51285	0	2.50581	OK	0.562223	0	2.38052	OK	0	0	0.250581	OK
XLOC_000895	-	-	XLOC_000895	COL4A2	TSS942	1:138247601-138389490	-	-	7.93491	1.69291	14.3078	OK	18.3743	6.58961	30.1678	OK	3.96582	0.747501	7.18927	OK	4.51119	1.18275	7.86665	OK
XLOC_000896	-	-	XLOC_000896	CARKD	TSS943	1:138451996-138504491	-	-	38.0996	10.1615	66.0379	OK	42.2023	6.02855	84.1097	OK	43.6549	3.50977	113.661	OK	45.1448	6.73857	98.9948	OK
XLOC_000897	-	-	XLOC_000897	ING1	TSS944	1:138546780-138549125	-	-	22.8512	5.71729	40.0202	OK	22.2833	6.07166	38.5095	OK	27.6017	4.47776	55.194	OK	41.2398	5.24297	78.8552	OK
XLOC_000898	-	-	XLOC_000898	ARHGEF7	TSS945	1:138642777-138751113	-	-	2.9385	0.786117	5.55408	OK	3.30271	1.07664	5.53699	OK	1.80424	0.478506	3.8964	OK	1.13836	0.444327	4.46036	OK
XLOC_000899	-	-	XLOC_000899	gga-mir-1632	TSS947	1:139187328-139187419	-	-	13.6266	0	7.72313	OK	0	0	0	OK	36.5585	0	7.72313	OK	418.829	3.30991	46.3388	OK
XLOC_000900	-	-	XLOC_000900	ENSGALG00000028502	TSS948	1:139352102-139353239	-	-	0.0304732	0	0.414308	OK	0	0	0	OK	0.160092	0	0.414308	OK	0	0	0	OK
XLOC_000901	-	-	XLOC_000901	ENSGALG00000013985	TSS949	1:139386529-139404977	-	-	0.564286	0.154023	0.990145	OK	0.508131	0.154023	0.858126	OK	0.318656	0	0.660097	OK	0.573233	0.0440065	1.21018	OK
XLOC_000902	-	-	XLOC_000902	LIG4	TSS950	1:139472179-139475799	-	-	1.2388	0.27735	2.2188	OK	1.33217	0.49923	2.19107	OK	0.950433	0.194145	2.02466	OK	0.780868	0.194145	2.32974	OK
XLOC_000903	-	-	XLOC_000903	ENSGALG00000026994	TSS951	1:139627973-139628198	-	-	4.29426	0	4.46226	OK	0.756994	0	1.33868	OK	1.74284	0	2.67735	OK	1.0941	0	1.7849	OK
XLOC_000904	-	-	XLOC_000904	FAM155A	TSS952	1:140049053-140070659	-	-	0.260265	0	0.633443	OK	0.0958904	0	0.316722	OK	0.388898	0	0.791804	OK	0.158994	0	0.475082	OK
XLOC_000905	-	-	XLOC_000905	ARGLU1	TSS953,TSS954	1:140311366-140323454	-	-	47.3059	8.55172	86.0597	OK	49.1684	2.60903	110.849	OK	17.4451	2.08161	70.5523	OK	16.3303	3.60255	71.8566	OK
XLOC_000906	-	-	XLOC_000906	EFNB2	TSS955	1:140329549-140373727	-	-	17.9829	3.79006	32.4419	OK	49.821	11.9899	87.648	OK	7.97931	0.52441	29.4147	OK	12.3632	2.7174	26.8403	OK
XLOC_000907	-	-	XLOC_000907	SLC10A2	TSS956	1:141914132-141925460	-	-	0.139298	0	0.300501	OK	0.0650452	0	0.166945	OK	0.0600518	0	0.166945	OK	0.139825	0	0.300501	OK
XLOC_000908	-	-	XLOC_000908	KDELC1	TSS957	1:142045387-142054410	-	-	13.5807	5.70288	21.4608	OK	20.264	8.40425	32.0412	OK	5.0667	1.42572	10.7304	OK	4.3399	1.35068	10.8805	OK
XLOC_000909	-	-	XLOC_000909	METTL21C	TSS958	1:142092495-142147887	-	-	0.6768	0	4.03341	OK	0.151579	0	0.918914	OK	0.219712	0	1.63362	OK	0.144934	0	1.12312	OK
XLOC_000910	-	-	XLOC_000910	FGF14	TSS959	1:142471031-142606517	-	-	0.09818	0	0.256124	OK	0	0	0	OK	0.286238	0	0.768373	OK	0.0840837	0	0.256124	OK
XLOC_000911	-	-	XLOC_000911	NALCN	TSS960	1:142765239-142969863	-	-	1.12982	0.260603	2.09854	OK	1.55789	0.480058	2.64718	OK	0.358256	0.0822957	0.932685	OK	0.385282	0.0822957	0.932685	OK
XLOC_000912	-	-	XLOC_000912	ENSGALG00000016869	TSS961	1:143132901-143136426	-	-	0	0	0	OK	0.215923	0	0.584859	OK	0	0	0	OK	0	0	0	OK
XLOC_000913	-	-	XLOC_000913	TMTC4	TSS962	1:143142400-143200211	-	-	7.67731	2.73346	12.6013	OK	5.40539	1.57667	9.35781	OK	2.45935	0.817531	7.21179	OK	2.52847	0.744537	6.27747	OK
XLOC_000914	-	-	XLOC_000914	A2LD1	TSS963	1:143230156-143230654	-	-	2.67639	0.403216	4.83859	OK	1.17576	0	2.21769	OK	2.01451	0.403216	3.42733	OK	0.963763	0	1.81447	OK
XLOC_000915	-	-	XLOC_000915	EBI2	TSS964	1:143798560-143884756	-	-	0.319021	0	1.45008	OK	0.482718	0	1.86439	OK	0.212953	0	1.31198	OK	0.109949	0	1.17387	OK
XLOC_000916	-	-	XLOC_000916	GPR18	TSS965	1:143798560-143884756	-	-	0.26107	0	0.966924	OK	0.11336	0	0.680486	OK	0.0713886	0	0.680486	OK	0.0201397	0	0.436209	OK
XLOC_000917	-	-	XLOC_000917	DOCK9	TSS966	1:143960154-144042261	-	-	1.13284	0.305512	1.96171	OK	1.43395	0.482387	2.39585	OK	0.459682	0.0964773	1.17381	OK	0.512712	0.0803978	1.06125	OK
XLOC_000918	-	-	XLOC_000918	SLC15A1	TSS967	1:144057535-144081570	-	-	0.159578	0	0.347167	OK	0.103443	0	0.243017	OK	0.133873	0	0.347167	OK	0.157647	0	0.381884	OK
XLOC_000919	-	-	XLOC_000919	STK24	TSS968	1:144093564-144149356	-	-	2.26565	0.952016	3.56602	OK	3.88638	1.46939	6.30416	OK	1.16724	0.431605	3.87309	OK	1.71807	0.473997	4.33708	OK
XLOC_000920	-	-	XLOC_000920	OXGR1	TSS969	1:144752636-144753668	-	-	0.222105	0	0.486438	OK	0.177268	0	0.38915	OK	0.299243	0	0.681013	OK	0.118001	0	0.291863	OK
XLOC_000921	-	-	XLOC_000921	UGGT2	TSS970,TSS971	1:145103027-145181328	-	-	3.73199	1.63951	5.82179	OK	2.36695	0.726312	4.00994	OK	0.597751	0.199736	1.94681	OK	0.650321	0.127105	1.57654	OK
XLOC_000922	-	-	XLOC_000922	ENSGALG00000016895	TSS972	1:145229678-145262325	-	-	2.92517	1.18598	4.63274	OK	3.91789	1.66779	6.15228	OK	2.3039	0.444743	4.26212	OK	2.02133	0.630053	3.44676	OK
XLOC_000923	-	-	XLOC_000923	ABCC4	TSS973	1:145358359-145506681	-	-	0.351415	0.061963	0.660939	OK	0.424075	0.103272	0.764211	OK	0.274849	0.0206543	0.764211	OK	0.353842	0	0.722902	OK
XLOC_000924	-	-	XLOC_000924	TGDS	TSS974	1:145692789-145705488	-	-	2.21655	0.508241	3.92732	OK	2.43591	0.877871	3.97352	OK	0.736596	0.0462038	2.03297	OK	0.981303	0.0924075	2.17158	OK
XLOC_000925	-	-	XLOC_000925	DCT	TSS975	1:145716341-145737439	-	-	1.29165	0.305541	2.29156	OK	0.465197	0.122216	0.794406	OK	0.157163	0	0.366649	OK	0.221505	0	0.580528	OK
XLOC_000926	-	-	XLOC_000926	U7	TSS976	1:145757761-146271071	-	-	0	0	3.40342	OK	0	0	3.40342	OK	0	0	3.40342	OK	0	0	3.40342	OK
XLOC_000927	-	-	XLOC_000927	ENSGALG00000027893	TSS977	1:147592840-147592936	-	-	0	0	0	OK	0	0	0	OK	0	0	0	OK	0	0	0	OK
XLOC_000928	-	-	XLOC_000928	SLITRK6	TSS978	1:149478163-149480686	-	-	2.71377	0.75609	4.7753	OK	0.496996	0.119383	0.875472	OK	0.387201	0.0397942	0.75609	OK	0.482829	0.0795884	0.915266	OK
XLOC_000929	-	-	XLOC_000929	SLITRK1	TSS979	1:150421564-150423643	-	-	0.125533	0	0.289757	OK	0.0851398	0	0.241464	OK	0.0658258	0	0.193171	OK	0.106891	0	0.289757	OK
XLOC_000930	-	-	XLOC_000930	SPRY2	TSS980	1:151896141-151897919	-	-	3.79905	1.29877	6.32446	OK	8.53371	3.50104	13.5524	OK	1.4206	0.225873	4.23513	OK	2.2639	0.395279	4.23513	OK
XLOC_000931	-	-	XLOC_000931	RBM26	TSS981,TSS982	1:152319330-152367787	-	-	10.2544	4.07256	16.4344	OK	12.0258	3.01238	21.0291	OK	6.89048	1.96067	16.1093	OK	6.68011	1.83392	18.7668	OK
XLOC_000932	-	-	XLOC_000932	C13ORF7	TSS983	1:152707237-152734629	-	-	8.57169	2.43933	14.7469	OK	5.00992	2.13442	7.87239	OK	1.23269	0.415795	3.54812	OK	1.11332	0.166318	2.35617	OK
XLOC_000933	-	-	XLOC_000933	EDNRB	TSS984	1:153125272-153143030	-	-	7.48238	1.48349	14.2875	OK	2.67081	0.847711	4.50346	OK	14.709	2.8257	40.6018	OK	14.9471	2.68442	44.8404	OK
XLOC_000934	-	-	XLOC_000934	MYCBP2	TSS985	1:153466827-153648432	-	-	1.89667	0.55893	3.23108	OK	2.83314	1.17911	4.49441	OK	1.93322	0.436425	4.20346	OK	2.1196	0.459395	4.14987	OK
XLOC_000935	-	-	XLOC_000935	ENSGALG00000016918	TSS986	1:153680831-153685665	-	-	62.4316	20.995	103.568	OK	125.067	41.0517	207.956	OK	83.9375	27.446	140.514	OK	96.0286	35.3045	155.645	OK
XLOC_000936	-	-	XLOC_000936	ENSGALG00000027869	TSS987	1:153954079-153954189	-	-	0	0	0	OK	0	0	0	OK	0	0	0	OK	0	0	0	OK
XLOC_000937	-	-	XLOC_000937	COMMD6	TSS988	1:154256855-154265098	-	-	5.99124	2.43585	9.54515	OK	8.81127	2.53738	15.1917	OK	13.1346	1.40553	27.9909	OK	6.2137	0.956955	36.5437	OK
XLOC_000938	-	-	XLOC_000938	TBC1D4	TSS989	1:154275639-154383017	-	-	0.728138	0.156999	1.30309	OK	1.36546	0.470996	2.26078	OK	3.34001	0.376797	6.40555	OK	1.4195	0.251198	8.61924	OK
XLOC_000939	-	-	XLOC_000939	KLF12	TSS990	1:154791542-155045502	-	-	1.23276	0.282025	2.11518	OK	2.56592	0.987086	4.15986	OK	1.82494	0.211518	4.01885	OK	2.1601	0.493543	5.56999	OK
XLOC_000940	-	-	XLOC_000940	DIS3	TSS991	1:155293493-155434324	-	-	2.44313	0.925905	3.95614	OK	2.95141	0.726465	5.17899	OK	1.16739	0.16404	3.09333	OK	1.04771	0.16404	3.35111	OK
XLOC_000941	-	-	XLOC_000941	MZT1	TSS992	1:155461723-155466471	-	-	9.85997	4.1073	15.6306	OK	10.3784	3.99321	16.6574	OK	2.77357	0.114092	5.4764	OK	3.74032	1.14092	6.27505	OK
XLOC_000942	-	-	XLOC_000942	DACH1	TSS993	1:155858379-156228021	-	-	0.892024	0.34341	1.43803	OK	1.94687	0.395252	3.5375	OK	0.689595	0.247152	2.56658	OK	0.8023	0.152094	2.16733	OK
XLOC_000943	-	-	XLOC_000943	gga-mir-1743	TSS994	1:155858379-156228021	-	-	0	0	1.94953	OK	0	0	1.94953	OK	0	0	1.94953	OK	0	0	1.94953	OK
XLOC_000944	-	-	XLOC_000944	KLHL1	TSS995	1:156898968-157114305	-	-	0.859837	0.12389	1.61057	OK	0.878627	0.272559	1.48668	OK	0.213924	0	0.52034	OK	0.247084	0	0.52034	OK
XLOC_000945	-	-	XLOC_000945	PCDH9	TSS996	1:158269099-158272198	-	-	1.32221	0.388773	2.23545	OK	0.853816	0.29158	1.4255	OK	0.36125	0	0.842343	OK	0.501438	0.0323978	0.971934	OK
XLOC_000946	-	-	XLOC_000946	PCDH20	TSS997	1:161176975-161182699	-	-	0.264276	0	0.535871	OK	0.378715	0.107174	0.643045	OK	0.245933	0	0.493001	OK	0.175974	0	0.385827	OK
XLOC_000947	-	-	XLOC_000947	DIAPH3	TSS998	1:161696599-161932705	-	-	0.99782	0.326582	1.67957	OK	0.385664	0.116637	0.653165	OK	0.34891	0	0.699819	OK	0.18682	0	0.396564	OK
XLOC_000948	-	-	XLOC_000948	PCDH8	TSS999	1:164995572-165000858	-	-	1.47207	0.547717	2.40153	OK	0.308241	0.0842642	0.526651	OK	0.157503	0	0.526651	OK	0.14531	0	0.779444	OK
XLOC_000949	-	-	XLOC_000949	LECT1	TSS1000	1:165018165-165029891	-	-	134.236	18.0869	250.411	OK	29.9583	9.96625	49.942	OK	13.0428	2.91605	25.174	OK	14.1118	0.959713	32.9994	OK
XLOC_000950	-	-	XLOC_000950	WBP4	TSS1001	1:165145974-165168496	-	-	3.75147	1.55663	5.94011	OK	4.00623	1.17609	6.87108	OK	3.53926	1.0721	10.7784	OK	3.95584	1.45499	12.1951	OK
XLOC_000951	-	-	XLOC_000951	NAA16	TSS1002	1:165191022-165255094	-	-	2.00109	0.474097	3.74967	OK	2.637	0.926644	4.35307	OK	1.56665	0.540474	4.54899	OK	1.55339	0.474097	3.77122	OK
XLOC_000952	-	-	XLOC_000952	gga-mir-2127	TSS1003	1:165191022-165255094	-	-	18.7482	0	194.891	OK	0	0	1.93078	OK	0	0	1.93078	OK	13.8932	0	85.3148	OK
XLOC_000953	-	-	XLOC_000953	RGCC	TSS1004	1:165264941-165276995	-	-	0.239726	0	0.507644	OK	0.203201	0	0.451239	OK	0.213413	0	0.451239	OK	0.31057	0	0.620454	OK
XLOC_000954	-	-	XLOC_000954	DGKH	TSS1005	1:165513386-165674975	-	-	0.304646	0.0817374	0.544916	OK	0.280575	0.0544916	0.490424	OK	0.285758	0	0.599407	OK	0.358721	0.0544916	0.681145	OK
XLOC_000955	-	-	XLOC_000955	AKAP11	TSS1006	1:165702875-165740113	-	-	1.59107	0.610817	2.56769	OK	2.38329	0.829718	3.93765	OK	0.653482	0.168756	1.6735	OK	0.910797	0.281261	2.08133	OK
XLOC_000956	-	-	XLOC_000956	TNFSF11	TSS1007	1:165817348-165839120	-	-	0.136605	0	0.324922	OK	0.111466	0	0.227445	OK	0.0737381	0	0.227445	OK	0.101612	0	0.292429	OK
XLOC_000957	-	-	XLOC_000957	DNAJC15	TSS1008	1:166031301-166055788	-	-	5.30241	1.98225	8.52366	OK	7.14993	2.87426	11.497	OK	15.3922	3.76627	27.2559	OK	16.2486	3.56804	30.1301	OK
XLOC_000958	-	-	XLOC_000958	LACC1	TSS1009	1:166492230-166512495	-	-	0.26889	0	0.568485	OK	0.213332	0.0315825	0.410572	OK	0.154938	0	0.410572	OK	0.185647	0	0.50532	OK
XLOC_000959	-	-	XLOC_000959	KIAA1704	TSS1010	1:166904654-166942984	-	-	3.55025	1.1888	5.88869	OK	3.59972	0.325115	6.89967	OK	1.34098	0.0361239	4.94898	OK	0.919386	0	4.9851	OK
XLOC_000960	-	-	XLOC_000960	U6	TSS1011	1:166948690-166948753	-	-	0	0	0	OK	0	0	0	OK	0	0	0	OK	0	0	0	OK
XLOC_000961	-	-	XLOC_000961	GTF2F2	TSS1012	1:166965969-167057679	-	-	3.84931	0.951988	7.24191	OK	5.3848	2.20997	8.53389	OK	4.96729	1.29198	13.0218	OK	4.44631	1.46198	15.7758	OK
XLOC_000962	-	-	XLOC_000962	SLC25A30	TSS1013	1:167080642-167087881	-	-	2.04323	0.754893	3.30991	OK	1.44977	0.464549	2.38082	OK	1.21973	0.348412	2.14854	OK	1.22277	0	2.55502	OK
XLOC_000963	-	-	XLOC_000963	COG3	TSS1014	1:167087993-167118115	-	-	2.31738	0.879423	3.77419	OK	2.89078	1.17256	4.58033	OK	1.07907	0.109928	2.08863	OK	1.48063	0.219856	2.85812	OK
XLOC_000964	-	-	XLOC_000964	SPERT	TSS1015	1:167162472-167165115	-	-	0.602641	0.0772313	1.08124	OK	0.598172	0.0772313	1.08124	OK	0.18089	0	0.463388	OK	0.312321	0	0.617851	OK
XLOC_000965	-	-	XLOC_000965	ENSGALG00000028246	TSS1016	1:167327554-167356169	-	-	0.0742795	0	1.07199	OK	0.168704	0	1.23271	OK	0.167749	0	1.23271	OK	0	0	0.451239	OK
XLOC_000966	-	-	XLOC_000966	ENSGALG00000016987,LRRC63	TSS1017,TSS1018	1:167377030-167398695	-	-	0.171419	0	1.2921	OK	0.159564	0	1.28822	OK	0.316336	0	1.66535	OK	0.156677	0	1.43615	OK
XLOC_000967	-	-	XLOC_000967	LRCH1	TSS1019	1:167496660-167608713	-	-	0.556851	0.155999	0.967192	OK	0.820612	0.280798	1.37279	OK	0.798116	0.0311997	1.90318	OK	1.25681	0.280798	2.24638	OK
XLOC_000968	-	-	XLOC_000968	NUDT15	TSS1020	1:167974133-167975472	-	-	2.45063	0.645961	4.24488	OK	2.33626	0.738241	3.96804	OK	1.05392	0.18456	1.8456	OK	0.954204	0.18456	1.66104	OK
XLOC_000969	-	-	XLOC_000969	ITM2B	TSS1021	1:168013343-168038680	-	-	84.7134	31.5318	137.283	OK	117.595	40.0692	193.972	OK	52.4018	21.4006	83.4396	OK	60.8851	23.6773	98.0103	OK
XLOC_000970	-	-	XLOC_000970	RB1	TSS1022,TSS1023	1:168050088-168127406	-	-	3.94933	1.02267	6.88786	OK	6.74174	2.33518	11.154	OK	4.40833	1.16641	11.5464	OK	4.65167	1.42597	12.811	OK
XLOC_000971	-	-	XLOC_000971	CYSLTR2	TSS1024	1:168208054-168209020	-	-	0.105676	0	0.311804	OK	0.0886842	0	0.311804	OK	0.347721	0	0.727542	OK	0.22656	0	0.727542	OK
XLOC_000972	-	-	XLOC_000972	FNDC3A	TSS1025	1:168295302-168409475	-	-	5.54361	2.15831	8.92626	OK	7.00371	2.1366	11.8677	OK	1.98994	0.490585	5.77703	OK	2.44891	0.687057	5.10714	OK
XLOC_000973	-	-	XLOC_000973	MLNR	TSS1026	1:168409609-168413452	-	-	0.203151	0	0.359859	OK	0.25274	0	0.479812	OK	0.217779	0	0.419836	OK	0.199748	0	0.419836	OK
XLOC_000974	-	-	XLOC_000974	CDADC1	TSS1027	1:168424792-168438612	-	-	1.20707	0.368733	2.05437	OK	1.76619	0.632114	2.94986	OK	0.902494	0.0526762	2.10705	OK	0.603851	0.0526762	1.1062	OK
XLOC_000975	-	-	XLOC_000975	SETDB2	TSS1028	1:168442815-168521971	-	-	2.64499	0.246059	5.00319	OK	4.30667	0.0789208	8.83913	OK	1.38145	0.236762	3.15683	OK	1.28103	0.0365759	2.85292	OK
XLOC_000976	-	-	XLOC_000976	PHF11	TSS1029	1:168526925-168541731	-	-	2.38762	0.759839	4.01692	OK	4.68906	1.45071	7.92998	OK	4.9661	0.504975	9.69853	OK	4.82893	0.915085	10.2214	OK
XLOC_000977	-	-	XLOC_000977	ARL11	TSS1030	1:168568066-168569253	-	-	0.569059	0.0845836	1.015	OK	0.780471	0.169167	1.35334	OK	0.600937	0.0845836	1.09959	OK	0.77725	0.0845836	1.43792	OK
XLOC_000978	-	-	XLOC_000978	ENSGALG00000025859	TSS1031	1:168573972-168608577	-	-	0	0	1.87665	OK	0	0	1.87665	OK	0	0	0.938325	OK	0	0	0.938325	OK
XLOC_000979	-	-	XLOC_000979	TRIM13	TSS1032	1:168667702-168673365	-	-	6.96116	2.3893	11.5276	OK	7.44809	2.94727	11.9505	OK	2.00101	0.488137	4.97502	OK	2.4066	0.349548	4.81042	OK
XLOC_000980	-	-	XLOC_000980	KCNRG	TSS1033	1:168673887-168676904	-	-	1.70992	0.540758	2.79392	OK	1.34043	0.360505	2.25316	OK	0.544283	0	1.26177	OK	0.89267	0.180253	1.62227	OK
XLOC_000981	-	-	XLOC_000981	DLEU2_5	TSS1034	1:168710555-168710634	-	-	0	0	0	OK	0	0	0	OK	0	0	0	OK	0	0	0	OK
XLOC_000982	-	-	XLOC_000982	ENSGALG00000017013	TSS1035	1:168722023-168731618	-	-	15.6881	4.74172	24.3271	OK	12.7208	4.3294	21.0285	OK	23.5903	9.48344	37.5214	OK	24.9085	9.27728	39.9954	OK
XLOC_000983	-	-	XLOC_000983	RNASEH2B	TSS1036	1:169196932-169240713	-	-	3.23264	0.760063	5.93573	OK	5.26192	2.02684	8.50547	OK	2.60183	0.868644	6.22528	OK	2.73638	1.04961	7.60063	OK
XLOC_000984	-	-	XLOC_000984	FAM124A	TSS1037	1:169341616-169353839	-	-	0.701248	0.146955	1.26044	OK	2.62343	0.42654	4.93534	OK	4.38496	0.794387	18.0367	OK	7.8239	0.601158	18.1598	OK
XLOC_000985	-	-	XLOC_000985	SERPINE3	TSS1038	1:169373628-169393173	-	-	0.674433	0.176684	1.19262	OK	0.594468	0.176684	1.01593	OK	0.468647	0	1.01593	OK	0.374862	0	0.883421	OK
XLOC_000986	-	-	XLOC_000986	WDFY2	TSS1039	1:169452453-169518079	-	-	4.12694	1.67824	6.58709	OK	2.43337	0.964988	3.90191	OK	31.8927	3.73409	60.0391	OK	18.223	1.51042	61.4236	OK
XLOC_000987	-	-	XLOC_000987	ALG11	TSS1040	1:169657526-169662281	-	-	4.05574	1.39059	6.71457	OK	4.37074	1.86737	6.8735	OK	3.60628	0.913818	7.39	OK	3.09991	0.794624	6.03914	OK
XLOC_000988	-	-	XLOC_000988	VPS36	TSS1041	1:169711206-169731846	-	-	5.70937	1.46838	10.4316	OK	4.96099	2.04962	7.89256	OK	2.54267	0.764783	5.90413	OK	2.66907	0.887149	6.33241	OK
XLOC_000989	-	-	XLOC_000989	THSD1	TSS1042	1:169746468-169766315	-	-	0.848911	0.0493319	1.72662	OK	0.514862	0.123527	0.947044	OK	0.350463	0	0.699989	OK	0.115928	0	0.329407	OK
XLOC_000990	-	-	XLOC_000990	TPTE	TSS1043	1:169788266-169803952	-	-	2.13887	0.71023	3.55115	OK	2.0599	0.71023	3.35745	OK	0.526187	0.0645664	0.968496	OK	0.371483	0	0.774797	OK
XLOC_000991	-	-	XLOC_000991	MRPS31	TSS1044	1:169827777-169849142	-	-	26.1692	10.6398	41.6886	OK	35.0793	14.2186	55.8104	OK	35.4699	11.3168	59.7762	OK	41.6515	16.3466	66.8371	OK
XLOC_000992	-	-	XLOC_000992	FKHR	TSS1045	1:169877051-169935660	-	-	0.666004	0.139931	1.18942	OK	0.377474	0	0.699657	OK	0.136531	0	0.349828	OK	0.169823	0	0.419794	OK
XLOC_000993	-	-	XLOC_000993	LHFP	TSS1046	1:170265928-170402754	-	-	3.94964	1.31781	6.50669	OK	12.5777	4.28289	20.4261	OK	5.28273	1.5649	8.81286	OK	5.42273	1.81199	8.97759	OK
XLOC_000994	-	-	XLOC_000994	ENSGALG00000026498	TSS1047	1:170503130-170504264	-	-	1.1213	0.26561	1.94781	OK	0.982865	0	2.03635	OK	1.34116	0.26561	2.47903	OK	0.760323	0.177074	1.32805	OK
XLOC_000995	-	-	XLOC_000995	PROSER1	TSS1048	1:170541555-170560741	-	-	3.79191	1.60471	5.97138	OK	3.87658	0.874007	7.44087	OK	1.3088	0.354327	3.99208	OK	1.49185	0.472436	3.94484	OK
XLOC_000996	-	-	XLOC_000996	STOML3	TSS1049	1:170563953-170573218	-	-	0.723931	0.0981435	1.37401	OK	0.209851	0	0.392574	OK	0.137213	0	0.392574	OK	0.323255	0	0.687004	OK
XLOC_000997	-	-	XLOC_000997	TRPC4	TSS1050	1:171102507-171244344	-	-	0.122362	0	0.254349	OK	0.0685907	0	0.147254	OK	0.117828	0	0.281122	OK	0.105038	0	0.227575	OK
XLOC_000998	-	-	XLOC_000998	ENSGALG00000022791	TSS1051	1:171267168-171271465	-	-	0.052751	0	0.126609	OK	0.0907063	0	0.253218	OK	0	0	0	OK	0.0905221	0	0.189913	OK
XLOC_000999	-	-	XLOC_000999	ENSGALG00000016601	TSS1052	1:171273748-171277776	-	-	0.519826	0.0525934	0.946681	OK	0.146624	0	0.262967	OK	0	0	0	OK	0.405157	0.0525934	0.736307	OK
XLOC_001000	-	-	XLOC_001000	POSTN	TSS1053,TSS1054	1:171293437-171327674	-	-	2.19908	0.740761	3.65765	OK	1.18852	0.297556	2.07882	OK	0.909516	0.0846577	1.89195	OK	0.935278	0.125732	2.18336	OK
XLOC_001001	-	-	XLOC_001001	SUPT20H	TSS1055	1:171574830-171612194	-	-	5.32199	2.20764	8.43398	OK	5.44466	2.21313	8.67165	OK	2.62851	0.717842	6.19514	OK	2.36883	0.588774	5.6071	OK
XLOC_001002	-	-	XLOC_001002	ALG5	TSS1056	1:171621737-171641144	-	-	4.24116	1.51989	6.96177	OK	6.02907	1.39949	10.8432	OK	3.73902	0.72484	10.0523	OK	3.47332	0.89757	9.15568	OK
XLOC_001003	-	-	XLOC_001003	SMAD9	TSS1057	1:171675465-171701278	-	-	0.45603	0.0577016	0.807822	OK	2.76694	1.03863	4.44302	OK	2.2887	0.692419	3.92371	OK	1.55611	0.288508	2.94278	OK
XLOC_001004	-	-	XLOC_001004	SPG20	TSS1058	1:171922087-171932577	-	-	10.8504	4.0216	17.5659	OK	20.8654	4.5409	37.6545	OK	56.1264	7.60057	179.267	OK	50.9352	6.46205	199.718	OK
XLOC_001005	-	-	XLOC_001005	DCLK1	TSS1059	1:172004086-172233561	-	-	0.474744	0.0877885	0.877885	OK	0.737576	0.234103	1.22904	OK	2.71169	0.438942	5.00394	OK	0.659769	0.292628	10.4176	OK
XLOC_001007	-	-	XLOC_001007	MAB21L1	TSS1061	1:172293588-172764556	-	-	114.093	1.69099	289.159	OK	91.2209	0.985777	263.471	OK	18.2254	0	90.0642	OK	32.9148	0	97.3231	OK
XLOC_001008	-	-	XLOC_001008	STARD13	TSS1062	1:173241711-173493625	-	-	0.379819	0.113345	0.657399	OK	0.202526	0.0453379	0.362703	OK	0.321211	0	0.680068	OK	0.331063	0.0680068	0.612061	OK
XLOC_001009	-	-	XLOC_001009	N4BP2L2	TSS1063	1:173762790-173787008	-	-	1.53442	0.391903	3.13523	OK	1.77832	0.514373	3.13523	OK	2.42282	0.563361	4.99677	OK	1.41327	0.440891	6.31944	OK
XLOC_001010	-	-	XLOC_001010	N4BP2L1	TSS1064	1:173808322-173857456	-	-	2.12446	0	4.32556	OK	1.87362	0.0373189	3.72835	OK	0.11592	0	0.89064	OK	0.226764	0	1.01361	OK
XLOC_001011	-	-	XLOC_001011	ZAR1	TSS1065	1:173859595-173861411	-	-	3.12095	0.648943	4.91343	OK	0.41549	0	0.741649	OK	0.278206	0	0.556237	OK	0.144705	0	0.278118	OK
XLOC_001012	-	-	XLOC_001012	HSPH1	TSS1066	1:174262981-174286406	-	-	2.08092	0.734345	3.42694	OK	3.82405	1.43951	6.22744	OK	16.5869	1.59763	33.359	OK	12.9522	0.312937	42.4378	OK
XLOC_001013	-	-	XLOC_001013	HMG1	TSS1067	1:174411694-174418072	-	-	38.5187	6.49543	74.6046	OK	32.5412	10.3927	54.7008	OK	13.8616	3.80446	32.338	OK	10.0938	3.75807	42.3131	OK
XLOC_001014	-	-	XLOC_001014	KATNAL1	TSS1068	1:174496737-174524653	-	-	3.18598	1.20081	5.13678	OK	5.04378	1.86792	8.20551	OK	5.49457	2.26819	8.7392	OK	5.13512	2.06806	8.1388	OK
XLOC_001015	-	-	XLOC_001015	UBL3	TSS1069	1:174588069-174645255	-	-	10.9279	2.51311	22.2472	OK	11.3071	3.29588	19.5281	OK	6.67536	2.22472	19.7341	OK	7.46939	2.38951	20.2285	OK
XLOC_001016	-	-	XLOC_001016	SLC7A1	TSS1070	1:174687110-174726955	-	-	4.39291	1.68965	7.06985	OK	5.42328	2.31215	8.44825	OK	5.31726	1.02268	11.3384	OK	6.43755	1.77858	11.1606	OK
XLOC_001017	-	-	XLOC_001017	SLC46A3	TSS1071	1:175029982-175043799	-	-	0.415027	0.0248825	0.895769	OK	0.465123	0.0995299	0.821121	OK	0.164239	0	0.646944	OK	0.213736	0	0.497649	OK
XLOC_001018	-	-	XLOC_001018	FLT1	TSS1072	1:175084525-175185951	-	-	0.159075	0.023502	0.305527	OK	0.14239	0.023502	0.282025	OK	0.0472484	0	0.141012	OK	0.12162	0	0.258523	OK
XLOC_001019	-	-	XLOC_001019	FLT3	TSS1073	1:175281893-175309466	-	-	0.122223	0	0.280972	OK	0.0926794	0	0.187315	OK	0.0698406	0	0.1639	OK	0.0942	0	0.210729	OK
XLOC_001020	-	-	XLOC_001020	CDX2	TSS1074	1:175315017-175317966	-	-	0.131847	0	0.244582	OK	0.264765	0	0.489163	OK	0.135833	0	0.366872	OK	0.259303	0	0.611454	OK
XLOC_001021	-	-	XLOC_001021	LNX2	TSS1075	1:175450238-175476664	-	-	2.80399	1.14296	4.46299	OK	3.56151	1.25641	5.87291	OK	4.78005	1.0735	10.8803	OK	3.56631	1.28991	14.3422	OK
XLOC_001022	-	-	XLOC_001022	MTIF3	TSS1076,TSS1077	1:175510864-175518424	-	-	11.2338	0.145792	23.1266	OK	17.2951	2.3297	32.2564	OK	46.6457	1.52039	98.9446	OK	47.933	2.17333	139.195	OK
XLOC_001023	-	-	XLOC_001023	USP12	TSS1078	1:175592004-175623889	-	-	3.05405	1.1754	4.91657	OK	2.98329	0.646277	5.34887	OK	0.593672	0	1.78296	OK	0.39809	0	1.09931	OK
XLOC_001024	-	-	XLOC_001024	GPR12	TSS1079	1:175735853-175736852	-	-	0.476392	0	1.00501	OK	0.234183	0	0.80401	OK	0.322546	0	0.904511	OK	0.184318	0	0.402005	OK
XLOC_001025	-	-	XLOC_001025	ENSGALG00000028181	TSS1080	1:175868052-175868152	-	-	0	0	0	OK	0	0	0	OK	0	0	0	OK	0	0	0	OK
XLOC_001026	-	-	XLOC_001026	RNF6	TSS1081	1:175952257-175958160	-	-	4.65529	1.85018	7.43849	OK	4.59083	1.54811	7.62729	OK	2.73064	0.792936	6.15469	OK	3.5419	0.830694	8.57126	OK
XLOC_001027	-	-	XLOC_001027	ATP8A2	TSS1082	1:175972297-176287278	-	-	3.49966	1.25773	5.74552	OK	1.13972	0.444235	1.8404	OK	46.0838	0.550005	108.663	OK	32.091	0.363378	147.84	OK
XLOC_001028	-	-	XLOC_001028	MTMR6	TSS1083	1:176338944-176363997	-	-	2.39989	0.70856	4.144	OK	3.24926	1.30976	5.17463	OK	1.43405	0.386487	3.73604	OK	1.97575	0.558259	4.42313	OK
XLOC_001029	-	-	XLOC_001029	AMER2	TSS1084	1:176394868-176399685	-	-	1.53511	0.432482	2.63814	OK	1.26336	0.432482	2.09754	OK	0.179708	0	0.73522	OK	0.292416	0.0216241	0.84334	OK
XLOC_001030	-	-	XLOC_001030	SPATA13	TSS1085	1:176600273-176640839	-	-	1.16999	0.403824	1.91816	OK	1.00825	0.328107	1.66577	OK	0.446943	0	0.933843	OK	0.466502	0.100956	0.832887	OK
XLOC_001031	-	-	XLOC_001031	C1QTNF9	TSS1086	1:176649881-176655655	-	-	0.214311	0	0.455185	OK	0.116533	0	0.260106	OK	0.125453	0	0.325132	OK	0.0365131	0	0.130053	OK
XLOC_001032	-	-	XLOC_001032	MIPEP	TSS1087	1:176655869-176725970	-	-	2.26905	0.601058	3.99103	OK	2.61499	1.0819	4.15932	OK	1.15232	0.288508	3.36593	OK	1.77158	0.456804	3.70252	OK
XLOC_001033	-	-	XLOC_001033	U6	TSS1088	1:176734444-176734546	-	-	0	0	0	OK	0	0	0	OK	0	0	0	OK	0	0	0	OK
XLOC_001034	-	-	XLOC_001034	SACS	TSS1089	1:176842565-176900914	-	-	2.16159	0.429528	3.97465	OK	3.61706	1.06475	6.17069	OK	0.753927	0.229888	2.22629	OK	1.13751	0.223839	2.29283	OK
XLOC_001035	-	-	XLOC_001035	EFHA1	TSS1090	1:177658310-177792858	-	-	1.83274	0.527632	3.09041	OK	2.46847	0.904511	3.99492	OK	1.0395	0	2.26128	OK	1.60947	0.37688	2.86429	OK
XLOC_001036	-	-	XLOC_001036	ZDHHC20	TSS1091	1:177819579-177839402	-	-	3.50547	1.23516	5.82289	OK	1.17097	0.352902	2.02919	OK	0.607256	0	1.32338	OK	0.704271	0	1.94096	OK
XLOC_001037	-	-	XLOC_001037	SKA3	TSS1092	1:177848352-177857843	-	-	2.12125	0.759844	3.44463	OK	0.723125	0.202625	1.21575	OK	0.117397	0	0.354594	OK	0.277999	0	0.810501	OK
XLOC_001038	-	-	XLOC_001038	LATS2	TSS1093	1:177897784-177940298	-	-	1.98443	0.47022	3.55278	OK	0.713438	0.208987	1.20167	OK	1.93045	0.505051	4.14491	OK	1.28962	0.383143	8.34206	OK
XLOC_001039	-	-	XLOC_001039	XPO4	TSS1094	1:177979183-178033249	-	-	7.14151	1.11164	13.392	OK	4.46108	1.51706	7.40222	OK	2.06709	0.653906	4.76044	OK	1.90316	0.62775	5.16586	OK
XLOC_001040	-	-	XLOC_001040	N6AMT2	TSS1095	1:178039373-178049014	-	-	3.815	0.901519	6.92746	OK	5.19753	1.89793	8.49326	OK	1.1342	0.237242	3.22649	OK	1.39665	0.332139	3.32139	OK
XLOC_001041	-	-	XLOC_001041	CRYL1	TSS1096,TSS1097	1:178104768-178156860	-	-	5.15021	2.17553	8.12557	OK	5.81195	2.1381	9.48383	OK	2.03028	0.47648	5.44874	OK	3.32747	0.719082	6.57935	OK
XLOC_001042	-	-	XLOC_001042	GJB6	TSS1098	1:178193452-178195286	-	-	0.515969	0.0547441	0.93065	OK	0.3682	0	0.711674	OK	0.174494	0	0.383209	OK	0.0826471	0	0.273721	OK
XLOC_001043	-	-	XLOC_001043	ENSGALG00000022720	TSS1099	1:178210943-178217940	-	-	1.14347	0.214911	2.08215	OK	1.5959	0.437615	2.75951	OK	2.84369	0.689877	6.34687	OK	3.34734	0.482914	6.78449	OK
XLOC_001044	-	-	XLOC_001044	GJA3	TSS1100	1:178230323-178231859	-	-	54.1407	14.4457	93.7989	OK	147.541	44.1214	250.479	OK	316.481	61.3778	569.918	OK	339.375	71.3133	606.457	OK
XLOC_001045	-	-	XLOC_001045	PSPC1	TSS1101	1:178404299-178443186	-	-	12.9409	2.42136	24.375	OK	15.0603	6.03724	23.9967	OK	8.02295	3.34838	12.734	OK	8.44799	3.65278	13.2413	OK
XLOC_001046	-	-	XLOC_001046	gga-mir-6641	TSS1102	1:178404299-178443186	-	-	8.49304	0	16.4117	OK	19.2251	0	85.3148	OK	0	0	1.93078	OK	13.8932	0	85.3148	OK
XLOC_001047	-	-	XLOC_001047	CENPJ	TSS1103	1:178533779-178551434	-	-	0.640036	0.168918	1.11908	OK	0.333732	0.0844591	0.570099	OK	0.165668	0	0.358951	OK	0.0960198	0	0.253377	OK
XLOC_001048	-	-	XLOC_001048	ARHGAP20	TSS1104	1:178739747-178801405	-	-	0.199687	0.0363903	0.363903	OK	0.110448	0.0181951	0.218342	OK	10.1625	0.63683	19.8873	OK	5.73783	0.218342	22.8713	OK
XLOC_001049	-	-	XLOC_001049	RDX	TSS1105	1:178853485-178890201	-	-	17.3209	4.65877	29.9893	OK	26.6995	7.80109	45.5943	OK	30.0763	5.61932	75.1689	OK	26.6063	2.48471	90.6825	OK
XLOC_001050	-	-	XLOC_001050	EXPH5	TSS1106	1:179457852-179465411	-	-	0.19076	0	0.402247	OK	0.213245	0	0.402247	OK	0	0	0	OK	0.149793	0	0.402247	OK
XLOC_001051	-	-	XLOC_001051	KDELC2	TSS1107	1:179477257-179487276	-	-	9.78138	3.55471	16.008	OK	20.2572	3.5313	37.2856	OK	6.64019	0.960621	23.2389	OK	5.82059	1.2231	14.0359	OK
XLOC_001052	-	-	XLOC_001052	NPAT	TSS1108	1:179571327-179589477	-	-	2.21911	0.740498	3.68443	OK	2.23922	0.722438	3.75668	OK	1.58977	0.451523	3.39546	OK	1.55977	0.415402	3.25097	OK
XLOC_001053	-	-	XLOC_001053	ENSGALG00000017164	TSS1109	1:179606745-179632201	-	-	3.05304	0	8.193	OK	3.60962	0	10.8533	OK	4.51159	0	23.1505	OK	3.29914	0	14.3766	OK
XLOC_001054	-	-	XLOC_001054	SLC35F2	TSS1110	1:179678151-179696191	-	-	0.515923	0.0424887	1.01973	OK	0.91527	0.297421	1.57208	OK	0.306335	0	0.764796	OK	0.252723	0	0.552353	OK
XLOC_001055	-	-	XLOC_001055	ALKBH8	TSS1111	1:179813607-179857170	-	-	2.8121	1.11747	4.51288	OK	3.80106	1.50429	6.10313	OK	2.3111	0.386818	4.72778	OK	3.11575	0.687676	5.63035	OK
XLOC_001056	-	-	XLOC_001056	CWF19L2	TSS1112	1:179878287-179941666	-	-	2.27606	0.725789	3.84399	OK	2.93271	1.18277	4.70419	OK	5.23056	1.37093	10.8868	OK	4.49471	0.591383	17.2308	OK
XLOC_001057	-	-	XLOC_001057	VMO1	TSS1113	1:179979235-179983226	-	-	0.198727	0	0.4588	OK	0.266371	0.0382333	0.497033	OK	0.186795	0	0.420567	OK	0.175454	0	0.382333	OK
XLOC_001058	-	-	XLOC_001058	GUCY1A2	TSS1114	1:180048262-180175926	-	-	0.0976625	0	0.222126	OK	0.0494385	0	0.133275	OK	0.491009	0.0444251	0.932927	OK	0.232389	0	0.577526	OK
XLOC_001059	-	-	XLOC_001059	gga-mir-1709	TSS1115	1:180222476-180222558	-	-	0	0	0	OK	0	0	0	OK	0	0	0	OK	0	0	0	OK
XLOC_001060	-	-	XLOC_001060	KBTBD3	TSS1116	1:180363213-180372172	-	-	0.310087	0.0313752	0.674568	OK	0.288762	0.0470629	0.533379	OK	0.348189	0.0313752	0.800069	OK	0.173312	0.0156876	0.549067	OK
XLOC_001061	-	-	XLOC_001061	KIAA1826	TSS1117	1:180384728-180387691	-	-	9.56283	3.99038	15.1064	OK	9.90777	4.2754	15.534	OK	5.9217	0.926338	11.7574	OK	6.20526	2.28022	10.1897	OK
XLOC_001062	-	-	XLOC_001062	PDGFD	TSS1118	1:181229611-181286186	-	-	0.295105	0	0.545656	OK	0.141142	0	0.363771	OK	0.172014	0	0.363771	OK	0.196286	0	0.454714	OK
XLOC_001063	-	-	XLOC_001063	DCUN1D5	TSS1119	1:181589726-181602143	-	-	7.70019	2.683	12.709	OK	9.63069	3.24784	15.8156	OK	11.276	4.51874	17.9337	OK	12.6069	5.08358	20.1931	OK
XLOC_001064	-	-	XLOC_001064	MMP13	TSS1120	1:181647082-181654718	-	-	0.139845	0	0.312775	OK	0.0569333	0	0.139011	OK	0.228139	0	0.486539	OK	0.0593373	0	0.278022	OK
XLOC_001065	-	-	XLOC_001065	ENSGALG00000019063	TSS1121	1:181682353-181690001	-	-	0.205859	0	0.393588	OK	0.148804	0	0.322027	OK	0.207422	0	0.429369	OK	0.202465	0	0.429369	OK
XLOC_001066	-	-	XLOC_001066	ENSGALG00000026297	TSS1122	1:181694077-181702023	-	-	0.135914	0	0.348614	OK	0.027383	0	0.209168	OK	0.20397	0	0.418336	OK	0.0395771	0	0.139445	OK
XLOC_001067	-	-	XLOC_001067	MMP1	TSS1123	1:181709980-181716472	-	-	0.153775	0	0.360937	OK	0.203435	0	0.360937	OK	0.204406	0	0.421094	OK	0	0	0	OK
XLOC_001068	-	-	XLOC_001068	MMP27	TSS1124	1:181720809-181729291	-	-	0.0663712	0	0.233309	OK	0.0570047	0	0.15554	OK	0.103372	0	0.349964	OK	0.222003	0	0.544388	OK
XLOC_001069	-	-	XLOC_001069	MMP7	TSS1125	1:181775555-181779895	-	-	0.324026	0	0.585769	OK	0.0517061	0	0.351461	OK	0.214529	0	0.702922	OK	0.149463	0	0.351461	OK
XLOC_001070	-	-	XLOC_001070	TMEM123	TSS1126	1:181805652-181822734	-	-	4.29096	1.15038	7.93368	OK	6.93227	2.65778	11.2262	OK	19.073	4.32386	41.8502	OK	13.6309	3.84784	49.4268	OK
XLOC_001071	-	-	XLOC_001071	ANGPTL5	TSS1127	1:182045780-182059847	-	-	0.0916781	0	0.312613	OK	0.1264	0	0.312613	OK	0.0296183	0	0.208408	OK	0.0284124	0	0.104204	OK
XLOC_001072	-	-	XLOC_001072	TRPC6	TSS1128	1:182261069-182355947	-	-	4.83391	1.80109	7.86577	OK	5.35213	1.656	9.07349	OK	0.787172	0.207	3.95024	OK	1.849	0.249736	3.76687	OK
XLOC_001073	-	-	XLOC_001073	PGR	TSS1129	1:182430988-182465988	-	-	0.11856	0	0.28422	OK	0.149814	0	0.355275	OK	0.104072	0	0.28422	OK	0.202293	0	0.42633	OK
XLOC_001074	-	-	XLOC_001074	ENSGALG00000029180	TSS1130	1:183245953-183246053	-	-	9.63434	0	7.02805	OK	0	0	0	OK	22.9165	0	6.02405	OK	0	0	0	OK
XLOC_001075	-	-	XLOC_001075	CCDC82	TSS1131	1:184173878-184187013	-	-	3.10838	1.179	5.02624	OK	2.84595	1.05489	4.59188	OK	2.61545	0.744629	4.52982	OK	2.24084	0.372314	5.0883	OK
XLOC_001076	-	-	XLOC_001076	MAML2	TSS1132	1:184236228-184404873	-	-	6.78141	1.80405	11.7636	OK	4.30426	1.65496	6.96275	OK	0.479898	0.117819	1.16294	OK	0.68486	0.178914	1.63635	OK
XLOC_001077	-	-	XLOC_001077	gga-mir-6570	TSS1133	1:184236228-184404873	-	-	9.63434	0	18.0721	OK	0	0	2.00802	OK	0	0	2.00802	OK	0	0	2.00802	OK
XLOC_001078	-	-	XLOC_001078	MTMR2	TSS1134,TSS1135	1:184422407-184481736	-	-	10.2545	4.04014	16.4653	OK	15.6587	4.03038	27.3428	OK	19.9817	3.02744	48.3826	OK	21.5288	4.00679	53.5074	OK
XLOC_001079	-	-	XLOC_001079	FAM76B	TSS1136	1:184503621-184514230	-	-	5.01155	2.0843	7.87861	OK	4.6408	1.31142	8.05879	OK	2.02679	0.621291	5.60983	OK	1.37974	0.458998	3.96379	OK
XLOC_001080	-	-	XLOC_001080	SESN3	TSS1137	1:184678726-184700516	-	-	5.10787	1.75237	8.45218	OK	18.5759	2.49256	34.839	OK	11.7384	1.46822	47.6372	OK	12.3561	1.78691	40.1087	OK
XLOC_001081	-	-	XLOC_001081	CWC15	TSS1138	1:184726716-184741355	-	-	26.4971	8.96072	40.6287	OK	33.4979	13.3392	53.357	OK	45.9288	17.616	74.2314	OK	63.2913	19.5507	107.019	OK
XLOC_001082	-	-	XLOC_001082	MRE11A	TSS1139	1:184881192-184902136	-	-	2.64267	0.804526	4.53835	OK	3.89019	1.60905	6.16803	OK	1.8579	0.598237	4.55898	OK	1.48774	0.453835	3.36251	OK
XLOC_001083	-	-	XLOC_001083	GPR83	TSS1140	1:184903994-184906943	-	-	0.312357	0	0.609875	OK	0.189778	0	0.381172	OK	0.262748	0	0.533641	OK	0.131813	0	0.304938	OK
XLOC_001084	-	-	XLOC_001084	TM4SF4	TSS1141	1:184987046-185004412	-	-	0.134336	0	0.289643	OK	0.14091	0	0.263312	OK	0.236366	0	0.473961	OK	0.149891	0	0.342305	OK
XLOC_001085	-	-	XLOC_001085	ENSGALG00000017216	TSS1142	1:185007304-185015109	-	-	0.23276	0	0.491258	OK	0.0908223	0	0.245629	OK	0.339629	0	0.675479	OK	0.262023	0	0.614072	OK
XLOC_001086	-	-	XLOC_001086	VSTM5	TSS1143	1:185029046-185032736	-	-	10.3457	3.02716	15.8085	OK	8.34852	2.18628	13.6222	OK	8.11881	2.35446	13.6222	OK	3.50354	0.672702	6.22249	OK
XLOC_001087	-	-	XLOC_001087	SNORA18,SNORA25,SNORA8,TAF1D	TSS1144,TSS1145,TSS1146,TSS1147	1:185061114-185071837	-	-	244.556	4.98596	483.893	OK	195.162	5.37585	384.694	OK	52.8263	2.088	102.388	OK	86.8504	1.32624	190.902	OK
XLOC_001088	-	-	XLOC_001088	SNORD5	TSS1148	1:185061114-185071837	-	-	0	0	2.78891	OK	0	0	2.78891	OK	0	0	2.78891	OK	0	0	2.78891	OK
XLOC_001089	-	-	XLOC_001089	SNORA40	TSS1149	1:185061114-185071837	-	-	112.672	0	168.389	OK	37.8784	0	75.1029	OK	90.0414	0	135.976	OK	7.23182	0	14.23	OK
XLOC_001090	-	-	XLOC_001090	SNORA1	TSS1150	1:185061114-185071837	-	-	58.5636	0	114.092	OK	40.525	0	80.6248	OK	24.983	0	48.6792	OK	16.3683	0	32.7063	OK
XLOC_001091	-	-	XLOC_001091	snoZ40	TSS1151	1:185061114-185071837	-	-	290.087	0	287.449	OK	117.133	0	217.306	OK	0	0	2.75071	OK	0	0	2.75071	OK
XLOC_001092	-	-	XLOC_001092	SNORA32	TSS1152	1:185061114-185071837	-	-	45.231	0	89.7893	OK	59.4367	0	118.359	OK	45.9639	0	89.7893	OK	0	0	1.63253	OK
XLOC_001093	-	-	XLOC_001093	C11ORF75	TSS1153	1:185135722-185218267	-	-	3.78756	0	7.84381	OK	5.97943	1.56876	10.4986	OK	20.6442	0	284.67	OK	13.4091	0	380.002	OK
XLOC_001094	-	-	XLOC_001094	ENSGALG00000025722	TSS1154	1:185225964-185226079	-	-	12.2555	0	4.36525	OK	0	0	0	OK	0	0	0	OK	10.024	0	4.36525	OK
XLOC_001095	-	-	XLOC_001095	SLC36A4	TSS1155	1:185280117-185382364	-	-	0.750875	0.167056	1.28076	OK	0.686712	0.167056	1.16939	OK	0.413613	0	0.835281	OK	0.591018	0	1.33645	OK
XLOC_001096	-	-	XLOC_001096	ENSGALG00000028591	TSS1156	1:186778682-186778781	-	-	19.8991	0	5.07075	OK	0	0	0	OK	0	0	0	OK	0	0	0	OK
XLOC_001097	-	-	XLOC_001097	CHORDC1	TSS1157	1:186790936-186807024	-	-	2.48761	0.647133	4.5109	OK	2.98287	1.04683	4.92963	OK	1.94937	0.571	5.0248	OK	1.95775	0.609066	5.61483	OK
XLOC_001098	-	-	XLOC_001098	NOX4	TSS1158	1:186948731-187052406	-	-	1.03808	0.261733	1.77978	OK	1.43914	0.471119	2.3556	OK	0.218071	0	0.523466	OK	0.273666	0	0.680506	OK
XLOC_001099	-	-	XLOC_001099	GGA.52273	TSS1159	1:187073048-187075075	-	-	0.700151	0	1.31458	OK	0.209906	0	0.492966	OK	0.808203	0	1.4789	OK	0.119533	0	0.328644	OK
XLOC_001100	-	-	XLOC_001100	GRM5	TSS1160	1:187158335-187407442	-	-	0.123701	0	0.239391	OK	0.177128	0.0239391	0.311209	OK	0.235612	0.0239391	0.454844	OK	0.204244	0.0239391	0.406965	OK
XLOC_001101	-	-	XLOC_001101	CTSC	TSS1161	1:187466812-187482868	-	-	18.0398	7.64723	28.4181	OK	25.0455	10.0647	39.963	OK	11.4085	2.46685	26.8887	OK	13.5022	2.71353	24.7672	OK
XLOC_001102	-	-	XLOC_001102	RAB38	TSS1162	1:187498827-187522674	-	-	0.143854	0.0184053	0.257675	OK	0.0921402	0	0.18859	OK	0.111449	0	0.259312	OK	0.130954	0	0.296872	OK
XLOC_001103	-	-	XLOC_001103	gga-mir-1657	TSS1163	1:187498827-187522674	-	-	0	0	2.13619	OK	0	0	2.13619	OK	0	0	2.13619	OK	0	0	2.13619	OK
XLOC_001104	-	-	XLOC_001104	FZD4	TSS1164	1:187935345-187941206	-	-	2.28784	0.988463	3.59596	OK	3.52547	1.26979	5.78459	OK	1.96921	0.423263	6.93344	OK	2.6791	0.556344	5.48226	OK
XLOC_001105	-	-	XLOC_001105	ME3	TSS1165	1:188071572-188189672	-	-	4.01016	1.64054	6.39809	OK	5.155	2.07801	8.20268	OK	33.0471	7.65583	58.4577	OK	29.6365	2.57017	61.6294	OK
XLOC_001106	-	-	XLOC_001106	C11ORF82	TSS1166	1:188248970-188255099	-	-	0.908655	0.273014	1.56983	OK	1.20237	0.341267	2.0476	OK	0.38065	0	0.955548	OK	0.477424	0	0.955548	OK
XLOC_001107	-	-	XLOC_001107	PCF11	TSS1167	1:188329384-188351393	-	-	6.30992	1.25586	11.4568	OK	7.23167	2.45457	12.0137	OK	4.13772	0.893496	9.53584	OK	4.62499	1.17963	11.6933	OK
XLOC_001108	-	-	XLOC_001108	ANKRD42	TSS1168	1:188353667-188376619	-	-	0.333912	0	0.815728	OK	0.250046	0	0.805352	OK	0.0597653	0	0.507017	OK	0.0855747	0	0.736322	OK
XLOC_001109	-	-	XLOC_001109	TMEM126A	TSS1169	1:189458220-189464433	-	-	4.75894	1.84787	7.69944	OK	8.22819	3.18244	13.243	OK	6.4969	2.36116	10.5739	OK	6.41133	1.33457	11.4978	OK
XLOC_001110	-	-	XLOC_001110	CCDC83	TSS1170	1:189532520-189550487	-	-	0.611067	0.147757	1.10818	OK	0.835444	0.221635	1.40369	OK	0.550854	0.0738784	0.960419	OK	0.376906	0	0.738784	OK
XLOC_001111	-	-	XLOC_001111	EED	TSS1171	1:189669528-189685501	-	-	5.42553	2.17428	8.69714	OK	5.69443	2.36613	9.01688	OK	2.00588	0.383697	3.64512	OK	2.45956	0.447647	4.73226	OK
XLOC_001112	-	-	XLOC_001112	TENM4	TSS1172	1:191230909-191734000	-	-	3.1534	1.11095	5.1988	OK	2.61205	1.01575	4.20347	OK	0.303542	0.0540292	0.756409	OK	0.526343	0.12967	1.19146	OK
XLOC_001113	-	-	XLOC_001113	NARS2	TSS1173	1:191808031-191921160	-	-	2.73186	0.99783	4.41896	OK	2.85988	1.09286	4.60903	OK	1.86468	0.617705	3.13604	OK	2.26133	0.760252	3.75374	OK
XLOC_001114	-	-	XLOC_001114	KCTD21	TSS1174	1:192042795-192043578	-	-	0.804457	0.128226	1.41048	OK	1.11756	0.256451	1.92339	OK	1.39106	0.384677	2.43629	OK	1.41625	0.384677	2.56451	OK
XLOC_001115	-	-	XLOC_001115	ALG8	TSS1175	1:192050372-192060744	-	-	4.21543	1.20361	7.42223	OK	3.36016	1.35406	5.41622	OK	1.2346	0.1003	2.70811	OK	1.19939	0.150451	2.80841	OK
XLOC_001116	-	-	XLOC_001116	NDUFC2	TSS1176	1:192061272-192064192	-	-	32.2193	11.4955	52.4151	OK	41.8355	14.6594	68.0236	OK	42.3393	16.5577	67.9182	OK	53.1424	19.9325	85.6359	OK
XLOC_001117	-	-	XLOC_001117	THRSPB	TSS1177	1:192070044-192070743	-	-	0.604947	0	1.14908	OK	0.437729	0	0.861809	OK	0.374567	0	0.718174	OK	0.0984255	0	0.28727	OK
XLOC_001118	-	-	XLOC_001118	THRSP	TSS1178	1:192074425-192075857	-	-	0.482974	0	0.884032	OK	0.106791	0	0.252581	OK	0.14733	0	0.378871	OK	0	0	0	OK
XLOC_001119	-	-	XLOC_001119	KCTD14	TSS1179	1:192082577-192085935	-	-	8.55201	3.28233	13.7086	OK	4.47722	1.44809	7.43352	OK	1.07338	0.289618	1.83424	OK	1.28153	0.289618	2.2204	OK
XLOC_001120	-	-	XLOC_001120	INTS4	TSS1180	1:192088909-192121226	-	-	22.4771	7.96613	37.0013	OK	25.503	9.36707	41.6437	OK	6.99427	2.08768	11.9217	OK	6.8806	1.73057	12.0316	OK
XLOC_001121	-	-	XLOC_001121	RSF1	TSS1181	1:192132252-192186235	-	-	10.6833	2.05512	19.7897	OK	10.4194	3.24028	17.597	OK	3.7802	1.05351	8.49856	OK	4.26466	1.1542	8.66642	OK
XLOC_001122	-	-	XLOC_001122	CLNS1A	TSS1182	1:192194213-192204577	-	-	29.8481	12.0143	47.6345	OK	32.4697	12.9803	51.921	OK	19.3864	4.04501	37.6729	OK	20.7518	4.64874	46.7289	OK
XLOC_001123	-	-	XLOC_001123	PAK1	TSS1183	1:192266739-192313761	-	-	29.0298	3.78871	54.2994	OK	37.4055	10.6312	64.1467	OK	4.75249	0.669556	11.8724	OK	6.19609	1.17581	12.15	OK
XLOC_001124	-	-	XLOC_001124	GDPD4	TSS1184	1:192319668-192353227	-	-	1.98564	0.530019	3.40727	OK	1.29422	0.454302	2.15793	OK	0.24062	0	0.492161	OK	0.407555	0	1.13576	OK
XLOC_001125	-	-	XLOC_001125	GUCY2F	TSS1185	1:192719377-192753585	-	-	0.999655	0.301413	1.68791	OK	2.10796	0.843957	3.37583	OK	0.191576	0	0.391837	OK	0.298433	0.0301413	0.572685	OK
XLOC_001126	-	-	XLOC_001126	LRRC32	TSS1186	1:192794856-192798682	-	-	0.108314	0	0.299257	OK	0.103223	0	0.249381	OK	0.0683874	0	0.199505	OK	0.211121	0	0.498762	OK
XLOC_001127	-	-	XLOC_001127	PRKRIR	TSS1187	1:192931485-192944367	-	-	3.0331	1.2898	4.76339	OK	3.56539	0.795732	6.37401	OK	4.77055	0.867492	9.82076	OK	4.66118	0.78548	15.7805	OK
XLOC_001128	-	-	XLOC_001128	WNT11	TSS1188	1:193074479-193100754	-	-	0.24057	0	0.921852	OK	0.0218553	0	0.224335	OK	0.469514	0	0.930028	OK	0.360024	0	0.865351	OK
XLOC_001129	-	-	XLOC_001129	ENSGALG00000022707,ENSGALG00000028988	TSS1189,TSS1190	1:193341545-193344241	-	-	0.482221	0	1.35692	OK	0.276371	0	0.750727	OK	0.389506	0	0.770807	OK	0.344236	0	0.889486	OK
XLOC_001130	-	-	XLOC_001130	MADPRT	TSS1191	1:193347494-193349021	-	-	0.0706914	0	0.445291	OK	0.125074	0	0.51525	OK	0	0	0	OK	0	0	0	OK
XLOC_001131	-	-	XLOC_001131	ENSGALG00000017493	TSS1192	1:193362030-193364866	-	-	1.89752	0.33862	3.04758	OK	1.17141	0.253965	2.03172	OK	1.40038	0.33862	2.45499	OK	1.07726	0.253965	1.77775	OK
XLOC_001132	-	-	XLOC_001132	DCHS1	TSS1193	1:193479077-193522572	-	-	1.77148	0.702744	2.82116	OK	1.56856	0.641636	2.49525	OK	2.35505	0.733298	3.98222	OK	2.411	1.03884	3.78871	OK
XLOC_001133	-	-	XLOC_001133	gga-mir-1600	TSS1194	1:193524355-193524435	-	-	85.5786	0	8.78507	OK	92.7957	0	8.78507	OK	0	0	0	OK	0	0	0	OK
XLOC_001134	-	-	XLOC_001134	TPP1	TSS1195	1:193529876-193532625	-	-	49.2054	14.3775	72.854	OK	44.2918	14.4983	66.4506	OK	27.7333	10.1488	45.1864	OK	49.8199	14.6191	83.4861	OK
XLOC_001135	-	-	XLOC_001135	RRP8	TSS1196	1:193541965-193544775	-	-	5.30085	1.26943	8.19362	OK	5.48084	1.61564	9.23225	OK	0.8587	0.115403	1.50024	OK	1.61866	0.346209	2.88508	OK
XLOC_001136	-	-	XLOC_001136	ENSGALG00000017336	TSS1197	1:193546490-193557526	-	-	4.43774	1.56527	7.28968	OK	3.49765	1.25221	5.67969	OK	2.35221	0.894439	3.80136	OK	4.64894	1.60999	7.60273	OK
XLOC_001137	-	-	XLOC_001137	ARFIP2	TSS1198	1:193571499-193576994	-	-	11.6613	2.39482	23.7005	OK	13.048	4.81023	20.9043	OK	14.6085	5.8442	23.3718	OK	15.9857	6.33395	25.6236	OK
XLOC_001138	-	-	XLOC_001138	TRIM3	TSS1199,TSS1200	1:193589381-193595818	-	-	24.4085	5.95466	51.922	OK	29.9445	10.5835	49.3055	OK	21.3493	4.6037	41.6762	OK	28.8128	10.3623	47.2044	OK
XLOC_001139	-	-	XLOC_001139	HPX	TSS1201	1:193596424-193599483	-	-	2.18143	0.471365	3.6138	OK	0.393496	0	0.785608	OK	0.405833	0	0.785608	OK	0.728501	0.157122	1.25697	OK
XLOC_001140	-	-	XLOC_001140	APBB1	TSS1202	1:193600924-193604921	-	-	21.8492	5.83562	30.0921	OK	25.1783	9.91352	40.3572	OK	31.4342	13.0071	49.9191	OK	52.7766	17.9287	85.425	OK
XLOC_001141	-	-	XLOC_001141	FAM160A2	TSS1203	1:193623760-193630360	-	-	4.186	1.35536	6.56827	OK	3.9056	1.59863	6.18599	OK	3.69569	1.45962	5.94272	OK	3.84177	1.45962	6.22075	OK
XLOC_001142	-	-	XLOC_001142	ENSGALG00000017341	TSS1204	1:193654254-193655247	-	-	0.151372	0	0.404434	OK	0.142365	0	0.404434	OK	0.212693	0	0.505543	OK	0.123809	0	0.303326	OK
XLOC_001143	-	-	XLOC_001143	ENSGALG00000028406	TSS1205	1:193662225-193663710	-	-	0.262544	0	0.500574	OK	0.0846066	0	0.214532	OK	0.350121	0	0.643595	OK	0.171621	0	0.286042	OK
XLOC_001144	-	-	XLOC_001144	ENSGALG00000017342	TSS1206	1:193668689-193669649	-	-	0.168489	0	0.418336	OK	0.15305	0	0.418336	OK	0	0	0	OK	0.0645949	0	0.209168	OK
XLOC_001145	-	-	XLOC_001145	HBG1	TSS1207	1:193716132-193717673	-	-	1.17304	0.11281	2.14339	OK	0.3269	0	0.564049	OK	0.523924	0	1.01529	OK	0.44182	0	0.789669	OK
XLOC_001146	-	-	XLOC_001146	GGA.4981	TSS1208	1:193720894-193722856	-	-	25.2129	9.57292	40.5892	OK	5.89471	1.60825	10.0324	OK	5.24509	1.76142	8.65392	OK	5.63199	1.76142	9.57292	OK
XLOC_001147	-	-	XLOC_001147	HBB	TSS1209	1:193723742-193726040	-	-	190.446	45.8132	323.785	OK	28.897	8.05507	49.4093	OK	28.4254	8.77428	47.827	OK	43.9858	9.06196	78.0335	OK
XLOC_001148	-	-	XLOC_001148	HBE	TSS1210	1:193727982-193730347	-	-	1.1892	0.237167	2.1345	OK	0.389825	0	0.711501	OK	0.329475	0	0.632446	OK	0.532034	0.0790557	0.948669	OK
XLOC_001149	-	-	XLOC_001149	ENSGALG00000019030	TSS1211	1:193745526-193746487	-	-	0.361218	0	0.654077	OK	0.210149	0	0.436051	OK	0.116976	0	0.327038	OK	0.136184	0	0.327038	OK
XLOC_001150	-	-	XLOC_001150	ENSGALG00000029040	TSS1212	1:193750602-193751568	-	-	0.199935	0	0.415738	OK	0.0693153	0	0.207869	OK	0.194247	0	0.415738	OK	0.206663	0	0.519673	OK
XLOC_001151	-	-	XLOC_001151	ENSGALG00000027982	TSS1213	1:193786776-193791981	-	-	0.590995	0.0731751	1.1708	OK	0.3836	0.0570135	0.684162	OK	0.600075	0	1.22256	OK	0.805145	0.228054	1.42534	OK
XLOC_001152	-	-	XLOC_001152	RHOG	TSS1214	1:193846442-193847042	-	-	0.684357	0	1.33868	OK	0.382552	0	0.669338	OK	0.211004	0	0.502004	OK	0.122826	0	0.334669	OK
XLOC_001153	-	-	XLOC_001153	ENSGALG00000013552	TSS1215	1:193867727-193906136	-	-	5.10391	2.03609	8.15978	OK	5.848	2.42171	9.25495	OK	5.48535	2.17491	8.80762	OK	6.84102	2.49884	11.1985	OK
XLOC_001154	-	-	XLOC_001154	CHRNA10	TSS1216	1:193907280-193910675	-	-	1.11325	0.147757	2.0686	OK	0.767789	0.147757	1.32981	OK	0.778259	0.221635	1.40369	OK	0.519491	0.0738784	0.960419	OK
XLOC_001155	-	-	XLOC_001155	ENSGALG00000012603	TSS1217	1:193914301-193915666	-	-	0.2837	0	0.539789	OK	0	0	0	OK	0	0	0	OK	0	0	0	OK
XLOC_001156	-	-	XLOC_001156	ENSGALG00000009116	TSS1218	1:193924805-193925745	-	-	0.0867841	0	0.213619	OK	0.0984635	0	0.320428	OK	0	0	0	OK	0.132684	0	0.320428	OK
XLOC_001157	-	-	XLOC_001157	MAP6	TSS1219	1:194007332-194033028	-	-	1.48405	0.362982	2.54087	OK	2.59142	0.943753	4.21059	OK	0.897332	0.0725964	2.90385	OK	0.753788	0.0725964	2.32308	OK
XLOC_001158	-	-	XLOC_001158	ENSGALG00000025426	TSS1220	1:194098030-194256622	-	-	0	0	2.51002	OK	0	0	2.51002	OK	0	0	2.51002	OK	0	0	2.51002	OK
XLOC_001159	-	-	XLOC_001159	SERPINH1	TSS1221	1:194288920-194295617	-	-	244.31	11.6058	478.396	OK	215.746	32.9288	399.379	OK	54.4134	2.07137	139.696	OK	62.917	5.36121	141.615	OK
XLOC_001160	-	-	XLOC_001160	P2RY2	TSS1222	1:194466867-194472056	-	-	5.11047	1.94245	8.29704	OK	4.22619	1.85952	6.59586	OK	1.91563	0.223588	4.75125	OK	1.73774	0.223588	3.25695	OK
XLOC_001161	-	-	XLOC_001161	P2RY3	TSS1223	1:194498167-194499330	-	-	0.250634	0	0.517975	OK	1.15403	0.258987	1.98557	OK	1.53036	0.431646	2.6762	OK	2.0478	0.690633	3.45316	OK
XLOC_001162	-	-	XLOC_001162	ARHGEF17	TSS1224	1:194503472-194535205	-	-	6.66268	2.45484	10.8554	OK	5.33059	2.31971	8.33295	OK	0.914121	0.225215	1.62155	OK	1.28457	0.517994	2.04945	OK
XLOC_001163	-	-	XLOC_001163	RELT	TSS1225	1:194551972-194555607	-	-	1.70978	0.433563	2.973	OK	1.74493	0.4955	2.91106	OK	0.636936	0.123875	1.11488	OK	0.395157	0.0619375	0.681313	OK
XLOC_001164	-	-	XLOC_001164	PLEKHB1	TSS1226	1:194710220-194717771	-	-	5.09324	1.67109	7.85863	OK	8.68121	3.11635	13.5042	OK	7.79236	3.25185	12.3299	OK	9.5729	3.70349	15.3108	OK
XLOC_001165	-	-	XLOC_001165	MRPL48	TSS1227	1:194791971-194799221	-	-	12.4119	4.87856	19.7094	OK	15.7843	6.24456	25.3685	OK	13.2713	5.46399	20.9778	OK	17.0948	6.82998	27.3199	OK
XLOC_001166	-	-	XLOC_001166	PAAF1	TSS1228	1:194801990-194816908	-	-	4.36263	1.6831	7.02513	OK	5.16934	1.90264	8.34234	OK	2.37126	0.804962	3.87845	OK	4.12404	1.53675	6.65923	OK
XLOC_001167	-	-	XLOC_001167	DNAJB13	TSS1229	1:194817065-194821117	-	-	1.13233	0.282819	1.97973	OK	1.02638	0.188546	1.79119	OK	0.964886	0.188546	1.79119	OK	0.6945	0.094273	1.22555	OK
XLOC_001168	-	-	XLOC_001168	PPME1	TSS1230	1:194825626-194914017	-	-	11.7642	3.31384	20.2286	OK	22.6253	7.06284	38.1876	OK	10.034	1.09671	27.2205	OK	12.4084	1.97409	27.3521	OK
XLOC_001169	-	-	XLOC_001169	XRRA1	TSS1231	1:194938171-194949182	-	-	0.190221	0	0.346807	OK	0.141254	0	0.303457	OK	0.119503	0	0.260106	OK	0.115938	0	0.260106	OK
XLOC_001170	-	-	XLOC_001170	CHRDL2	TSS1232	1:194991363-195010253	-	-	0.111231	0	0.252105	OK	0.024374	0	0.189079	OK	0.284988	0	0.567236	OK	0.105684	0	0.252105	OK
XLOC_001171	-	-	XLOC_001171	KCNE3	TSS1233	1:195076941-195078728	-	-	0.468529	0	0.842692	OK	0.265359	0	0.481538	OK	0.133045	0	0.361154	OK	0.712948	0	1.32423	OK
XLOC_001172	-	-	XLOC_001172	PGM2L1	TSS1234	1:195086351-195124081	-	-	7.11201	2.2247	11.9934	OK	5.65613	1.31575	10.0005	OK	2.33363	0.136194	7.65684	OK	3.28866	0.622599	6.86676	OK
XLOC_001173	-	-	XLOC_001173	ENSGALG00000017301	TSS1235	1:195253881-195276729	-	-	0.262988	0.0786224	0.440285	OK	0.21014	0.0628979	0.361663	OK	0.200204	0.0157245	0.393112	OK	0.156072	0.0157245	0.298765	OK
XLOC_001174	-	-	XLOC_001174	ENSGALG00000027884	TSS1236	1:31159-35950	-	-	0.505925	0	0.885368	OK	0.357864	0	0.708295	OK	0	0	0	OK	0	0	0	OK
XLOC_001175	-	-	XLOC_001175	OR5V1	TSS1237	1:91891-92860	-	-	0.136833	0	0.310838	OK	0.24696	0	0.518064	OK	0.172578	0	0.414451	OK	0.127676	0	0.310838	OK
XLOC_001176	-	-	XLOC_001176	NME6	TSS1238	1:103012-106248	-	-	2.57064	0.988883	4.13004	OK	2.99776	1.16339	4.88625	OK	1.40186	0.349018	2.50129	OK	1.87627	0.290848	3.54835	OK
XLOC_001177	-	-	XLOC_001177	ENSGALG00000023986	TSS1239	1:106371-113665	-	-	0	0	0.160641	OK	0.0569089	0	0.287039	OK	0	0	0.160641	OK	0.100946	0	0.321282	OK
XLOC_001178	-	-	XLOC_001178	ARSA	TSS1240	1:115340-120079	-	-	4.88888	1.85641	7.83817	OK	4.46625	1.59857	7.3225	OK	2.70247	1.0829	4.33162	OK	4.16299	1.49544	6.8584	OK
XLOC_001179	-	-	XLOC_001179	ENSGALG00000025765	TSS1241	1:122019-123141	-	-	0.410422	0	0.733745	OK	0.447751	0	0.856036	OK	1.22529	0.244582	2.20123	OK	0.839253	0.122291	1.46749	OK
XLOC_001180	-	-	XLOC_001180	ENSGALG00000027205	TSS1242	1:427004-428620	-	-	10.6537	2.67735	16.7335	OK	15.4154	3.5698	22.0882	OK	5.47578	1.11556	9.59385	OK	9.05322	2.00802	15.1717	OK
XLOC_001181	-	-	XLOC_001181	DENND6B	TSS1243	1:434896-454771	-	-	5.03938	1.4216	8.75405	OK	5.97785	2.58886	9.37777	OK	4.2754	0.794727	8.36055	OK	4.23319	1.20798	7.91102	OK
XLOC_001182	-	-	XLOC_001182	ENSGALG00000023969	TSS1244	1:454891-455471	-	-	0.428816	0	0.657647	OK	0.431312	0	0.657647	OK	0	0	0	OK	0.381201	0	0.657647	OK
XLOC_001183	-	-	XLOC_001183	ENSGALG00000028531	TSS1245	1:533347-534498	-	-	18.661	5.70724	29.8174	OK	18.3747	6.63903	28.1868	OK	11.7904	4.42602	19.1018	OK	16.179	5.59076	26.6726	OK
XLOC_001184	-	-	XLOC_001184	ENSGALG00000012438	TSS1246	1:536200-591575	-	-	10.3184	3.62397	17.012	OK	13.5324	5.3139	21.7062	OK	7.34814	2.57245	12.13	OK	9.38179	3.79296	14.9653	OK
XLOC_001185	-	-	XLOC_001185	LMF2	TSS1247	1:601645-606054	-	-	14.8209	5.46864	23.0708	OK	17.8474	5.42591	24.8652	OK	5.76251	1.87984	9.3565	OK	5.34479	2.17891	8.50202	OK
XLOC_001186	-	-	XLOC_001186	TNPO3	TSS1248	1:621302-647839	-	-	8.42935	2.63699	14.3197	OK	7.27876	2.15517	15.2938	OK	7.39596	2.46054	22.1764	OK	6.80259	1.76676	30.2384	OK
XLOC_001187	-	-	XLOC_001187	ENSGALG00000027474	TSS1249	1:757266-795178	-	-	14.461	0	28.5229	OK	0	0	2.28184	OK	0	0	2.28184	OK	23.6557	0	145.264	OK
XLOC_001188	-	-	XLOC_001188	ENSGALG00000026336	TSS1250	1:796109-796207	-	-	13.1489	0	7.17148	OK	44.5634	0	8.19598	OK	28.9425	0	6.14698	OK	33.6261	0	7.17148	OK
XLOC_001189	-	-	XLOC_001189	gga-mir-183	TSS1251	1:796220-796318	-	-	0	0	0	OK	15.5215	0	5.12249	OK	0	0	0	OK	0	0	0	OK
XLOC_001190	-	-	XLOC_001190	UBE2H	TSS1252	1:806418-849217	-	-	9.77676	3.53374	15.9924	OK	20.7499	4.28266	37.296	OK	53.7456	3.14929	129.691	OK	16.7262	1.33817	188.922	OK
XLOC_001191	-	-	XLOC_001191	ZC3HC1	TSS1253	1:850459-859444	-	-	4.44276	1.59114	7.26619	OK	4.07839	1.59114	6.52366	OK	5.16079	2.12152	8.16784	OK	6.94197	2.75797	11.0849	OK
XLOC_001192	-	-	XLOC_001192	gga-mir-6676	TSS1254	1:850459-859444	-	-	7.08306	0	13.691	OK	0	0	1.82547	OK	0	0	1.82547	OK	0	0	1.82547	OK
XLOC_001193	-	-	XLOC_001193	ENSGALG00000020819	TSS1255	1:875594-881843	-	-	0.0795555	0	0.186757	OK	0.093135	0	0.186757	OK	0.391826	0.0747029	0.672326	OK	0.153274	0	0.336163	OK
XLOC_001194	-	-	XLOC_001194	ENSGALG00000027499	TSS1256	1:882296-884033	-	-	0.0799813	0	0.231205	OK	0.138944	0	0.346807	OK	0.157378	0	0.404609	OK	0.132953	0	0.346807	OK
XLOC_001195	-	-	XLOC_001195	TMEM209	TSS1257	1:884996-896300	-	-	4.15109	1.56063	6.76275	OK	5.39355	2.32094	8.44343	OK	1.80772	0.32013	3.84156	OK	1.92062	0.600244	4.96201	OK
XLOC_001196	-	-	XLOC_001196	CEP41	TSS1258	1:920722-929838	-	-	2.28534	0.564935	4.03513	OK	3.02636	1.07926	4.9766	OK	10.2053	2.1612	20.2292	OK	11.8552	2.29236	26.4799	OK
XLOC_001197	-	-	XLOC_001197	COPG2	TSS1259	1:935412-954122	-	-	11.4235	4.81398	18.016	OK	12.7528	4.99633	20.5324	OK	5.76194	1.09409	11.1597	OK	7.47142	2.40699	12.5455	OK
XLOC_001198	-	-	XLOC_001198	FBXO18	TSS1260	1:971410-992943	-	-	1.46279	0.528599	2.3787	OK	2.3011	0.925048	3.66715	OK	0.83935	0.0660749	1.61883	OK	0.78995	0.13215	1.45365	OK
XLOC_001199	-	-	XLOC_001199	FAM208B	TSS1261	1:1012025-1061797	-	-	1.32472	0	9.53311	OK	1.68501	0	7.69651	OK	0.793448	0	2.45579	OK	0.80358	0	2.43048	OK
XLOC_001200	-	-	XLOC_001200	CALML3	TSS1262	1:1084251-1085185	-	-	1.21456	0.134405	2.28489	OK	0.248466	0	0.537621	OK	0.590418	0	1.07524	OK	0.617462	0	1.20965	OK
XLOC_001201	-	-	XLOC_001201	NET1	TSS1263	1:1088059-1099472	-	-	13.1219	3.33145	22.9282	OK	20.8216	5.55242	36.156	OK	1.07549	0.26129	3.13548	OK	1.21131	0.489919	4.24597	OK
XLOC_001202	-	-	XLOC_001202	ENSGALG00000008449	TSS1264	1:1177699-1258653	-	-	0.258838	0.0822283	0.438551	OK	0.144717	0.0274094	0.26039	OK	0.194477	0.0411141	0.356323	OK	0.134461	0.0274094	0.246685	OK
XLOC_001203	-	-	XLOC_001203	gga-mir-205b	TSS1265	1:1177699-1258653	-	-	0	0	2.04899	OK	0	0	2.04899	OK	0	0	2.04899	OK	16.8131	0	103.245	OK
XLOC_001204	-	-	XLOC_001204	EXOC4	TSS1266,TSS1267	1:1361641-1822074	-	-	9.40583	3.68669	15.14	OK	14.8353	5.82675	23.8406	OK	21.4235	4.25198	41.6104	OK	24.0243	3.51554	47.371	OK
XLOC_001205	-	-	XLOC_001205	gga-mir-6659	TSS1268	1:1361641-1822074	-	-	0	0	1.82547	OK	0	0	1.82547	OK	0	0	0.912734	OK	0	0	0.912734	OK
XLOC_001206	-	-	XLOC_001206	ENSGALG00000019015	TSS1269	1:1838936-1840749	-	-	0.0471201	0	0.359859	OK	0	0	0	OK	0	0	0	OK	0.154161	0	0.359859	OK
XLOC_001207	-	-	XLOC_001207	ENSGALG00000026341	TSS1270	1:1970131-1972251	-	-	1.59383	0.175219	2.97873	OK	0.734075	0	1.40176	OK	0	0	0	OK	0.262012	0	0.525658	OK
XLOC_001208	-	-	XLOC_001208	ENSGALG00000017622	TSS1271	1:2745146-2747359	-	-	0.192973	0	0.446226	OK	0.176078	0	0.334669	OK	0	0	0	OK	0	0	0	OK
XLOC_001209	-	-	XLOC_001209	MKLN1	TSS1272	1:3037735-3135404	-	-	6.69014	2.9181	10.4869	OK	9.6727	4.10357	15.2744	OK	11.1059	3.96679	18.2381	OK	11.3309	2.50774	20.7458	OK
XLOC_001210	-	-	XLOC_001210	IL2RA	TSS1273	1:3377294-3393600	-	-	0.347074	0	0.684995	OK	0.246711	0	0.489282	OK	0.664796	0.0978565	1.27213	OK	0.118859	0	0.293569	OK
XLOC_001211	-	-	XLOC_001211	PRKCQ	TSS1274	1:3559594-3595000	-	-	5.74809	1.89332	9.57635	OK	6.43205	2.82626	10.0428	OK	4.60271	0.768303	10.5916	OK	4.79071	0.878061	8.72573	OK
XLOC_001212	-	-	XLOC_001212	ENSGALG00000027616	TSS1275	1:3777625-3779414	-	-	0.14203	0	0.361154	OK	0.13969	0	0.361154	OK	0	0	0	OK	0.154891	0	0.361154	OK
XLOC_001213	-	-	XLOC_001213	SFMBT2	TSS1276	1:3825401-3921158	-	-	1.00365	0.329063	1.68188	OK	0.887901	0.255938	1.49906	OK	0.561957	0.109688	1.02375	OK	0.418167	0.0731251	0.767813	OK
XLOC_001214	-	-	XLOC_001214	ENSGALG00000006941	TSS1277	1:3980296-3981858	-	-	0	0	0	OK	0.145365	0	0.298812	OK	0.21041	0	0.448218	OK	0	0	0	OK
XLOC_001215	-	-	XLOC_001215	ITIH5	TSS1278	1:4017315-4127906	-	-	1.13074	0.204014	2.04014	OK	1.13667	0.262676	2.01385	OK	1.55892	0.321049	2.80188	OK	1.69263	0.262676	3.23968	OK
XLOC_001216	-	-	XLOC_001216	KIN	TSS1279	1:4129714-4144409	-	-	2.82315	1.02593	4.6633	OK	3.17002	1.25909	5.08299	OK	1.71532	0.326431	3.684	OK	2.03312	0.46633	5.26952	OK
XLOC_001217	-	-	XLOC_001217	USP6NL	TSS1280	1:5900536-6010810	-	-	1.80627	0.436074	3.26017	OK	2.2174	0.747555	3.69624	OK	0.489564	0.124592	1.64047	OK	0.587458	0.124592	1.41205	OK
XLOC_001218	-	-	XLOC_001218	UPF2	TSS1281	1:6081853-6134287	-	-	4.91135	1.68448	8.13007	OK	5.58888	1.51743	9.68926	OK	3.60185	1.11371	10.4132	OK	3.49896	1.08587	11.0953	OK
XLOC_001219	-	-	XLOC_001219	NUDT5	TSS1282	1:6184286-6193751	-	-	8.70698	2.93243	14.1036	OK	6.59172	2.23423	10.7522	OK	1.55206	0.418918	2.65315	OK	2.28697	0.558558	3.9099	OK
XLOC_001220	-	-	XLOC_001220	CCDC3	TSS1283	1:6492587-6533393	-	-	399.161	14.1675	904.895	OK	48.1601	13.6284	82.6389	OK	10.8587	2.81553	30.1622	OK	5.2032	1.61743	16.9531	OK
XLOC_001221	-	-	XLOC_001221	PHYH	TSS1284	1:6604838-6614012	-	-	7.19531	3.10099	11.2856	OK	8.98065	3.91436	14.0307	OK	5.07864	1.16922	11.1839	OK	7.34059	1.72842	13.4715	OK
XLOC_001222	-	-	XLOC_001222	SEPHS1	TSS1285	1:6622787-6645067	-	-	5.2572	1.37498	10.1641	OK	5.76403	1.94115	9.59792	OK	1.03855	0.350486	3.26222	OK	1.32453	0.323526	3.01957	OK
XLOC_001223	-	-	XLOC_001223	BEND7	TSS1286	1:6660982-6709026	-	-	5.00036	1.35022	8.66152	OK	7.37971	1.5795	13.2788	OK	5.61733	1.0613	13.8544	OK	5.70954	1.80513	13.7372	OK
XLOC_001224	-	-	XLOC_001224	FRMD4A	TSS1287	1:6744903-6910722	-	-	1.04662	0.339923	1.73051	OK	1.67886	0.658724	2.66783	OK	1.27645	0.230553	2.30553	OK	1.44207	0.42817	2.47021	OK
XLOC_001225	-	-	XLOC_001225	gga-mir-1460	TSS1288	1:6744903-6910722	-	-	0	0	2.0283	OK	0	0	2.0283	OK	0	0	2.0283	OK	0	0	2.0283	OK
XLOC_001226	-	-	XLOC_001226	FAM107B	TSS1289	1:7160121-7169485	-	-	3.43168	0.915427	6.24644	OK	7.35625	3.04245	11.6852	OK	12.9247	2.20779	26.0897	OK	13.0323	1.66931	49.1369	OK
XLOC_001227	-	-	XLOC_001227	DCLRE1C	TSS1290	1:7318282-7338880	-	-	1.4482	0	2.95668	OK	1.09027	0	2.90619	OK	2.28827	0.031589	5.05424	OK	1.85486	0.157945	7.54978	OK
XLOC_001228	-	-	XLOC_001228	DMTF1	TSS1291	1:7358545-7390379	-	-	3.62847	0.894502	6.37924	OK	4.24287	1.20745	7.3022	OK	6.67817	1.07567	12.7015	OK	5.88604	0.891214	14.8344	OK
XLOC_001229	-	-	XLOC_001229	uc_338	TSS1292	1:7358545-7390379	-	-	4.45257	0	8.36673	OK	5.77719	0	10.9411	OK	4.79289	0	9.01032	OK	0	0	1.28719	OK
XLOC_001230	-	-	XLOC_001230	GRM3	TSS1293	1:7521677-7592555	-	-	0.104814	0	0.245079	OK	0.0486712	0	0.136155	OK	0.0892599	0	0.245079	OK	0.111754	0	0.326772	OK
XLOC_001231	-	-	XLOC_001231	CD36	TSS1294	1:11005424-11038504	-	-	0.0851859	0	0.217224	OK	0.199604	0	0.391003	OK	0.0798572	0	0.217224	OK	0.116212	0	0.260668	OK
XLOC_001232	-	-	XLOC_001232	GNAI3	TSS1295	1:11189062-11223648	-	-	7.43662	2.30333	12.534	OK	9.47386	1.22538	17.9497	OK	7.51301	1.63474	28.1751	OK	9.24414	1.92839	20.9407	OK
XLOC_001233	-	-	XLOC_001233	PHTF2	TSS1296,TSS1297	1:12251201-12314135	-	-	2.29311	0.823843	3.74705	OK	2.30045	0.510737	4.20652	OK	1.24821	0.365337	4.00759	OK	1.15613	0.354647	3.07478	OK
XLOC_001234	-	-	XLOC_001234	RSBN1L	TSS1298	1:12327049-12358827	-	-	3.99346	1.54068	6.41949	OK	3.48362	1.07847	6.00864	OK	1.58848	0.205424	3.33813	OK	1.31008	0.154068	2.82457	OK
XLOC_001235	-	-	XLOC_001235	PTPN18	TSS1299	1:12381898-12422097	-	-	3.23952	0.850854	5.92762	OK	5.02663	1.87188	8.1682	OK	1.74333	0.595598	4.36772	OK	1.74034	0.652321	4.90659	OK
XLOC_001236	-	-	XLOC_001236	ENSGALG00000028239	TSS1300	1:12534773-12538594	-	-	0.490113	0	0.87305	OK	0	0	0	OK	0.346205	0	0.582033	OK	0.200472	0	0.436525	OK
XLOC_001237	-	-	XLOC_001237	ENSGALG00000008309	TSS1301	1:12549066-12605350	-	-	0.186526	0	0.600005	OK	0.188535	0	0.520004	OK	0.348628	0	0.960007	OK	0.262556	0	1.00001	OK
XLOC_001238	-	-	XLOC_001238	FBXL13	TSS1302	1:12647568-12735694	-	-	0.146622	0	0.522921	OK	0.120495	0	0.424873	OK	0.119125	0	0.555603	OK	0.146819	0	0.424873	OK
XLOC_001239	-	-	XLOC_001239	NAPEPLD	TSS1303	1:12737150-12756983	-	-	6.87822	2.08041	11.7335	OK	10.4538	4.07761	16.8513	OK	5.7995	1.66433	17.9748	OK	8.53276	1.83076	16.7681	OK
XLOC_001240	-	-	XLOC_001240	DNAJC2	TSS1304	1:12786998-12804232	-	-	14.662	6.05128	23.1966	OK	23.8205	9.42991	38.1735	OK	21.3549	5.04273	38.0726	OK	21.6971	3.68119	42.8128	OK
XLOC_001241	-	-	XLOC_001241	SLC26A5	TSS1305	1:12813756-12848594	-	-	2.00904	0.819546	3.19623	OK	9.40052	2.80091	16.0274	OK	3.04127	0.654561	12.5226	OK	4.51908	0.576758	9.27463	OK
XLOC_001242	-	-	XLOC_001242	RELN	TSS1306	1:12865260-13129087	-	-	2.4439	0.823742	4.07082	OK	17.878	5.48842	30.2677	OK	1.17208	0.306509	2.13598	OK	1.71281	0.431028	3.33328	OK
XLOC_001243	-	-	XLOC_001243	ORC5L	TSS1307	1:13157746-13226609	-	-	1.62991	0.352508	3.26871	OK	1.58154	0.448647	2.72393	OK	0.366229	0	1.34594	OK	0.549351	0.0640924	1.47413	OK
XLOC_001244	-	-	XLOC_001244	SRPK2	TSS1308,TSS1309	1:13575017-13719647	-	-	15.7486	0	31.5848	OK	9.60369	0.0442794	22.6192	OK	4.1699	0.0442794	16.3173	OK	5.73209	0	20.6096	OK
XLOC_001245	-	-	XLOC_001245	EFCAB10	TSS1310	1:13810272-13823862	-	-	1.06471	0	3.03057	OK	1.04643	0	3.41665	OK	1.41432	0	5.01821	OK	1.05298	0	4.80467	OK
XLOC_001246	-	-	XLOC_001246	ATXN7L1	TSS1311	1:13830533-13898855	-	-	2.12305	0.814472	3.42936	OK	2.78915	0.693843	5.3257	OK	1.56008	0.465998	4.12741	OK	2.27856	0.53257	6.15504	OK
XLOC_001247	-	-	XLOC_001247	SYPL1	TSS1312	1:14001060-14009388	-	-	0.148015	0	0.325164	OK	0.138194	0	0.275139	OK	0.207355	0	0.500253	OK	0.159934	0	0.400202	OK
XLOC_001248	-	-	XLOC_001248	PBEF1	TSS1313	1:14035032-14064141	-	-	13.2677	3.90572	22.6223	OK	10.5048	2.10817	20.3638	OK	15.3004	3.82863	38.8205	OK	12.963	2.1999	50.4601	OK
XLOC_001249	-	-	XLOC_001249	CCDC71L	TSS1314	1:14180470-14180770	-	-	7.33809	0.334669	6.02405	OK	9.16372	0.669338	9.03607	OK	10.2875	1.00401	10.3747	OK	13.1144	1.33868	10.0401	OK
XLOC_001250	-	-	XLOC_001250	COG5	TSS1315	1:14369254-14563663	-	-	5.14126	1.18351	9.2708	OK	4.01603	1.43007	6.60791	OK	1.99828	0.517784	5.05456	OK	2.2914	0.468471	4.80799	OK
XLOC_001251	-	-	XLOC_001251	gga-mir-2126	TSS1316	1:14567819-14591310	-	-	0	0	1.37535	OK	0	0	1.37535	OK	11.6552	0	111.672	OK	0	0	1.37535	OK
XLOC_001252	-	-	XLOC_001252	SLC26A3	TSS1317	1:14621477-14642808	-	-	0.0754807	0	0.508358	OK	0.0836405	0	0.55538	OK	0.14005	0	0.740506	OK	0.090888	0	0.694225	OK
XLOC_001253	-	-	XLOC_001253	LAMB1	TSS1318	1:14681576-14715087	-	-	28.2581	8.99495	47.2877	OK	55.321	14.6489	95.9889	OK	18.3643	0.599663	37.2648	OK	24.3747	4.99005	43.7968	OK
XLOC_001254	-	-	XLOC_001254	LAMB4	TSS1319	1:14725778-14766576	-	-	0.261843	0.0729127	0.437476	OK	0.228351	0.0546845	0.40102	OK	0.244895	0.0364563	0.455704	OK	0.271964	0.0182282	0.528617	OK
XLOC_001255	-	-	XLOC_001255	LRRK2	TSS1320	1:14805856-14871215	-	-	0.750317	0.197542	1.30872	OK	0.985194	0.382738	1.59268	OK	3.26863	0.530894	6.06207	OK	2.1475	0.222235	6.80285	OK
XLOC_001256	-	-	XLOC_001256	C12orf40	TSS1321	1:15061969-15069520	-	-	0.341107	0	0.784381	OK	0.327943	0	0.610074	OK	2.50744	0.610074	4.35767	OK	2.20806	0.0871534	7.14658	OK
XLOC_001257	-	-	XLOC_001257	ALG10	TSS1322	1:15491429-15501051	-	-	3.8848	0.861311	6.89048	OK	4.94829	0.554317	9.35411	OK	0.85414	0	4.4235	OK	1.41294	0	5.3082	OK
XLOC_001258	-	-	XLOC_001258	CELSR1	TSS1323	1:15537632-15697582	-	-	6.19405	1.15741	11.2434	OK	3.52975	1.38529	5.67526	OK	1.73374	0.461836	3.59754	OK	1.72436	0.421179	3.14415	OK
XLOC_001259	-	-	XLOC_001259	ENSGALG00000027995	TSS1324	1:15721294-15721720	-	-	9.95904	2.12114	16.2621	OK	23.7392	6.12775	34.6453	OK	10.2427	2.12114	15.7907	OK	7.84912	1.64978	13.1982	OK
XLOC_001260	-	-	XLOC_001260	CERK	TSS1325,TSS1326	1:15929585-15971517	-	-	6.26444	2.36756	10.1351	OK	6.90341	1.424	12.9177	OK	1.25801	0.381429	3.68714	OK	1.39087	0.432286	4.094	OK
XLOC_001261	-	-	XLOC_001261	ENSGALG00000027385	TSS1327	1:16338823-16482680	-	-	3.01386	0.48976	5.38736	OK	1.43073	0.163253	2.61205	OK	1.68355	0.326507	2.93856	OK	1.35885	0.326507	2.4488	OK
XLOC_001262	-	-	XLOC_001262	ENSGALG00000023587	TSS1328	1:16881661-16882360	-	-	0.346371	0	0.675341	OK	0.138325	0	0.675341	OK	0	0	0	OK	0	0	0	OK
XLOC_001263	-	-	XLOC_001263	ENSGALG00000019399	TSS1329	1:16939979-16956211	-	-	0.201535	0	0.465537	OK	0.166356	0	0.465537	OK	0.188786	0	0.465537	OK	0.346017	0	0.775895	OK
XLOC_001264	-	-	XLOC_001264	ENSGALG00000028811	TSS1330	1:16987070-17299542	-	-	0	0	1.9124	OK	0	0	0	OK	23.1417	0	27.5737	OK	26.9417	0	55.1475	OK
XLOC_001265	-	-	XLOC_001265	BRD1	TSS1331,TSS1332	1:18537715-18596571	-	-	3.65004	1.3262	5.89411	OK	5.15016	1.16561	9.26409	OK	2.04881	0.779785	6.07054	OK	1.76628	0.731414	6.76405	OK
XLOC_001266	-	-	XLOC_001266	ENSGALG00000027708	TSS1333	1:18638843-18638948	-	-	8.23486	0	6.69338	OK	9.32032	0	6.69338	OK	0	0	0	OK	0	0	0	OK
XLOC_001267	-	-	XLOC_001267	ALG12	TSS1334	1:18646101-18656551	-	-	14.4316	4.80602	24.1052	OK	15.69	6.90865	24.4056	OK	3.56151	0.600752	10.6634	OK	4.86563	1.12641	9.38676	OK
XLOC_001268	-	-	XLOC_001268	PIM3	TSS1335	1:18946945-18951794	-	-	4.35079	1.41573	7.30273	OK	10.6828	3.60412	17.7796	OK	41.1069	6.50891	104.96	OK	43.4139	8.11972	122.257	OK
XLOC_001269	-	-	XLOC_001269	IL17REL	TSS1336	1:19824029-19859442	-	-	0.122896	0	0.451239	OK	0.121027	0	0.300826	OK	0.400846	0	0.902479	OK	0.129722	0	0.300826	OK
XLOC_001270	-	-	XLOC_001270	MLC1	TSS1337	1:19873599-19889970	-	-	0.107664	0	0.263116	OK	0.173035	0.0219263	0.328895	OK	0.171296	0	0.372748	OK	0.0725184	0	0.197337	OK
XLOC_001271	-	-	XLOC_001271	ENSGALG00000005013	TSS1338	1:19992696-19993437	-	-	0	0	0	OK	0.125613	0	0.406481	OK	0.143847	0	0.406481	OK	0.0907751	0	0.270987	OK
XLOC_001272	-	-	XLOC_001272	TUBGCP6	TSS1339	1:20086403-20110027	-	-	1.44011	0.464818	2.4237	OK	1.96485	0.796831	3.12092	OK	1.18428	0.298812	2.5565	OK	0.987217	0.24901	2.04188	OK
XLOC_001273	-	-	XLOC_001273	HDAC10	TSS1340	1:20110758-20124996	-	-	2.25331	0.654991	3.88316	OK	3.65615	1.49712	5.80135	OK	0.638243	0	1.35677	OK	1.42975	0.140355	2.76032	OK
XLOC_001274	-	-	XLOC_001274	ENSGALG00000008635	TSS1341	1:20126932-20130565	-	-	0.120049	0	0.342665	OK	0.139753	0	0.342665	OK	0.086749	0	0.256999	OK	0.153618	0	0.428331	OK
XLOC_001275	-	-	XLOC_001275	ENSGALG00000019384	TSS1342	1:20148302-20177698	-	-	1.73622	0.530286	2.91657	OK	4.37687	1.50248	7.24724	OK	4.95421	1.856	8.13105	OK	3.94541	1.50248	6.36343	OK
XLOC_001276	-	-	XLOC_001276	MAPK11	TSS1343	1:20186501-20216841	-	-	5.97867	1.86467	10.0834	OK	4.57736	0.830535	8.52002	OK	25.8008	1.90231	55.7729	OK	7.77148	1.03617	44.28	OK
XLOC_001277	-	-	XLOC_001277	PLXNB2	TSS1344	1:20283171-20512301	-	-	4.95572	0.559456	9.41392	OK	6.20079	1.89354	10.5221	OK	0.594294	0.17214	1.50623	OK	0.613716	0.17214	1.58154	OK
XLOC_001278	-	-	XLOC_001278	gga-mir-1693	TSS1345	1:20283171-20512301	-	-	0	0	1.96864	OK	0	0	1.96864	OK	25.4069	0	181.637	OK	0	0	1.96864	OK
XLOC_001279	-	-	XLOC_001279	U1	TSS1346	1:21236510-21236632	-	-	5.7214	0	5.7607	OK	8.38064	0	4.11478	OK	0	0	0	OK	0	0	0	OK
XLOC_001280	-	-	XLOC_001280	ENSGALG00000008755	TSS1347	1:21832702-21860511	-	-	2.43495	0.190333	4.75833	OK	4.60987	1.80817	7.42299	OK	0.313983	0	3.1405	OK	1.33891	0.0951666	3.04533	OK
XLOC_001281	-	-	XLOC_001281	SPAM1	TSS1348	1:21866990-21875891	-	-	0.290651	0	0.712062	OK	0.221755	0	0.45313	OK	0.278775	0	0.582596	OK	0.10536	0	0.323665	OK
XLOC_001282	-	-	XLOC_001282	ENSGALG00000008776	TSS1349	1:21930619-21945482	-	-	0.185061	0	0.383942	OK	0.0816563	0	0.255961	OK	0.217911	0	0.447932	OK	0.21946	0	0.511922	OK
XLOC_001283	-	-	XLOC_001283	LMOD2	TSS1350	1:22047780-22055493	-	-	0.15504	0	0.358279	OK	0.22173	0.0551198	0.413399	OK	0.175452	0	0.661438	OK	0.506872	0.0551198	1.26776	OK
XLOC_001284	-	-	XLOC_001284	ASB15	TSS1351	1:22059753-22075013	-	-	0.14525	0	0.305904	OK	0.131148	0.0161002	0.241503	OK	0.143101	0	0.305904	OK	0.0996541	0	0.386404	OK
XLOC_001285	-	-	XLOC_001285	PTPRZ1	TSS1352,TSS1353	1:22669169-22806015	-	-	0.245988	0.0263496	0.505619	OK	0.787724	0.204308	1.37526	OK	0.140666	0.00887376	0.364991	OK	0.297009	0.0438519	0.846913	OK
XLOC_001286	-	-	XLOC_001286	7SK	TSS1354	1:22902840-22903074	-	-	0	0	0	OK	0.670092	0	1.28719	OK	0	0	0	OK	0	0	0	OK
XLOC_001287	-	-	XLOC_001287	WNT16	TSS1355	1:22979820-23183320	-	-	0.175936	0	0.644513	OK	0.177666	0	0.644513	OK	1.31575	0.0477417	3.84321	OK	1.16492	0	4.08191	OK
XLOC_001288	-	-	XLOC_001288	CPED1	TSS1356	1:22979820-23183320	-	-	0.165576	0	0.6555	OK	0.0950629	0	0.434107	OK	0.210929	0	1.34802	OK	0.22662	0	1.11954	OK
XLOC_001289	-	-	XLOC_001289	gga-mir-1645	TSS1357	1:22979820-23183320	-	-	0	0	3.13752	OK	0	0	3.13752	OK	0	0	3.13752	OK	0	0	3.13752	OK
XLOC_001290	-	-	XLOC_001290	ING3	TSS1358	1:23196878-23211191	-	-	4.99404	0.889289	10.9827	OK	3.2028	1.15608	5.29127	OK	1.66318	0.40018	4.09073	OK	1.44502	0.222322	3.60162	OK
XLOC_001291	-	-	XLOC_001291	KCND2	TSS1359	1:23291437-23554811	-	-	0.290324	0	0.528703	OK	0.234914	0	0.475833	OK	0.2669	0	0.687314	OK	0.453715	0	0.951666	OK
XLOC_001292	-	-	XLOC_001292	NAA38	TSS1360	1:24119049-24124758	-	-	7.93627	2.37541	12.9856	OK	6.5745	1.90033	11.0853	OK	3.51089	1.10853	5.85935	OK	3.99283	1.10853	6.80951	OK
XLOC_001293	-	-	XLOC_001293	CFTR	TSS1361,TSS1362	1:24324799-24502386	-	-	0.164455	0	0.40886	OK	0.190714	0	0.383307	OK	0.147353	0	0.373399	OK	0.212839	0	0.531936	OK
XLOC_001294	-	-	XLOC_001294	ST7	TSS1363	1:24602261-24730292	-	-	2.22257	0.849055	3.60848	OK	2.15163	0.849055	3.50235	OK	0.927432	0	2.01651	OK	1.10247	0.26533	1.96344	OK
XLOC_001295	-	-	XLOC_001295	ST7-OT3_2	TSS1364	1:24602261-24730292	-	-	0	0	1.45508	OK	0	0	1.45508	OK	0	0	1.45508	OK	0	0	1.45508	OK
XLOC_001296	-	-	XLOC_001296	ENSGALG00000026430	TSS1365	1:24602261-24730292	-	-	0	0	1.9124	OK	0	0	1.9124	OK	0	0	1.9124	OK	0	0	1.9124	OK
XLOC_001297	-	-	XLOC_001297	CAPZA2	TSS1366	1:24742312-24772038	-	-	9.92957	2.18646	19.5018	OK	11.3999	3.35022	19.5018	OK	6.51696	2.01013	16.0105	OK	6.57986	2.11593	19.1844	OK
XLOC_001298	-	-	XLOC_001298	MET	TSS1367,TSS1368	1:24794261-24882798	-	-	0.938895	0.371956	1.4991	OK	0.219258	0.0146349	0.424054	OK	0.41232	0.0292699	0.824564	OK	0.301908	0.0585398	1.1758	OK
XLOC_001299	-	-	XLOC_001299	CAV1	TSS1369	1:24997068-25013453	-	-	23.353	2.54617	46.8571	OK	62.2829	4.21896	128.163	OK	139.932	8.60557	370.914	OK	134.85	9.44897	480.68	OK
XLOC_001300	-	-	XLOC_001300	CAV2	TSS1370	1:25020202-25028544	-	-	5.32054	1.79287	8.91002	OK	7.65579	3.20544	12.1155	OK	33.4567	3.64007	63.2394	OK	21.8201	1.52122	77.5281	OK
XLOC_001301	-	-	XLOC_001301	TES	TSS1371,TSS1372	1:25113478-25139988	-	-	11.8102	3.42049	20.2056	OK	23.6747	7.27055	40.1203	OK	46.4604	7.66386	135.326	OK	60.2359	7.62075	152.451	OK
XLOC_001302	-	-	XLOC_001302	FOXP2	TSS1373	1:25700996-25750531	-	-	4.20319	1.04877	8.14668	OK	1.79864	0.505656	3.10885	OK	0.704951	0.131096	1.49824	OK	0.495578	0.131096	1.32969	OK
XLOC_001303	-	-	XLOC_001303	FOXP2	TSS1374	1:25843959-26191462	-	-	6.00532	2.32754	9.62469	OK	6.46479	1.54951	11.3745	OK	1.64585	0.612995	5.48545	OK	1.28431	0.425691	3.41116	OK
XLOC_001304	-	-	XLOC_001304	C7ORF53	TSS1375	1:26846391-26853187	-	-	0.0344436	0	0.384187	OK	0	0	0	OK	1.64705	0.384187	2.81737	OK	0.900533	0	2.81737	OK
XLOC_001305	-	-	XLOC_001305	IFRD1	TSS1376	1:26854960-26865547	-	-	11.164	4.57417	17.7422	OK	13.2634	5.35964	21.2537	OK	286.81	1.06269	648.608	OK	110.31	1.2013	785.233	OK
XLOC_001306	-	-	XLOC_001306	ZNF277	TSS1377	1:26905760-26960018	-	-	3.5087	0.748515	7.03604	OK	4.89621	1.84634	7.98416	OK	2.9678	0.848317	8.53307	OK	3.77921	1.24752	8.83247	OK
XLOC_001308	-	-	XLOC_001308	LRRN3	TSS1379	1:27224712-27678175	-	-	0.620098	0	3.55474	OK	0.337958	0	1.67597	OK	0.190472	0	0.963709	OK	0.0694734	0	0.469079	OK
XLOC_001312	-	-	XLOC_001312	ENSGALG00000028019	TSS1383	1:28066673-28066785	-	-	7.28558	0	6.27505	OK	0	0	0	OK	0	0	0	OK	0	0	0	OK
XLOC_001313	-	-	XLOC_001313	DNAJB9	TSS1384,TSS1385	1:28382859-28392521	-	-	9.9725	2.19974	17.7485	OK	11.8994	1.37476	26.2412	OK	6.95269	1.15346	20.1473	OK	8.8384	1.03269	28.0954	OK
XLOC_001314	-	-	XLOC_001314	AVPR2	TSS1386	1:28447447-28454542	-	-	0.474752	0.0334001	0.918503	OK	0.524856	0.1169	0.951903	OK	1.17208	0.217101	2.40481	OK	0.772712	0.150301	1.70341	OK
XLOC_001315	-	-	XLOC_001315	GLT8D3	TSS1387	1:29410643-29441662	-	-	2.43922	0.72563	4.18886	OK	2.21845	0.791596	3.66113	OK	0.798625	0.164916	2.20987	OK	1.16119	0.197899	2.60567	OK
XLOC_001316	-	-	XLOC_001316	YAF2	TSS1388	1:29454857-29481796	-	-	2.222	0.51959	4.35656	OK	3.36993	1.11912	5.63555	OK	1.79448	0.719432	5.67552	OK	1.97838	0.679464	5.39574	OK
XLOC_001317	-	-	XLOC_001317	ZCRB1	TSS1389	1:29512638-29518764	-	-	9.47503	3.27232	15.3204	OK	12.7066	4.46226	20.8239	OK	14.2296	5.80093	22.6088	OK	13.8291	5.65219	21.8651	OK
XLOC_001318	-	-	XLOC_001318	PRICKLE1	TSS1390	1:29596114-29655026	-	-	0.804574	0.251631	1.366	OK	0.806142	0.179736	1.40194	OK	2.28643	0.431367	5.64372	OK	1.86413	0.539209	3.19931	OK
XLOC_001319	-	-	XLOC_001319	ADAMTS20	TSS1391	1:29866359-29950459	-	-	0.276797	0.0408521	0.517459	OK	0.289315	0.0544694	0.531077	OK	0.293192	0.0272347	0.817041	OK	0.232361	0.0136174	0.517459	OK
XLOC_001320	-	-	XLOC_001320	PUS7L	TSS1392	1:29999904-30012348	-	-	1.2409	0.430997	2.06879	OK	1.14048	0.430997	1.85329	OK	10.8799	0.991293	20.9465	OK	5.23616	0.495647	20.5586	OK
XLOC_001321	-	-	XLOC_001321	TWF1	TSS1393	1:30035148-30044630	-	-	0.884958	0.212563	1.48794	OK	1.39113	0.425127	2.3382	OK	4.92703	1.70051	8.14826	OK	6.2394	0.991962	11.9035	OK
XLOC_001322	-	-	XLOC_001322	ENSGALG00000019367	TSS1394	1:30058953-30253610	-	-	0.075898	0	0.328738	OK	0.165573	0	0.857767	OK	0.0253823	0	0.393728	OK	0.297224	0	2.5733	OK
XLOC_001324	-	-	XLOC_001324	NELL2	TSS1396	1:30284795-30405559	-	-	1.1703	0.407168	1.93405	OK	1.06477	0.271445	1.86619	OK	3.29207	0.814335	5.80214	OK	2.9134	0.237514	7.26116	OK
XLOC_001325	-	-	XLOC_001325	DBX2	TSS1397	1:30483916-30503406	-	-	2.83712	0.665787	4.59393	OK	2.46518	0.798945	4.0613	OK	0.559328	0.0665787	0.998681	OK	0.828927	0.199736	1.39815	OK
XLOC_001326	-	-	XLOC_001326	SCAF11	TSS1398	1:30806674-30837664	-	-	6.93234	2.23368	11.6329	OK	8.93409	1.52816	16.4106	OK	6.32471	1.50147	15.0142	OK	6.98817	1.27759	15.9136	OK
XLOC_001327	-	-	XLOC_001327	SLC38A1	TSS1399,TSS1400	1:30873166-30904013	-	-	37.4625	9.25279	65.6542	OK	41.0327	2.58718	85.1866	OK	4.24741	0.746075	14.6872	OK	5.17844	1.47248	14.1618	OK
XLOC_001328	-	-	XLOC_001328	SLC38A2	TSS1401	1:30927997-30943097	-	-	34.2183	8.84603	59.5702	OK	159.863	5.02266	365.576	OK	10.2619	2.897	41.0892	OK	16.3072	1.20354	46.4876	OK
XLOC_001329	-	-	XLOC_001329	SLC38A4	TSS1402	1:31044182-31064734	-	-	0.172038	0	0.431189	OK	0.130095	0	0.298516	OK	0.144189	0	0.364852	OK	0.0422511	0	0.165842	OK
XLOC_001330	-	-	XLOC_001330	AMIGO2	TSS1403	1:31191403-31200927	-	-	0.351393	0.0539789	0.647747	OK	1.00999	0.323873	1.72732	OK	4.56674	1.45743	7.71898	OK	3.75496	0.863662	7.12521	OK
XLOC_001331	-	-	XLOC_001331	RPAP3	TSS1404,TSS1405	1:31369387-31384325	-	-	6.02344	2.54989	9.49686	OK	7.81624	3.1185	12.5162	OK	7.03911	1.6805	14.6978	OK	7.72514	2.0142	17.9275	OK
XLOC_001332	-	-	XLOC_001332	LRIG3	TSS1406	1:31675730-31723743	-	-	1.69026	0.410489	3.18733	OK	1.27465	0.470855	2.07659	OK	0.272713	0.060366	0.796831	OK	0.381983	0.060366	0.833051	OK
XLOC_001333	-	-	XLOC_001333	U6atac	TSS1407	1:31782059-31782187	-	-	0	0	0	OK	0	0	0	OK	0	0	0	OK	0	0	0	OK
XLOC_001334	-	-	XLOC_001334	FAM19A2	TSS1408	1:32674719-32843052	-	-	0.844256	0.191726	1.4699	OK	0.975385	0.255635	1.66163	OK	0.764294	0.0639088	2.55635	OK	0.629267	0	1.34209	OK
XLOC_001335	-	-	XLOC_001335	PPM1H	TSS1409	1:33048413-33176231	-	-	0.589238	0.133512	1.00134	OK	0.487849	0.0667558	0.867826	OK	0.152456	0	0.400535	OK	0.174063	0	0.400535	OK
XLOC_001336	-	-	XLOC_001336	VT4	TSS1410	1:33258735-33261450	-	-	0.194732	0	0.318733	OK	0.804756	0.159366	1.4343	OK	0.911975	0.0796831	1.67335	OK	0.464093	0.0796831	0.876515	OK
XLOC_001337	-	-	XLOC_001337	C12ORF66	TSS1411	1:33552858-33562907	-	-	1.81362	0.435263	3.33702	OK	2.56233	0.894708	4.23173	OK	2.27009	0.74962	5.22316	OK	2.17617	0.725439	5.48915	OK
XLOC_001338	-	-	XLOC_001338	RPL18A	TSS1412	1:33563808-33566164	-	-	750.624	163.275	1327.27	OK	849.427	209.031	1485.11	OK	391.842	119.164	664.62	OK	536.569	141.549	931.587	OK
XLOC_001339	-	-	XLOC_001339	SNORA68	TSS1413	1:33563808-33566164	-	-	36.3452	0	68.3066	OK	18.7318	0	26.0485	OK	18.2349	0	26.0485	OK	6.36286	0	0	OK
XLOC_001340	-	-	XLOC_001340	GNS	TSS1414	1:33732560-33753110	-	-	19.3254	2.87403	37.6669	OK	22.8218	5.06286	40.6552	OK	13.3523	2.89306	33.4225	OK	13.3564	2.77886	37.0388	OK
XLOC_001341	-	-	XLOC_001341	WIF1	TSS1415	1:33841538-33883296	-	-	0.378326	0	0.773503	OK	0.25735	0	0.515669	OK	0.337758	0	0.67037	OK	0.112348	0	0.257834	OK
XLOC_001342	-	-	XLOC_001342	LLPH	TSS1416	1:34327084-34329708	-	-	19.3994	7.40545	31.3307	OK	25.6528	9.68404	41.5844	OK	24.0481	4.27237	45.0023	OK	24.8956	6.12373	43.863	OK
XLOC_001343	-	-	XLOC_001343	TMBIM4	TSS1417	1:34329854-34338422	-	-	4.99276	2.11594	7.86331	OK	5.83733	1.76204	9.9297	OK	1.94381	0.544093	5.65511	OK	2.68397	0.770799	6.25707	OK
XLOC_001344	-	-	XLOC_001344	GRIP1	TSS1418	1:34376317-34554204	-	-	5.27382	1.4369	9.11263	OK	3.16715	0.217143	6.11488	OK	1.38638	0.189638	5.2909	OK	1.97326	0.229973	5.15697	OK
XLOC_001345	-	-	XLOC_001345	IFNG	TSS1419	1:35013707-35017857	-	-	0.288206	0	0.60711	OK	0.263942	0	0.531221	OK	0.171467	0	0.455332	OK	0.108284	0	0.379444	OK
XLOC_001346	-	-	XLOC_001346	IL22	TSS1420	1:35062145-35064598	-	-	0.143627	0	0.339192	OK	0.0493741	0	0.339192	OK	0	0	0	OK	0.519667	0	1.01758	OK
XLOC_001347	-	-	XLOC_001347	MDM1	TSS1421	1:35074940-35098051	-	-	2.36344	0.899355	3.80182	OK	4.06374	1.67607	6.41813	OK	1.2168	0.122639	2.37103	OK	1.37399	0.327038	2.45279	OK
XLOC_001348	-	-	XLOC_001348	ENSGALG00000019356	TSS1422	1:35249948-35255624	-	-	0.225254	0	0.502004	OK	0.169964	0	0.502004	OK	4.8539	1.00401	8.7014	OK	2.54508	0.334669	4.68537	OK
XLOC_001349	-	-	XLOC_001349	CPM	TSS1423	1:35273570-35305258	-	-	11.3461	4.53911	18.1024	OK	58.4851	20.2098	96.5101	OK	8.36178	2.37763	14.3738	OK	10.5469	3.83663	17.2378	OK
XLOC_001352	-	-	XLOC_001352	LRRC10	TSS1426	1:35461550-35477625	-	-	0	0	0.534128	OK	0	0	0.122142	OK	0	0	0.161587	OK	0	0	0	OK
XLOC_001353	-	-	XLOC_001353	BEST3	TSS1427	1:35488977-35512697	-	-	0.250496	0.0532065	0.461123	OK	0.300078	0.0886776	0.51433	OK	0.262728	0.0177355	0.603008	OK	0.310655	0.0177355	0.620743	OK
XLOC_001354	-	-	XLOC_001354	PTPRB	TSS1428	1:35803700-35863585	-	-	0.144492	0.0292927	0.263634	OK	0.151566	0.0146464	0.278281	OK	0.0834085	0	0.190403	OK	0.0934486	0	0.205049	OK
XLOC_001355	-	-	XLOC_001355	PTPRR	TSS1429	1:35865661-36009723	-	-	0.117397	0	0.255328	OK	0.109239	0	0.226958	OK	0.0630152	0	0.255328	OK	0.153588	0	0.368808	OK
XLOC_001356	-	-	XLOC_001356	TSPAN8	TSS1430	1:36088860-36107303	-	-	0.117568	0	0.291499	OK	0.135341	0	0.291499	OK	0.0156489	0	0.124928	OK	0.0887638	0	0.208214	OK
XLOC_001357	-	-	XLOC_001357	ZFC3H1	TSS1431	1:36295354-36332509	-	-	6.43377	2.30471	10.5497	OK	6.15398	2.61308	9.6895	OK	4.9158	1.10366	10.3549	OK	5.05263	1.11989	10.923	OK
XLOC_001358	-	-	XLOC_001358	KCNC2	TSS1432	1:37557145-37660197	-	-	0.144222	0	0.287681	OK	0.154856	0	0.335628	OK	1.89805	0.287681	4.12343	OK	2.71361	0.479469	5.22621	OK
XLOC_001359	-	-	XLOC_001359	CAPS2	TSS1433	1:37663435-37692817	-	-	0.163224	0	0.366426	OK	0.0555018	0	0.183213	OK	0.200888	0	0.427497	OK	0.0679667	0	0.183213	OK
XLOC_001360	-	-	XLOC_001360	CCDC107	TSS1434	1:37697088-37704243	-	-	3.06857	1.12305	4.94142	OK	3.37366	1.27279	5.46551	OK	7.24223	2.02149	12.4284	OK	6.59851	0.898441	32.0444	OK
XLOC_001361	-	-	XLOC_001361	KRR1	TSS1435	1:37736301-37742132	-	-	4.64663	1.81356	7.50613	OK	6.3677	2.72034	9.97459	OK	2.62438	0.554144	5.64219	OK	3.3904	0.856404	7.15349	OK
XLOC_001362	-	-	XLOC_001362	NAP1L1	TSS1436	1:37869560-37885513	-	-	75.6427	21.1438	130.054	OK	138.455	7.30148	285.948	OK	95.3445	0.838152	307.73	OK	107.044	13.7914	306.383	OK
XLOC_001363	-	-	XLOC_001363	OSBPL8	TSS1437	1:37960000-38014608	-	-	3.77246	0.869405	6.87761	OK	3.78709	1.42831	6.13241	OK	0.850872	0.326027	3.10502	OK	1.10082	0.419177	2.94977	OK
XLOC_001364	-	-	XLOC_001364	CSRP2	TSS1438	1:38160284-38171384	-	-	24.2718	8.31421	40.2379	OK	41.2228	12.8713	69.5436	OK	3.35876	0.921108	8.16877	OK	4.29993	1.21198	9.23532	OK
XLOC_001365	-	-	XLOC_001365	E2F7	TSS1439	1:38215230-38234268	-	-	0.652237	0.147793	1.16592	OK	0.368584	0.0985287	0.624015	OK	0.312257	0.0328429	0.771808	OK	0.255564	0.0164215	0.689701	OK
XLOC_001366	-	-	XLOC_001366	PAWR	TSS1440	1:39405566-39479090	-	-	14.6031	4.77	24.2241	OK	15.7521	2.71336	29.2967	OK	13.5525	1.34719	55.2349	OK	17.5898	2.56156	49.5994	OK
XLOC_001367	-	-	XLOC_001367	MBSP	TSS1441	1:39497292-39614667	-	-	4.80848	2.04712	7.54686	OK	5.2869	2.32211	8.24961	OK	3.94825	0.886069	7.1191	OK	3.29139	0.824961	5.77472	OK
XLOC_001368	-	-	XLOC_001368	LIN7A	TSS1442	1:39957100-39985538	-	-	1.95741	0.557782	3.34669	OK	1.33112	0.223113	2.34268	OK	0.779138	0.111556	1.33868	OK	1.40188	0.334669	2.45424	OK
XLOC_001369	-	-	XLOC_001369	PPFIA2	TSS1443	1:40131211-40428161	-	-	1.56157	0.575057	2.53451	OK	0.65548	0.234283	1.08622	OK	0.52706	0.127791	0.93713	OK	0.436845	0.106492	0.766743	OK
XLOC_001370	-	-	XLOC_001370	CCDC59	TSS1444	1:40612559-40678658	-	-	1.99783	0.03219	4.66756	OK	3.08906	0.418471	5.79421	OK	1.83686	0.12876	6.21268	OK	2.64329	0.450661	7.66123	OK
XLOC_001371	-	-	XLOC_001371	ENSGALG00000027733	TSS1445	1:41517811-41517930	-	-	0	0	0	OK	0	0	0	OK	24.2089	0	7.59333	OK	8.96168	0	4.21852	OK
XLOC_001372	-	-	XLOC_001372	SLC6A15	TSS1446	1:41521591-41548093	-	-	2.09832	0.547602	3.91746	OK	2.26347	0.821403	3.68578	OK	0.447117	0.0421232	1.51644	OK	0.61596	0.105308	1.34794	OK
XLOC_001373	-	-	XLOC_001373	TSPAN19	TSS1447	1:41622027-41633861	-	-	0.0554557	0	0.216692	OK	0.221149	0	0.433385	OK	0.546454	0.0722308	1.08346	OK	0.301594	0	0.722308	OK
XLOC_001374	-	-	XLOC_001374	RASSF9	TSS1448	1:42006974-42038172	-	-	1.27516	0.323709	2.55559	OK	0.276309	0.0340746	0.528156	OK	0.132552	0	0.37482	OK	0.174677	0.0170373	0.562231	OK
XLOC_001375	-	-	XLOC_001375	MGAT4C	TSS1449	1:42095833-42213439	-	-	0.142645	0	0.346031	OK	0.0683298	0	0.155714	OK	0.0918361	0	0.207618	OK	0.06203	0	0.155714	OK
XLOC_001376	-	-	XLOC_001376	C12orf50	TSS1450	1:42662282-42677602	-	-	2.11082	0.771804	3.27406	OK	3.07789	0.813193	5.49521	OK	0.366968	0.0246422	1.92136	OK	0.575438	0.0492844	1.74859	OK
XLOC_001377	-	-	XLOC_001377	CEP290	TSS1451	1:42686091-42735202	-	-	2.01004	0.849729	3.15993	OK	2.42409	1.02233	3.82378	OK	1.03646	0.159324	2.05794	OK	0.976177	0.212432	1.75257	OK
XLOC_001378	-	-	XLOC_001378	KITLG	TSS1452,TSS1453	1:42863576-42916342	-	-	1.65693	0.572543	2.73915	OK	3.75372	1.06519	6.44344	OK	2.23452	0.467181	5.47519	OK	3.57352	0.424649	7.14297	OK
XLOC_001379	-	-	XLOC_001379	MKP3	TSS1454	1:43171636-43175978	-	-	4.62133	1.5625	7.69232	OK	1.0335	0.360577	1.72276	OK	0.492601	0.0400641	1.96314	OK	0.263038	0.0400641	1.04167	OK
XLOC_001380	-	-	XLOC_001380	WDR51B	TSS1455	1:43207668-43254712	-	-	1.07842	0.281567	2.1488	OK	0.977345	0.20747	1.74868	OK	0.249591	0.0296386	0.948435	OK	0.338141	0.0296386	0.770604	OK
XLOC_001381	-	-	XLOC_001381	ATP2B1	TSS1456	1:43273705-43305815	-	-	22.3187	7.09249	37.5446	OK	28.5483	6.98945	50.1245	OK	3.24181	1.18669	9.25653	OK	4.80708	0.966073	10.3498	OK
XLOC_001382	-	-	XLOC_001382	EPYC	TSS1457	1:43798642-43821219	-	-	0.0442642	0	0.179608	OK	0.120159	0	0.299346	OK	0.0902149	0	0.359216	OK	0.0332237	0	0.119739	OK
XLOC_001383	-	-	XLOC_001383	KERA	TSS1458	1:43843144-43851618	-	-	9.55728	2.32813	18.4588	OK	8.60639	3.07646	14.1767	OK	0.998992	0.0831476	3.57535	OK	1.2744	0.249443	2.82702	OK
XLOC_001384	-	-	XLOC_001384	LUM	TSS1459	1:43860882-43872867	-	-	0.291552	0	0.636377	OK	0.158111	0	0.391617	OK	0.175838	0	0.489521	OK	0.240779	0	0.587425	OK
XLOC_001385	-	-	XLOC_001385	DCN	TSS1460	1:43894095-43932320	-	-	0.6588	0.0900455	1.17059	OK	1.678	0.360182	2.9715	OK	6.6535	1.89096	11.4358	OK	6.55366	2.52127	10.5353	OK
XLOC_001386	-	-	XLOC_001386	BTG1	TSS1461	1:44271337-44273899	-	-	40.2599	13.1904	67.2967	OK	76.853	26.1247	127.614	OK	23.9632	5.69877	52.5055	OK	30.1143	6.33908	63.6469	OK
XLOC_001387	-	-	XLOC_001387	EEA1	TSS1462	1:44497301-44562796	-	-	3.64558	1.43834	5.84767	OK	5.05849	2.1693	7.94623	OK	3.16193	1.3676	4.97524	OK	3.54117	1.53266	5.56472	OK
XLOC_001388	-	-	XLOC_001388	UBE2N	TSS1463	1:44714688-44733745	-	-	11.8492	2.30288	23.1475	OK	17.4946	4.39209	30.7446	OK	13.4733	2.04173	43.5648	OK	15.4673	3.65612	38.8878	OK
XLOC_001389	-	-	XLOC_001389	CCDC41	TSS1464	1:45005909-45024363	-	-	1.97852	0.733857	3.21062	OK	1.87836	0.687991	3.02716	OK	3.04454	0.963187	5.09113	OK	3.23081	0.642125	5.87085	OK
XLOC_001390	-	-	XLOC_001390	TMCC3	TSS1465	1:45034439-45076411	-	-	0.400555	0.0616384	0.737858	OK	0.609741	0.079697	1.15107	OK	5.49728	1.08919	12.6187	OK	2.76299	0.743839	18.7705	OK
XLOC_001391	-	-	XLOC_001391	NDUFA12	TSS1466	1:45179842-45187320	-	-	34.0661	11.9695	55.9171	OK	44.8535	15.3638	70.5664	OK	140.342	51.9869	227.599	OK	161.86	53.4161	270.117	OK
XLOC_001392	-	-	XLOC_001392	NR2C1	TSS1467	1:45195369-45239814	-	-	3.28501	1.25718	5.28881	OK	4.16888	1.56063	6.8061	OK	4.27511	1.12712	8.01992	OK	4.41464	1.08377	8.45343	OK
XLOC_001393	-	-	XLOC_001393	FGD6	TSS1468	1:45245467-45308710	-	-	0.383698	0.109298	0.677645	OK	0.384564	0.109298	0.655785	OK	0.145096	0	0.327893	OK	0.291458	0.0218595	0.568347	OK
XLOC_001394	-	-	XLOC_001394	5S_rRNA	TSS1469	1:45406752-45421533	-	-	7.98653	0	15.1548	OK	0	0	1.89435	OK	0	0	1.89435	OK	22.2005	0	43.5701	OK
XLOC_001395	-	-	XLOC_001395	USP44	TSS1470	1:45425568-45437573	-	-	2.66067	0.902884	4.44219	OK	2.95496	1.08346	4.83946	OK	1.17978	0.252808	2.74477	OK	1.22786	0.216692	2.85311	OK
XLOC_001396	-	-	XLOC_001396	NTN4	TSS1471	1:45466329-45505575	-	-	0.452536	0.159976	0.751886	OK	0.312956	0.0959854	0.52792	OK	0.186264	0.0159976	0.367944	OK	0.153962	0	0.383942	OK
XLOC_001397	-	-	XLOC_001397	HAL	TSS1472	1:45540151-45563377	-	-	0.310493	0	0.848751	OK	0.335315	0	0.748387	OK	0.104464	0	0.362949	OK	0.184073	0	0.544423	OK
XLOC_001398	-	-	XLOC_001398	LTA4H	TSS1473	1:45566260-45580903	-	-	9.58495	3.96612	15.2406	OK	9.97354	4.2335	15.6417	OK	15.4664	4.14437	26.7824	OK	12.5543	2.76291	24.376	OK
XLOC_001399	-	-	XLOC_001399	CDK17	TSS1474	1:45661418-45739057	-	-	3.60948	1.33019	5.84129	OK	5.23754	2.19771	8.32817	OK	6.35161	2.08204	10.6416	OK	7.91052	1.5037	18.7384	OK
XLOC_001400	-	-	XLOC_001400	ENSGALG00000019331	TSS1475	1:46391498-46397487	-	-	0.192075	0	0.487974	OK	0.193722	0	0.487974	OK	0.126801	0	0.365981	OK	0.0788145	0	0.243987	OK
XLOC_001401	-	-	XLOC_001401	IKBIP	TSS1476	1:46528106-46528859	-	-	11.0006	4.13336	17.8668	OK	11.846	4.6667	18.9335	OK	1.71018	0.266669	3.20002	OK	2.55433	0.800006	4.2667	OK
XLOC_001402	-	-	XLOC_001402	IKBIP	TSS1477	1:46530981-46536438	-	-	8.06691	3.31512	12.7869	OK	11.6478	4.8306	18.3752	OK	2.63054	0.568306	4.73588	OK	4.17785	1.6102	6.81967	OK
XLOC_001403	-	-	XLOC_001403	ANKS1B	TSS1478	1:46574631-46987937	-	-	0.351431	0.0155878	0.701449	OK	0.388372	0.109114	0.670274	OK	0.153118	0	0.498808	OK	0.167516	0	0.436457	OK
XLOC_001404	-	-	XLOC_001404	UHRF1BP1L	TSS1479	1:47005209-47057837	-	-	1.74745	0.530489	2.97535	OK	2.8596	1.13017	4.58988	OK	1.6576	0.43823	3.64423	OK	1.79235	0.484359	3.57503	OK
XLOC_001405	-	-	XLOC_001405	SLC5A8	TSS1480	1:47470898-47493729	-	-	0.187884	0	0.361642	OK	0.113998	0	0.271231	OK	0.196554	0	0.452052	OK	0.106189	0	0.271231	OK
XLOC_001406	-	-	XLOC_001406	ARL1	TSS1481	1:47504996-47570785	-	-	16.7077	3.51697	29.9593	OK	14.5799	2.27382	26.961	OK	7.2026	0.406039	21.7637	OK	6.92937	0.487247	25.0932	OK
XLOC_001407	-	-	XLOC_001407	NUP205	TSS1482	1:47572394-47617501	-	-	7.08979	2.32524	11.8587	OK	11.9054	4.38475	19.4158	OK	3.80726	0.880271	6.9093	OK	4.05184	0.930098	8.53697	OK
XLOC_001408	-	-	XLOC_001408	STRA8	TSS1483	1:47744133-47762172	-	-	0.772025	0.17499	1.35618	OK	0.399028	0.109369	0.678088	OK	0.122164	0	0.328107	OK	0.106315	0	0.262486	OK
XLOC_001409	-	-	XLOC_001409	AGBL3	TSS1484	1:47787743-47809774	-	-	0.141091	0	0.285693	OK	0.496644	0.12244	0.85708	OK	0.184593	0	0.448946	OK	0.287282	0.0408133	0.571386	OK
XLOC_001410	-	-	XLOC_001410	PDE6H	TSS1485	1:47824918-47833585	-	-	0.334889	0.0298014	0.625828	OK	0.152035	0	0.298014	OK	0.050461	0	0.178808	OK	0.0941289	0	0.298014	OK
XLOC_001411	-	-	XLOC_001411	H2A-VII	TSS1486	1:47926958-48012156	-	-	0.371501	0	0.663441	OK	0.751448	0	1.32688	OK	0.33261	0	0.663441	OK	0.588304	0	1.10574	OK
XLOC_001412	-	-	XLOC_001412	H3-I	TSS1487	1:47926958-48012156	-	-	0	0	0.488568	OK	0	0	0.488568	OK	0	0	0.488568	OK	0	0	0.488568	OK
XLOC_001413	-	-	XLOC_001413	ENSGALG00000027249	TSS1488	1:47926958-48012156	-	-	0.0450108	0	0.130986	OK	0.205484	0	0.720423	OK	0.16545	0	1.11338	OK	0.483695	0	2.61972	OK
XLOC_001414	-	-	XLOC_001414	H4-I	TSS1489	1:47926958-48012156	-	-	81.8595	1.28719	156.072	OK	112.009	3.21797	210.777	OK	186.958	14.1591	324.693	OK	209.201	17.0553	267.092	OK
XLOC_001415	-	-	XLOC_001415	H2A-VII	TSS1491	1:47926958-48012156	-	-	0	0	0.514876	OK	0	0	0.514876	OK	0	0	0.514876	OK	0	0	0.514876	OK
XLOC_001416	-	-	XLOC_001416	H2A-VII	TSS1492	1:48016718-48017108	-	-	0	0	0	OK	0	0	0	OK	0	0	0	OK	0	0	0	OK
XLOC_001417	-	-	XLOC_001417	H2A-VII	TSS1493	1:48026877-48027267	-	-	0	0	0	OK	0.179111	0	0.772313	OK	1.01376	0	1.80206	OK	0.517744	0	1.02975	OK
XLOC_001418	-	-	XLOC_001418	H2B-I	TSS1494	1:48031981-48032362	-	-	0	0	0	OK	0	0	0	OK	0	0	0	OK	0.851164	0	1.58111	OK
XLOC_001419	-	-	XLOC_001419	ENSGALG00000011783	TSS1495	1:48033616-48034276	-	-	0.880685	0	1.67335	OK	1.63423	0.152122	2.7382	OK	0.77907	0	1.52122	OK	0.658372	0	1.21698	OK
XLOC_001420	-	-	XLOC_001420	HEBP1	TSS1496	1:48100661-48107192	-	-	2.54791	0.565837	4.66816	OK	4.15987	1.41459	6.93151	OK	0.753001	0.0707297	2.26335	OK	0.817632	0.0707297	1.76824	OK
XLOC_001421	-	-	XLOC_001421	ENSGALG00000011799	TSS1497	1:48110388-48116612	-	-	0.0635717	0	0.226383	OK	0.049446	0	0.339574	OK	0.245542	0	0.565957	OK	0.0714652	0	0.226383	OK
XLOC_001422	-	-	XLOC_001422	GSG1	TSS1498	1:48144754-48151428	-	-	0.498501	0	0.953172	OK	0.127572	0	0.317724	OK	0.248348	0	0.423632	OK	0.065632	0	0.211816	OK
XLOC_001423	-	-	XLOC_001423	gga-mir-6581	TSS1499	1:48223221-48223323	-	-	0	0	0	OK	0	0	0	OK	0	0	0	OK	0	0	0	OK
XLOC_001424	-	-	XLOC_001424	GRIN2B	TSS1500	1:48326389-48527237	-	-	0.173194	0.0402247	0.321797	OK	0.35452	0.120674	0.60337	OK	0.140863	0	0.321797	OK	0.107669	0	0.241348	OK
XLOC_001425	-	-	XLOC_001425	PLBD1	TSS1501	1:48696273-48798716	-	-	1.19203	0	4.00793	OK	1.38015	0	5.03984	OK	0.211952	0	1.39996	OK	0.397274	0	2.02993	OK
XLOC_001426	-	-	XLOC_001426	GUCY2C	TSS1502	1:48801435-48846720	-	-	0.144695	0	0.288094	OK	0.17625	0.0288094	0.345713	OK	0.17418	0	0.403332	OK	0.139485	0	0.316903	OK
XLOC_001427	-	-	XLOC_001427	GBE	TSS1503	1:49013480-49017413	-	-	0.831103	0	1.54124	OK	0.34054	0	0.660531	OK	0	0	0	OK	1.06961	0	1.98159	OK
XLOC_001428	-	-	XLOC_001428	ENSGALG00000028016	TSS1504	1:49022099-49029093	-	-	1.01966	0.0941184	2.18825	OK	0.551113	0.141178	0.964713	OK	0.35085	0.0235296	0.847065	OK	0.210184	0	0.470592	OK
XLOC_001429	-	-	XLOC_001429	U12	TSS1505	1:49039365-49039514	-	-	64.3822	2.02149	24.9317	OK	13.478	0	6.73831	OK	20.7279	0	10.1075	OK	4.24717	0	3.36915	OK
XLOC_001430	-	-	XLOC_001430	SERHL2	TSS1506	1:49062137-49068824	-	-	12.393	4.2848	19.4764	OK	17.9518	6.81673	28.6303	OK	7.121	2.62931	11.5884	OK	10.6315	3.99266	17.2366	OK
XLOC_001431	-	-	XLOC_001431	ENSGALG00000019324	TSS1507	1:49100341-49104425	-	-	0.0963603	0	0.243987	OK	0.163593	0	0.365981	OK	0	0	0	OK	0.0788145	0	0.243987	OK
XLOC_001432	-	-	XLOC_001432	C22ORF32	TSS1508	1:49277066-49279093	-	-	15.7235	6.9386	24.4941	OK	21.9192	9.19574	34.6094	OK	24.5409	5.18305	46.2295	OK	20.8716	4.84866	40.7956	OK
XLOC_001433	-	-	XLOC_001433	FAM109B	TSS1509	1:49279215-49284391	-	-	11.3903	3.61795	19.166	OK	17.5292	6.68985	28.3673	OK	13.6317	2.5539	32.5226	OK	14.7715	3.27712	34.9861	OK
XLOC_001434	-	-	XLOC_001434	WBP2NL	TSS1510	1:49293375-49297070	-	-	2.53167	0.686892	4.35032	OK	5.07279	1.83171	8.24271	OK	4.12384	0.686892	8.01374	OK	3.39232	0.801374	9.38753	OK
XLOC_001435	-	-	XLOC_001435	SEP-03	TSS1511	1:49298674-49306479	-	-	0.288032	0.0505543	0.556097	OK	0.0976858	0	0.202217	OK	0.24438	0	0.556097	OK	0.137368	0	0.303326	OK
XLOC_001436	-	-	XLOC_001436	SREBF2	TSS1512	1:49350326-49367816	-	-	26.0491	8.59997	43.3836	OK	33.0453	11.1714	54.8942	OK	28.0235	9.09955	46.9483	OK	33.1817	10.7197	55.6339	OK
XLOC_001437	-	-	XLOC_001437	gga-mir-33	TSS1513	1:49350326-49367816	-	-	25.8334	0	89.3974	OK	0	0	1.45508	OK	0	0	1.45508	OK	0	0	1.45508	OK
XLOC_001438	-	-	XLOC_001438	CCDC134	TSS1514	1:49369023-49373316	-	-	13.7549	4.58139	21.4448	OK	11.648	4.67887	18.5205	OK	9.13247	3.60663	14.6215	OK	9.75338	3.80158	15.6937	OK
XLOC_001439	-	-	XLOC_001439	MEI1	TSS1515	1:49374130-49414321	-	-	0.962423	0	2.67056	OK	1.22388	0	3.32025	OK	0.82601	0	2.30065	OK	0.562995	0	1.6895	OK
XLOC_001440	-	-	XLOC_001440	XRCC6	TSS1516	1:49415681-49428547	-	-	7.00679	2.98322	11.007	OK	10.6444	4.5777	16.6649	OK	7.24185	1.23444	14.7618	OK	10.7738	3.85761	17.6936	OK
XLOC_001441	-	-	XLOC_001441	CSDC2	TSS1517	1:49449953-49454326	-	-	18.8627	7.32155	30.1139	OK	6.12556	2.29196	9.93184	OK	39.3048	1.97364	106.767	OK	58.4188	11.5235	105.303	OK
XLOC_001442	-	-	XLOC_001442	ACO2	TSS1518	1:49465616-49486042	-	-	30.8768	11.2777	50.4567	OK	37.9898	13.4746	62.3202	OK	42.4946	13.8774	71.0714	OK	44.703	15.2322	74.1472	OK
XLOC_001443	-	-	XLOC_001443	TEF	TSS1519,TSS1520	1:49514329-49536304	-	-	23.0034	5.89225	40.07	OK	120.33	5.36952	270.057	OK	8.82815	1.54411	29.972	OK	11.685	2.00893	39.0024	OK
XLOC_001444	-	-	XLOC_001444	ZC3H7B	TSS1521	1:49543422-49586558	-	-	9.22304	3.06585	15.3785	OK	20.3384	5.63057	35.06	OK	8.42428	1.61257	18.4107	OK	7.57957	0.659424	23.2076	OK
XLOC_001445	-	-	XLOC_001445	L3MBTL2	TSS1522	1:49616379-49630975	-	-	4.75879	1.94616	7.54135	OK	5.43682	2.25893	8.58393	OK	3.03852	1.2511	4.83064	OK	2.78199	1.14684	4.4136	OK
XLOC_001446	-	-	XLOC_001446	EP300	TSS1523	1:49636650-49693714	-	-	5.87581	2.34688	9.39947	OK	6.82948	2.6103	11.0399	OK	3.62144	0.814222	8.32183	OK	3.31554	0.814222	8.81276	OK
XLOC_001447	-	-	XLOC_001447	RBX1	TSS1524	1:49718303-49729337	-	-	44.5518	12.2352	63.6951	OK	35.5419	11.5155	50.2004	OK	34.1442	12.2352	53.619	OK	34.8698	11.8754	55.7782	OK
XLOC_001448	-	-	XLOC_001448	gga-mir-1683	TSS1525	1:49748061-49748162	-	-	39.1691	0	7.95253	OK	41.7034	0	7.95253	OK	0	0	0	OK	30.53	0	6.95847	OK
XLOC_001449	-	-	XLOC_001449	XPNPEP3	TSS1526	1:49748495-49763748	-	-	4.5047	1.85071	7.17148	OK	6.85437	2.68352	11.0117	OK	4.5888	1.89697	7.26402	OK	5.38784	2.08204	8.69831	OK
XLOC_001450	-	-	XLOC_001450	SGSM3	TSS1527	1:49920223-49946710	-	-	1.83262	0.721477	2.94363	OK	1.85142	0.721477	2.97249	OK	3.12817	1.18322	5.0792	OK	3.40799	1.38524	5.45437	OK
XLOC_001451	-	-	XLOC_001451	ADSL	TSS1528	1:49948589-49964213	-	-	31.8233	12.4523	51.1131	OK	53.2504	20.2105	86.123	OK	48.2864	16.1032	80.451	OK	67.0824	24.1875	109.919	OK
XLOC_001452	-	-	XLOC_001452	TNRC6B	TSS1529	1:49964377-50105059	-	-	2.76919	1.06816	4.46652	OK	3.55529	0.850839	6.2571	OK	20.0899	0.422777	50.4214	OK	7.59796	0.105694	103.543	OK
XLOC_001453	-	-	XLOC_001453	FAM83F	TSS1530	1:50119337-50136416	-	-	0.115791	0	0.263519	OK	0.091691	0	0.263519	OK	0.347776	0	0.658798	OK	0.0983453	0	0.263519	OK
XLOC_001454	-	-	XLOC_001454	GRAP2	TSS1531	1:50154189-50196801	-	-	0.224202	0	0.460738	OK	0.10875	0	0.220353	OK	0.230598	0	0.540866	OK	0.19734	0	0.420674	OK
XLOC_001455	-	-	XLOC_001455	CACNA1I	TSS1532	1:50264534-50351743	-	-	0.181758	0.0367432	0.330689	OK	0.244486	0.0826722	0.413361	OK	0.176384	0.0091858	0.34906	OK	0.160488	0.0091858	0.330689	OK
XLOC_001456	-	-	XLOC_001456	ATF4	TSS1533	1:50456692-50459626	-	-	188.423	54.3492	322.085	OK	222.777	60.9872	384.524	OK	61.0024	21.228	100.816	OK	68.1434	21.712	114.507	OK
XLOC_001457	-	-	XLOC_001457	SMCR7L	TSS1534	1:50471898-50476965	-	-	1.69365	0.502004	2.94031	OK	1.39112	0.430289	2.29487	OK	1.90123	0.645433	3.15545	OK	1.54301	0.502004	2.65345	OK
XLOC_001458	-	-	XLOC_001458	ENSGALG00000028989	TSS1535	1:50477920-50478124	-	-	0	0	0	OK	2.21388	0	2.4608	OK	13.437	0.492161	10.8275	OK	7.47263	0	4.92161	OK
XLOC_001459	-	-	XLOC_001459	MGAT3	TSS1536	1:50490803-50492294	-	-	1.15037	0.336689	1.9528	OK	1.66441	0.538703	2.76085	OK	1.93728	0.673379	3.23222	OK	1.66121	0.404027	2.89553	OK
XLOC_001460	-	-	XLOC_001460	TAB1	TSS1537	1:50517362-50525791	-	-	5.23821	2.16294	8.29966	OK	6.18621	2.56535	9.75839	OK	8.29549	3.57137	12.9777	OK	10.9838	4.77859	17.1526	OK
XLOC_001461	-	-	XLOC_001461	SYNGR1	TSS1538	1:50531188-50544913	-	-	10.6717	2.43208	18.9206	OK	15.5663	5.12123	26.0093	OK	6.86638	0.847296	16.5316	OK	8.95302	1.80366	20.385	OK
XLOC_001462	-	-	XLOC_001462	GTPBP1	TSS1539	1:50673665-50690868	-	-	12.8483	4.19044	21.5259	OK	18.5806	5.97994	31.1949	OK	68.6036	0.165344	164.572	OK	50.5301	0.303131	213.183	OK
XLOC_001463	-	-	XLOC_001463	CBY1,TOMM22	TSS1540,TSS1541	1:50691652-50706357	-	-	33.3991	3.90464	66.5862	OK	46.1666	11.2578	81.3334	OK	36.2137	6.27821	83.5089	OK	40.9029	3.49996	105.996	OK
XLOC_001464	-	-	XLOC_001464	KDELR3	TSS1542	1:50734153-50759412	-	-	4.0074	0	17.5739	OK	1.77698	0	8.78954	OK	0.536911	0	4.49818	OK	0.380021	0	3.44343	OK
XLOC_001465	-	-	XLOC_001465	MAFF	TSS1543	1:50832959-50835917	-	-	5.1779	1.22372	7.2867	OK	3.94122	1.11247	5.78486	OK	2.93914	1.00123	4.83926	OK	2.96686	1.00123	4.83926	OK
XLOC_001466	-	-	XLOC_001466	PICK1	TSS1544	1:50874809-50886657	-	-	3.44112	1.20471	5.69032	OK	5.24004	2.28125	8.17663	OK	1.87052	0.410113	4.20366	OK	2.04071	0.640801	4.56251	OK
XLOC_001467	-	-	XLOC_001467	RPB6	TSS1545	1:50924001-50927570	-	-	30.6376	8.63446	46.1843	OK	29.3622	9.03607	47.3892	OK	38.888	12.6505	57.8308	OK	48.9774	14.6585	72.6901	OK
XLOC_001468	-	-	XLOC_001468	GGA.5175	TSS1546	1:50931985-50950143	-	-	3.2226	0.758676	6.06682	OK	4.17717	1.65864	6.6418	OK	3.83183	0.731978	6.96214	OK	4.3997	1.32006	8.43906	OK
XLOC_001469	-	-	XLOC_001469	EIF3L	TSS1547	1:50953762-50963376	-	-	122.076	33.4325	211.12	OK	218.158	55.8241	380.501	OK	160.804	32.5554	289.026	OK	163.333	7.22308	341.806	OK
XLOC_001470	-	-	XLOC_001470	GALR3	TSS1548	1:50979162-50980997	-	-	0.0561803	0	0.162198	OK	0.195562	0	0.405496	OK	0.060171	0	0.243297	OK	0.0945678	0	0.243297	OK
XLOC_001471	-	-	XLOC_001471	GCAT	TSS1549	1:50986026-50990348	-	-	4.79906	1.44179	7.20893	OK	5.17223	1.96607	8.38857	OK	1.4943	0.45875	2.55589	OK	1.70441	0.524286	2.88357	OK
XLOC_001472	-	-	XLOC_001472	H1F0	TSS1550	1:50991975-50992548	-	-	0	0	0	OK	0	0	0	OK	0	0	0	OK	0	0	0	OK
XLOC_001473	-	-	XLOC_001473	NOL12	TSS1551	1:50994991-50999234	-	-	4.59846	1.86183	7.37835	OK	6.75601	2.82722	10.6193	OK	3.645	0.758522	6.61983	OK	4.51037	1.24122	7.86105	OK
XLOC_001474	-	-	XLOC_001474	LGALS1	TSS1552	1:51010960-51014093	-	-	0.221144	0	0.403216	OK	0.335441	0	0.604824	OK	0.283387	0	0.604824	OK	0.16496	0	0.403216	OK
XLOC_001475	-	-	XLOC_001475	PDXP	TSS1553	1:51026209-51029611	-	-	2.2419	0.840174	3.64075	OK	1.70551	0.606792	2.80058	OK	2.65548	0.513439	4.99437	OK	3.21643	0.746821	5.92789	OK
XLOC_001476	-	-	XLOC_001476	ENSGALG00000012422	TSS1554	1:51030350-51038344	-	-	0.0510099	0	0.0909015	OK	0.0543066	0	0.136352	OK	0.0989197	0	0.181803	OK	0.0488459	0	0.136352	OK
XLOC_001477	-	-	XLOC_001477	ENSGALG00000028164	TSS1555	1:51039364-51047436	-	-	0.00864023	0	0.0820491	OK	0.00977912	0	0.0820491	OK	0.0728427	0	0.164098	OK	0.0424018	0	0.109399	OK
XLOC_001478	-	-	XLOC_001478	CDC42EP1	TSS1556	1:51065195-51067106	-	-	2.17846	0.490358	3.55509	OK	0.701159	0	1.34848	OK	0.829996	0.122589	1.47107	OK	0.479827	0	0.858126	OK
XLOC_001479	-	-	XLOC_001479	CYTH4	TSS1557	1:51229150-51248424	-	-	0.223797	0	0.452071	OK	0.105942	0	0.246584	OK	0.279876	0.0410973	0.534265	OK	0.0764139	0	0.205487	OK
XLOC_001480	-	-	XLOC_001480	KCTD17	TSS1558	1:51336789-51344019	-	-	1.78769	0.575362	2.94873	OK	1.90659	0.647283	3.16449	OK	0.35245	0	1.36649	OK	0.244129	0	0.791123	OK
XLOC_001481	-	-	XLOC_001481	MPST	TSS1559,TSS1560	1:51349988-51355027	-	-	13.4995	2.68291	24.6179	OK	22.5423	9.18839	35.8834	OK	7.53437	1.5205	13.72	OK	9.10837	2.24713	15.9865	OK
XLOC_001482	-	-	XLOC_001482	ENSGALG00000025881	TSS1561	1:51386519-51393690	-	-	0.0774532	0	0.201435	OK	0.110927	0	0.230211	OK	0.132239	0	0.31654	OK	0.0447486	0	0.115105	OK
XLOC_001483	-	-	XLOC_001483	ENSGALG00000012518	TSS1562	1:51403705-51417083	-	-	0.0764629	0	0.183682	OK	0.0715478	0	0.146946	OK	0.108771	0	0.257155	OK	0.0651246	0	0.220419	OK
XLOC_001484	-	-	XLOC_001484	NCF4	TSS1563	1:51419977-51430209	-	-	0.159088	0	0.391045	OK	0.11538	0	0.293284	OK	0.0454654	0	0.146642	OK	0.083191	0	0.391045	OK
XLOC_001485	-	-	XLOC_001485	uc_338	TSS1564	1:51497129-51548816	-	-	1.84495	0	3.65094	OK	3.19777	0	6.08489	OK	5.1847	0	24.7106	OK	0	0	1.21698	OK
XLOC_001486	-	-	XLOC_001486	RASD2	TSS1565	1:51881967-51884335	-	-	0.397485	0	0.743709	OK	0.206665	0	0.495806	OK	0.138285	0	0.371855	OK	0	0	0	OK
XLOC_001487	-	-	XLOC_001487	MCM5	TSS1566	1:51939573-51947830	-	-	10.1453	4.1314	16.1358	OK	4.52608	1.9098	7.13251	OK	1.00808	0.272828	1.71492	OK	1.32325	0.467705	2.14365	OK
XLOC_001488	-	-	XLOC_001488	HMOX1	TSS1567	1:51949100-51955226	-	-	0.68434	0.192462	1.21892	OK	0.316872	0	0.577385	OK	2.20912	0.513231	3.84923	OK	5.07481	0.384923	9.94384	OK
XLOC_001489	-	-	XLOC_001489	TOM1	TSS1568	1:51962484-51983162	-	-	1.78219	0.716125	2.8645	OK	2.93062	1.21741	4.65481	OK	4.73988	1.28903	8.19963	OK	4.81174	1.03838	8.91576	OK
XLOC_001490	-	-	XLOC_001490	HMGXB4	TSS1569	1:51983357-51997843	-	-	4.43816	1.69148	7.19509	OK	3.55819	1.38859	5.7336	OK	2.65161	0.774105	5.78643	OK	3.25094	0.921732	7.39946	OK
XLOC_001491	-	-	XLOC_001491	ISX	TSS1570	1:52086295-52112776	-	-	0.0977393	0	0.268691	OK	0.0586855	0	0.179127	OK	0.444136	0	0.806072	OK	0	0	0	OK
XLOC_001492	-	-	XLOC_001492	ENSGALG00000028627	TSS1571	1:52867137-53190177	-	-	21.6771	4.31169	38.9592	OK	4.58223	0.153989	8.93136	OK	12.3508	0	45.2727	OK	17.9312	0	55.744	OK
XLOC_001493	-	-	XLOC_001493	TIMP3	TSS1572	1:52867137-53190177	-	-	4.41756	0	22.0739	OK	0.793315	0	2.71637	OK	5.04643	0	34.0346	OK	7.39726	0	30.9986	OK
XLOC_001494	-	-	XLOC_001494	FBXO7	TSS1573	1:53191323-53229791	-	-	9.97125	2.10126	18.8785	OK	15.1399	5.09498	25.1938	OK	6.25257	1.87143	16.5474	OK	7.22857	2.03559	17.0071	OK
XLOC_001495	-	-	XLOC_001495	ASCL4	TSS1574	1:53282196-53282673	-	-	1.19876	0	2.26128	OK	0.361749	0	0.678383	OK	0	0	0	OK	0	0	0	OK
XLOC_001496	-	-	XLOC_001496	PWP1	TSS1575	1:53306965-53321328	-	-	9.41216	3.58825	15.2677	OK	8.61444	2.0052	16.323	OK	6.78204	1.40716	17.7302	OK	9.18766	1.89966	17.1322	OK
XLOC_001497	-	-	XLOC_001497	BTBD11	TSS1576	1:53339866-53411487	-	-	3.52868	1.2974	5.77931	OK	3.27574	1.26791	5.27804	OK	1.60794	0.324349	4.39345	OK	1.92287	0.47178	3.80373	OK
XLOC_001498	-	-	XLOC_001498	CRY1	TSS1577,TSS1578	1:53553495-53588375	-	-	12.4424	4.71893	20.171	OK	14.2531	4.10494	24.4102	OK	2.66188	0.809526	7.8804	OK	4.18236	0.494385	9.63229	OK
XLOC_001499	-	-	XLOC_001499	C1H12ORF23	TSS1579	1:53597858-53610656	-	-	12.5706	4.63705	20.5061	OK	11.6888	4.84314	18.5139	OK	1.84718	0.412182	4.6027	OK	2.31491	0.618274	4.7401	OK
XLOC_001500	-	-	XLOC_001500	RIC8B	TSS1580	1:53634892-53669600	-	-	5.07521	1.24351	9.0776	OK	2.79271	0.696364	4.92429	OK	1.7621	0.547143	4.89942	OK	2.10105	0.646624	4.67559	OK
XLOC_001501	-	-	XLOC_001501	RFX4	TSS1581	1:53674649-53748422	-	-	0.182648	0	0.40904	OK	0.109041	0	0.223113	OK	0.0854006	0	0.223113	OK	0.123597	0	0.371855	OK
XLOC_001502	-	-	XLOC_001502	POLR3B	TSS1582	1:53773940-53842276	-	-	2.66929	1.08973	4.23785	OK	3.6734	1.59828	5.76348	OK	1.85343	0.363244	3.99569	OK	2.80805	0.726489	5.03699	OK
XLOC_001503	-	-	XLOC_001503	TCP11L2	TSS1583	1:53843799-53857446	-	-	6.12252	2.41349	9.82691	OK	5.31837	0.93848	9.7696	OK	2.58845	0.967147	7.87771	OK	2.16376	0.789	6.23814	OK
XLOC_001504	-	-	XLOC_001504	OCC-1	TSS1584	1:54142066-54158684	-	-	1.88214	0.160899	3.78112	OK	0.554061	0	1.12629	OK	0.0159426	0	0.241348	OK	0.140497	0	0.321797	OK
XLOC_001505	-	-	XLOC_001505	ENSGALG00000028254	TSS1585	1:54235575-54247187	-	-	0.0383266	0	0.306411	OK	0.114076	0	0.306411	OK	0	0	0	OK	0	0	0	OK
XLOC_001506	-	-	XLOC_001506	C12orf45	TSS1586	1:54283952-54287411	-	-	14.8005	3.71855	22.507	OK	18.796	5.28425	29.5527	OK	19.7306	6.45853	30.5312	OK	29.441	7.82852	47.1668	OK
XLOC_001507	-	-	XLOC_001507	KIAA1033	TSS1587	1:54408434-54444482	-	-	2.05746	0.689187	3.44593	OK	2.25801	0.799457	3.69404	OK	1.55873	0.413512	3.41837	OK	1.48056	0.385945	3.17026	OK
XLOC_001508	-	-	XLOC_001508	CHST11	TSS1588	1:54494943-54741556	-	-	2.92536	1.18808	4.66982	OK	5.13887	1.97453	8.30068	OK	1.14443	0.268382	3.52731	OK	1.7141	0.268382	3.54648	OK
XLOC_001509	-	-	XLOC_001509	TXNRD1	TSS1589	1:54742739-54768918	-	-	1.4649	0.402098	2.53631	OK	1.77598	0.649543	2.90748	OK	0.214846	0	0.52582	OK	0.348276	0	0.866057	OK
XLOC_001510	-	-	XLOC_001510	HCFC2	TSS1590	1:54813503-54834785	-	-	3.20199	0.795459	5.94865	OK	2.75657	0.812752	4.72088	OK	0.894382	0.311267	2.5593	OK	1.21579	0.345852	2.73223	OK
XLOC_001511	-	-	XLOC_001511	5-MCDG	TSS1591	1:54839973-54865429	-	-	3.10919	1.07474	5.13779	OK	3.58864	0.518287	6.66095	OK	1.6093	0.153567	5.18287	OK	1.64663	0.153567	4.85654	OK
XLOC_001512	-	-	XLOC_001512	HSP90B1	TSS1592	1:54869422-54879269	-	-	112.106	27.5257	196.465	OK	88.7598	26.3864	150.858	OK	15.4896	3.96899	27.0479	OK	16.8002	3.41774	31.3844	OK
XLOC_001513	-	-	XLOC_001513	STAB2	TSS1593	1:54927407-55004223	-	-	0.380715	0.138658	0.630262	OK	0.42828	0.151263	0.705894	OK	0.465231	0.0756315	0.957998	OK	0.500275	0.0882367	1.04624	OK
XLOC_001514	-	-	XLOC_001514	C1H12ORF48	TSS1594,TSS1595	1:55520473-55569389	-	-	0.537898	0.0560832	1.03388	OK	0.384307	0.0251694	0.746251	OK	0.133443	0	0.266763	OK	0.126457	0	0.45307	OK
XLOC_001515	-	-	XLOC_001515	DRAM1	TSS1596	1:55643575-55658917	-	-	0.070101	0	0.254824	OK	0.1248	0	0.297295	OK	0.16266	0	0.382236	OK	0.240663	0	0.552119	OK
XLOC_001516	-	-	XLOC_001516	CHPT1	TSS1597	1:55723609-55742422	-	-	10.3691	3.97609	16.7162	OK	14.0198	2.23912	27.492	OK	3.6657	1.02203	13.8359	OK	5.58041	1.10904	12.3298	OK
XLOC_001517	-	-	XLOC_001517	MYBPC1	TSS1598	1:55745324-55820855	-	-	0.383923	0.0631849	0.720307	OK	0.549483	0.202192	0.884588	OK	0.259597	0.0379109	0.783492	OK	0.256871	0.0631849	0.808766	OK
XLOC_001518	-	-	XLOC_001518	SPIC	TSS1599	1:55853191-55861278	-	-	0.0633761	0	0.197484	OK	0.0590486	0	0.157987	OK	0.0591594	0	0.236981	OK	0.0762719	0	0.236981	OK
XLOC_001519	-	-	XLOC_001519	TBXAS1	TSS1600	1:55904114-56140985	-	-	0.584595	0.112683	1.07049	OK	3.27735	1.18317	5.35245	OK	2.38965	0.394391	4.62001	OK	2.37498	0.563416	4.22562	OK
XLOC_001520	-	-	XLOC_001520	TMEM213	TSS1601	1:56471431-56474459	-	-	0.229842	0	0.500752	OK	0.29078	0	0.500752	OK	0.398112	0	0.751128	OK	0.222312	0	0.500752	OK
XLOC_001521	-	-	XLOC_001521	TRIM24	TSS1602	1:56529993-56569101	-	-	3.88878	1.46086	6.32153	OK	4.12566	1.72647	6.53402	OK	1.46676	0.345294	3.34669	OK	2.02698	0.398416	4.96692	OK
XLOC_001522	-	-	XLOC_001522	ENSGALG00000027683	TSS1603	1:56684248-56684355	-	-	13.262	0	4.69162	OK	0	0	0	OK	0	0	0	OK	0	0	0	OK
XLOC_001523	-	-	XLOC_001523	ENSGALG00000012847	TSS1604	1:56787532-56803606	-	-	11.8953	4.02701	19.8147	OK	3.78757	1.46437	6.08628	OK	2.2329	0.411854	4.07277	OK	1.63289	0.320331	3.79821	OK
XLOC_001524	-	-	XLOC_001524	JHDM1D	TSS1605	1:56827921-56860120	-	-	0.786293	0.198029	1.3532	OK	0.964646	0.330048	1.58423	OK	1.33114	0.297044	2.37635	OK	0.875887	0.132019	2.31034	OK
XLOC_001525	-	-	XLOC_001525	SLC37A3	TSS1606	1:56901912-56922260	-	-	1.44342	0.394085	2.48577	OK	1.63715	0.606285	2.66765	OK	0.925276	0.2122	2.60702	OK	1.19742	0.272828	2.94048	OK
XLOC_001526	-	-	XLOC_001526	MKRN1	TSS1607	1:56931061-56952880	-	-	14.7589	5.92529	23.628	OK	15.9303	6.62023	25.2739	OK	7.96882	1.82879	16.7517	OK	9.53939	2.15798	20.007	OK
XLOC_001527	-	-	XLOC_001527	DENND2A	TSS1608	1:56983737-57021332	-	-	9.85552	3.95409	15.7334	OK	8.3772	1.76966	15.6228	OK	1.55313	0.387114	3.78819	OK	2.58221	0.82953	4.34121	OK
XLOC_001528	-	-	XLOC_001528	BRAF	TSS1609	1:57083559-57138555	-	-	1.20065	0.294925	2.1066	OK	1.05107	0.294925	1.76955	OK	1.30647	0.21066	2.61219	OK	1.06455	0.0842642	2.44366	OK
XLOC_001529	-	-	XLOC_001529	MRPS33	TSS1610	1:57162487-57170854	-	-	2.72828	0.679531	5.21783	OK	4.1823	1.55321	6.79531	OK	2.93348	0.922221	6.9652	OK	2.68725	0.873683	6.57689	OK
XLOC_001530	-	-	XLOC_001530	ENSGALG00000027171	TSS1611	1:57170980-57172117	-	-	0.220491	0	0.441516	OK	0.248238	0	0.441516	OK	0.0964473	0	0.26491	OK	0.314306	0	0.618122	OK
XLOC_001531	-	-	XLOC_001531	KIAA1147	TSS1612	1:57461537-57469579	-	-	3.46989	0.879173	6.05739	OK	4.314	0.997713	7.69541	OK	0.693245	0.134826	3.01213	OK	1.58923	0.0269652	3.50993	OK
XLOC_001532	-	-	XLOC_001532	ENSGALG00000019293	TSS1613	1:57805043-57805244	-	-	2.87866	0	3.49654	OK	6.87609	0	5.49457	OK	2.69655	0	3.49654	OK	0	0	0	OK
XLOC_001533	-	-	XLOC_001533	CHRM2	TSS1614	1:57959299-57960700	-	-	0.41397	0.0716636	0.7883	OK	0.340575	0	0.644973	OK	0.541251	0.0716636	1.07495	OK	0.352663	0	0.716636	OK
XLOC_001534	-	-	XLOC_001534	gga-mir-490	TSS1615	1:58018956-58019049	-	-	0	0	0	OK	0	0	0	OK	0	0	0	OK	19.8644	0	5.39789	OK
XLOC_001535	-	-	XLOC_001535	ENSGALG00000028359	TSS1616	1:58288226-58305170	-	-	0.214079	0	0.36732	OK	0.2012	0	0.48976	OK	0	0	0	OK	0.0791963	0	0.24488	OK
XLOC_001536	-	-	XLOC_001536	DNM1L	TSS1617,TSS1618	1:59063426-59100295	-	-	16.1253	5.79994	26.4455	OK	19.418	4.45952	34.5716	OK	16.9811	3.4461	44.748	OK	16.974	3.47296	44.555	OK
XLOC_001537	-	-	XLOC_001537	FGD4	TSS1619	1:59115779-59189015	-	-	0.68316	0.150526	1.20421	OK	0.835256	0.26342	1.43	OK	0.336286	0	0.865524	OK	0.296452	0	0.639735	OK
XLOC_001538	-	-	XLOC_001538	BICD1	TSS1620	1:59238139-59411414	-	-	2.1419	0.804152	3.47678	OK	4.62804	1.93943	7.30832	OK	4.03243	0.780501	7.28467	OK	3.4546	1.20623	5.70002	OK
XLOC_001539	-	-	XLOC_001539	C12ORF35	TSS1621	1:59449077-59458058	-	-	4.03729	0.819814	7.31221	OK	4.83869	1.36195	8.33037	OK	1.46802	0.528912	4.86599	OK	1.91202	0.489244	4.36353	OK
XLOC_001540	-	-	XLOC_001540	gga-mir-6700	TSS1622	1:59483130-59483239	-	-	20.9405	0	6.44775	OK	0	0	0	OK	41.0081	0	9.21108	OK	11.9354	0	4.60554	OK
XLOC_001541	-	-	XLOC_001541	METTL20	TSS1623	1:59522890-59551697	-	-	1.23812	0.454841	2.01836	OK	2.25325	0.49916	4.07648	OK	0.940487	0.228782	3.09895	OK	1.19605	0.270379	2.95337	OK
XLOC_001542	-	-	XLOC_001542	ENSGALG00000027125	TSS1624	1:60048743-60054979	-	-	0.202921	0.0322417	0.354659	OK	0.199022	0.0322417	0.354659	OK	0.161632	0	0.322417	OK	0.17005	0	0.354659	OK
XLOC_001543	-	-	XLOC_001543	WASH1	TSS1625	1:60080915-60120121	-	-	7.14786	2.91863	11.2854	OK	8.11107	3.25913	12.8906	OK	8.05697	3.45371	12.6474	OK	7.19213	3.06456	11.2854	OK
XLOC_001544	-	-	XLOC_001544	ENSGALG00000019291	TSS1626	1:60251652-60272274	-	-	0.187498	0	0.383475	OK	0.12987	0	0.24403	OK	0.293981	0.0348614	0.557782	OK	0.147905	0	0.348614	OK
XLOC_001545	-	-	XLOC_001545	SLC6A12	TSS1627	1:60293834-60328513	-	-	0.22511	0	0.441646	OK	0.14397	0	0.29443	OK	0.344122	0.0490717	0.687004	OK	0.822499	0.147215	1.52122	OK
XLOC_001546	-	-	XLOC_001546	SLC6A13	TSS1628	1:60332192-60357748	-	-	1.20828	0.366761	2.01718	OK	0.426369	0.0916902	0.733521	OK	0.468441	0.0916902	0.871057	OK	0.590055	0.0458451	1.14613	OK
XLOC_001547	-	-	XLOC_001547	KDM5A	TSS1629	1:60368232-60416742	-	-	3.83754	1.00446	6.67966	OK	3.58907	1.43405	5.73824	OK	9.1883	1.35225	19.5135	OK	9.32811	1.67625	24.9985	OK
XLOC_001548	-	-	XLOC_001548	NINJ2	TSS1630	1:60503833-60505016	-	-	0.658765	0	1.11556	OK	0.453116	0	0.892451	OK	22.7896	7.36272	34.8056	OK	23.408	7.80895	38.8216	OK
XLOC_001549	-	-	XLOC_001549	RAD52	TSS1631	1:60573791-60684637	-	-	0.763363	0	2.85822	OK	0.514327	0	1.97805	OK	0.311139	0	3.03648	OK	0.14844	0	1.8913	OK
XLOC_001550	-	-	XLOC_001550	CACNA2D4	TSS1632	1:61113932-61229536	-	-	0.193647	0	0.460977	OK	0.181158	0	0.399513	OK	0.57035	0	1.81318	OK	0.480671	0	2.76586	OK
XLOC_001551	-	-	XLOC_001551	DCP1B	TSS1633	1:61241661-61287347	-	-	1.35039	0.351615	2.54921	OK	1.69035	0.615326	2.76897	OK	0.586445	0.175808	1.52367	OK	0.670693	0.219759	1.84598	OK
XLOC_001552	-	-	XLOC_001552	CECR6	TSS1634	1:61776727-61785573	-	-	0.526597	0	0.984321	OK	0.281168	0	0.562469	OK	0.492437	0	0.984321	OK	0.191099	0	0.421852	OK
XLOC_001553	-	-	XLOC_001553	CECR5	TSS1635	1:61787547-61792304	-	-	1.45364	0.40714	2.44284	OK	2.2401	0.651424	3.82712	OK	3.87479	1.30285	6.43281	OK	4.08958	1.30285	6.6771	OK
XLOC_001554	-	-	XLOC_001554	CECR1	TSS1636,TSS1637	1:61796209-61815029	-	-	2.98264	0.941687	5.02359	OK	7.64085	2.88988	12.3911	OK	4.81326	0.61507	11.2364	OK	5.42469	1.27121	11.5583	OK
XLOC_001555	-	-	XLOC_001555	ATP6V1E1	TSS1638	1:61931082-61940679	-	-	14.7452	6.18438	23.2869	OK	17.127	7.25329	26.9517	OK	17.3297	4.12292	31.3037	OK	18.2353	6.03168	30.3875	OK
XLOC_001556	-	-	XLOC_001556	BID	TSS1639,TSS1640,TSS1641	1:61940825-62003326	-	-	7.28748	0	33.387	OK	6.17057	0	35.624	OK	1.20652	0	10.465	OK	1.38697	0	12.9864	OK
XLOC_001557	-	-	XLOC_001557	MICAL3	TSS1642	1:62005786-62110007	-	-	6.94005	2.43135	11.4506	OK	10.7715	2.21977	19.5143	OK	5.42822	0.410078	19.6101	OK	7.74526	1.24806	19.6035	OK
XLOC_001558	-	-	XLOC_001558	ENSGALG00000027223	TSS1643	1:62154207-62154274	-	-	0	0	0	OK	0	0	0	OK	0	0	0	OK	0	0	0	OK
XLOC_001559	-	-	XLOC_001559	AKR1B10	TSS1644	1:62247441-62256472	-	-	27.9302	11.2575	44.6371	OK	25.8939	10.4066	41.2337	OK	83.4189	21.664	145.365	OK	95.4255	5.95598	210.685	OK
XLOC_001560	-	-	XLOC_001560	ENSGALG00000019284	TSS1645	1:62261359-62268585	-	-	21.8643	7.87662	35.8499	OK	32.8641	13.1239	52.6413	OK	37.1156	6.76604	76.6264	OK	35.0781	5.33678	79.1231	OK
XLOC_001561	-	-	XLOC_001561	AKR1B1	TSS1646,TSS1647	1:62270796-62290998	-	-	5.94466	0.471429	11.8956	OK	7.72151	2.70913	12.7154	OK	14.9374	4.09733	25.8462	OK	18.6115	2.29696	36.3299	OK
XLOC_001562	-	-	XLOC_001562	AKR	TSS1648	1:62590065-62598178	-	-	27.1168	8.90151	45.3356	OK	3.52062	1.31108	5.79633	OK	0.471512	0	2.48414	OK	0.526378	0	2.00111	OK
XLOC_001563	-	-	XLOC_001563	RERG	TSS1649	1:62779915-62887409	-	-	2.13895	0.568092	3.95771	OK	4.27009	1.57172	6.94966	OK	0.567237	0.094682	1.21193	OK	0.533646	0.132555	1.36342	OK
XLOC_001564	-	-	XLOC_001564	EPS8	TSS1650	1:63085881-63140786	-	-	6.53102	2.7562	10.3079	OK	32.6193	7.48665	57.7698	OK	23.7575	2.88093	57.1319	OK	25.4823	3.67211	66.6788	OK
XLOC_001565	-	-	XLOC_001565	SLC15A5	TSS1651	1:63366497-63395422	-	-	0.110376	0	0.290596	OK	0.0788394	0	0.19373	OK	0.245784	0	0.629624	OK	0.0523939	0	0.145298	OK
XLOC_001566	-	-	XLOC_001566	LMO3	TSS1652	1:63504394-63561066	-	-	0.671986	0.104042	1.14446	OK	2.08745	0.624253	3.53744	OK	0.786642	0	2.49701	OK	0.934909	0.104042	1.66468	OK
XLOC_001567	-	-	XLOC_001567	5S_rRNA	TSS1653	1:63906593-63906712	-	-	0	0	0	OK	0	0	0	OK	0	0	0	OK	0	0	0	OK
XLOC_001568	-	-	XLOC_001568	RERGL	TSS1654	1:64044461-64052106	-	-	0.430731	0.0711557	0.782713	OK	0.636215	0.142311	1.06734	OK	0.179291	0	0.49809	OK	0.233297	0	0.569246	OK
XLOC_001569	-	-	XLOC_001569	PLCZ1	TSS1655	1:64333506-64376477	-	-	0.0974453	0	0.280188	OK	0.057563	0	0.186792	OK	0.0162854	0	0.140094	OK	0.0503243	0	0.140094	OK
XLOC_001570	-	-	XLOC_001570	ENSGALG00000019276	TSS1656,TSS1657	1:65317305-65368820	-	-	0.567374	0	1.49237	OK	0.54014	0	1.14466	OK	0.294356	0	0.921151	OK	0.289439	0	1.43672	OK
XLOC_001571	-	-	XLOC_001571	SLCO1A2	TSS1658	1:65382380-65399776	-	-	0.0112794	0	0.153518	OK	0	0	0	OK	0.243679	0	0.562899	OK	0.334174	0	0.665245	OK
XLOC_001572	-	-	XLOC_001572	RECQL	TSS1659	1:65469869-65489085	-	-	1.93452	0.738241	3.12667	OK	2.14941	0.825093	3.43065	OK	1.41156	0.303982	2.56213	OK	1.63924	0.390833	2.99639	OK
XLOC_001573	-	-	XLOC_001573	ENSGALG00000026342	TSS1660	1:65638226-65639270	-	-	0.321681	0	0.577016	OK	0.201205	0	0.480847	OK	0	0	0	OK	0.058161	0	0.192339	OK
XLOC_001574	-	-	XLOC_001574	uc_338	TSS1661	1:66410276-66410425	-	-	0	0	0	OK	2.93857	0	4.71681	OK	0	0	0	OK	0	0	0	OK
XLOC_001575	-	-	XLOC_001575	ETNK1	TSS1662	1:66594511-66718963	-	-	8.64967	2.06444	15.1816	OK	12.9862	1.04837	27.8841	OK	3.77057	0.370766	17.247	OK	4.91669	0.49857	16.2298	OK
XLOC_001576	-	-	XLOC_001576	ENSGALG00000026487	TSS1663	1:66734813-66851127	-	-	0.199384	0	1.46155	OK	0.103545	0	0.495597	OK	0	0	0.198617	OK	0.0605295	0	0.297925	OK
XLOC_001578	-	-	XLOC_001578	CMAS	TSS1665	1:66989113-67001063	-	-	1.15913	0.236738	2.13065	OK	1.27209	0.473477	2.0833	OK	0.233855	0	0.757563	OK	0.566976	0.0473477	1.25471	OK
XLOC_001579	-	-	XLOC_001579	ENSGALG00000025480	TSS1666	1:67020109-67020178	-	-	0	0	0	OK	0	0	0	OK	0	0	0	OK	0	0	0	OK
XLOC_001580	-	-	XLOC_001580	C12ORF39	TSS1667	1:67263649-67266854	-	-	0.823072	0	1.43021	OK	1.19143	0	2.28834	OK	1.64223	0	3.14646	OK	0.649287	0	1.14417	OK
XLOC_001581	-	-	XLOC_001581	CASC1	TSS1668	1:67293004-67331462	-	-	0.343134	0.0644797	0.612558	OK	0.153226	0	0.349463	OK	0.156521	0	0.384409	OK	0.155729	0	0.450844	OK
XLOC_001582	-	-	XLOC_001582	KRAS	TSS1669	1:67331583-67359692	-	-	4.08462	1.0969	7.06814	OK	4.90475	0.979323	9.7467	OK	2.8485	0.668806	13.8068	OK	3.97809	1.00321	11.0823	OK
XLOC_001583	-	-	XLOC_001583	ENSGALG00000014037	TSS1670	1:67510063-67526789	-	-	0.205337	0	0.483277	OK	0.251801	0	0.483277	OK	0.314233	0	0.604096	OK	0.0778142	0	0.241638	OK
XLOC_001584	-	-	XLOC_001584	ITPR2	TSS1671	1:67808168-68044295	-	-	1.21205	0.36923	2.06569	OK	2.72704	0.977962	4.47068	OK	1.37356	0.409147	3.08357	OK	2.12292	0.36923	4.10145	OK
XLOC_001585	-	-	XLOC_001585	ASUN	TSS1672	1:68113042-68133752	-	-	28.089	5.13544	51.2102	OK	43.7611	11.1941	76.3103	OK	25.1527	4.38532	59.7788	OK	22.0481	3.05818	80.5803	OK
XLOC_001586	-	-	XLOC_001586	TM7SF3	TSS1673	1:68151530-68176574	-	-	0.855696	0	2.08449	OK	1.1865	0	2.60938	OK	0.435443	0	2.00772	OK	0.549831	0	2.83699	OK
XLOC_001587	-	-	XLOC_001587	ENSGALG00000027674	TSS1674	1:68342153-68343386	-	-	0.186138	0	0.325712	OK	0.207279	0	0.40714	OK	0.130059	0	0.325712	OK	0.188112	0	0.40714	OK
XLOC_001588	-	-	XLOC_001588	CYB5R3	TSS1675	1:68448250-68462610	-	-	9.61061	3.4503	15.7906	OK	18.7949	7.02494	30.5554	OK	17.9513	3.76114	42.5227	OK	20.1387	4.38282	42.9889	OK
XLOC_001589	-	-	XLOC_001589	A4GALT	TSS1676	1:68489590-68490658	-	-	0.347064	0	0.658057	OK	0.514689	0	0.940082	OK	0.303993	0	0.658057	OK	0.42289	0	0.846074	OK
XLOC_001590	-	-	XLOC_001590	ARFGAP3	TSS1677	1:68516161-68549653	-	-	10.0644	2.48044	17.7066	OK	14.7675	4.73192	24.9189	OK	114.157	3.51078	245.373	OK	40.1576	1.56459	268.499	OK
XLOC_001591	-	-	XLOC_001591	PACSIN2	TSS1678	1:68555654-68619317	-	-	4.86978	2.00997	7.73015	OK	7.51647	2.26207	12.7922	OK	4.81546	1.43758	12.6566	OK	4.39188	1.18808	12.5892	OK
XLOC_001592	-	-	XLOC_001592	TTLL1	TSS1679	1:68626822-68645266	-	-	0.36913	0.0283618	0.737407	OK	0.570706	0.141809	1.02102	OK	0.334698	0.0283618	0.964301	OK	0.339412	0	0.709045	OK
XLOC_001593	-	-	XLOC_001593	MCAT	TSS1680,TSS1681	1:68666670-68672968	-	-	9.03252	2.66101	15.4134	OK	19.3406	7.5234	31.1566	OK	8.47329	2.23306	25.3683	OK	10.4531	2.39423	23.0832	OK
XLOC_001594	-	-	XLOC_001594	TTLL12	TSS1682	1:68683781-68704548	-	-	14.4214	5.93468	22.9009	OK	18.8823	7.4358	30.3018	OK	30.7326	2.37387	59.242	OK	23.3224	1.57094	62.0348	OK
XLOC_001595	-	-	XLOC_001595	SCUBE1	TSS1683	1:68708929-68928375	-	-	31.2448	0.96711	72.0707	OK	55.4834	2.81723	119.249	OK	10.4082	0.816062	49.5006	OK	14.941	1.92371	42.1744	OK
XLOC_001596	-	-	XLOC_001596	EFCAB6	TSS1684	1:69043283-69053586	-	-	0.0944206	0	0.240481	OK	0.183833	0	0.400801	OK	0.226203	0	0.480962	OK	0.106429	0	0.240481	OK
XLOC_001597	-	-	XLOC_001597	SULT4A1	TSS1685	1:69162383-69195805	-	-	1.7423	0.252052	3.4027	OK	2.98765	1.17624	4.78899	OK	3.22365	1.05022	8.77981	OK	3.98551	0.882182	7.85562	OK
XLOC_001598	-	-	XLOC_001598	KIAA1644	TSS1686	1:69422919-69502176	-	-	0.622468	0.106225	1.32782	OK	2.61076	0.902916	4.30213	OK	0.287078	0.0354085	0.796691	OK	0.587085	0.106225	1.32782	OK
XLOC_001599	-	-	XLOC_001599	PHF21B	TSS1687	1:70098156-70154426	-	-	0.237752	0	0.512903	OK	0	0	0	OK	1.68965	0.384677	2.94919	OK	1.87408	0.512903	3.20564	OK
XLOC_001600	-	-	XLOC_001600	KIAA0930	TSS1688	1:70394228-70462643	-	-	2.41021	1.03409	3.78382	OK	3.81528	1.23964	6.39715	OK	1.71963	0.397909	5.29525	OK	2.05708	0.550951	4.62187	OK
XLOC_001601	-	-	XLOC_001601	SMC1B	TSS1689,TSS1690	1:70529561-70584392	-	-	0.247431	0.0241667	0.471252	OK	0.28106	0.0725002	0.489033	OK	0.280941	0.0123433	0.610115	OK	0.175525	0	0.432017	OK
XLOC_001602	-	-	XLOC_001602	WNT7B	TSS1691,TSS1692,TSS1693	1:70917808-71014077	-	-	3.09641	0.408645	6.22468	OK	25.8885	5.64961	46.1207	OK	44.7538	3.17034	129.17	OK	62.5354	6.3591	144.816	OK
XLOC_001603	-	-	XLOC_001603	uc_338	TSS1694	1:70917808-71014077	-	-	4.28676	0	32.7863	OK	3.06687	0	9.07319	OK	3.80741	0	4.53659	OK	6.67318	0	9.07319	OK
XLOC_001604	-	-	XLOC_001604	C1H22ORF40	TSS1695	1:71452246-71460925	-	-	4.49162	1.07726	7.75628	OK	2.0449	0.215452	3.66269	OK	3.27724	0.646357	5.81721	OK	7.18185	1.93907	12.2808	OK
XLOC_001605	-	-	XLOC_001605	PKDREJ	TSS1696	1:71473107-71526642	-	-	0.284184	0	1.05072	OK	0.200895	0	1.03456	OK	0.14515	0	1.05072	OK	0.179806	0	0.727425	OK
XLOC_001606	-	-	XLOC_001606	ZC3HAV1	TSS1697	1:71546271-71571545	-	-	0.440469	0.052456	0.839296	OK	0.599492	0.157368	1.04912	OK	0.412209	0.026228	0.970436	OK	0.183109	0	0.681928	OK
XLOC_001607	-	-	XLOC_001607	LRP6	TSS1698	1:71833435-71943987	-	-	1.75012	0.573719	2.93813	OK	1.9533	0.8345	3.05983	OK	0.680419	0.104312	1.44299	OK	1.06104	0.260781	2.15579	OK
XLOC_001608	-	-	XLOC_001608	MANSC1	TSS1699	1:71974272-71980456	-	-	7.30092	2.80449	11.7789	OK	6.15909	2.43056	9.84688	OK	1.02407	0.062322	2.11895	OK	1.99298	0.436254	3.49003	OK
XLOC_001609	-	-	XLOC_001609	DUSP16	TSS1700	1:72046585-72113670	-	-	1.71501	0.706282	2.71647	OK	5.80352	1.17714	10.7572	OK	6.03861	1.24958	12.1336	OK	5.90724	0.996039	13.854	OK
XLOC_001610	-	-	XLOC_001610	GPR19	TSS1701	1:72156809-72166175	-	-	0.126661	0	0.306723	OK	0.0775605	0	0.170402	OK	0.110659	0	0.306723	OK	0.0714659	0	0.170402	OK
XLOC_001611	-	-	XLOC_001611	ENSGALG00000026896	TSS1702	1:72202217-72208823	-	-	0.399524	0	0.786429	OK	0.476029	0	0.9175	OK	0.448342	0	0.786429	OK	0.615775	0	1.17964	OK
XLOC_001612	-	-	XLOC_001612	MANSC4	TSS1703	1:72476598-72491801	-	-	0.298459	0.0306567	0.674448	OK	0.126835	0	0.27591	OK	0.186481	0	0.459851	OK	0.101946	0	0.367881	OK
XLOC_001613	-	-	XLOC_001613	PTHRP	TSS1704	1:72580253-72591026	-	-	0.0537028	0	0.396841	OK	0	0	0	OK	0.301833	0	0.661402	OK	0.0878486	0	0.264561	OK
XLOC_001614	-	-	XLOC_001614	RAD51AP1	TSS1705	1:73177476-73186285	-	-	3.39677	0.86107	6.02749	OK	3.25041	1.14809	5.39604	OK	0.840342	0.0574047	2.75542	OK	1.09987	0.114809	2.4684	OK
XLOC_001615	-	-	XLOC_001615	C12orf5	TSS1706	1:73271525-73291016	-	-	2.11676	0.658532	3.5966	OK	4.6829	1.92494	7.39582	OK	1.01501	0.101313	2.83675	OK	1.78557	0.354594	3.84988	OK
XLOC_001616	-	-	XLOC_001616	CCND2	TSS1707	1:73299318-73342578	-	-	6.14336	0.72151	15.233	OK	15.4763	2.27772	32.4636	OK	5.7988	0.685415	28.0204	OK	12.951	0.628297	30.9184	OK
XLOC_001617	-	-	XLOC_001617	ANO2	TSS1708	1:74131985-74316155	-	-	0.157772	0	0.368105	OK	0.135625	0.0153377	0.245404	OK	0.144465	0	0.352768	OK	0.15217	0	0.368105	OK
XLOC_001618	-	-	XLOC_001618	VWF	TSS1709,TSS1710	1:74338878-74476749	-	-	1.09359	0.276562	1.91356	OK	0.125691	0.0232131	0.233242	OK	0.212782	0.0121619	0.462153	OK	0.164755	0.0116066	0.338256	OK
XLOC_001619	-	-	XLOC_001619	NOBOX	TSS1711	1:74550216-74557734	-	-	0.15749	0	0.390057	OK	0.0312396	0	0.234034	OK	0.245275	0	0.54608	OK	0.091355	0	0.312046	OK
XLOC_001620	-	-	XLOC_001620	ARHGEF5	TSS1712	1:74562444-74577343	-	-	0.379007	0.0401122	0.722019	OK	0.418505	0.0802243	0.762131	OK	0.524193	0	1.16325	OK	0.524141	0.0401122	1.44404	OK
XLOC_001621	-	-	XLOC_001621	PARP11	TSS1713	1:74804664-74818341	-	-	2.50111	1.03066	3.97744	OK	2.67811	0.617215	4.93772	OK	2.40649	0.396781	5.46676	OK	2.33421	0.529042	5.60363	OK
XLOC_001622	-	-	XLOC_001622	TSPAN9	TSS1714	1:74834820-74842880	-	-	5.35764	1.79104	8.95521	OK	7.39652	3.12153	11.6674	OK	6.17506	1.63753	12.0767	OK	5.22781	1.6887	15.0448	OK
XLOC_001623	-	-	XLOC_001623	ENSGALG00000027690	TSS1715	1:74913483-74913567	-	-	16.7349	0	8.36673	OK	0	0	0	OK	0	0	0	OK	0	0	0	OK
XLOC_001624	-	-	XLOC_001624	TEAD4	TSS1716,TSS1717	1:74983935-75063896	-	-	6.10717	2.24906	9.96472	OK	8.99753	3.56198	14.4285	OK	7.65995	1.41771	15.6919	OK	7.349	1.58359	13.5943	OK
XLOC_001625	-	-	XLOC_001625	TULP3	TSS1718	1:75073038-75091860	-	-	2.75402	0.689493	4.90601	OK	3.7464	1.4055	6.09936	OK	1.17253	0.318227	3.65962	OK	1.8446	0.424303	3.81873	OK
XLOC_001626	-	-	XLOC_001626	C12ORF32	TSS1719	1:75105042-75109223	-	-	1.19779	0.360505	2.07291	OK	0.442578	0	0.811137	OK	0.0922578	0	0.270379	OK	0.12799	0	0.360505	OK
XLOC_001627	-	-	XLOC_001627	ITFG2	TSS1720,TSS1721	1:75156858-75173389	-	-	6.4106	2.64843	10.1658	OK	8.94017	3.19578	14.6817	OK	2.41042	0.631784	6.46813	OK	3.44307	0.828574	7.43216	OK
XLOC_001628	-	-	XLOC_001628	FKBP4	TSS1722	1:75178045-75192167	-	-	21.7044	6.80752	36.6057	OK	31.3705	11.903	50.873	OK	8.48315	2.03818	22.2569	OK	10.4991	2.89422	25.5588	OK
XLOC_001629	-	-	XLOC_001629	NECAP1	TSS1723	1:75222847-75230396	-	-	16.8961	3.21797	34.0089	OK	25.184	8.60384	41.7998	OK	8.57654	1.93078	25.1341	OK	10.3424	2.37114	22.2209	OK
XLOC_001630	-	-	XLOC_001630	FOXJ2	TSS1724	1:75249234-75287526	-	-	2.79391	0.716563	4.975	OK	3.47907	1.51502	5.44588	OK	1.02574	0.368518	3.17335	OK	1.1772	0.491358	3.56234	OK
XLOC_001631	-	-	XLOC_001631	NANOG	TSS1725	1:75366744-75371263	-	-	0.143096	0	0.339064	OK	0.168098	0	0.339064	OK	0.113098	0	0.339064	OK	0.133318	0	0.339064	OK
XLOC_001632	-	-	XLOC_001632	AICDA	TSS1726	1:75409239-75413213	-	-	0.152894	0	0.372775	OK	0.0679656	0	0.248517	OK	0.277481	0	0.621292	OK	0.186002	0	0.497033	OK
XLOC_001633	-	-	XLOC_001633	MFAP5	TSS1727	1:75420698-75436042	-	-	0.517591	0.0381897	1.01203	OK	0.58016	0.152759	0.992933	OK	0.512576	0.0572846	1.14569	OK	0.333804	0.0381897	0.878363	OK
XLOC_001634	-	-	XLOC_001634	GGA.4354	TSS1728	1:75640947-75665386	-	-	10.0823	2.86312	17.2553	OK	19.9691	2.60225	37.4316	OK	2.88877	0.0765504	11.4798	OK	4.48355	0.391447	13.5358	OK
XLOC_001635	-	-	XLOC_001635	ENSGALG00000011926	TSS1729	1:75713571-75750893	-	-	0.0885448	0	0.191686	OK	0.258972	0.0638953	0.447267	OK	0.076333	0	0.191686	OK	0.131891	0	0.276879	OK
XLOC_001636	-	-	XLOC_001636	ENSGALG00000022962	TSS1730	1:75769352-75804565	-	-	0.136767	0	0.277527	OK	0.700358	0.256179	1.1528	OK	0.22997	0.0213482	0.448313	OK	0.271993	0	0.576402	OK
XLOC_001637	-	-	XLOC_001637	ENSGALG00000011930	TSS1731	1:75817330-75854119	-	-	0.0869134	0	0.201743	OK	0.105519	0	0.201743	OK	0.100033	0	0.224159	OK	0.105394	0	0.246575	OK
XLOC_001638	-	-	XLOC_001638	gga-mir-6606	TSS1732	1:75871759-75871869	-	-	0	0	0	OK	47.9994	0	9.12734	OK	0	0	0	OK	0	0	0	OK
XLOC_001639	-	-	XLOC_001639	MAN1A2	TSS1733	1:75956720-76094867	-	-	6.4809	2.32828	10.5932	OK	8.28737	2.12715	14.4807	OK	2.42094	0.815354	8.83091	OK	2.91219	0.886314	7.9446	OK
XLOC_001640	-	-	XLOC_001640	CSTA	TSS1734	1:76253582-76258549	-	-	0.328107	0	0.682998	OK	0.470364	0	0.910664	OK	3.58606	0.682998	6.37465	OK	2.27199	0.227666	4.09799	OK
XLOC_001641	-	-	XLOC_001641	CCDC58	TSS1735	1:76267858-76277176	-	-	12.942	4.42573	20.8641	OK	20.4701	7.71341	32.8768	OK	17.2344	6.95471	27.3131	OK	24.1798	8.9779	39.3257	OK
XLOC_001642	-	-	XLOC_001642	KPNA1	TSS1736	1:76288628-76339983	-	-	5.3322	1.12959	9.7455	OK	12.1689	3.72101	20.5984	OK	23.0354	2.63571	51.1196	OK	20.4582	2.50282	68.7057	OK
XLOC_001643	-	-	XLOC_001643	ENSGALG00000028419	TSS1737	1:76288628-76339983	-	-	0	0	2.07012	OK	0	0	2.07012	OK	0	0	1.03506	OK	0	0	0	OK
XLOC_001644	-	-	XLOC_001644	gga-mir-6553	TSS1738	1:76381419-76381519	-	-	9.63434	0	7.02805	OK	0	0	0	OK	0	0	0	OK	0	0	0	OK
XLOC_001645	-	-	XLOC_001645	VAMP1	TSS1739	1:76396665-76398676	-	-	5.46349	0.788488	7.35922	OK	9.15546	1.57698	11.3017	OK	5.14662	0.788488	8.41053	OK	4.15323	0.262829	6.3079	OK
XLOC_001646	-	-	XLOC_001646	MRPL51	TSS1740	1:76399983-76401537	-	-	9.12319	3.90526	14.343	OK	9.22557	3.90526	14.485	OK	3.35957	0.639043	6.88746	OK	3.69585	1.06507	6.31943	OK
XLOC_001647	-	-	XLOC_001647	IFFO1	TSS1741	1:76447734-76454025	-	-	6.67341	2.51135	10.6866	OK	7.17487	2.61822	11.595	OK	4.77988	1.76329	7.69436	OK	5.3284	2.03046	8.60273	OK
XLOC_001648	-	-	XLOC_001648	NOP2	TSS1742	1:76463547-76468438	-	-	6.58881	2.7577	10.418	OK	8.23597	3.37052	13.0735	OK	3.90433	1.27671	6.53677	OK	3.6217	1.32778	5.87288	OK
XLOC_001649	-	-	XLOC_001649	CHD4	TSS1743	1:76468777-76489284	-	-	40.7102	11.0433	70.3674	OK	56.622	15.2299	97.9362	OK	30.8375	2.433	59.7033	OK	34.276	2.36981	71.5997	OK
XLOC_001650	-	-	XLOC_001650	SCARNA11	TSS1744	1:76468777-76489284	-	-	18.1742	0	25.1898	OK	0	0	0	OK	0	0	0	OK	0	0	0	OK
XLOC_001651	-	-	XLOC_001651	LPAR5	TSS1745	1:76507820-76515304	-	-	0.0940933	0	0.253697	OK	0.0865443	0	0.253697	OK	0.221739	0	0.44397	OK	0.270059	0	0.697668	OK
XLOC_001652	-	-	XLOC_001652	ACRBP	TSS1746	1:76520459-76539139	-	-	0.371968	0.0531784	0.63814	OK	0.0797523	0	0.212713	OK	0.149815	0	0.31907	OK	0.0290692	0	0.106357	OK
XLOC_001653	-	-	XLOC_001653	ING4	TSS1747	1:76548296-76563040	-	-	11.5839	4.98847	18.1227	OK	17.8678	7.19854	28.4785	OK	12.258	3.72556	20.7747	OK	12.2043	3.66242	20.7747	OK
XLOC_001654	-	-	XLOC_001654	ZNF384	TSS1748	1:76569044-76594731	-	-	1.78394	0.49337	3.43597	OK	2.17286	0.881017	3.45359	OK	2.04494	0.49337	4.56367	OK	0.971546	0.352407	4.52843	OK
XLOC_001655	-	-	XLOC_001655	C12ORF53	TSS1749	1:76616895-76618529	-	-	2.76237	0.694815	4.40049	OK	2.31478	0.46321	3.58988	OK	0.603615	0	1.15802	OK	0.851604	0.115802	1.50543	OK
XLOC_001656	-	-	XLOC_001656	MLF2	TSS1750	1:76644864-76651986	-	-	31.4025	12.4523	50.396	OK	43.8298	17.0812	70.5413	OK	27.1796	5.80238	54.6337	OK	28.1647	6.06316	66.6948	OK
XLOC_001657	-	-	XLOC_001657	ENSGALG00000014513	TSS1751	1:76736133-76738277	-	-	23.2868	8.77963	37.2917	OK	7.99459	2.86859	13.0391	OK	1.7906	0.521562	3.04245	OK	1.45182	0.434635	2.43396	OK
XLOC_001658	-	-	XLOC_001658	PHB2	TSS1752	1:76828744-76833820	-	-	112.415	33.0005	189.957	OK	159.892	47.3434	266.103	OK	145.495	42.6791	246.279	OK	234.893	49.2092	412.798	OK
XLOC_001659	-	-	XLOC_001659	LPCAT3	TSS1753	1:76836839-76852468	-	-	9.03638	3.27273	14.8105	OK	11.9486	5.21418	18.6379	OK	5.94945	1.6641	12.1479	OK	6.59438	1.94145	13.3128	OK
XLOC_001660	-	-	XLOC_001660	C1R	TSS1754	1:76872312-76879240	-	-	3.51402	1.36889	5.61716	OK	4.59774	1.79371	7.36367	OK	0.464701	0.094406	0.849654	OK	0.467793	0.094406	0.849654	OK
XLOC_001661	-	-	XLOC_001661	RBP5	TSS1755	1:76883868-76885500	-	-	91.0664	23.2735	122.321	OK	69.6395	20.9732	106.625	OK	9.60748	2.84153	16.2373	OK	13.1913	4.32995	21.5144	OK
XLOC_001662	-	-	XLOC_001662	ENSGALG00000014680	TSS1756	1:76885520-76904840	-	-	3.4011	0.237797	6.57073	OK	7.79805	0.064065	16.6918	OK	5.87326	0.320325	16.2942	OK	4.57982	0.0960974	17.3265	OK
XLOC_001663	-	-	XLOC_001663	ZYX	TSS1757	1:77014768-77026185	-	-	9.56245	4.00565	15.1324	OK	12.3545	5.1925	19.4348	OK	21.4023	1.7432	59.7509	OK	24.0608	1.92864	46.5471	OK
XLOC_001664	-	-	XLOC_001664	CLCN1	TSS1758	1:77089394-77125849	-	-	0.164442	0	0.326845	OK	0.143162	0	0.267418	OK	0.120023	0	0.297132	OK	0.156983	0	0.326845	OK
XLOC_001665	-	-	XLOC_001665	CASP2	TSS1759	1:77150673-77176640	-	-	1.91811	0.512739	3.33281	OK	1.73163	0.448647	3.07644	OK	0.5616	0.0320462	1.31389	OK	0.544813	0.0320462	1.28185	OK
XLOC_001666	-	-	XLOC_001666	GSTK1	TSS1760,TSS1761	1:77238858-77250249	-	-	15.3542	3.81434	26.9403	OK	14.1959	4.44303	23.9348	OK	11.3411	1.3984	21.7534	OK	7.56791	0.930511	15.3234	OK
XLOC_001667	-	-	XLOC_001667	ENSGALG00000014720	TSS1762	1:77254717-77276224	-	-	0.171855	0.0310935	0.342028	OK	0.220238	0.0310935	0.404215	OK	0.414547	0.0932804	0.746243	OK	0.460726	0.0932804	0.80843	OK
XLOC_001668	-	-	XLOC_001668	EPHB6	TSS1763	1:77459293-77533109	-	-	3.98789	1.38072	6.6133	OK	3.54404	1.52767	5.55832	OK	0.490909	0.022801	0.975505	OK	0.662003	0.0456021	1.50487	OK
XLOC_001669	-	-	XLOC_001669	TRBC2	TSS1764	1:77558923-77574200	-	-	0.172472	0	0.461083	OK	0	0	0	OK	0.287725	0	0.691624	OK	0.365855	0	0.691624	OK
XLOC_001670	-	-	XLOC_001670	ENSGALG00000022907	TSS1765	1:77587817-77601499	-	-	0	0	0	OK	0.169337	0	0.751128	OK	0.840903	0	1.50226	OK	0	0	0	OK
XLOC_001671	-	-	XLOC_001671	ENSGALG00000019249	TSS1766	1:77619361-77619907	-	-	0	0	0	OK	0	0	0	OK	0	0	0	OK	0	0	0	OK
XLOC_001672	-	-	XLOC_001672	ENSGALG00000027215	TSS1767	1:77640522-77641850	-	-	0.0855574	0	0.240769	OK	0.161044	0	0.401282	OK	0.0906081	0	0.321026	OK	0.140096	0	0.321026	OK
XLOC_001673	-	-	XLOC_001673	GABARAPL3	TSS1768	1:77886615-77896485	-	-	7.30147	2.67732	11.8943	OK	14.1151	2.22242	26.0023	OK	7.22052	1.14296	30.6288	OK	9.71915	1.58744	26.7733	OK
XLOC_001674	-	-	XLOC_001674	TMEM52B	TSS1769	1:77900955-77908186	-	-	0.132994	0	0.316952	OK	0.149752	0	0.292571	OK	0.178683	0	0.365714	OK	0.0939631	0	0.341333	OK
XLOC_001675	-	-	XLOC_001675	ENSGALG00000014722	TSS1770,TSS1771	1:77917403-77926160	-	-	0.143397	0	0.414143	OK	0.0949425	0	0.40241	OK	0.0643051	0	0.260048	OK	0.0482503	0	0.366819	OK
XLOC_001676	-	-	XLOC_001676	HSD3B2	TSS1772	1:77954028-77969647	-	-	0.214225	0	0.467985	OK	0.179271	0	0.32399	OK	0.174247	0	0.467985	OK	0.104012	0	0.287991	OK
XLOC_001677	-	-	XLOC_001677	HAO2	TSS1773	1:77970577-77981343	-	-	0.364363	0	0.719719	OK	0.111227	0	0.269894	OK	0.0920563	0	0.269894	OK	0.0535861	0	0.17993	OK
XLOC_001678	-	-	XLOC_001678	WDR3	TSS1774	1:78534416-78555922	-	-	4.8808	2.11157	7.63636	OK	6.75679	2.97934	10.5289	OK	4.65023	1.61983	7.69421	OK	5.4662	2.11157	8.79338	OK
XLOC_001679	-	-	XLOC_001679	FAM46C	TSS1775	1:78602133-78606692	-	-	0.098535	0	0.247049	OK	0.194709	0	0.395279	OK	0.113361	0	0.296459	OK	0.267308	0	0.543508	OK
XLOC_001680	-	-	XLOC_001680	ATP6V1A	TSS1776	1:78618410-78635614	-	-	12.5286	4.45758	20.5895	OK	23.739	7.34508	40.139	OK	32.3429	3.87718	94.9149	OK	40.1438	5.28748	94.6577	OK
XLOC_001681	-	-	XLOC_001681	SIDT1	TSS1777	1:78705662-78744868	-	-	0.472532	0.081428	0.895708	OK	0.179	0	0.40714	OK	0.0780751	0	0.284998	OK	0.215395	0	0.447854	OK
XLOC_001682	-	-	XLOC_001682	CTC1	TSS1778	1:78816049-78833506	-	-	1.15081	0.362385	1.95285	OK	1.16102	0.442915	1.87232	OK	0.87091	0.181192	1.71126	OK	0.933185	0.181192	1.97298	OK
XLOC_001683	-	-	XLOC_001683	STXBP5L	TSS1779	1:78926394-79112873	-	-	0.713132	0.206404	1.23842	OK	0.71256	0.206404	1.23842	OK	0.313403	0	0.678184	OK	0.308086	0.0294863	0.589725	OK
XLOC_001684	-	-	XLOC_001684	GTF2E1	TSS1780	1:79154871-79201954	-	-	4.50687	1.7751	7.23488	OK	6.18651	2.68955	9.68237	OK	4.22243	1.1565	8.79482	OK	4.09137	1.2103	9.03687	OK
XLOC_001685	-	-	XLOC_001685	NDUFB4	TSS1781	1:79257199-79258833	-	-	18.2733	7.91873	28.6237	OK	35.3817	14.3118	56.2302	OK	39.1461	12.423	65.8925	OK	35.797	7.48283	65.0207	OK
XLOC_001686	-	-	XLOC_001686	ENSGALG00000022892	TSS1782	1:79402637-79403091	-	-	18.3808	0.83205	8.04315	OK	13.6368	1.1094	9.15255	OK	7.06345	0.5547	7.2111	OK	12.9826	1.38675	11.094	OK
XLOC_001687	-	-	XLOC_001687	MAATS1	TSS1783	1:79549647-79579733	-	-	0.531681	0.116205	0.929637	OK	0.481951	0.116205	0.813432	OK	0.531991	0.116205	0.987739	OK	0.269135	0	0.522921	OK
XLOC_001688	-	-	XLOC_001688	PLA1A	TSS1784	1:79608385-79625612	-	-	1.77444	0.564366	2.9347	OK	1.97902	0.620803	3.3862	OK	1.76818	0.395056	3.16045	OK	2.48838	0.33862	5.36148	OK
XLOC_001689	-	-	XLOC_001689	ATP1A1	TSS1785	1:79681854-79701500	-	-	59.613	12.8921	106.43	OK	204.863	36.9582	372.546	OK	25.2671	2.851	49.7713	OK	29.8338	4.73733	57.5037	OK
XLOC_001690	-	-	XLOC_001690	MAB21L3	TSS1786	1:79738379-79767515	-	-	0.843415	0.244284	1.41685	OK	1.04936	0.341998	1.75885	OK	0.873048	0.14657	1.56342	OK	1.60377	0.0977136	3.41998	OK
XLOC_001691	-	-	XLOC_001691	SLC22A15	TSS1787	1:79782850-79814414	-	-	0.563622	0.145935	0.974582	OK	0.599755	0.11482	1.08465	OK	2.26982	0.0910936	5.07962	OK	0.984863	0.13664	6.55874	OK
XLOC_001692	-	-	XLOC_001692	VANGL1	TSS1788	1:79925661-79960263	-	-	1.24508	0.373056	2.1248	OK	1.35199	0.502815	2.18968	OK	0.339578	0.0324397	0.98941	OK	0.500023	0.113539	1.18405	OK
XLOC_001693	-	-	XLOC_001693	CHD1L	TSS1789	1:79971021-79992959	-	-	2.72573	1.08139	4.39317	OK	3.69123	1.55451	5.8125	OK	4.72835	1.55451	7.9077	OK	3.97735	0.980014	7.53597	OK
XLOC_001694	-	-	XLOC_001694	TMEM39A	TSS1790	1:80011890-80020223	-	-	7.55764	2.94718	12.1817	OK	4.20446	0.982395	8.3831	OK	4.08083	0.982395	7.99014	OK	4.53189	0.982395	9.88944	OK
XLOC_001695	-	-	XLOC_001695	B4GALT3	TSS1791	1:80061830-80076387	-	-	4.06233	1.6481	6.45879	OK	3.61572	1.51447	5.74609	OK	1.17972	0.0445434	2.58352	OK	1.51568	0.311804	2.71715	OK
XLOC_001696	-	-	XLOC_001696	ENSGALG00000015075	TSS1792	1:80085284-80088616	-	-	0.553872	0.091858	1.01044	OK	0.691014	0.091858	1.28601	OK	0.157138	0	0.367432	OK	0.252486	0	0.551148	OK
XLOC_001697	-	-	XLOC_001697	UPK1B	TSS1793	1:80216649-80227498	-	-	0	0	0	OK	0.0430484	0	0.304552	OK	0.106886	0	0.304552	OK	0	0	0	OK
XLOC_001698	-	-	XLOC_001698	GGA.46624	TSS1794	1:80241732-80243385	-	-	0.294055	0	0.642565	OK	0.159951	0	0.481924	OK	0.650296	0	1.28513	OK	0.42961	0	0.963847	OK
XLOC_001699	-	-	XLOC_001699	BC040587	TSS1795	1:81181694-81181838	-	-	10.8644	0	4.88059	OK	0	0	0	OK	0	0	0	OK	0	0	0	OK
XLOC_001700	-	-	XLOC_001700	GAP43	TSS1796	1:81680484-81734254	-	-	0.59462	0.0653225	1.11048	OK	0.460565	0.0653225	0.849193	OK	1.2871	0.391935	2.15564	OK	2.07312	0.718548	3.46209	OK
XLOC_001701	-	-	XLOC_001701	QTRTD1	TSS1797	1:82424530-82455764	-	-	5.4611	1.49301	9.43793	OK	6.69458	2.47245	10.9079	OK	1.92106	0	4.07227	OK	2.36762	0.0969587	4.65402	OK
XLOC_001702	-	-	XLOC_001702	ZDHHC23	TSS1798	1:82459932-82466590	-	-	0.381424	0.0557885	0.706655	OK	0.392057	0.111577	0.688059	OK	0.235284	0	0.576481	OK	0.192031	0	0.483501	OK
XLOC_001703	-	-	XLOC_001703	GRAMD1C	TSS1799	1:82467351-82519234	-	-	2.66189	0.966631	4.38206	OK	3.94154	1.32106	6.57309	OK	1.71112	0.354431	4.31762	OK	2.67968	0.644421	4.73649	OK
XLOC_001704	-	-	XLOC_001704	PLA2G10	TSS1800	1:82533507-82548223	-	-	6.58446	2.44068	10.6502	OK	1.41135	0.33282	2.44068	OK	1.67458	0.44376	2.88444	OK	0.886612	0.11094	1.6641	OK
XLOC_001705	-	-	XLOC_001705	CLDND1	TSS1801	1:82576246-82588250	-	-	6.75182	1.40302	12.6909	OK	7.71862	2.76352	12.6909	OK	3.02317	0.871571	7.4615	OK	3.16602	0.97786	7.01509	OK
XLOC_001706	-	-	XLOC_001706	APOVLDLII	TSS1802	1:82609205-82612227	-	-	0.379076	0	0.657934	OK	0.181048	0	0.39476	OK	0	0	0	OK	0.0872237	0	0.263174	OK
XLOC_001707	-	-	XLOC_001707	ILDR1	TSS1803	1:82612953-82630949	-	-	0.476261	0.102206	0.85172	OK	0.77801	0.289585	1.27758	OK	0.20603	0	0.613238	OK	0.181326	0	0.493998	OK
XLOC_001708	-	-	XLOC_001708	BOC	TSS1804	1:82632010-82696983	-	-	10.668	3.49582	17.8499	OK	3.84995	1.55296	6.15704	OK	0.633505	0.0913508	1.47988	OK	0.664939	0.0365403	1.53469	OK
XLOC_001709	-	-	XLOC_001709	ENSGALG00000027489	TSS1805	1:82781112-82786443	-	-	0.0691936	0	0.475082	OK	0.156629	0	0.475082	OK	0.194449	0	0.475082	OK	0.113189	0	0.316722	OK
XLOC_001710	-	-	XLOC_001710	ENSGALG00000015172	TSS1806	1:82786801-82795191	-	-	0.316361	0	0.867214	OK	0.183736	0	0.584877	OK	0.0989627	0	0.339443	OK	0.180785	0	0.698025	OK
XLOC_001711	-	-	XLOC_001711	TAF13	TSS1807	1:82801244-82805017	-	-	16.5961	5.04953	28.1724	OK	24.6264	7.70415	41.5424	OK	40.2605	8.16626	80.8278	OK	45.6924	6.16831	115.985	OK
XLOC_001712	-	-	XLOC_001712	GTPBP8	TSS1808	1:82808106-82811533	-	-	1.40997	0.501447	2.34008	OK	2.1153	0.780028	3.39869	OK	1.25062	0.0557163	2.56295	OK	1.45645	0.390014	2.50723	OK
XLOC_001713	-	-	XLOC_001713	SLC35A5	TSS1809	1:82961403-82978204	-	-	6.33569	2.22303	10.438	OK	39.2235	3.24173	87.999	OK	12.0194	1.06879	88.2458	OK	26.7197	1.66267	66.4206	OK
XLOC_001714	-	-	XLOC_001714	BLZF1	TSS1810	1:83081649-83088369	-	-	2.94394	0.836673	5.13956	OK	4.79569	2.03192	7.53006	OK	9.04809	1.67335	16.6936	OK	7.16636	1.79287	23.4268	OK
XLOC_001715	-	-	XLOC_001715	ATP1B1	TSS1811	1:83104917-83189504	-	-	7.93546	2.28434	13.5764	OK	18.2124	3.20232	34.8145	OK	20.5396	1.1425	95.4716	OK	22.5853	2.38476	49.4228	OK
XLOC_001716	-	-	XLOC_001716	TBX19	TSS1812	1:83487395-83501650	-	-	1.26006	0.293913	2.17496	OK	1.05562	0.293913	1.76348	OK	1.21331	0.352696	2.05739	OK	0.823931	0.176348	1.46957	OK
XLOC_001717	-	-	XLOC_001717	SFT2D2	TSS1813	1:83510259-83517336	-	-	2.37725	0.764622	3.99956	OK	2.4389	0.41172	4.70537	OK	0.595777	0	1.88215	OK	0.969856	0.0588171	2.17623	OK
XLOC_001718	-	-	XLOC_001718	TIPRL	TSS1814	1:83517621-83527114	-	-	7.67192	2.36681	13.0003	OK	10.8623	3.73887	18.0083	OK	44.7097	2.88133	97.1078	OK	41.2653	4.08189	125.269	OK
XLOC_001719	-	-	XLOC_001719	ENSGALG00000028527	TSS1815	1:83527277-83528441	-	-	8.19454	1.29382	12.0757	OK	1.03768	0.17251	1.89761	OK	2.14459	0.17251	5.00279	OK	1.97819	0.431275	3.53645	OK
XLOC_001720	-	-	XLOC_001720	CPOX	TSS1816	1:83561889-83573845	-	-	2.3416	0.987419	3.69295	OK	3.31021	1.44163	5.17408	OK	0.790449	0.197484	2.31056	OK	0.794252	0.256729	2.23157	OK
XLOC_001721	-	-	XLOC_001721	COL8A1	TSS1817	1:83661752-83748442	-	-	0.1908	0.0242631	0.363947	OK	0.143551	0	0.266894	OK	0.0520711	0	0.169842	OK	0.112118	0	0.242631	OK
XLOC_001722	-	-	XLOC_001722	TMEM30C	TSS1818	1:83989236-83996981	-	-	0.531412	0	1.09429	OK	0.508253	0.0911905	1.0031	OK	0.122107	0	0.364762	OK	0.245121	0	0.638334	OK
XLOC_001723	-	-	XLOC_001723	C3ORF26	TSS1819	1:83998000-84011973	-	-	5.38316	2.02014	8.68658	OK	7.99778	3.13121	12.8279	OK	2.41463	0.505034	4.34329	OK	3.53532	0.909061	6.16141	OK
XLOC_001724	-	-	XLOC_001724	TOMM70A	TSS1820	1:84263814-84301834	-	-	14.7767	5.17016	24.3882	OK	35.5343	6.639	64.4474	OK	12.6949	2.05217	37.1346	OK	14.627	3.41346	39.3244	OK
XLOC_001725	-	-	XLOC_001725	ABI3BP	TSS1821	1:84389703-84521596	-	-	0.678906	0.151141	1.18754	OK	3.95939	1.33868	6.58543	OK	0.515798	0.0647747	0.97162	OK	0.420537	0.0215916	0.820479	OK
XLOC_001726	-	-	XLOC_001726	IMPG2	TSS1822	1:84610639-84660808	-	-	0.581847	0.165167	1.01165	OK	0.57668	0.185813	0.949709	OK	0.509406	0.0619375	0.970355	OK	0.319301	0.0206458	0.640021	OK
XLOC_001727	-	-	XLOC_001727	SENP7	TSS1823	1:84665304-84703930	-	-	1.73964	0.58839	2.91521	OK	2.10029	0.80235	3.42336	OK	0.917927	0.187215	1.8989	OK	1.05651	0.187215	2.40705	OK
XLOC_001728	-	-	XLOC_001728	TXNL4B	TSS1824	1:84706472-84710604	-	-	2.83708	0.496482	5.08895	OK	3.45446	0.268687	6.71719	OK	1.62199	0	4.03031	OK	1.18467	0	4.70203	OK
XLOC_001729	-	-	XLOC_001729	ZBTB11	TSS1825	1:84728052-84741575	-	-	2.81812	1.08441	4.55246	OK	3.97075	1.27628	6.6873	OK	1.76048	0.455814	3.87806	OK	2.61005	0.608669	5.67528	OK
XLOC_001730	-	-	XLOC_001730	RPL24	TSS1826,TSS1827	1:84747543-84751728	-	-	613.968	59.9222	1229.37	OK	716.501	171.812	1261.03	OK	536.452	101.057	973.515	OK	602.66	141.693	1063.87	OK
XLOC_001731	-	-	XLOC_001731	ENSGALG00000026190	TSS1828	1:85754592-85754708	-	-	5.95665	0	6.05867	OK	13.4836	0	5.19314	OK	0	0	0	OK	9.74407	0	4.32762	OK
XLOC_001732	-	-	XLOC_001732	CBLB	TSS1829	1:86037077-86159219	-	-	1.99607	0.732387	3.24798	OK	2.51482	1.01897	3.98037	OK	1.60654	0.286586	3.08876	OK	1.79207	0.382115	3.43904	OK
XLOC_001733	-	-	XLOC_001733	CD47	TSS1830	1:86813312-86834033	-	-	59.6559	16.8187	102.394	OK	87.6857	7.49142	176.155	OK	50.9357	5.62694	138.63	OK	43.9271	3.10913	169.766	OK
XLOC_001734	-	-	XLOC_001734	IFT57	TSS1831	1:86848939-86867576	-	-	2.7956	0.737198	5.2738	OK	4.15729	1.5311	6.83326	OK	4.86508	1.55946	12.3055	OK	4.12495	1.58781	12.5324	OK
XLOC_001735	-	-	XLOC_001735	MYH15	TSS1832	1:86879997-86923778	-	-	0.47855	0.167838	0.788839	OK	1.05879	0.402811	1.69516	OK	1.74538	0.654569	2.81968	OK	1.71894	0.688136	2.75254	OK
XLOC_001736	-	-	XLOC_001736	KIAA1524	TSS1833	1:86946002-86980110	-	-	1.80211	0.422359	3.2582	OK	1.06956	0.301685	1.85033	OK	0.275866	0.0201123	0.985504	OK	0.533411	0.120674	1.3073	OK
XLOC_001737	-	-	XLOC_001737	SH2D1B	TSS1834	1:86980632-86991573	-	-	0.244156	0	0.595261	OK	0.481927	0	1.62055	OK	14.0048	1.81173	27.2665	OK	8.74823	0.905864	44.2062	OK
XLOC_001738	-	-	XLOC_001738	ENSGALG00000015363	TSS1835	1:87057511-87068130	-	-	3.26448	1.22029	5.30197	OK	0.986982	0.210396	1.72524	OK	0.893044	0.0841582	1.97772	OK	0.567696	0.0420791	1.09406	OK
XLOC_001739	-	-	XLOC_001739	GUCA1C	TSS1836	1:87085660-87106698	-	-	0.900342	0	1.78016	OK	0.840618	0	1.60214	OK	0	0	0	OK	0.134996	0	0.356031	OK
XLOC_001740	-	-	XLOC_001740	ENSGALG00000015398	TSS1837	1:88134547-88146089	-	-	0.315126	0	0.670232	OK	1.07293	0.134046	2.0107	OK	2.53874	0.670232	4.28948	OK	1.47468	0.268093	2.81497	OK
XLOC_001741	-	-	XLOC_001741	ENSGALG00000015400	TSS1838	1:88157162-88157665	-	-	4.58097	0.998019	7.98416	OK	5.48806	1.39723	9.18178	OK	3.91928	0.998019	6.78653	OK	5.65067	1.39723	9.38138	OK
XLOC_001742	-	-	XLOC_001742	PROS1	TSS1839	1:89043280-89077838	-	-	10.5069	1.72655	20.23	OK	9.80597	3.55084	16.0928	OK	3.22482	0.749259	9.36574	OK	4.33754	1.09131	9.69151	OK
XLOC_001743	-	-	XLOC_001743	STX19	TSS1840	1:89078925-89127999	-	-	1.36691	0	3.19954	OK	0.368553	0	1.38399	OK	0.193701	0	1.01978	OK	0.322708	0	1.67536	OK
XLOC_001744	-	-	XLOC_001744	MINA	TSS1841,TSS1842	1:90670108-90718944	-	-	5.38366	1.99861	8.77128	OK	8.04627	2.25336	13.8659	OK	4.14931	0.744751	13.2462	OK	5.34705	0.290517	13.3611	OK
XLOC_001745	-	-	XLOC_001745	ENSGALG00000014414	TSS1843	1:90723134-90746660	-	-	0.153006	0	0.432762	OK	0.0671961	0	0.216381	OK	0	0	0	OK	0.0411717	0	0.144254	OK
XLOC_001746	-	-	XLOC_001746	DCAF6	TSS1844	1:90781477-90861444	-	-	8.76868	3.04891	14.5433	OK	12.5684	4.42093	20.7021	OK	6.94497	1.61592	14.8787	OK	8.76386	1.92082	16.769	OK
XLOC_001747	-	-	XLOC_001747	MPZL1	TSS1845	1:90874530-90892817	-	-	6.09152	2.0923	10.0935	OK	5.91229	1.28453	10.6586	OK	3.6488	0.701059	8.53064	OK	3.63771	0.848161	9.14878	OK
XLOC_001748	-	-	XLOC_001748	RCSD1	TSS1846	1:90911604-90946738	-	-	0.281663	0.0598693	0.508889	OK	0.354969	0.0898039	0.598693	OK	0.247394	0.0299346	0.478954	OK	0.223735	0	0.508889	OK
XLOC_001749	-	-	XLOC_001749	POU2F1	TSS1847	1:91027332-91088674	-	-	1.31162	0.475551	2.1697	OK	1.09669	0.386385	1.78332	OK	0.760441	0.237776	1.30777	OK	0.653488	0.118888	1.18888	OK
XLOC_001750	-	-	XLOC_001750	DUSP27	TSS1848	1:91160958-91170757	-	-	0.180985	0.0259433	0.31132	OK	0.0877334	0	0.181603	OK	0.224253	0.0518867	0.415094	OK	0.0668371	0	0.15566	OK
XLOC_001751	-	-	XLOC_001751	MAEL	TSS1849	1:91188527-91198039	-	-	0.0291298	0	0.24488	OK	0	0	0	OK	0	0	0	OK	0	0	0	OK
XLOC_001752	-	-	XLOC_001752	ZFP92	TSS1850	1:91248214-91253003	-	-	3.51777	1.31211	5.68581	OK	3.26528	1.26351	5.24844	OK	1.37933	0.340177	2.42983	OK	1.50997	0.485967	2.52703	OK
XLOC_001753	-	-	XLOC_001753	ADPRH	TSS1851	1:91610620-91612619	-	-	7.13151	1.91761	11.7796	OK	9.67598	2.60248	15.2039	OK	17.1869	5.20495	27.8054	OK	23.669	7.67045	35.6128	OK
XLOC_001754	-	-	XLOC_001754	TIMMDC1	TSS1852	1:91648951-91655423	-	-	13.0931	5.20811	20.8903	OK	14.2187	5.78679	22.6263	OK	9.265	3.70354	14.8142	OK	11.004	4.10862	17.8812	OK
XLOC_001755	-	-	XLOC_001755	POGLUT1	TSS1853	1:91656252-91671840	-	-	9.07819	2.88246	15.2922	OK	8.53464	3.67135	13.3807	OK	2.93445	0.69786	6.28074	OK	3.01631	0.87991	6.12903	OK
XLOC_001756	-	-	XLOC_001756	ENSGALG00000027254	TSS1854	1:91700432-91701800	-	-	0.334632	0	0.660531	OK	0.197257	0	0.440354	OK	0.360918	0	0.660531	OK	0.210091	0	0.440354	OK
XLOC_001757	-	-	XLOC_001757	ACP6	TSS1855	1:91759586-91767822	-	-	4.43107	1.59298	7.23299	OK	6.57208	2.88458	10.2467	OK	4.65858	1.2055	9.98841	OK	4.99241	1.46382	10.0745	OK
XLOC_001758	-	-	XLOC_001758	GJA5	TSS1856	1:91781763-91800664	-	-	0.214545	0	0.400583	OK	0.12799	0	0.254917	OK	0.213067	0	0.473417	OK	0.134312	0	0.291333	OK
XLOC_001759	-	-	XLOC_001759	PDZK1	TSS1857	1:91850789-91878587	-	-	0.463308	0	1.24909	OK	0.466924	0	1.22315	OK	0.44306	0	1.61541	OK	0.27031	0	1.162	OK
XLOC_001760	-	-	XLOC_001760	HTR1F	TSS1858	1:91933436-91934537	-	-	0.185753	0	0.455953	OK	0	0	0	OK	0.0611786	0	0.273572	OK	0.0690631	0	0.273572	OK
XLOC_001761	-	-	XLOC_001761	CHMP2B	TSS1859	1:92226552-92238085	-	-	5.67352	1.33812	10.245	OK	7.03471	2.63442	11.4158	OK	3.22266	0.710876	9.19957	OK	4.52725	1.12904	10.1195	OK
XLOC_001762	-	-	XLOC_001762	CADM2	TSS1860	1:92682844-92926227	-	-	0.285664	0	0.615956	OK	0.330247	0.0384972	0.615956	OK	0.0982593	0	0.384972	OK	0.197222	0	0.500464	OK
XLOC_001763	-	-	XLOC_001763	gga-mir-1806	TSS1861	1:93185198-93185283	-	-	0	0	0	OK	0	0	0	OK	0	0	0	OK	26.3792	0	5.90593	OK
XLOC_001764	-	-	XLOC_001764	U6	TSS1862	1:94992671-94992743	-	-	0	0	0	OK	0	0	0	OK	0	0	0	OK	0	0	0	OK
XLOC_001765	-	-	XLOC_001765	ENSGALG00000015519	TSS1863	1:96240666-96396977	-	-	0.142888	0.0235406	0.282487	OK	0.398972	0.117703	0.659137	OK	0.139613	0	0.306028	OK	0.0976866	0	0.211866	OK
XLOC_001766	-	-	XLOC_001766	uc_338	TSS1864	1:96554623-96554779	-	-	4.45251	0	3.21797	OK	0	0	0	OK	0	0	0	OK	0	0	0	OK
XLOC_001767	-	-	XLOC_001767	ENSGALG00000028863	TSS1865	1:96613959-96650360	-	-	0.532558	0.0814941	1.05942	OK	0.712893	0.162988	1.22241	OK	0.0817023	0	0.244482	OK	0.552076	0	1.3854	OK
XLOC_001768	-	-	XLOC_001768	ENSGALG00000015654	TSS1866	1:97271945-97296021	-	-	0.226841	0	0.591462	OK	0.0709469	0	0.443597	OK	0.176156	0	0.443597	OK	0.205082	0	0.443597	OK
XLOC_001769	-	-	XLOC_001769	ENSGALG00000015662	TSS1867	1:97342195-97364220	-	-	0.136844	0	0.352959	OK	0.0477149	0	0.128349	OK	0.10157	0	0.352959	OK	0.07535	0	0.385046	OK
XLOC_001770	-	-	XLOC_001770	HSPA13	TSS1868	1:97411084-97418694	-	-	1.35814	0.311209	2.60937	OK	1.24358	0.406965	2.05877	OK	0.37835	0.0478783	1.34059	OK	0.397329	0.0239391	1.00544	OK
XLOC_001771	-	-	XLOC_001771	SAMSN1	TSS1869	1:97445927-97480511	-	-	0.298384	0	0.636023	OK	0.138841	0	0.318011	OK	0.295288	0	0.636023	OK	0.0661694	0	0.227151	OK
XLOC_001772	-	-	XLOC_001772	NRIP1	TSS1871	1:97651373-97654841	-	-	3.4759	1.36068	5.61642	OK	14.0811	5.61642	22.5236	OK	14.7464	1.53438	36.0725	OK	14.6982	2.80821	28.4874	OK
XLOC_001773	-	-	XLOC_001773	C1H21ORF91	TSS1872	1:98700853-98720026	-	-	97.353	21.541	173.143	OK	88.6724	4.09432	174.752	OK	19.6335	1.82934	80.9528	OK	28.7663	3.16498	69.182	OK
XLOC_001774	-	-	XLOC_001774	TMPRSS15	TSS1873	1:98898051-98906375	-	-	0.18852	0	0.486792	OK	0.176184	0	0.486792	OK	0.725878	0	1.33868	OK	0.39281	0	0.730187	OK
XLOC_001775	-	-	XLOC_001775	ENSGALG00000028371	TSS1874	1:100348482-100348552	-	-	1.36274e+06	1507.45	88524.8	OK	449109	940.898	21540.3	OK	162735	583.759	6623.58	OK	105612	552.204	3845.35	OK
XLOC_001776	-	-	XLOC_001776	5_8S_rRNA	TSS1875	1:100351581-100351734	-	-	591.766	15.7491	135.836	OK	158.886	4.5935	45.935	OK	115.15	3.28107	33.4669	OK	132.826	3.93728	36.748	OK
XLOC_001777	-	-	XLOC_001777	ENSGALG00000026592	TSS1876	1:100373555-100373705	-	-	432584	1198.78	179982	OK	198106	1143.23	71210.9	OK	52849.2	797.182	16212	OK	38329.6	855.414	8414.25	OK
XLOC_001778	-	-	XLOC_001778	5_8S_rRNA	TSS1877	1:100385780-100385933	-	-	0	0	0	OK	0	0	0	OK	0	0	0	OK	0	0	0	OK
XLOC_001779	-	-	XLOC_001779	MRPL39	TSS1878	1:101827879-101837162	-	-	6.62011	2.67196	10.6069	OK	21.9938	9.14942	34.8164	OK	23.2003	7.85393	38.6219	OK	25.2238	9.31136	41.2129	OK
XLOC_001780	-	-	XLOC_001780	ATP5J	TSS1879	1:101882850-101884143	-	-	96.0545	23.7265	168.754	OK	153.912	52.3318	255.489	OK	166.834	37.7794	332.295	OK	183.9	24.5214	399.276	OK
XLOC_001781	-	-	XLOC_001781	APP	TSS1880	1:101945901-102105676	-	-	156.239	35.9617	276.429	OK	167.027	17.0842	316.874	OK	60.5134	2.74832	181.538	OK	77.7693	6.75939	195.019	OK
XLOC_001782	-	-	XLOC_001782	CYYR1	TSS1881	1:102217907-102300009	-	-	2.52708	0.273025	6.68151	OK	3.49732	0.527252	10.5885	OK	66.5252	1.61691	280.526	OK	54.287	5.69432	235.487	OK
XLOC_001783	-	-	XLOC_001783	ADAMTS1	TSS1882	1:102362465-102371203	-	-	2.35387	0.944842	3.77937	OK	2.21584	0.854857	3.55441	OK	0.980265	0.247459	3.10448	OK	1.56326	0.202466	3.03699	OK
XLOC_001784	-	-	XLOC_001784	ADAMTS5	TSS1883	1:102403452-102442746	-	-	1.01973	0.359859	1.66435	OK	0.93208	0.314877	1.57438	OK	0.829618	0.0449824	1.66435	OK	0.661601	0.134947	1.21453	OK
XLOC_001785	-	-	XLOC_001785	uc_338	TSS1884	1:103227958-103228104	-	-	2.94784	0	4.81373	OK	9.24126	0	4.81373	OK	7.81022	0	4.81373	OK	4.54634	0	3.43838	OK
XLOC_001786	-	-	XLOC_001786	LTN1	TSS1885	1:103284518-103312107	-	-	3.26533	0.760732	5.81643	OK	4.1512	1.06185	7.2428	OK	4.79474	1.18864	12.5045	OK	5.9174	1.34713	12.663	OK
XLOC_001787	-	-	XLOC_001787	RWDD2B	TSS1886	1:103312406-103316521	-	-	3.60889	1.15183	6.01509	OK	4.47217	1.79173	7.10292	OK	3.39543	0.703893	6.46302	OK	3.65419	0.831874	7.29489	OK
XLOC_001788	-	-	XLOC_001788	CCT8	TSS1887	1:103338187-103348898	-	-	43.3389	16.0641	70.5848	OK	79.0005	27.8688	130.156	OK	80.2015	10.7703	151.027	OK	91.7425	8.5797	180.843	OK
XLOC_001789	-	-	XLOC_001789	GRIK1	TSS1888	1:103488817-103564194	-	-	0.663479	0.129675	1.19949	OK	0.591407	0.162094	1.00498	OK	4.58348	1.0374	12.9675	OK	9.13738	1.394	16.955	OK
XLOC_001790	-	-	XLOC_001790	CLDN8	TSS1889	1:103737097-103737772	-	-	0.384167	0	0.743709	OK	0.0715452	0	0.446226	OK	0	0	0	OK	0.103405	0	0.297484	OK
XLOC_001791	-	-	XLOC_001791	TIAM1	TSS1890	1:103790945-103933483	-	-	0.772655	0.292075	1.25957	OK	0.32452	0.0912734	0.565895	OK	0.592107	0.054764	1.3691	OK	0.61665	0.146037	1.09528	OK
XLOC_001792	-	-	XLOC_001792	SFRS15	TSS1891	1:103988550-104033539	-	-	4.2116	1.71049	6.73831	OK	4.30716	1.89191	6.73831	OK	3.08262	0.82933	5.67573	OK	3.97485	0.881163	7.8268	OK
XLOC_001793	-	-	XLOC_001793	MIS18A	TSS1892	1:104208525-104210748	-	-	5.15269	0.821274	8.62338	OK	2.68832	0.410637	4.92764	OK	3.50679	0.615956	6.36487	OK	2.22896	0.205319	4.10637	OK
XLOC_001794	-	-	XLOC_001794	URB1	TSS1893	1:104229675-104274473	-	-	1.51089	0.435189	2.59834	OK	1.70641	0.665584	2.73913	OK	1.55148	0.230394	2.87993	OK	0.871738	0.268793	2.18875	OK
XLOC_001795	-	-	XLOC_001795	C1H21ORF59	TSS1894	1:104404064-104411097	-	-	10.7478	3.19409	17.3545	OK	12.0027	4.47172	19.3775	OK	11.1474	4.15231	18.0998	OK	10.7643	4.04584	17.461	OK
XLOC_001796	-	-	XLOC_001796	SYNJ1	TSS1895	1:104415308-104474877	-	-	1.28278	0.412917	2.14717	OK	1.84415	0.74325	2.93171	OK	1.33222	0.330334	2.70461	OK	1.31543	0.330334	2.64267	OK
XLOC_001797	-	-	XLOC_001797	PAXBP1	TSS1896,TSS1897	1:104478100-104503622	-	-	6.81119	2.63266	10.9755	OK	5.9889	1.66216	14.5976	OK	5.91634	1.63245	13.7687	OK	4.92226	1.30098	17.9657	OK
XLOC_001798	-	-	XLOC_001798	C21ORF62	TSS1898	1:104507529-104508296	-	-	0.316222	0	0.62264	OK	0.0763756	0	0.46698	OK	0	0	0	OK	0.110387	0	0.31132	OK
XLOC_001799	-	-	XLOC_001799	DNAJC28	TSS1899	1:104704803-104707004	-	-	4.77593	1.38351	8.14502	OK	6.31133	2.22968	10.4073	OK	9.00691	2.03608	16.0558	OK	10.063	2.6321	17.5409	OK
XLOC_001800	-	-	XLOC_001800	GART	TSS1900	1:104733803-104766998	-	-	4.40463	1.91831	6.91674	OK	5.27259	2.29657	8.24064	OK	2.02107	0.351241	3.91768	OK	2.28181	0.621426	3.9447	OK
XLOC_001801	-	-	XLOC_001801	DONSON	TSS1901	1:104814585-104820145	-	-	1.2935	0.413172	2.16915	OK	0.645595	0.154939	1.13622	OK	0.38562	0	0.774697	OK	0.0908463	0	0.258232	OK
XLOC_001802	-	-	XLOC_001802	CRYZL1	TSS1902,TSS1903	1:104821194-104842243	-	-	6.74604	2.712	10.7405	OK	7.93753	2.34409	13.5507	OK	2.33072	0.385331	5.3304	OK	3.98054	0.770662	8.44514	OK
XLOC_001803	-	-	XLOC_001803	ATP5O	TSS1904	1:104962791-104966121	-	-	151.639	41.5732	259.629	OK	178.64	51.6269	287.752	OK	168.673	52.9855	282.589	OK	173.109	55.1593	289.247	OK
XLOC_001804	-	-	XLOC_001804	gga-mir-3524a	TSS1905	1:105212786-105212902	-	-	0	0	0	OK	13.4836	0	5.19314	OK	0	0	0	OK	0	0	0	OK
XLOC_001805	-	-	XLOC_001805	ENSGALG00000016011	TSS1906	1:105238976-105239738	-	-	0.213663	0	0.527038	OK	0.18137	0	0.395279	OK	0.419642	0	0.790557	OK	0.0873791	0	0.263519	OK
XLOC_001806	-	-	XLOC_001806	KCNE1	TSS1907	1:105263119-105263903	-	-	0	0	0	OK	0	0	0	OK	8.85424	1.56876	14.6418	OK	7.96293	1.56876	12.8116	OK
XLOC_001807	-	-	XLOC_001807	RCAN1	TSS1908	1:105292500-105299313	-	-	3.68801	1.33571	6.01069	OK	3.78382	1.33571	6.122	OK	1.21461	0	3.11665	OK	1.80592	0.556545	3.11665	OK
XLOC_001808	-	-	XLOC_001808	RUNX1	TSS1909	1:105396886-105544588	-	-	0.291505	0.0491919	0.541111	OK	0.0922027	0	0.24596	OK	0.147323	0	0.344344	OK	0.178537	0	0.393536	OK
XLOC_001809	-	-	XLOC_001809	SETD4	TSS1910	1:105940136-105949579	-	-	0.691727	0.0802564	1.32423	OK	0.684696	0.200641	1.16372	OK	0.545895	0	1.12359	OK	0.376439	0	1.12359	OK
XLOC_001810	-	-	XLOC_001810	CLDN14	TSS1911	1:106080498-106081206	-	-	0	0	0	OK	0.0668915	0	0.425427	OK	0	0	0	OK	0	0	0	OK
XLOC_001811	-	-	XLOC_001811	HLCS	TSS1912	1:106241753-106353943	-	-	1.29329	0.355611	2.2522	OK	2.03463	0.790246	3.27952	OK	1.3679	0.276586	3.00293	OK	1.9374	0.395123	3.51659	OK
XLOC_001812	-	-	XLOC_001812	DSCR3	TSS1913	1:106439035-106457226	-	-	3.48345	0.891395	6.26948	OK	4.15563	1.51537	6.83403	OK	1.9101	0.594263	4.42726	OK	2.75362	0.921108	6.56661	OK
XLOC_001813	-	-	XLOC_001813	KCNJ6	TSS1914	1:106629204-106630185	-	-	0.109489	0	0.409381	OK	0.0869795	0	0.307036	OK	0	0	0	OK	0.0969827	0	0.409381	OK
XLOC_001814	-	-	XLOC_001814	ERG	TSS1915	1:106944607-107008750	-	-	0.0955055	0	0.328423	OK	0.152596	0	0.475627	OK	0	0	0	OK	0.119886	0	0.24541	OK
XLOC_001815	-	-	XLOC_001815	DSCR2	TSS1916	1:107296860-107305789	-	-	5.95365	1.29093	10.6189	OK	9.63213	3.99771	15.2829	OK	3.27369	1.04107	7.70392	OK	3.66011	1.24928	9.49455	OK
XLOC_001816	-	-	XLOC_001816	BRWD1	TSS1917	1:107307473-107359063	-	-	4.34314	1.66209	7.01849	OK	4.76094	1.68936	7.83529	OK	2.01944	0.603342	4.63087	OK	1.93125	0.538635	5.41026	OK
XLOC_001817	-	-	XLOC_001817	HMGN1	TSS1918	1:107362600-107368810	-	-	40.9271	7.83449	75.7902	OK	25.7597	7.74934	44.1116	OK	15.7641	3.66177	28.102	OK	7.05197	2.46957	33.5521	OK
XLOC_001818	-	-	XLOC_001818	LCA5L	TSS1919	1:107369132-107390605	-	-	1.19242	0	3.27851	OK	1.31576	0	3.60701	OK	79.7844	0	185.841	OK	30.9257	0	239.308	OK
XLOC_001819	-	-	XLOC_001819	DSCAM	TSS1920	1:107601009-107978889	-	-	0.188925	0.0472104	0.330473	OK	0.08191	0	0.173105	OK	0.195574	0	0.39342	OK	0.147041	0	0.361946	OK
XLOC_001820	-	-	XLOC_001820	TMPRSS2	TSS1921	1:108297492-108311113	-	-	0.0706302	0	0.228877	OK	0.118399	0	0.267023	OK	0.069314	0	0.190731	OK	0.0471946	0	0.267023	OK
XLOC_001821	-	-	XLOC_001821	RIPK4	TSS1922	1:108376952-108397821	-	-	0.217809	0	0.408845	OK	0.169559	0.0292032	0.321236	OK	0.0821317	0	0.204423	OK	0.110921	0	0.408845	OK
XLOC_001822	-	-	XLOC_001822	PRDM15	TSS1923	1:108425624-108454876	-	-	2.44938	0.99586	3.91554	OK	3.02643	1.31272	4.75297	OK	1.6555	0.452663	3.57604	OK	1.86632	0.49793	3.73447	OK
XLOC_001823	-	-	XLOC_001823	C2CD2	TSS1924	1:108458206-108496309	-	-	4.51982	1.323	7.72565	OK	7.48324	2.76033	12.201	OK	27.7483	1.715	61.1518	OK	23.906	1.617	103.161	OK
XLOC_001824	-	-	XLOC_001824	ZNF295	TSS1925	1:108510282-108513456	-	-	1.55256	0.474484	2.62548	OK	2.07146	0.790806	3.35302	OK	1.03913	0.126529	2.08773	OK	0.974895	0.189793	2.02446	OK
XLOC_001825	-	-	XLOC_001825	TFF2	TSS1926	1:108710819-108714731	-	-	0	0	0	OK	0	0	0	OK	0	0	0	OK	0	0	0	OK
XLOC_001826	-	-	XLOC_001826	TMPRSS3	TSS1927	1:108738272-108751340	-	-	0.10925	0	0.259937	OK	0.0908097	0	0.259937	OK	0.0415142	0	0.194953	OK	0.0469865	0	0.194953	OK
XLOC_001827	-	-	XLOC_001827	RSPH1	TSS1928	1:108783090-108789412	-	-	0.232689	0	0.46321	OK	0.181011	0	0.46321	OK	1.71082	0.46321	2.89506	OK	0.922774	0.115802	1.62123	OK
XLOC_001828	-	-	XLOC_001828	WDR4	TSS1929	1:108904851-108925850	-	-	3.32806	1.37624	5.27564	OK	4.58534	1.45627	7.72785	OK	1.86869	0.406729	5.46956	OK	1.88236	0.48068	4.65206	OK
XLOC_001829	-	-	XLOC_001829	GGA.27585	TSS1930	1:109004382-109023587	-	-	0.13559	0	0.259032	OK	0.137954	0	0.259032	OK	0.0970022	0	0.259032	OK	0.198752	0	0.414451	OK
XLOC_001830	-	-	XLOC_001830	CBS	TSS1931	1:109031646-109059060	-	-	6.96223	2.65735	11.2092	OK	5.80304	1.9335	9.70431	OK	0.918771	0.313042	2.48592	OK	0.831113	0.294628	2.41227	OK
XLOC_001831	-	-	XLOC_001831	U2AF1	TSS1932	1:109065786-109081673	-	-	20.9273	4.12614	37.6999	OK	31.0525	5.1417	80.7831	OK	25.8155	1.42705	78.9191	OK	11.6845	1.92342	84.1808	OK
XLOC_001832	-	-	XLOC_001832	SIK1	TSS1933	1:109234441-109247196	-	-	32.4694	2.59367	65.8713	OK	16.6245	4.91015	28.372	OK	11.9798	1.04935	26.0357	OK	4.15242	1.32653	32.6882	OK
XLOC_001833	-	-	XLOC_001833	ENSGALG00000016201	TSS1934	1:109252142-109264710	-	-	0.639951	0	1.2304	OK	0.604726	0	0.984321	OK	0.812628	0	1.47648	OK	1.02182	0	1.96864	OK
XLOC_001834	-	-	XLOC_001834	HSF2BP	TSS1935	1:109325649-109359901	-	-	2.88574	0.927796	4.90406	OK	1.45301	0.397627	2.45203	OK	2.78794	0.795253	4.83779	OK	1.88823	0.132542	6.4283	OK
XLOC_001835	-	-	XLOC_001835	ENSGALG00000016211	TSS1936	1:109675440-109703703	-	-	0.211861	0	0.533337	OK	0.152596	0	0.400003	OK	0.305111	0	0.666672	OK	0	0	0	OK
XLOC_001836	-	-	XLOC_001836	LICOS	TSS1937	1:109714789-109720919	-	-	0.78961	0.107958	1.40345	OK	1.23478	0.323873	2.0512	OK	0.273471	0	0.647747	OK	0.269007	0	0.539789	OK
XLOC_001837	-	-	XLOC_001837	ENSGALG00000016217	TSS1938	1:110156335-110230976	-	-	3.79592	0.820577	7.35994	OK	4.77101	1.57803	7.95328	OK	1.33706	0.568092	4.19125	OK	1.02533	0.467098	4.11551	OK
XLOC_001838	-	-	XLOC_001838	MAOA	TSS1939	1:110613429-110658911	-	-	1.65459	0.374137	2.94908	OK	3.93048	1.71663	6.14025	OK	0.344154	0.0220081	0.68225	OK	0.285285	0	0.770282	OK
XLOC_001839	-	-	XLOC_001839	GPR82	TSS1940	1:111182551-111322208	-	-	0.0430041	0	0.0970056	OK	0.102389	0	0.194011	OK	0.100993	0	0.291017	OK	0	0	0.194011	OK
XLOC_001840	-	-	XLOC_001840	GPR34	TSS1941	1:111182551-111322208	-	-	0.234874	0	0.692669	OK	0.415623	0	1.24778	OK	0.200851	0	2.21828	OK	0.117784	0	0.693211	OK
XLOC_001841	-	-	XLOC_001841	NYX	TSS1942	1:111334090-111336368	-	-	0.205934	0	0.430905	OK	0.284905	0	0.502722	OK	0.37807	0	0.718174	OK	0.122896	0	0.28727	OK
XLOC_001842	-	-	XLOC_001842	DDX3X	TSS1943	1:111360103-111377529	-	-	58.5797	2.26268	118.835	OK	84.1909	6.49965	162.203	OK	44.9752	3.17218	115.108	OK	43.3819	2.48451	136.47	OK
XLOC_001843	-	-	XLOC_001843	USP9X	TSS1944	1:111416661-111489576	-	-	9.01125	1.35779	16.6598	OK	13.3937	3.34059	23.5026	OK	16.6489	1.84271	44.6345	OK	17.2126	1.13149	49.2251	OK
XLOC_001844	-	-	XLOC_001844	ATP6AP2	TSS1945,TSS1946	1:111611764-111621010	-	-	32.2418	11.799	52.6845	OK	28.1355	8.05747	48.2076	OK	18.4052	3.91948	49.455	OK	26.9691	4.69616	65.4503	OK
XLOC_001845	-	-	XLOC_001845	ENSGALG00000026949	TSS1947	1:111894433-111894517	-	-	47.0283	0	8.36673	OK	0	0	0	OK	0	0	0	OK	0	0	0	OK
XLOC_001846	-	-	XLOC_001846	ENSGALG00000016249	TSS1948	1:112079237-112079688	-	-	22.9202	5.12022	29.8308	OK	15.7669	4.00713	24.488	OK	12.5545	4.00713	20.9261	OK	13.1607	3.56189	21.8166	OK
XLOC_001847	-	-	XLOC_001847	TSPAN7	TSS1949	1:112106634-112126203	-	-	46.4815	8.09508	99.3685	OK	60.9417	8.74704	119.905	OK	38.2354	3.04245	160.598	OK	45.0075	8.3124	169.671	OK
XLOC_001848	-	-	XLOC_001848	OTC	TSS1950	1:112238932-112264837	-	-	0.177832	0	0.391273	OK	0.138899	0	0.313019	OK	0.0919123	0	0.313019	OK	0.135954	0	0.313019	OK
XLOC_001849	-	-	XLOC_001849	SYTL5	TSS1951	1:112385724-112404316	-	-	0.0982889	0	0.296605	OK	0.0409992	0	0.148302	OK	0.21918	0	0.444907	OK	0.195449	0	0.444907	OK
XLOC_001850	-	-	XLOC_001850	ENSGALG00000026370	TSS1952	1:112406170-112458249	-	-	0.232462	0	0.411478	OK	0.135086	0	0.293913	OK	0.105153	0	0.235131	OK	0	0	0	OK
XLOC_001851	-	-	XLOC_001851	NOX2	TSS1953	1:112491624-112511703	-	-	0.223203	0	0.468069	OK	0.231748	0	0.468069	OK	0.16682	0	0.351052	OK	0.235432	0	0.526577	OK
XLOC_001852	-	-	XLOC_001852	XK	TSS1954	1:112524770-112542156	-	-	0.521858	0.0679301	1.01895	OK	0.32898	0.0679301	0.588728	OK	0.244434	0	0.634015	OK	0.173601	0	0.475511	OK
XLOC_001853	-	-	XLOC_001853	LANCL3	TSS1955	1:112550291-112579692	-	-	3.5475	1.04333	6.01923	OK	2.0799	0.642051	3.45103	OK	0.916121	0.0802564	1.76564	OK	0.75062	0.160513	1.2841	OK
XLOC_001854	-	-	XLOC_001854	ENSGALG00000026573	TSS1956	1:112585738-112585838	-	-	0	0	0	OK	31.6719	0	7.02805	OK	27.0746	0	7.02805	OK	31.5203	0	7.02805	OK
XLOC_001855	-	-	XLOC_001855	PRRG1	TSS1957	1:112611603-112642129	-	-	9.74551	2.52498	16.9659	OK	16.7008	3.11314	37.4389	OK	21.756	2.03473	85.8792	OK	24.5893	3.53209	80.6744	OK
XLOC_001856	-	-	XLOC_001856	ENSGALG00000028184	TSS1958,TSS1959	1:113133869-113141038	-	-	0.0428665	0	0.333638	OK	0.0872072	0	0.38344	OK	0.0928333	0	0.283836	OK	0	0	0	OK
XLOC_001857	-	-	XLOC_001857	ENSGALG00000022792	TSS1960	1:113688261-113692283	-	-	0.0386393	0	0.215606	OK	0.0405249	0	0.143738	OK	0.0704339	0	0.215606	OK	0.289722	0	0.574951	OK
XLOC_001858	-	-	XLOC_001858	ENSGALG00000016285	TSS1961	1:115176850-115211780	-	-	1.25473	0.317389	2.22172	OK	1.65125	0.528982	2.78597	OK	2.30257	0.670044	5.14876	OK	2.16309	0.634778	4.93716	OK
XLOC_001859	-	-	XLOC_001859	IL1RAPL1	TSS1962	1:115540656-115874541	-	-	0.106736	0	0.272253	OK	0.121411	0	0.272253	OK	0.071757	0	0.393254	OK	0.0682874	0	0.272253	OK
XLOC_001860	-	-	XLOC_001860	ENSGALG00000016290	TSS1963	1:116327687-116331906	-	-	0.0557979	0	0.130986	OK	0.0509432	0	0.196479	OK	0.0632443	0	0.196479	OK	0.134233	0	0.261972	OK
XLOC_001861	-	-	XLOC_001861	POLA1	TSS1964	1:117286492-117477666	-	-	3.54564	1.32294	5.7566	OK	3.1073	1.28719	4.93423	OK	0.539562	0.0357553	1.55535	OK	0.77418	0.125143	1.53748	OK
XLOC_001862	-	-	XLOC_001862	SCARNA24	TSS1965	1:117286492-117477666	-	-	0	0	1.53284	OK	0	0	1.53284	OK	9.61344	0	17.6276	OK	0	0	1.53284	OK
XLOC_001863	-	-	XLOC_001863	PDK3	TSS1966	1:117525885-117579804	-	-	12.0779	3.87506	20.2734	OK	17.2444	2.52965	32.0419	OK	10.142	1.98217	28.1281	OK	10.9872	2.66214	33.3208	OK
XLOC_001864	-	-	XLOC_001864	ENSGALG00000016326	TSS1967	1:117600674-117611623	-	-	0.545029	0.0272458	1.11708	OK	1.48969	0.490424	2.47937	OK	0.095405	0	0.354195	OK	0.102044	0	0.245212	OK
XLOC_001865	-	-	XLOC_001865	ZFX	TSS1968	1:117626394-117644091	-	-	3.33537	0.826127	5.99381	OK	4.76613	1.42375	8.12065	OK	2.07271	0.790972	5.67742	OK	1.78598	0.685509	6.25747	OK
XLOC_001866	-	-	XLOC_001866	EIF2S3	TSS1969	1:117665341-117678363	-	-	86.082	22.9455	149.426	OK	129.707	30.7806	229.12	OK	68.5872	8.22682	147.355	OK	70.986	7.38735	173.099	OK
XLOC_001867	-	-	XLOC_001867	SAT1	TSS1970	1:117759375-117761976	-	-	8.61704	3.19385	14.0277	OK	27.9649	10.7978	45.138	OK	44.3011	9.54924	82.9158	OK	57.6486	7.4498	123.79	OK
XLOC_001868	-	-	XLOC_001868	PRDX4	TSS1971	1:117791217-117799735	-	-	79.9637	30.2592	129.163	OK	89.5374	32.3977	146.164	OK	49.9953	17.5354	82.5446	OK	52.4288	17.0008	88.1046	OK
XLOC_001869	-	-	XLOC_001869	PTCHD1	TSS1972	1:117874035-117893768	-	-	0.333331	0	0.676669	OK	0.855469	0.253751	1.46612	OK	0.287753	0.0281945	1.15598	OK	0.490634	0.0281945	1.07139	OK
XLOC_001870	-	-	XLOC_001870	PHEX	TSS1973	1:118329958-118421519	-	-	0.172277	0	0.357935	OK	0.141379	0	0.313193	OK	1.28306	0.313193	2.28184	OK	1.29891	0.0894837	2.59503	OK
XLOC_001871	-	-	XLOC_001871	SMS	TSS1974	1:118436535-118466274	-	-	6.34918	2.4548	10.2328	OK	7.46386	2.23377	12.7247	OK	2.96173	1.1814	9.99045	OK	3.97304	1.18236	9.84478	OK
XLOC_001872	-	-	XLOC_001872	MBTPS2	TSS1975	1:118502827-118535488	-	-	0.756609	0.122565	1.45035	OK	0.814891	0.265556	1.36864	OK	0.353932	0.0408548	1.00094	OK	0.423562	0.0204274	0.878379	OK
XLOC_001873	-	-	XLOC_001873	ENSGALG00000019156	TSS1976	1:118603372-118606801	-	-	1.35192	0.251002	2.38452	OK	0.48303	0	0.878507	OK	0.230295	0	0.502004	OK	0.245517	0	0.502004	OK
XLOC_001874	-	-	XLOC_001874	CNKSR2	TSS1977	1:118627849-118816669	-	-	0.283681	0.051514	0.540897	OK	0.134018	0	0.25757	OK	0.0438403	0	0.231813	OK	0.139972	0	0.360598	OK
XLOC_001875	-	-	XLOC_001875	PDHA1	TSS1978	1:119705078-119717030	-	-	12.7763	5.35471	20.0802	OK	13.5187	5.48857	21.5527	OK	14.8904	5.22084	24.5647	OK	15.4324	6.49258	24.4308	OK
XLOC_001876	-	-	XLOC_001876	PPEF1	TSS1979	1:119875126-119904791	-	-	0.123759	0	0.281136	OK	0.254004	0.035142	0.491988	OK	0.225768	0	0.562272	OK	0.365595	0	0.737982	OK
XLOC_001877	-	-	XLOC_001877	CDKL5	TSS1980	1:119936877-120009401	-	-	3.23173	0.975103	5.50237	OK	1.39728	0.522376	2.26363	OK	0.369913	0	0.870627	OK	0.362726	0	0.731327	OK
XLOC_001878	-	-	XLOC_001878	RAI2	TSS1981	1:120159803-120161450	-	-	7.90701	2.25551	11.8262	OK	11.6104	4.08431	19.0195	OK	74.462	26.5175	122.224	OK	103.245	29.1388	177.332	OK
XLOC_001879	-	-	XLOC_001879	BEND2	TSS1982	1:120330720-120353700	-	-	0.738879	0.174206	1.27751	OK	0.92701	0.290343	1.56785	OK	0.286415	0	0.812962	OK	0.376669	0	0.812962	OK
XLOC_001880	-	-	XLOC_001880	NHS	TSS1983	1:120360793-120406308	-	-	0.586028	0.145481	1.02889	OK	2.7028	0.925525	4.47831	OK	3.60449	0.360082	17.7107	OK	6.0962	0.946882	14.9799	OK
XLOC_001881	-	-	XLOC_001881	REPS2	TSS1984	1:120680044-120774095	-	-	1.80328	0.440999	3.23399	OK	2.54201	1.029	4.04249	OK	0.462501	0.0918748	1.06575	OK	0.708033	0.147	1.87425	OK
XLOC_001882	-	-	XLOC_001882	TXLNG	TSS1985	1:120810653-120832181	-	-	6.92721	2.89884	10.9408	OK	9.1067	2.72198	15.5084	OK	6.38881	1.44105	14.3639	OK	8.34317	1.33022	22.2562	OK
XLOC_001883	-	-	XLOC_001883	SYAP1	TSS1986	1:120837813-120917135	-	-	6.49616	2.08594	10.8932	OK	7.47267	1.32553	13.8671	OK	5.56086	1.47847	15.5495	OK	6.64286	1.42749	19.1182	OK
XLOC_001884	-	-	XLOC_001884	ENSGALG00000026840	TSS1987	1:121027873-121033370	-	-	0.0395746	0	0.117017	OK	0	0	0	OK	0	0	0	OK	0	0	0	OK
XLOC_001885	-	-	XLOC_001885	GRPR	TSS1988	1:121097001-121120392	-	-	0.228451	0.0322107	0.45095	OK	0.162452	0	0.322107	OK	0.221907	0	0.547582	OK	0.0928621	0	0.257686	OK
XLOC_001886	-	-	XLOC_001886	ZRSR2	TSS1989	1:121270590-121287881	-	-	3.69945	1.43651	5.96704	OK	3.91251	1.36789	6.45947	OK	3.14095	0.911925	6.83944	OK	4.07906	1.1779	8.89127	OK
XLOC_001887	-	-	XLOC_001887	BMX	TSS1990	1:121345927-121372072	-	-	0.22524	0	0.473588	OK	0.109129	0	0.263105	OK	0.0329469	0	0.157863	OK	0.138934	0	0.368347	OK
XLOC_001888	-	-	XLOC_001888	MOSPD2	TSS1991	1:121691153-121741660	-	-	3.37255	0.640204	7.04225	OK	2.2734	0.584534	3.9804	OK	5.12343	1.00206	10.7721	OK	2.51016	1.05773	13.1938	OK
XLOC_001889	-	-	XLOC_001889	GLRA2	TSS1992	1:121771636-121898254	-	-	0.133012	0	0.378769	OK	0.0921494	0	0.216439	OK	0.0778148	0	0.243494	OK	0.0887159	0	0.351714	OK
XLOC_001890	-	-	XLOC_001890	ENSGALG00000028703	TSS1993	1:122103148-122107413	-	-	0.200486	0	0.37773	OK	0.244068	0	0.453277	OK	0.224036	0	0.453277	OK	0.188514	0	0.37773	OK
XLOC_001891	-	-	XLOC_001891	OFD1	TSS1994	1:122363028-122421048	-	-	8.89656	1.8177	15.9605	OK	16.6136	0.489675	36.7901	OK	4.81619	0.219065	20.386	OK	7.62239	0.180407	19.1231	OK
XLOC_001892	-	-	XLOC_001892	RAB9A	TSS1995	1:122427931-122436059	-	-	3.93266	1.05871	7.67563	OK	5.12774	1.89685	8.38143	OK	4.20718	1.19105	8.99901	OK	3.30165	1.23516	12.528	OK
XLOC_001893	-	-	XLOC_001893	TCEANC	TSS1996	1:122440982-122442062	-	-	5.00946	1.95224	7.99487	OK	5.83474	2.32409	9.29637	OK	5.63117	1.95224	9.38933	OK	5.5784	1.48742	9.66822	OK
XLOC_001894	-	-	XLOC_001894	EGFL6	TSS1997	1:122466940-122507987	-	-	0.434343	0.0671577	0.805892	OK	0.25116	0.0335788	0.470104	OK	0.198462	0	0.537262	OK	0.182614	0	0.436525	OK
XLOC_001895	-	-	XLOC_001895	TMSB4X	TSS1998	1:122807091-122808710	-	-	366.096	106.07	625.08	OK	621.189	158.732	1076.51	OK	169.62	8.20511	424.727	OK	192.969	55.0489	330.741	OK
XLOC_001896	-	-	XLOC_001896	TLR7	TSS1999,TSS2000	1:122856249-122862991	-	-	0.23004	0.060668	0.391837	OK	0.248879	0	0.49769	OK	0.233392	0	0.465688	OK	0.195605	0	0.51203	OK
XLOC_001897	-	-	XLOC_001897	PRPS2	TSS2001	1:122867476-122893310	-	-	6.01692	2.0031	10.0156	OK	6.16066	1.41526	11.1744	OK	0.741446	0.036558	1.86879	OK	0.494165	0	1.62375	OK
XLOC_001898	-	-	XLOC_001898	ENSGALG00000016593	TSS2002	1:122896519-122899552	-	-	0.144562	0	0.266669	OK	0.281124	0	0.533337	OK	0.152556	0	0.400003	OK	0.0888029	0	0.133334	OK
XLOC_001899	-	-	XLOC_001899	FRMPD4	TSS2003	1:122962849-123267815	-	-	2.88216	1.08257	4.696	OK	2.65593	1.14108	4.16934	OK	0.299822	0.0146293	0.599801	OK	0.441275	0.0731464	0.892386	OK
XLOC_001900	-	-	XLOC_001900	MSL3	TSS2004	1:123394257-123418544	-	-	2.30226	0.558491	4.30836	OK	3.64201	1.22868	6.06362	OK	1.5199	0.526577	4.14879	OK	2.35287	0.813801	6.01575	OK
XLOC_001901	-	-	XLOC_001901	ENSGALG00000027180	TSS2005	1:123814777-123821938	-	-	0.0163819	0	0.148302	OK	0	0	0	OK	0	0	0	OK	0.0979566	0	0.197737	OK
XLOC_001902	-	-	XLOC_001902	CLCN4	TSS2006	1:124238805-124261503	-	-	1.27746	0.395798	2.19888	OK	2.48171	0.967506	3.95798	OK	0.623471	0.0439776	1.23137	OK	1.04792	0.131933	1.97899	OK
XLOC_001903	-	-	XLOC_001903	WWC3	TSS2007	1:124275049-124368791	-	-	3.12435	0.749373	5.5056	OK	2.28903	0.77996	3.80804	OK	1.5721	0.519973	5.29149	OK	1.97989	0.565853	4.32801	OK
XLOC_001904	-	-	XLOC_001904	SHROOM2	TSS2008	1:124420460-124541119	-	-	1.58361	0.408768	2.77722	OK	1.6602	0.637198	2.69306	OK	2.14745	0.565062	6.15557	OK	2.67292	0.769447	7.06929	OK
XLOC_001905	-	-	XLOC_001905	TBL1X	TSS2009	1:124584255-124724404	-	-	13.1757	2.28522	26.3463	OK	26.5536	6.02769	47.3935	OK	10.8315	2.40114	30.3868	OK	10.0875	2.16931	34.0962	OK
XLOC_001906	-	-	XLOC_001906	STS	TSS2010	1:125766036-125867934	-	-	0.53628	0.0429982	1.03196	OK	1.21261	0.386984	2.02091	OK	0.574093	0	1.28995	OK	0.821467	0.0429982	1.80592	OK
XLOC_001907	-	-	XLOC_001907	ENSGALG00000016655	TSS2011	1:127867533-127881303	-	-	1.16343	0.29875	2.02466	OK	3.33742	0.889855	5.88954	OK	5.66724	1.48732	17.6629	OK	5.09117	1.50371	14.4585	OK
XLOC_001908	-	-	XLOC_001908	XG	TSS2012	1:127887753-127912171	-	-	0.131785	0	0.417267	OK	0.331761	0.0320974	0.641949	OK	0.727088	0.160487	2.18263	OK	0.60337	0.0962923	1.73326	OK
XLOC_001909	-	-	XLOC_001909	CD99	TSS2013	1:127916918-127941663	-	-	33.9914	9.72183	58.2438	OK	119.346	31.4325	207.079	OK	86.4903	6.49575	359.141	OK	140.949	11.0733	342.182	OK
XLOC_001910	-	-	XLOC_001910	ASMT	TSS2014	1:128381549-128389045	-	-	0.153152	0	0.349342	OK	0.126168	0	0.279473	OK	0.226298	0	0.628815	OK	0.237578	0	0.628815	OK
XLOC_001911	-	-	XLOC_001911	AKAP17A	TSS2015	1:128396787-128405095	-	-	3.27769	1.13	5.45226	OK	3.14003	1.21475	5.05676	OK	1.65933	0.452001	3.67251	OK	1.70906	0.565001	4.63301	OK
XLOC_001912	-	-	XLOC_001912	ENSGALG00000016693	TSS2016	1:128513718-128552404	-	-	0.128628	0	0.30413	OK	0.0603699	0	0.152065	OK	0.100055	0	0.266113	OK	0.0803979	0	0.190081	OK
XLOC_001913	-	-	XLOC_001913	CSF2RA	TSS2017	1:128555843-128567011	-	-	0.218353	0	0.548338	OK	0.0677818	0	0.219335	OK	0.170198	0	0.383837	OK	0.0300855	0	0.109668	OK
XLOC_001914	-	-	XLOC_001914	SHOX	TSS2018	1:129086062-129094361	-	-	0.12415	0	0.219695	OK	0.22776	0	0.439391	OK	0.196289	0	0.439391	OK	0.083821	0	0.219695	OK
XLOC_001915	-	-	XLOC_001915	ENSGALG00000016716	TSS2019	1:129302921-129408311	-	-	3.21519	0.775085	5.65863	OK	3.94255	0.992635	6.90762	OK	2.61336	0.427828	5.82289	OK	2.37901	0.425731	5.61835	OK
XLOC_001916	-	-	XLOC_001916	PLCXD1	TSS2020	1:129423876-129442045	-	-	2.16731	0.468797	4.21918	OK	7.29302	2.65652	11.9543	OK	0.603666	0.0390664	1.67986	OK	0.429913	0	1.21106	OK
XLOC_001917	-	-	XLOC_001917	ENSGALG00000016722	TSS2021	1:129458816-129466044	-	-	0.089045	0	0.227795	OK	0.317808	0.0569488	0.626437	OK	0.319227	0	0.740335	OK	0.137631	0	0.398642	OK
XLOC_001918	-	-	XLOC_001918	RGN	TSS2022	1:129470050-129482680	-	-	12.2924	4.79702	19.693	OK	26.2846	10.099	42.4157	OK	20.5358	8.07919	32.99	OK	21.8855	9.2574	34.5049	OK
XLOC_001919	-	-	XLOC_001919	PHF16	TSS2023	1:129491120-129535706	-	-	5.36213	2.17173	8.55328	OK	7.22523	3.14066	11.293	OK	1.3414	0.300701	2.40561	OK	1.93326	0.634813	3.24089	OK
XLOC_001920	-	-	XLOC_001920	RP2	TSS2024	1:129557912-129575998	-	-	4.10095	0.992974	7.25423	OK	4.14965	1.4343	6.86807	OK	0.710052	0.165496	2.28936	OK	0.842973	0.193078	2.09628	OK
XLOC_001921	-	-	XLOC_001921	ENSGALG00000021891	TSS2025	1:129702652-129707085	-	-	0.432786	0	0.710802	OK	0	0	0	OK	0	0	0	OK	0	0	0	OK
XLOC_001922	-	-	XLOC_001922	FNDC9	TSS2026	1:129747744-129798637	-	-	0.387914	0	1.02963	OK	0.102732	0	0.607859	OK	0.255078	0	0.911788	OK	0	0	0.378157	OK
XLOC_001923	-	-	XLOC_001923	NIPA2	TSS2027	1:129800315-129811364	-	-	11.1553	4.62613	17.6715	OK	11.7771	3.58186	20.0626	OK	6.66784	2.47137	17.585	OK	5.37875	2.07997	17.1981	OK
XLOC_001924	-	-	XLOC_001924	NIPA1	TSS2028,TSS2029	1:129814913-129829863	-	-	2.88016	0.919753	4.83952	OK	3.71646	0.788839	6.71475	OK	21.7847	0.500239	48.6579	OK	6.46146	1.11592	62.7031	OK
XLOC_001925	-	-	XLOC_001925	GABRG3	TSS2030	1:130314509-130614689	-	-	0.265507	0	0.585854	OK	0.225436	0	0.512622	OK	0.362911	0	1.02524	OK	0.239365	0	0.732318	OK
XLOC_001926	-	-	XLOC_001926	gga-mir-1805	TSS2031	1:130314509-130614689	-	-	0	0	2.39049	OK	0	0	2.39049	OK	0	0	2.39049	OK	27.3754	0	14.343	OK
XLOC_001927	-	-	XLOC_001927	ENSGALG00000028261	TSS2032	1:130314509-130614689	-	-	18.7476	0	8.67661	OK	0	0	2.47903	OK	0	0	2.47903	OK	0	0	2.47903	OK
XLOC_001928	-	-	XLOC_001928	GABRA5	TSS2033	1:130620079-130675538	-	-	0.0374515	0	0.136553	OK	0.109026	0	0.238968	OK	0.234301	0	0.477936	OK	0.138763	0	0.307245	OK
XLOC_001929	-	-	XLOC_001929	CNGA3	TSS2034	1:131289231-131309321	-	-	0.636763	0.146233	1.13394	OK	0.539788	0.0503176	1.02984	OK	0.13575	0	0.429732	OK	0.114508	0	0.379414	OK
XLOC_001930	-	-	XLOC_001930	VWA3B	TSS2035	1:131334587-131405083	-	-	0.153451	0.016565	0.298171	OK	0.0901178	0	0.182216	OK	0.0652242	0	0.149085	OK	0.152589	0	0.347866	OK
XLOC_001931	-	-	XLOC_001931	INPP4A	TSS2036	1:131542807-131587885	-	-	2.26841	0.944051	3.58943	OK	2.98931	0.770939	5.26808	OK	1.20715	0.312226	3.25291	OK	1.30336	0.406885	3.46923	OK
XLOC_001932	-	-	XLOC_001932	MGAT4A	TSS2037	1:131671515-131746875	-	-	3.2187	0.98917	5.47576	OK	0.726827	0.0353275	1.44843	OK	0.341068	0	1.13048	OK	0.42062	0	1.0245	OK
XLOC_001933	-	-	XLOC_001933	KIAA1211L	TSS2038	1:131759247-131800362	-	-	7.32004	2.8254	11.8039	OK	3.27761	1.36557	5.17974	OK	0.678463	0.0774822	1.43364	OK	0.551235	0.0539379	1.1327	OK
XLOC_001934	-	-	XLOC_001934	TSGA10	TSS2039	1:131821480-131853244	-	-	0.426039	0.133975	0.723464	OK	0.162697	0.026795	0.32154	OK	0.149694	0	0.348335	OK	0.102205	0	0.241155	OK
XLOC_001935	-	-	XLOC_001935	MITD1	TSS2040	1:131862890-131866666	-	-	1.93042	0.27998	3.69573	OK	1.77772	0.615956	2.91179	OK	0.623588	0	1.84787	OK	0.303954	0	0.783943	OK
XLOC_001936	-	-	XLOC_001936	LYG2	TSS2041	1:131872944-131876224	-	-	0.453259	0	0.853264	OK	0.433344	0	0.853264	OK	0.166744	0	0.426632	OK	0.571837	0	1.13769	OK
XLOC_001937	-	-	XLOC_001937	LYG2	TSS2042	1:131881178-131884663	-	-	0.168556	0	0.37435	OK	0.101157	0	0.29948	OK	0.175554	0	0.52409	OK	0	0	0	OK
XLOC_001938	-	-	XLOC_001938	ENSGALG00000025912	TSS2043	1:131888580-131891935	-	-	0.304573	0.0455126	0.546151	OK	0.223657	0	0.409613	OK	0.155219	0	0.318588	OK	0.139492	0	0.364101	OK
XLOC_001939	-	-	XLOC_001939	TXNDC9	TSS2044	1:131901299-131913168	-	-	6.61703	1.6274	11.6907	OK	11.1885	4.25117	18.1007	OK	8.14003	2.1588	19.562	OK	7.15785	2.25844	25.4738	OK
XLOC_001940	-	-	XLOC_001940	REV1	TSS2045	1:131946218-131985842	-	-	2.27683	0.899692	3.67172	OK	3.0121	1.28875	4.74162	OK	2.48975	0.680848	4.30393	OK	2.62401	0.510636	5.66563	OK
XLOC_001941	-	-	XLOC_001941	AFF3	TSS2046	1:132026146-132299346	-	-	0.311227	0.0961693	0.528931	OK	0.159998	0.0252559	0.303071	OK	0.150346	0	0.336593	OK	0.0863692	0	0.168296	OK
XLOC_001942	-	-	XLOC_001942	U6atac	TSS2047	1:132026146-132299346	-	-	0	0	1.70171	OK	0	0	1.70171	OK	0	0	1.70171	OK	0	0	1.70171	OK
XLOC_001943	-	-	XLOC_001943	LONRF2,gga-mir-6559	TSS2048,TSS2049	1:132405856-132443622	-	-	3.36208	0.788839	6.99485	OK	4.21435	0.92311	7.64941	OK	1.40973	0.468891	5.43636	OK	13.6871	1.46019	25.7151	OK
XLOC_001944	-	-	XLOC_001944	CHST10	TSS2050,TSS2051	1:132461861-132478749	-	-	8.35576	3.49814	13.2058	OK	10.9678	3.25352	18.6718	OK	3.4142	0.857748	10.26	OK	5.09858	1.45026	11.2765	OK
XLOC_001945	-	-	XLOC_001945	ENSGALG00000016770	TSS2052	1:132510450-132512279	-	-	0.0954401	0	0.242221	OK	0.0847377	0	0.242221	OK	0	0	0	OK	0	0	0	OK
XLOC_001946	-	-	XLOC_001946	HIST1H2AH	TSS2053	1:132514924-132515362	-	-	0	0	0	OK	0	0	0	OK	0	0	0	OK	0.413324	0	0.687676	OK
XLOC_001947	-	-	XLOC_001947	TBC1D8	TSS2054	1:132731876-132781402	-	-	0.76303	0.233626	1.28494	OK	0.66785	0.204423	1.10972	OK	5.43473	1.16813	9.75388	OK	2.4692	0.116813	6.86276	OK
XLOC_001948	-	-	XLOC_001948	SNORD89	TSS2055	1:132818249-132818363	-	-	67.3974	0	12.3299	OK	104.49	0.880708	17.6142	OK	15.2167	0	5.28425	OK	72.1987	0	14.0913	OK
XLOC_001949	-	-	XLOC_001949	RNF149	TSS2056	1:132819683-132837930	-	-	4.84343	1.77602	7.9366	OK	6.74334	2.83054	10.6561	OK	7.65157	2.22003	16.9277	OK	9.12512	2.60853	19.5362	OK
XLOC_001950	-	-	XLOC_001950	CREG2	TSS2057	1:132840093-132860137	-	-	0.801179	0.177136	1.59423	OK	1.34338	0.425127	2.26734	OK	0.591662	0.159423	2.03707	OK	0.910766	0.141709	1.73593	OK
XLOC_001951	-	-	XLOC_001951	RFX8	TSS2058	1:132861201-132895021	-	-	0.188636	0	0.39172	OK	0.100935	0	0.210926	OK	0.192026	0	0.451984	OK	0.225107	0	0.572513	OK
XLOC_001952	-	-	XLOC_001952	MFSD9	TSS2059	1:133391337-133402160	-	-	2.52154	1.08843	3.95056	OK	4.00179	1.35867	6.63036	OK	1.41306	0.337329	4.05897	OK	1.92778	0.371062	3.91302	OK
XLOC_001953	-	-	XLOC_001953	TGFBRAP1	TSS2060	1:134450448-134476912	-	-	0.955426	0.231872	1.66175	OK	0.889721	0.0772908	1.73904	OK	0.997192	0.115936	2.16414	OK	1.07067	0.115936	2.1255	OK
XLOC_001954	-	-	XLOC_001954	FHL2	TSS2061	1:134496863-134536397	-	-	0.210235	0	0.437953	OK	0.112839	0	0.273721	OK	0.256271	0	0.547441	OK	0.151228	0	0.383209	OK
XLOC_001955	-	-	XLOC_001955	UXS1	TSS2062	1:134781802-134837592	-	-	10.1299	4.0911	16.1392	OK	5.79134	2.55224	9.00792	OK	3.23826	0.900792	6.75594	OK	1.82242	0.638061	5.40475	OK
XLOC_001956	-	-	XLOC_001956	ST6GAL2	TSS2063,TSS2064	1:135003362-135053400	-	-	3.28991	1.3204	5.2548	OK	15.8744	3.18365	31.3637	OK	3.05213	0.60225	18.8556	OK	5.27204	1.15053	13.0341	OK
XLOC_001957	-	-	XLOC_001957	EDAR	TSS2065	1:135819208-135882851	-	-	0.266584	0	0.613175	OK	0.153042	0	0.319917	OK	0.288049	0	0.799794	OK	0.225631	0	0.693154	OK
XLOC_001958	-	-	XLOC_001958	SEPT10	TSS2066	1:136169357-136195924	-	-	4.51213	1.69007	7.34124	OK	3.83769	1.58444	6.07369	OK	2.15148	0.422518	3.9611	OK	1.9451	0.413332	5.7276	OK
XLOC_001959	-	-	XLOC_001959	CHAMP1	TSS2067	1:136241414-136244261	-	-	12.7328	5.04296	20.4187	OK	16.7996	6.87676	26.6254	OK	15.9263	3.8792	28.0008	OK	14.3228	1.8338	33.7843	OK
XLOC_001960	-	-	XLOC_001960	UPF3A	TSS2068	1:136254097-136279867	-	-	0.313186	0.0726752	0.545064	OK	0.248176	0.0545064	0.436051	OK	0.460425	0.0363376	0.890271	OK	0.196769	0	0.617739	OK
XLOC_001961	-	-	XLOC_001961	CDC16	TSS2069	1:136281361-136301395	-	-	2.56186	0.542916	4.65357	OK	2.48934	0.698035	4.34333	OK	2.57095	0.698035	5.46794	OK	2.73604	0.775595	6.78645	OK
XLOC_001962	-	-	XLOC_001962	FAM70B	TSS2070	1:136551867-136614965	-	-	0.139602	0	0.324922	OK	0.0957515	0	0.259937	OK	0.125359	0	0.324922	OK	0.106228	0	0.324922	OK
XLOC_001963	-	-	XLOC_001963	TFDP1	TSS2071	1:136646831-136674075	-	-	6.96056	1.85469	13.0653	OK	7.6775	2.84386	12.5295	OK	3.57561	1.36011	9.39711	OK	2.73569	1.23646	9.8917	OK
XLOC_001964	-	-	XLOC_001964	TMCO3	TSS2072,TSS2073	1:136694046-136726217	-	-	2.25767	0.883422	3.60555	OK	1.98811	0.467734	3.51465	OK	0.581941	0.0920048	1.59231	OK	0.61669	0.0545605	1.57092	OK
XLOC_001965	-	-	XLOC_001965	LAMP1	TSS2074	1:136801887-136848534	-	-	45.5372	9.20475	81.7827	OK	46.3345	11.6429	80.9825	OK	29.6868	2.91981	71.0316	OK	25.4231	4.08257	84.9479	OK
XLOC_001966	-	-	XLOC_001966	CUL4A	TSS2075	1:136852759-136888547	-	-	3.97916	1.69908	6.24804	OK	3.79617	1.26019	6.34689	OK	1.57621	0.496713	4.74637	OK	1.84383	0.551904	4.99473	OK
XLOC_001967	-	-	XLOC_001967	PROZ	TSS2076	1:136903331-136910194	-	-	0.131783	0	0.28262	OK	0.0706451	0	0.211965	OK	0.0690487	0	0.211965	OK	0.0803866	0	0.211965	OK
XLOC_001968	-	-	XLOC_001968	F10	TSS2077	1:136922629-136935187	-	-	2.50666	0.403216	4.65938	OK	0.806004	0.224009	1.34405	OK	0.503879	0	1.25445	OK	0.445476	0	1.25445	OK
XLOC_001969	-	-	XLOC_001969	F7	TSS2078	1:136938051-136946321	-	-	0.431318	0.0785608	0.785608	OK	0.309808	0	0.549926	OK	0.135919	0	0.314243	OK	0.0910567	0	0.235683	OK
XLOC_001970	-	-	XLOC_001970	MCF2L	TSS2079,TSS2080	1:136949338-137097962	-	-	0.524082	0.200052	0.848002	OK	0.309571	0.052306	0.569702	OK	0.103466	0	0.246602	OK	0.107766	0	0.298726	OK
XLOC_001971	-	-	XLOC_001971	ATP11A	TSS2081,TSS2082	1:137107976-137228675	-	-	6.77432	1.97021	11.1196	OK	14.4563	1.58403	30.3356	OK	1.74684	0.81415	7.47747	OK	2.7574	0.700035	7.05286	OK
XLOC_001972	-	-	XLOC_001972	IRS2	TSS2083	1:137992923-137995864	-	-	0.889585	0	2.21651	OK	2.78	1.05057	4.47463	OK	1.11396	0.11673	2.29568	OK	1.847	0.583648	3.11279	OK
XLOC_001973	-	-	XLOC_001973	COL4A1	TSS2084	1:138135219-138247249	-	-	5.72596	1.80757	9.64702	OK	13.5723	4.87947	22.2479	OK	1.55452	0.469844	3.79986	OK	1.64605	0.445353	3.8199	OK
XLOC_001974	-	-	XLOC_001974	RAB20	TSS2085	1:138392843-138416609	-	-	4.33859	1.5766	7.0947	OK	2.90471	1.00329	4.80146	OK	0.988569	0.214991	1.79159	OK	1.54535	0.501645	2.65155	OK
XLOC_001975	-	-	XLOC_001975	CARS2	TSS2086	1:138505079-138538107	-	-	5.69233	2.37836	9.00379	OK	7.38733	3.22777	11.4954	OK	4.75273	0.849414	9.2303	OK	5.8644	1.6422	10.193	OK
XLOC_001976	-	-	XLOC_001976	gga-mir-1736	TSS2087	1:138505079-138538107	-	-	20.3808	0	144.579	OK	0	0	2.0283	OK	0	0	2.0283	OK	0	0	2.0283	OK
XLOC_001977	-	-	XLOC_001977	ANKRD10	TSS2088,TSS2089	1:138575360-138610423	-	-	10.2568	2.77638	17.6918	OK	10.5914	1.45014	19.892	OK	24.2635	1.19236	60.6021	OK	12.8627	1.12881	91.8331	OK
XLOC_001978	-	-	XLOC_001978	BAFF	TSS2090	1:139440676-139454301	-	-	0.352347	0	0.723237	OK	0.435009	0.0258299	1.00737	OK	0.345619	0.0258299	0.852386	OK	0.444994	0.0774896	1.83392	OK
XLOC_001979	-	-	XLOC_001979	ABHD13	TSS2091	1:139463676-139471654	-	-	3.47353	0.828203	6.28681	OK	4.44585	1.7317	7.19031	OK	2.218	0.715266	5.98565	OK	2.36472	0.715266	5.64684	OK
XLOC_001980	-	-	XLOC_001980	ENSGALG00000025489	TSS2092	1:140642264-140642385	-	-	0	0	0	OK	0	0	0	OK	0	0	0	OK	0	0	0	OK
XLOC_001981	-	-	XLOC_001981	ENSGALG00000016859	TSS2093	1:141986529-142004203	-	-	0.270462	0	0.651107	OK	0.731343	0.130221	1.43244	OK	0.147741	0	0.390664	OK	0.229083	0	0.781329	OK
XLOC_001982	-	-	XLOC_001982	ERCC5	TSS2094	1:142008008-142023348	-	-	4.51387	1.95568	7.07901	OK	10.4485	4.37962	16.4993	OK	4.13452	0.991612	7.57482	OK	4.01149	0.798799	7.9329	OK
XLOC_001983	-	-	XLOC_001983	BIVM	TSS2095	1:142024552-142041190	-	-	9.34402	3.1884	15.6367	OK	13.1784	5.39315	20.996	OK	4.53988	1.39069	11.0916	OK	4.21187	1.42461	10.2097	OK
XLOC_001984	-	-	XLOC_001984	C13ORF27	TSS2096	1:142057710-142064431	-	-	1.92258	0.634644	3.17322	OK	1.55799	0.507716	2.60204	OK	0.804324	0.0634644	1.58661	OK	0.779557	0	1.58661	OK
XLOC_001985	-	-	XLOC_001985	TPP2	TSS2097	1:142092495-142147887	-	-	3.29005	1.31491	5.25965	OK	4.14454	1.3119	6.96861	OK	1.6253	0.409088	4.24605	OK	1.79044	0.56426	5.48743	OK
XLOC_001986	-	-	XLOC_001986	ITGBL1	TSS2098	1:142614260-142752083	-	-	0.8327	0.256342	1.36716	OK	0.342365	0.0427237	0.640856	OK	0.279627	0	0.555408	OK	0.363469	0.0427237	0.726303	OK
XLOC_001987	-	-	XLOC_001987	PCCA	TSS2099	1:143233042-143503719	-	-	3.64775	1.49992	5.76531	OK	3.41739	1.3593	5.4372	OK	2.52303	0.843704	4.21852	OK	2.86453	1.03119	4.73412	OK
XLOC_001988	-	-	XLOC_001988	ZIC2	TSS2100	1:143534165-143535092	-	-	7.23208	1.84122	10.8307	OK	1.39309	0.324922	2.38276	OK	0.73695	0.108307	1.40799	OK	1.70355	0.541536	2.81599	OK
XLOC_001989	-	-	XLOC_001989	CLYBL	TSS2101	1:143567592-143593342	-	-	1.97377	0.502632	3.39277	OK	1.52247	0.376974	2.63882	OK	2.26639	0.62829	3.8954	OK	1.15383	0.251316	2.01053	OK
XLOC_001990	-	-	XLOC_001990	TM9SF2	TSS2102	1:143733210-143761072	-	-	27.0652	4.44354	52.5674	OK	22.9097	6.30227	39.4981	OK	10.427	2.64289	28.3748	OK	11.1731	2.75906	30.7563	OK
XLOC_001991	-	-	XLOC_001991	ENSGALG00000028490	TSS2103	1:143769566-143769660	-	-	0	0	0	OK	0	0	0	OK	0	0	0	OK	0	0	0	OK
XLOC_001992	-	-	XLOC_001992	ENSGALG00000022751	TSS2104	1:143792261-143793749	-	-	0.308067	0	0.607263	OK	0.0515356	0	0.202421	OK	0.239637	0	0.472315	OK	0.184572	0	0.337368	OK
XLOC_001993	-	-	XLOC_001993	UBAC2	TSS2105	1:143798560-143884756	-	-	8.63229	3.22573	14.1126	OK	13.2818	5.56438	21.0479	OK	4.68895	0.967718	10.161	OK	6.71266	1.20965	12.2578	OK
XLOC_001994	-	-	XLOC_001994	FARP1	TSS2106,TSS2107	1:144152282-144334650	-	-	7.50996	2.81384	12.2098	OK	4.19907	1.46156	6.93597	OK	0.966253	0.265845	2.59199	OK	1.32263	0.450909	4.42479	OK
XLOC_001995	-	-	XLOC_001995	gga-mir-1555	TSS2108	1:144152282-144334650	-	-	15.5606	0	30.3537	OK	17.594	0	104.102	OK	0	0	2.3349	OK	0	0	2.3349	OK
XLOC_001996	-	-	XLOC_001996	ENSGALG00000016887	TSS2109	1:144362622-144402512	-	-	31.701	9.66908	53.6903	OK	64.2959	7.34475	135.846	OK	81.5189	4.5476	286.346	OK	108.025	2.39079	283.352	OK
XLOC_001997	-	-	XLOC_001997	RAP2A	TSS2110	1:144525926-144559205	-	-	10.5508	1.17151	27.9659	OK	9.85795	2.28784	17.485	OK	37.7915	3.87943	100.478	OK	32.2169	1.92541	123.045	OK
XLOC_001998	-	-	XLOC_001998	MBNL2	TSS2111,TSS2112	1:144576578-144648702	-	-	5.29613	1.91261	8.66738	OK	5.36956	1.23523	10.442	OK	5.33586	1.94442	18.3573	OK	4.87245	2.17631	20.5632	OK
XLOC_001999	-	-	XLOC_001999	HS6ST3	TSS2113	1:144810732-144811489	-	-	0.245106	0	0.541974	OK	0.250567	0	0.677468	OK	0.967429	0.135494	1.76142	OK	1.06497	0.135494	1.89691	OK
XLOC_002000	-	-	XLOC_002000	DNAJC3	TSS2114	1:145184465-145216297	-	-	13.7969	4.0574	23.5091	OK	16.5621	5.88721	27.1886	OK	8.59438	2.00881	19.213	OK	8.25513	1.90936	21.4406	OK
XLOC_002001	-	-	XLOC_002001	CLDN10	TSS2115	1:145266283-145279564	-	-	0.589671	0	1.16915	OK	0.94529	0.146144	1.60758	OK	0.291241	0	0.584575	OK	0.342954	0	0.730719	OK
XLOC_002002	-	-	XLOC_002002	ENSGALG00000022749	TSS2116	1:145645683-145647112	-	-	0.431943	0	0.796831	OK	1.49857	0.26561	2.6561	OK	1.84592	0.398416	3.18733	OK	0.529939	0	0.929637	OK
XLOC_002003	-	-	XLOC_002003	GPR180	TSS2117	1:145671021-145692774	-	-	1.4294	0.257438	2.61116	OK	1.74308	0.625206	2.83182	OK	0.44376	0.0367768	1.65496	OK	0.594558	0.0735537	1.61818	OK
XLOC_002004	-	-	XLOC_002004	GPC6	TSS2118	1:145757761-146271071	-	-	0.515053	0.128144	0.961079	OK	0.108787	0	0.293926	OK	0.344431	0	0.734814	OK	0.160219	0	0.384432	OK
XLOC_002005	-	-	XLOC_002005	GPC5	TSS2119	1:146831052-147232836	-	-	0.299103	0	0.627505	OK	0.280607	0.0570459	0.513413	OK	0.139077	0	0.684551	OK	0.481794	0.0285229	1.08387	OK
XLOC_002006	-	-	XLOC_002006	gga-mir-92	TSS2120	1:147253127-147253205	-	-	243.491	0	20.595	OK	295.834	1.28719	24.4566	OK	294.639	1.28719	24.4566	OK	143.584	0	12.8719	OK
XLOC_002007	-	-	XLOC_002007	gga-mir-19b	TSS2121	1:147253240-147253327	-	-	0	0	0	OK	0	0	0	OK	0	0	0	OK	0	0	0	OK
XLOC_002008	-	-	XLOC_002008	gga-mir-20a	TSS2122	1:147253363-147253461	-	-	8.18157	0	7.17148	OK	0	0	0	OK	0	0	0	OK	0	0	0	OK
XLOC_002009	-	-	XLOC_002009	gga-mir-19a	TSS2123	1:147253549-147253630	-	-	126.812	0	13.6347	OK	63.6562	0	9.91612	OK	52.6847	0	8.67661	OK	61.3357	0	8.67661	OK
XLOC_002010	-	-	XLOC_002010	gga-mir-18a	TSS2124	1:147253683-147253776	-	-	0	0	0	OK	17.8755	0	5.39789	OK	0	0	0	OK	0	0	0	OK
XLOC_002011	-	-	XLOC_002011	gga-mir-17	TSS2125	1:147253838-147253923	-	-	11.2487	0	8.2683	OK	18.2515	0	8.2683	OK	31.5393	0	7.08711	OK	0	0	0	OK
XLOC_002012	-	-	XLOC_002012	SLITRK5	TSS2126	1:148640275-148643140	-	-	0.629601	0.175219	1.05132	OK	0.540057	0.140176	0.911141	OK	0.48962	0.0700878	0.911141	OK	0.286298	0.0350439	0.560702	OK
XLOC_002013	-	-	XLOC_002013	ENSGALG00000028761	TSS2127	1:148694651-148694747	-	-	0	0	0	OK	0	0	0	OK	36.7534	0	6.27505	OK	0	0	0	OK
XLOC_002014	-	-	XLOC_002014	NDFIP2	TSS2128	1:152236342-152277089	-	-	9.40946	3.6488	15.066	OK	13.6518	4.59042	21.8928	OK	5.17624	1.05933	9.29855	OK	6.77204	2.58947	10.9464	OK
XLOC_002015	-	-	XLOC_002015	SLAIN1	TSS2129	1:153197740-153252919	-	-	2.84459	1.13889	4.55054	OK	4.44332	1.60541	7.29118	OK	2.61458	0.647012	9.90951	OK	4.14095	0.760125	8.38516	OK
[truncated: 14,908 more rows]
