# Supplementary material for: Differentiation State-Specific Mitochondrial Dynamic Regulatory Networks Are Revealed by Global Transcriptional Analysis of the Developing Chicken Lens
Source: G3 (Bethesda). 2014 Jun 13;4(8):1515–27. doi: 10.1534/g3.114.012120 (PMC4132181; doi:10.1534/g3.114.012120)
Supplement: Supporting Information [file supp_g3.114.012120_FileS2.xlsx]

## Sheet: Sheet1
	Detected FPKM
Symbol	EC	EQ	FP	FC	ECtoEQ	EQtoFP	FPtoFC	SumEQtoSumFiber	Gene Name
41521	0.997823	1.26714	0.741371	2.00961	1.2699	0.585074	2.71067	1.21458	septin 4
AADAT	2.62924	3.68424	2.46461	1.80228	1.40126	0.66896	0.731264	-1.47964	aminoadipate aminotransferase
AASS	0.454342	0.47599	0.421878	0.310604	1.04765	0.886317	0.736241	-1.27011	aminoadipate-semialdehyde synthase
ABAT	9.9048	18.2818	30.1765	33.156	1.84575	1.65063	1.09874	2.2469	4-aminobutyrate aminotransferase
ABCB10	3.86235	4.27493	1.88848	2.0518	1.10682	0.441757	1.08648	-2.06515	ATP-binding cassette, sub-family B (MDR/TAP), member 10
ABCB6	4.89621	7.0649	4.74269	4.89132	1.44293	0.671303	1.03134	-1.24155	ATP-binding cassette, sub-family B (MDR/TAP), member 6
ABCD2	1.76868	2.83467	14.0642	14.7447	1.6027	4.96149	1.04839	6.25825	ATP-binding cassette, sub-family D (ALD), member 2
ABCD3	7.62419	12.9633	8.3102	8.55874	1.70029	0.641056	1.02991	-1.22044	ATP-binding cassette, sub-family D (ALD), member 3
ABCF2	19.6549	34.7475	31.9463	34.0416	1.76788	0.919384	1.06559	1.21296	ATP-binding cassette, sub-family F (GCN20), member 2
ABHD10	2.6476	5.70742	6.77426	3.86231	2.1557	1.18692	0.570145	1.27308	abhydrolase domain containing 10
ABHD11	4.17171	4.86572	4.79476	7.0176	1.16636	0.985416	1.4636	1.30705	abhydrolase domain containing 11
ACAA1	7.49816	13.3786	7.58853	9.50054	1.78425	0.567214	1.25196	-1.22164	acetyl-Coenzyme A acyltransferase 1 (peroxisomal 3-oxoacyl-Coenzyme A thiolase)
ACAA2	25.0582	37.0361	50.332	49.134	1.478	1.359	0.976198	1.60185	acetyl-Coenzyme A acyltransferase 2 (mitochondrial 3-oxoacyl-Coenzyme A thiolase)
ACACA	15.3371	22.0464	15.9706	15.1061	1.43746	0.724409	0.945869	-1.20294	acetyl-Coenzyme A carboxylase alpha
ACACB	0.35983	0.512584	0.349492	0.281687	1.42452	0.681824	0.80599	-1.3822	acetyl-Coenzyme A carboxylase beta
ACAD11	4.74084	3.81588	2.20038	1.61265	0.804895	0.576638	0.732896	-2.24407	acyl-Coenzyme A dehydrogenase family, member 11
ACAD8	10.9483	8.7376	3.06527	3.85278	0.798078	0.350814	1.25691	-2.84559	acyl-Coenzyme A dehydrogenase family, member 8
ACAD9	37.661	44.6209	35.7871	38.8888	1.1848	0.802026	1.08667	-1.10185	acyl-Coenzyme A dehydrogenase family, member 9
ACADL	41.8822	57.5236	63.1297	72.5476	1.37346	1.09746	1.14918	1.36488	acyl-Coenzyme A dehydrogenase, long chain
ACADS	13.8066	12.4184	14.0573	16.7131	0.899454	1.13197	1.18893	1.17332	acyl-Coenzyme A dehydrogenase, C-2 to C-3 short chain
ACADSB	3.90356	4.89079	2.2501	1.78401	1.25291	0.460069	0.792858	2.18	acyl-Coenzyme A dehydrogenase, short/branched chain
ACAT1	33.3486	56.1891	42.2986	40.4122	1.6849	0.75279	0.955403	-1.08254	acetyl-Coenzyme A acetyltransferase 1 (acetoacetyl Coenzyme A thiolase)
ACAT2	14.2689	16.6229	9.55421	10.9507	1.16497	0.574762	1.14616	-1.50656	acetyl-Coenzyme A acetyltransferase 2 (acetoacetyl Coenzyme A thiolase)
ACN9	11.7665	16.8825	12.0282	20.5749	1.43479	0.712466	1.71056	1.13802	ACN9 homolog (S. cerevisiae)
ACO1	9.47429	18.438	15.6905	14.9153	1.94611	0.850987	0.950594	1.0965	aconitase 1, soluble
ACO2	47.9869	58.9645	76.6592	76.828	1.22876	1.30009	1.0022	1.43511	aconitase 2, mitochondrial
ACOT9	4.23404	5.39397	1.92783	2.14808	1.27395	0.357405	1.11425	-2.36217	acyl-CoA thioesterase 9
ACOX3	2.57205	2.9968	2.27285	2.3593	1.16514	0.758426	1.03804	-1.20222	acyl-Coenzyme A oxidase 3, pristanoyl
ACP6	7.07016	10.4258	9.11865	8.91175	1.47462	0.874624	0.97731	1.03055	acid phosphatase 6, lysophosphatidic
ACSL1	5.92935	8.98206	2.22677	2.63872	1.51485	0.247913	1.185	-3.06473	acyl-CoA synthetase long-chain family member 1
ACSL4	50.5536	13.0526	4.79036	5.61239	0.258193	0.367004	1.1716	-6.11436	acyl-CoA synthetase long-chain family member 4
ACSL5	0.55925	0.574231	0.389227	0.218575	1.02679	0.677823	0.561562	-1.86489	acyl-CoA synthetase long-chain family member 5
ACSM3	0.615447	0.837291	0.303993	0.341232	1.36046	0.363067	1.1225	-2.25152	acyl-CoA synthetase medium-chain family member 3
ACSS1	0.788657	0.86989	0.549439	1.00161	1.103	0.631619	1.82297	-1.06931	acyl-CoA synthetase short-chain family member 1
ACYP2	10.7929	12.606	6.95266	8.08613	1.16799	0.551536	1.16303	-1.5559	acylphosphatase 2, muscle type
ADCK1	1.83892	1.86261	1.23379	1.27806	1.01288	0.662398	1.03588	-1.47363	aarF domain containing kinase 1
ADCK2	6.1344	6.4925	2.62245	1.84216	1.05838	0.40392	0.702458	-2.82822	aarF domain containing kinase 2
ADHFE1	4.60935	6.06517	9.30769	11.2736	1.31584	1.53461	1.21121	1.92808	alcohol dehydrogenase, iron containing, 1
ADSL	49.9651	83.1709	90.4996	120.792	1.66458	1.08812	1.33472	1.58704	adenylosuccinate lyase
AFG3L2	10.8919	11.4309	45.6466	40.3826	1.04949	3.99326	0.884679	3.85387	AFG3 ATPase family gene 3-like 2 (yeast)
AGMAT	0.938743	0.755673	0.107187	0.124788	0.804984	0.141843	1.16421	-7.3043	agmatine ureohydrolase (agmatinase)
AGPAT5	9.5882	9.3449	6.83628	8.88165	0.974625	0.731552	1.29919	-1.20455	1-acylglycerol-3-phosphate O-acyltransferase 5 (lysophosphatidic acid acyltransferase, epsilon)
AGPS	5.81123	8.90027	6.38596	7.99298	1.53156	0.717502	1.25165	-1.02313	alkylglycerone phosphate synthase
AGR2	0.230136	0.595978	0.534074	0.0890824	2.58968	0.89613	0.166798	-1.32569	anterior gradient 2 homolog (Xenopus laevis)
AGXT	1.02541	0.882588	0.447188	0.633879	0.860717	0.506678	1.41748	-1.76492	alanine-glyoxylate aminotransferase (oxalosis I; hyperoxaluria I; glycolicaciduria; serine-pyruvate aminotransferase)
AGXT2	0.871593	1.19982	0.448221	0	1.37658	0.373574	0	-4.62141	alanine-glyoxylate aminotransferase 2
AGXT2L2	2.26363	3.88452	7.57026	8.17014	1.71606	1.94883	1.07924	2.56018	alanine-glyoxylate aminotransferase 2-like 2
AIFM1	32.6232	44.9816	78.4538	97.2006	1.37882	1.74413	1.23895	2.26345	apoptosis-inducing factor, mitochondrion-associated, 1
AIFM2	2.8033	3.67568	5.84222	11.0969	1.3112	1.58943	1.89943	2.61447	apoptosis-inducing factor, mitochondrion-associated, 2
AIFM3	1.96423	0.671551	0.509191	0.636291	0.34189	0.758231	1.24961	-2.30102	apoptosis-inducing factor, mitochondrion-associated, 3
AK2	23.6204	56.2696	46.1628	48.2989	2.38225	0.820386	1.04627	1.1824	adenylate kinase 2
AK3	8.06997	13.5685	8.62219	10.9649	1.68136	0.635456	1.27171	-1.10473	adenylate kinase 3
AKAP1	7.4803	6.54987	4.53393	5.78452	0.875616	0.692217	1.27583	-1.35972	A kinase (PRKA) anchor protein 1
AKAP10	7.51347	11.6579	46.9771	39.5011	1.5516	4.02964	0.840859	4.5108	A kinase (PRKA) anchor protein 10
AKR7A2	28.905	34.0731	23.6086	26.6882	1.1788	0.692881	1.13044	-1.25213	aldo-keto reductase family 7, member A2 (aflatoxin aldehyde reductase)
ALAS1	10.5847	11.8191	33.1508	35.8931	1.11662	2.80485	1.08272	3.08179	aminolevulinate, delta-, synthase 1
ALDH18A1	17.6265	12.8598	2.59108	2.92061	0.729572	0.201487	1.12718	-5.53121	aldehyde dehydrogenase 18 family, member A1
ALDH1L2	2.05611	2.96128	1.98066	1.74111	1.44023	0.668853	0.879055	-1.34812	aldehyde dehydrogenase 1 family, member L2
ALDH2	22.0831	49.6575	49.1041	45.04	2.24867	0.988856	0.917235	1.31228	aldehyde dehydrogenase 2 family (mitochondrial)
ALDH3A2	23.268	27.3366	31.2822	40.5942	1.17486	1.14433	1.29768	1.42035	aldehyde dehydrogenase 3 family, member A2
ALDH4A1	6.44111	7.40249	2.34423	2.43709	1.14926	0.316681	1.03961	-2.89535	aldehyde dehydrogenase 4 family, member A1
ALDH5A1	6.44111	7.40249	2.34423	2.43709	1.14926	0.316681	1.03961	-2.89535	aldehyde dehydrogenase 5 family, member A1 (succinate-semialdehyde dehydrogenase)
ALDH6A1	3.0934	3.77292	2.28596	2.26695	1.21967	0.605886	0.991684	-1.50812	aldehyde dehydrogenase 6 family, member A1
ALDH7A1	31.8574	33.29	13.2432	11.3976	1.04497	0.397813	0.860638	-2.64388	aldehyde dehydrogenase 7 family, member A1
ALDH9A1	23.2501	23.0993	19.0091	23.0927	0.993514	0.82293	1.21482	-1.10089	aldehyde dehydrogenase 9 family, member A1
AMACR	3.5323	3.08613	1.78647	1.34013	0.873689	0.578871	0.750155	-2.11681	alpha-methylacyl-CoA racemase
AMT	17.593	13.7188	10.9822	21.3433	0.779787	0.800522	1.94344	1.03237	aminomethyltransferase
ARG2	159.123	58.8965	9.00706	9.14309	0.370132	0.15293	1.0151	-12.012	arginase, type II
ARMC1	6.54653	8.75903	4.1339	4.42722	1.33797	0.471959	1.07095	-1.7878	armadillo repeat containing 1
ARMC4	0.264655	0.118772	0.089168	0.133322	0.44878	0.750749	1.49518	-1.72334	armadillo repeat containing 4
AS3MT	13.0661	19.8027	5.021	6.99141	1.51558	0.253551	1.39243	-2.73624	arsenic (+3 oxidation state) methyltransferase
ASAH2	0.363777	0.248086	0.779286	1.2272	0.681973	3.14119	1.57477	3.27931	N-acylsphingosine amidohydrolase (non-lysosomal ceramidase) 2
ATAD1	14.0204	13.2765	9.02824	10.2734	0.946942	0.680017	1.13792	-1.41423	ATPase family, AAA domain containing 1
ATP10D	1.5408	3.91676	0.696573	0.628149	2.54203	0.177844	0.901771	-4.11978	ATPase, Class V, type 10D
ATP5A1	77.606	92.9228	117.686	168.032	1.19737	1.26649	1.4278	1.67548	ATP synthase, H+ transporting, mitochondrial F1 complex, alpha subunit 1, cardiac muscle
ATP5B	248.409	344.873	366.742	514.829	1.38833	1.06341	1.40379	1.48592	ATP synthase, H+ transporting, mitochondrial F1 complex, beta polypeptide
ATP5C1	130.208	209.83	242.029	269.132	1.6115	1.15345	1.11198	1.50325	ATP synthase, H+ transporting, mitochondrial F1 complex, gamma polypeptide 1
ATP5D	218.389	248.229	410.792	538.345	1.13664	1.65489	1.31051	2.03408	ATP synthase, H+ transporting, mitochondrial F1 complex, delta subunit
ATP5F1	55.0852	88.531	105.321	96.5616	1.60716	1.18965	0.916831	1.40571	ATP synthase, H+ transporting, mitochondrial F0 complex, subunit B1
ATP5G1	47.607	35.8632	31.8622	53.1989	0.753318	0.888437	1.66966	1.01906	ATP synthase, H+ transporting, mitochondrial F0 complex, subunit C1 (subunit 9)
ATP5G2	85.8161	110.354	110.744	130.352	1.28594	1.00353	1.17706	1.22902	ATP synthase, H+ transporting, mitochondrial F0 complex, subunit C2 (subunit 9)
ATP5G3	226.606	330.122	235.6	278.056	1.45681	0.713676	1.1802	-1.08385	ATP synthase, H+ transporting, mitochondrial F0 complex, subunit C3 (subunit 9)
ATP5H	89.9745	132.973	125.382	140.026	1.4779	0.942913	1.1168	1.19045	ATP synthase, H+ transporting, mitochondrial F0 complex, subunit d
ATP5J	154.222	245.235	310.385	362.647	1.59014	1.26566	1.16838	1.68487	ATP synthase, H+ transporting, mitochondrial F0 complex, subunit F6
ATP5J2	9.34636	10.5617	10.8111	9.18977	1.13003	1.02361	0.850031	1.00466	ATP synthase, H+ transporting, mitochondrial F0 complex, subunit F2
ATP5O	236.9	278.144	295.046	285.823	1.1741	1.06077	0.96874	1.1278	ATP synthase, H+ transporting, mitochondrial F1 complex, O subunit (oligomycin sensitivity conferring protein)
ATP5S	12.647	16.7406	14.7297	24.6618	1.32368	0.879879	1.67429	1.34041	ATP synthase, H+ transporting, mitochondrial F0 complex, subunit s (factor B)
ATP6	111805	101358	80942.8	73468.3	0.906561	0.798583	0.907657	-1.38049	ATP synthase F0 subunit 6
ATPAF1	5.70265	10.0013	20.0435	23.219	1.7538	2.00409	1.15843	2.75488	ATP synthase mitochondrial F1 complex assembly factor 1
ATPAF2	8.90158	10.5163	42.0244	58.8449	1.1814	3.99612	1.40026	5.19466	ATP synthase mitochondrial F1 complex assembly factor 2
AUH	2.35896	3.74487	5.57418	3.11823	1.58751	1.48848	0.559406	1.42409	AU RNA binding protein/enoyl-Coenzyme A hydratase
AURKAIP1	19.5889	27.2201	40.6453	54.4288	1.38957	1.49321	1.33912	2.03111	aurora kinase A interacting protein 1
BBOX1	1.50015	3.91581	4.1991	3.91543	2.61028	1.07235	0.932445	1.49826	butyrobetaine (gamma), 2-oxoglutarate dioxygenase (gamma-butyrobetaine hydroxylase) 1
BCAT1	1.89582	2.7796	4.5425	2.33226	1.46617	1.63423	0.513431	1.4704	branched chain aminotransferase 1, cytosolic
BCKDHB	4.73336	13.9955	3.89554	4.18366	2.95678	0.278342	1.07396	-2.31816	branched chain keto acid dehydrogenase E1, beta polypeptide (maple syrup urine disease)
BCL2	3.72363	6.16613	2.08325	2.90732	1.65595	0.337854	1.39557	-1.98169	B-cell CLL/lymphoma 2
BCL2L13	96.5538	136.676	90.4092	104.079	1.41554	0.661486	1.1512	-1.1992	BCL2-like 13 (apoptosis facilitator)
BCS1L	5.8967	6.22392	4.94703	5.14116	1.05549	0.794842	1.03924	-1.20147	BCS1-like (yeast)
BDH1	12.1248	20.7671	12.3078	13.1781	1.71278	0.592659	1.07071	-1.29059	3-hydroxybutyrate dehydrogenase, type 1
BID	11.6712	9.74721	2.92282	2.82462	0.835151	0.299862	0.966402	-3.7266	BH3 interacting domain death agonist
BPHL	1.7143	2.01981	1.9181	2.0009	1.17821	0.949644	1.04317	1.04951	biphenyl hydrolase-like (serine hydrolase; breast epithelial mucin-associated antigen)
BRP44	12.5256	18.1913	15.8884	14.7256	1.45233	0.873407	0.926815	0.99665	brain protein 44
BRP44L	13.6721	18.5062	8.65256	9.94439	1.35357	0.467549	1.1493	-1.7303	brain protein 44-like
C1QBP	132.459	182.331	120.263	143.849	1.37651	0.659586	1.19612	-1.19188	complement component 1, q subcomponent binding protein
CA5B	3.87898	6.34186	2.82951	2.93264	1.63493	0.446164	1.03645	-1.77379	carbonic anhydrase VB, mitochondrial
CASP8	3.8612	3.87643	2.72972	2.13995	1.00394	0.704184	0.783945	-1.58894	caspase 8, apoptosis-related cysteine peptidase
CBR4	5.64796	6.31167	5.48667	6.81294	1.11751	0.86929	1.24173	1.02843	carbonyl reductase 4
CCDC51	3.61291	6.41501	6.29803	6.76751	1.77558	0.981765	1.07454	1.30292	coiled-coil domain containing 51
CCDC58	20.2064	32.0367	29.4882	41.3487	1.58547	0.920451	1.40221	1.35591	coiled-coil domain containing 58
CCDC90A	2.81515	3.33684	3.5853	3.02121	1.18532	1.07446	0.842666	1.07388	coiled-coil domain containing 90A
CCDC90B	3.9038	4.45527	2.43397	2.93072	1.14126	0.546313	1.20409	-1.55816	coiled-coil domain containing 90B
CCT7	107.326	182.972	325.366	388.277	1.70482	1.77823	1.19335	2.45831	chaperonin containing TCP1, subunit 7 (eta)
CECR5	2.29971	3.4881	6.68829	6.61317	1.51676	1.91746	0.988768	2.29819	cat eye syndrome chromosome region, candidate 5
CERK	9.97504	11.1326	2.5411	2.75325	1.11605	0.228258	1.08349	-3.98682	ceramide kinase
CHAT	0.151782	0.192212	0.263187	0.172577	1.26637	1.36925	0.65572	1.26678	choline acetyltransferase
CHCHD1	4.66101	6.51512	4.41562	4.3233	1.39779	0.67775	0.979092	-1.27889	coiled-coil-helix-coiled-coil-helix domain containing 1
CHCHD2	182.818	181.797	178.09	199.254	0.994415	0.979609	1.11884	1.03491	coiled-coil-helix-coiled-coil-helix domain containing 2
CHCHD3	79.8047	98.5378	98.0695	114.01	1.23474	0.995248	1.16254	1.18917	coiled-coil-helix-coiled-coil-helix domain containing 3
CHCHD4	8.31085	6.71634	6.44351	6.48287	0.808141	0.959378	1.00611	-1.16252	coiled-coil-helix-coiled-coil-helix domain containing 4
CKMT1A	1.37127	0.437257	0.668373	1.0675	0.31887	1.52856	1.59716	-1.04185	creatine kinase, mitochondrial 1A
CKMT2	0.314391	0.339941	0.518657	0.674166	1.08127	1.52573	1.29983	1.82296	creatine kinase, mitochondrial 2 (sarcomeric)
CLIC4	44.112	76.0062	35.4246	41.7509	1.72303	0.466075	1.17858	-1.55643	chloride intracellular channel 4
CLPB	11.3486	10.7583	12.3979	15.8454	0.947985	1.1524	1.27807	1.27758	ClpB caseinolytic peptidase B homolog (E. coli)
CLPX	12.6588	17.5008	49.1656	48.2855	1.3825	2.80933	0.982099	3.23118	ClpX caseinolytic peptidase X homolog (E. coli)
CLYBL	3.08825	2.39035	3.93791	1.95171	0.774014	1.64742	0.495621	1.07502	citrate lyase beta like
COMT	148.807	88.3295	33.6872	41.9149	0.593584	0.381381	1.24424	-3.13664	catechol-O-methyltransferase
COMTD1	2.64144	5.45329	4.93121	3.9711	2.06451	0.904263	0.805299	1.09977	catechol-O-methyltransferase domain containing 1
COQ10B	1.51066	2.48587	1.90762	2.77823	1.64555	0.767385	1.45639	1.17248	coenzyme Q10 homolog B (S. cerevisiae)
COQ2	2.39763	2.0865	4.73572	3.00678	0.870234	2.2697	0.634915	1.72664	coenzyme Q2 homolog, prenyltransferase (yeast)
COQ3	11.1335	8.79982	8.30768	6.97677	0.790391	0.944074	0.839798	-1.30416	coenzyme Q3 homolog, methyltransferase (S. cerevisiae)
COQ4	13.5348	15.6314	32.4627	51.1036	1.1549	2.07676	1.57423	2.86518	coenzyme Q4 homolog (S. cerevisiae)
COQ5	12.8289	19.8982	12.6511	12.5015	1.55104	0.635791	0.988175	-1.30114	coenzyme Q5 homolog, methyltransferase (S. cerevisiae)
COQ6	9.43326	11.6076	18.6766	20.0183	1.2305	1.609	1.07184	1.83904	coenzyme Q6 homolog, monooxygenase (S. cerevisiae)
COQ7	19.8464	28.4157	18.5808	21.338	1.43178	0.653892	1.14839	-1.20901	coenzyme Q7 homolog, ubiquinone (yeast)
COQ9	9.49493	4.65608	4.9103	6.90591	0.490375	1.0546	1.40641	-1.19759	coenzyme Q9 homolog (S. cerevisiae)
COX10	3.36394	3.19709	2.82976	2.49055	0.9504	0.885105	0.880128	-1.2332	COX10 homolog, cytochrome c oxidase assembly protein, heme A: farnesyltransferase (yeast)
COX11	3.06383	3.70684	3.47701	3.52205	1.20987	0.937998	1.01295	1.03373	COX11 homolog, cytochrome c oxidase assembly protein (yeast)
COX15	13.1213	15.5256	8.97739	9.61515	1.18324	0.578231	1.07104	-1.54077	COX15 homolog, cytochrome c oxidase assembly protein (yeast)
COX17	45.7774	46.6362	89.4274	121.709	1.01876	1.91755	1.36098	2.28469	COX17 cytochrome c oxidase assembly homolog (S. cerevisiae)
COX18	4.42846	2.4382	1.02448	1.23511	0.550575	0.420179	1.2056	-3.0389	COX18 cytochrome c oxidase assembly homolog (S. cerevisiae)
COX4I1	302.237	484.396	460.989	502.45	1.6027	0.951678	1.08994	1.22476	cytochrome c oxidase subunit IV isoform 1
COX5A	157.027	179.225	191.68	208.432	1.14136	1.06949	1.0874	1.18992	cytochrome c oxidase subunit Va
COX6A1	265.715	242.482	333.004	375.784	0.912564	1.37331	1.12847	1.39471	cytochrome c oxidase subunit VIa polypeptide 1
COX6C	441.627	444.239	616.078	781.049	1.00591	1.38682	1.26778	1.57713	cytochrome c oxidase subunit VIc
COX7A2	34.8154	52.0008	54.5433	63.0642	1.49361	1.04889	1.15622	1.35467	cytochrome c oxidase subunit VIIa polypeptide 2 (liver)
COX7A2L	13.3255	24.9318	19.3934	17.8952	1.87098	0.777858	0.922747	-1.02598	cytochrome c oxidase subunit VIIa polypeptide 2 like
COX7C	20.4874	32.3937	31.1538	31.0177	1.58115	0.961724	0.995631	1.17568	cytochrome c oxidase subunit VIIc
COX8A	430.403	286.131	507.648	675.994	0.664798	1.77418	1.33162	1.6519	cytochrome c oxidase subunit 8A (ubiquitous)
CPOX	3.71772	5.24897	2.11405	1.91487	1.41188	0.402755	0.905783	-2.22558	coproporphyrinogen oxidase
CPS1	0.394283	0.545579	1.13717	0.76574	1.38372	2.08434	0.673373	2.02467	carbamoyl-phosphate synthetase 1, mitochondrial
CPT1A	5.49623	5.87786	5.78661	5.12979	1.06943	0.984476	0.886493	-1.04193	carnitine palmitoyltransferase 1A (liver)
CPT2	7.56848	12.6854	6.95291	8.88564	#REF!	#REF!	#REF!	-1.27877	carnitine palmitoyltransferase II
CRAT	6.38808	7.94083	7.58492	7.09226	1.24307	0.95518	0.935047	1.02431	carnitine acetyltransferase
CRLS1	20.1995	19.7831	13.9603	15.3828	0.979386	0.705668	1.1019	-1.36259	cardiolipin synthase 1
CROT	19.7501	24.2	35.242	36.1914	1.22531	1.45628	1.02694	1.62533	carnitine O-octanoyltransferase
CRY1	19.7785	22.7915	5.313	7.69161	1.15234	0.233113	1.4477	-3.27345	cryptochrome 1 (photolyase-like)
CS	40.0406	50.1432	44.6582	51.1439	1.25231	0.890613	1.14523	1.0623	citrate synthase
CTPS2	1.82441	1.6244	1.2103	1.23675	0.89037	0.745075	1.02185	-1.40937	CTP synthase II
CYB5B	21.1465	33.9529	21.5156	19.7709	1.6056	0.63369	0.91891	-1.33456	cytochrome b5 type B (outer mitochondrial membrane)
CYB5R2	7.30329	11.381	10.9879	9.66318	1.55834	0.96546	0.879438	1.10526	cytochrome b5 reductase 2
CYC1	156.661	269.622	243.615	272.932	1.72105	0.903543	1.12034	1.21175	cytochrome c-1
CYP11A1	1.52716	0.624684	0.311615	0.226354	0.409049	0.498836	0.72639	-3.99994	cytochrome P450, family 11, subfamily A, polypeptide 1
CYP24A1	0.221042	0.377288	0.152315	0.237036	1.70686	0.40371	1.55622	-1.53674	cytochrome P450, family 24, subfamily A, polypeptide 1
CYP27A1	7.11568	6.21766	1.80662	2.66335	0.873797	0.290563	1.47422	-2.98287	cytochrome P450, family 27, subfamily A, polypeptide 1
DACT2	17.9574	11.28	24.0836	22.293	0.628153	2.13507	0.925651	1.58621	dapper, antagonist of beta-catenin, homolog 2 (Xenopus laevis)
DAP3	23.5181	20.8498	40.4929	61.2485	0.886543	1.94212	1.51257	2.29313	death associated protein 3
DARS2	5.26806	5.4112	4.52845	3.62219	1.02717	0.836866	0.799874	-1.31024	aspartyl-tRNA synthetase 2 (mitochondrial)
DBT	11.5365	15.09	5.26213	5.34539	1.30802	0.348716	1.01582	-2.51015	dihydrolipoamide branched chain transacylase E2
DCAKD	3.40651	5.98527	10.5389	11.0387	1.75701	1.76081	1.04742	2.2975	dephospho-CoA kinase domain containing
DDAH1	44.1045	54.8928	16.402	18.0805	1.24461	0.298801	1.10234	-2.87094	dimethylarginine dimethylaminohydrolase 1
DDX28	5.47266	4.06273	4.94357	6.17655	0.742368	1.21681	1.24941	1.16619	DEAD (Asp-Glu-Ala-Asp) box polypeptide 28
DECR1	9.92264	12.3911	11.7057	9.81681	1.24877	0.944686	0.838635	-1.03676	2,4-dienoyl CoA reductase 1, mitochondrial
DGUOK	38.1034	36.9739	39.5352	42.9339	0.970357	1.06927	1.08597	1.09846	deoxyguanosine kinase
DHODH	6.35621	4.35178	2.67591	4.70856	0.68465	0.6149	1.75961	-1.45007	dihydroorotate dehydrogenase
DHRS1	2.80276	3.34124	13.8351	13.0119	1.19212	4.14071	0.940499	4.36963	dehydrogenase/reductase (SDR family) member 1
DHTKD1	9.4991	7.84593	3.13707	2.76181	0.825966	0.399834	0.880379	-2.94039	dehydrogenase E1 and transketolase domain containing 1
DHX29	3.39377	5.64529	4.29609	3.89157	1.66343	0.761004	0.90584	-1.10399	DEAH (Asp-Glu-Ala-His) box polypeptide 29
DIABLO	6.83232	9.62659	8.45415	8.71297	1.40898	0.878208	1.03061	1.04303	diablo homolog (Drosophila)
DLAT	7.24091	10.4293	5.87881	5.45742	1.44033	0.563682	0.928321	-1.55874	dihydrolipoamide S-acetyltransferase (E2 component of pyruvate dehydrogenase complex)
DLD	13.8888	19.9857	12.1718	16.8027	1.43898	0.609025	1.38046	-1.16911	dihydrolipoamide dehydrogenase
DLST	17.7263	33.3861	35.6692	37.7685	1.88342	1.06838	1.05885	1.43679	dihydrolipoamide S-succinyltransferase (E2 component of 2-oxo-glutarate complex)
DMGDH	0.198873	0.145165	0.603429	0.718968	0.729938	4.15685	1.19147	3.84375	dimethylglycine dehydrogenase
DNAJA3	15.3414	20.8037	44.2973	48.697	1.35605	2.1293	1.09932	2.57281	DnaJ (Hsp40) homolog, subfamily A, member 3
DNAJC11	8.68912	9.87929	13.0213	15.312	1.13697	1.31804	1.17592	1.52589	DnaJ (Hsp40) homolog, subfamily C, member 11
DNAJC15	8.4051	11.3459	29.2657	30.4216	1.34988	2.57941	1.0395	3.02199	DnaJ (Hsp40) homolog, subfamily C, member 15
DRG2	14.6175	23.6121	28.0157	27.6471	1.61533	1.1865	0.986843	1.45601	developmentally regulated GTP binding protein 2
DUS2L	5.25891	7.58776	6.85922	7.99886	1.44284	0.903985	1.16615	1.15657	dihydrouridine synthase 2-like, SMM1 homolog (S. cerevisiae)
DUSP26	0.742496	1.51364	5.69183	6.07619	2.03858	3.76036	1.06753	5.21601	dual specificity phosphatase 26 (putative)
DUT	13.1231	10.3858	1.86516	1.45084	0.791414	0.179588	0.777864	-7.08954	dUTP pyrophosphatase
EARS2	2.57665	2.44829	0.724667	2.03588	0.950183	0.295989	2.8094	-1.82027	glutamyl-tRNA synthetase 2 (mitochondrial)(putative)
ECH1	30.2325	34.513	44.5186	51.0952	1.14159	1.28991	1.14773	1.47676	enoyl Coenzyme A hydratase 1, peroxisomal
ECHDC3	20.6739	35.4391	13.5773	15.5181	1.7142	0.383116	1.14294	-1.92859	enoyl Coenzyme A hydratase domain containing 3
ECHS1	48.107	30.2809	45.6683	86.9804	0.629449	1.50816	1.90461	1.69221	enoyl Coenzyme A hydratase, short chain, 1, mitochondrial
EEFSEC	4.61872	7.56532	6.21732	8.23941	1.63797	0.821819	1.32523	1.18653	eukaryotic elongation factor, selenocysteine-tRNA-specific
EFHA1	2.89369	3.93141	2.16629	2.77388	1.35861	0.551021	1.28047	-1.38155	EF-hand domain family, member A1
EFHD1	5.99475	5.85708	0.95202	1.12221	0.977035	0.162542	1.17877	0.175013	EF-hand domain family, member D1
EHHADH	6.17511	7.72474	2.24903	2.10543	1.25095	0.291146	0.93615	-3.1921	enoyl-Coenzyme A, hydratase/3-hydroxyacyl Coenzyme A dehydrogenase
ELAC2	5.15142	6.62036	7.1906	6.06673	1.28515	1.08613	0.843703	1.1262	elaC homolog 2 (E. coli)
ELN	0.754126	0.306436	0.555614	0.295789	0.406346	1.81315	0.532364	-1.24566	elastin (supravalvular aortic stenosis, Williams-Beuren syndrome)
ETFA	28.0976	26.9064	25.0702	28.8311	0.957605	0.931756	1.15001	-1.02046	electron-transfer-flavoprotein, alpha polypeptide (glutaric aciduria II)
ETFDH	9.52018	10.7357	6.41092	6.62298	1.12768	0.597159	1.03308	-1.55409	electron-transferring-flavoprotein dehydrogenase
ETHE1	19.1923	35.9788	38.3409	33.6818	1.87465	1.06565	0.878482	1.30544	ethylmalonic encephalopathy 1
FAHD1	7.0611	4.20944	1.88494	1.4244	0.596145	0.447789	0.755674	-3.40568	fumarylacetoacetate hydrolase domain containing 1
FAHD2A	18.9897	15.4175	27.413	48.8338	0.811887	1.77804	1.78141	2.21601	fumarylacetoacetate hydrolase domain containing 2A
FARS2	10.8698	20.7356	6.41694	4.72361	1.90763	0.309465	0.736116	-2.83697	phenylalanine-tRNA synthetase 2 (mitochondrial)
FASN	21.8809	34.2605	19.5901	22.2103	1.56577	0.571798	1.13375	-1.34308	fatty acid synthase
FASTK	21.29	25.1917	41.4935	59.0341	1.18326	1.64711	1.42273	2.16274	Fas-activated serine/threonine kinase
FASTKD2	4.13927	5.25469	5.3013	5.08573	1.26947	1.00887	0.959336	1.10571	FAST kinase domains 2
FDPS	63.4893	74.7624	241.074	373.465	1.17756	3.22454	1.54917	4.44507	farnesyl diphosphate synthase (farnesyl pyrophosphate synthetase, dimethylallyltranstransferase, geranyltranstransferase)
FDX1	4.11863	5.4522	1.95017	1.99787	1.32379	0.357685	1.02446	-2.4242	ferredoxin 1
FECH	2.38073	3.17426	2.29354	2.57449	1.33331	0.722543	1.1225	-1.14112	ferrochelatase (protoporphyria)
FH	36.2521	54.6975	61.8362	62.6629	1.50881	1.13051	1.01337	1.36888	fumarate hydratase
FKBP8	18.285	24.4662	20.5611	27.2419	1.33805	0.840388	1.32492	1.11817	FK506 binding protein 8, 38kDa
FOXRED1	6.05664	4.45092	3.40627	2.83849	0.734883	0.765296	0.833313	-1.68262	FAD-dependent oxidoreductase domain containing 1
FPGS	9.90627	8.07925	4.72893	5.61989	0.815569	0.585318	1.18841	-1.73793	folylpolyglutamate synthase
FTSJ2	9.05371	9.63077	12.4325	18.0254	1.06374	1.29091	1.44986	1.63012	FtsJ homolog 2 (E. coli)
FUNDC1	12.731	13.9083	7.99751	8.0749	1.09248	0.575017	1.00968	-1.65746	FUN14 domain containing 1
FUNDC2	13.3839	16.515	30.3323	34.2383	1.23395	1.83665	1.12877	2.15963	FUN14 domain containing 2
FXN	7.61202	8.57184	10.6497	11.2591	1.12609	1.24241	1.05722	1.35374	frataxin
GALC	1.97084	1.67905	0.536537	0.713077	0.851946	0.319548	1.32904	-2.92081	galactosylceramidase
GARS	14.9478	28.1843	60.3991	64.1964	1.88551	2.14301	1.06287	2.8887	glycyl-tRNA synthetase
GATM	0.358704	0.0949895	0.296211	0.540035	0.264813	3.11836	1.82314	1.8432	glycine amidinotransferase (L-arginine:glycine amidinotransferase)
GBAS	33.3466	38.8199	28.3841	29.8491	1.16413	0.731174	1.05161	-1.23927	glioblastoma amplified sequence
GCAT	7.48912	8.1516	2.89328	2.88025	1.08846	0.354934	0.995496	-2.70904	glycine C-acetyltransferase (2-amino-3-ketobutyrate coenzyme A ligase)
GFER	5.20337	5.79282	3.6175	5.03192	1.11328	0.62448	1.39099	-1.27132	growth factor, augmenter of liver regeneration (ERV1 homolog, S. cerevisiae)
GFM1	7.06831	9.42952	8.49128	10.2578	1.33406	0.9005	1.20804	1.13646	G elongation factor, mitochondrial 1
GFM2	4.18623	6.24398	2.95482	3.61422	1.49155	0.473227	1.22316	-1.58778	G elongation factor, mitochondrial 2
GHITM	42.7646	73.5871	73.0516	76.8355	1.72075	0.992723	1.0518	1.28822	growth hormone inducible transmembrane protein
GLDC	14.9944	23.2898	11.1484	11.1871	1.55323	0.478682	1.00347	-1.71405	glycine dehydrogenase (decarboxylating)
GLRX	9.47044	20.8059	469.847	650.795	2.19693	22.5824	1.38512	37.0138	glutaredoxin (thioltransferase)
GLRX5	8.89351	11.0877	5.03908	4.92881	1.24672	0.454475	0.978117	-2.00456	glutaredoxin 5 homolog (S. cerevisiae)
GLS	6.93037	12.6663	63.8585	71.4547	1.82765	5.04161	1.11895	-0.144825	glutaminase
GLUD1	14.7047	24.9979	12.3856	16.2806	1.69999	0.495466	1.31448	-1.385	glutamate dehydrogenase 1
GLYCTK	5.226	6.6311	3.62965	3.76906	1.26887	0.547368	1.03841	-1.60259	glycerate kinase
GMPPB	20.59	17.4273	13.8506	13.4487	0.846396	0.794765	0.970983	-1.39261	GDP-mannose pyrophosphorylase B
GNG5	23.9157	23.9684	10.45	12.5444	1.0022	0.435991	1.20042	-2.08242	guanine nucleotide binding protein (G protein), gamma 5
GOT2	46.8014	55.2272	44.6461	49.74	1.18003	0.808408	1.1141	-1.08097	glutamic-oxaloacetic transaminase 2, mitochondrial (aspartate aminotransferase 2)
GPAM	2.81072	9.54329	6.04267	6.97585	3.39532	0.633185	1.15443	1.05379	glycerol-3-phosphate acyltransferase, mitochondrial
GPD1	0.280856	0.159617	0.246851	0.259742	0.568323	1.54652	1.05222	1.15011	glycerol-3-phosphate dehydrogenase 1 (soluble)
GPD2	9.22658	11.4558	6.95751	8.6106	1.24161	0.607335	1.2376	-1.32851	glycerol-3-phosphate dehydrogenase 2 (mitochondrial)
GPT2	2.97037	3.525	1.91818	1.73453	1.18672	0.544165	0.904258	-1.77823	glutamic pyruvate transaminase (alanine aminotransferase) 2
GPX1	154.219	109.198	549.71	897.636	0.708071	5.03407	1.63293	5.4945	glutathione peroxidase 1
GPX4	277.121	382.057	445.126	474.253	1.37866	1.16508	1.06544	1.39474	glutathione peroxidase 4 (phospholipid hydroperoxidase)
GRPEL1	19.3692	30.7988	21.1008	24.4379	1.59009	0.685118	1.15815	-1.10166	GrpE-like 1, mitochondrial (E. coli)
GRPEL2	12.8186	15.5287	25.148	26.6206	1.21142	1.61945	1.05856	1.82623	GrpE-like 2, mitochondrial (E. coli)
GRSF1	27.5239	34.8827	28.3516	34.9035	1.26736	0.81277	1.23109	1.0136	G-rich RNA sequence binding factor 1
GSR	5.2915	6.92199	3.70164	4.97961	1.30813	0.534765	1.34524	-1.40688	glutathione reductase
GSTK1	24.1851	22.321	20.2168	12.852	0.922924	0.90573	0.635709	-1.40634	glutathione S-transferase kappa 1
GTPBP5	4.41193	9.55146	15.7179	14.9203	2.16492	1.6456	0.949255	2.19418	GTP binding protein 5 (putative)
GTPBP8	2.23264	3.34594	2.63867	2.46852	1.49865	0.788618	0.935517	-1.0923	GTP-binding protein 8 (putative)
GUF1	2.56325	2.0936	2.83077	2.41727	0.816776	1.35211	0.853927	1.12695	GUF1 GTPase homolog (S. cerevisiae)
HADH	34.8189	57.9861	21.1529	25.3895	1.66536	0.364793	1.20028	-1.99399	hydroxyacyl-Coenzyme A dehydrogenase
HADHA	16.1383	27.1984	63.4118	78.2044	1.68533	2.33145	1.23328	3.26781	hydroxyacyl-Coenzyme A dehydrogenase/3-ketoacyl-Coenzyme A thiolase/enoyl-Coenzyme A hydratase (trifunctional protein), alpha subunit
HADHB	20.2997	23.3915	28.8389	31.4309	1.15231	1.23288	1.08988	1.37945	hydroxyacyl-Coenzyme A dehydrogenase/3-ketoacyl-Coenzyme A thiolase/enoyl-Coenzyme A hydratase (trifunctional protein), beta subunit
HAGH	8.96866	12.0306	11.4767	9.81275	1.3414	0.953959	0.855015	1.01382	hydroxyacylglutathione hydrolase
HAO2	0.563292	0.17518	0.145011	0.084411	0.310993	0.827783	0.582101	-3.21884	hydroxyacid oxidase 2 (long chain)
HBXIP	32.1388	40.012	77.023	132.754	1.24497	1.925	1.72356	2.90748	hepatitis B virus x interacting protein
HCCS	8.04907	11.4354	8.55564	7.70332	1.42071	0.748171	0.900379	-1.19838	holocytochrome c synthase (cytochrome c heme-lyase)
HDDC2	21.5645	32.2722	11.3378	9.75737	1.49654	0.351318	0.860605	-2.55209	HD domain containing 2
HEMK1	3.88663	5.18978	3.8991	3.63117	1.33529	0.751304	0.931284	-1.20532	HemK methyltransferase family member 1
HIBADH	8.48106	11.2489	8.43134	9.73652	1.32636	0.749526	1.1548	-1.08598	3-hydroxyisobutyrate dehydrogenase
HIBCH	9.99145	14.0874	21.392	25.267	1.40995	1.51852	1.18114	1.93776	3-hydroxyisobutyryl-Coenzyme A hydrolase
HINT2	22.8449	24.7815	14.3369	28.5549	1.08477	0.578532	1.99171	-1.11038	histidine triad nucleotide binding protein 2
HK1	36.7412	44.2844	63.824	67.119	1.20531	1.44123	1.05163	1.61607	hexokinase 1
HK2	21.335	5.44596	5.20619	4.91396	0.255259	0.955973	0.943869	-2.6463	hexokinase 2
HK3	1.42272	2.0566	2.33801	4.36391	1.44554	1.13683	1.86651	1.92622	hexokinase 3 (white cell)
HMGCL	12.7751	13.4	14.5014	22.0924	1.04892	1.08219	1.52347	1.39804	3-hydroxymethyl-3-methylglutaryl-Coenzyme A lyase (hydroxymethylglutaricaciduria)
HMGCS2	0.651278	1.32752	1.12775	0.747099	2.03833	0.849516	0.662469	-1.05544	3-hydroxy-3-methylglutaryl-Coenzyme A synthase 2 (mitochondrial)
HRSP12	35.8541	34.711	17.6993	20.4265	0.968118	0.509905	1.15409	0.540293	heat-responsive protein 12
HSCB	27.046	40.4605	53.3018	55.8222	1.49599	1.31738	1.04729	1.6165	HscB iron-sulfur cluster co-chaperone homolog (E. coli)
HSD17B4	7.61109	9.13208	33.7612	26.0964	1.19984	3.69699	0.77297	3.57505	hydroxysteroid (17-beta) dehydrogenase 4
HSDL1	4.70379	5.2316	2.76306	2.21335	1.11221	0.528148	0.80105	-1.9965	hydroxysteroid dehydrogenase like 1
HSDL2	15.2463	26.4978	12.2408	14.0244	1.73798	0.461955	1.14571	0.629196	hydroxysteroid dehydrogenase like 2
HSPA9	48.329	46.8402	61.8882	66.5932	0.969194	1.32126	1.07602	1.35003	heat shock 70kDa protein 9 (mortalin)
HSPB7	0.353457	0.266317	0.362325	1.64785	0.753464	1.3605	4.54799	3.2434	heat shock 27kDa protein family, member 7 (cardiovascular)
HSPD1	76.0122	112.771	77.4465	77.041	1.48359	0.686759	0.994764	0.818333	heat shock 60kDa protein 1 (chaperonin)
HSPE1	134.6	155.701	87.7567	91.8236	1.15677	0.563623	1.04634	0.6186	heat shock 10kDa protein 1 (chaperonin 10)
HTRA2	18.9896	18.2708	20.5425	30.6928	0.962148	1.12434	1.49411	1.37506	HtrA serine peptidase 2
IARS2	8.55275	10.0919	8.98646	11.1032	1.17996	0.890463	1.23555	1.0775	isoleucine-tRNA synthetase 2, mitochondrial
ICT1	15.8849	14.2961	13.2209	15.4124	0.89998	0.924791	1.16576	0.948719	immature colon carcinoma transcript 1
IDE	10.6567	24.3994	46.3985	40.3269	2.28958	1.90162	0.869142	2.4739	insulin-degrading enzyme
IDH1	53.1016	130.929	57.3024	55.9776	2.46563	0.43766	0.976881	0.61555	isocitrate dehydrogenase 1 (NADP+), soluble
IDH2	146.261	148.717	180.478	240.976	1.01679	1.21357	1.33521	1.42876	isocitrate dehydrogenase 2 (NADP+), mitochondrial
IDH3A	10.8235	17.802	11.4089	11.2138	1.64475	0.640877	0.982899	0.790299	isocitrate dehydrogenase 3 (NAD+) alpha
IDH3B	14.793	15.7832	13.0979	23.9999	1.06694	0.829863	1.83235	1.21329	isocitrate dehydrogenase 3 (NAD+) beta
IMMT	26.4258	31.1945	51.1903	55.3929	1.18046	1.641	1.0821	1.84975	inner membrane protein, mitochondrial (mitofilin)
IQCE	15.8742	19.1053	19.0228	20.4707	1.20354	0.995682	1.07611	1.12905	IQ motif containing E
IREB2	13.0719	22.5958	31.8631	37.7978	1.72858	1.41013	1.18626	1.95305	iron-responsive element binding protein 2
ISCU	21.0366	31.3624	11.6486	14.1577	1.49085	0.371419	1.2154	-2.03047	IscU iron-sulfur cluster scaffold homolog (E. coli)
IVD	4.04585	5.67982	4.38487	4.02193	1.40386	0.772009	0.917229	0.864393	isovaleryl Coenzyme A dehydrogenase
KARS	61.226	93.3803	89.9769	105.593	1.52517	0.963553	1.17356	1.26495	lysyl-tRNA synthetase
KIF1B	7.53991	9.46682	12.746	13.9345	1.25556	1.34639	1.09324	1.56882	kinesin family member 1B
KRT5	0.494483	0.299826	0.247328	0.176392	0.606342	0.824905	0.713191	0.533445	keratin 5 (epidermolysis bullosa simplex, Dowling-Meara/Kobner/Weber-Cockayne types)
KYNU	0.457339	0.983518	0.350814	0.36456	2.15052	0.356693	1.03918	-2.01413	kynureninase (L-kynurenine hydrolase)
L2HGDH	3.41386	4.22961	4.70249	6.62427	1.23895	1.1118	1.40867	1.48189	L-2-hydroxyglutarate dehydrogenase
LACE1	1.42523	2.54231	1.49292	1.89239	1.78379	0.58723	1.26758	0.853252	lactation elevated 1
LACTB	4.28979	4.51487	8.42685	8.3379	1.05247	1.86647	0.989444	1.90408	lactamase, beta
LACTB2	3.29478	5.19752	1.13254	1.28898	1.5775	0.2179	1.13813	0.285143	lactamase, beta 2
LAP3	12.642	16.4812	23.5197	27.3475	1.30369	1.42706	1.16275	1.74662	leucine aminopeptidase 3
LARS2	6.87626	9.73809	21.3657	21.1444	1.41619	2.19403	0.989642	2.55864	leucyl-tRNA synthetase 2, mitochondrial
LDHA	4469.11	771.066	381.695	279.374	0.172532	0.495022	0.73193	-7.92682	lactate dehydrogenase A
LDHB	135.773	218.193	128.351	156.931	1.60704	0.588245	1.22267	0.805959	lactate dehydrogenase B
LDHD	10.5014	12.5252	13.1903	9.59247	1.19272	1.0531	0.727237	0.989411	lactate dehydrogenase D
LIAS	7.24857	8.85804	10.9656	13.5749	1.22204	1.23793	1.23795	1.52363	lipoic acid synthetase
LIPT1	8.70297	9.32822	7.13264	7.34646	1.07184	0.76463	1.02998	0.803003	lipoyltransferase 1
LONP1	14.3357	13.2348	10.0854	12.41	0.923206	0.762036	1.23049	0.815923	lon peptidase 1, mitochondrial
LRPPRC	18.0024	28.1444	18.3207	17.8006	1.56337	0.650954	0.971611	0.782748	leucine-rich PPR-motif containing
LYRM1	10.5816	25.298	38.4975	44.8066	2.39075	1.52176	1.16388	2.32177	LYR motif containing 1
LYRM2	28.3848	44.474	21.8098	19.7319	1.56682	0.490394	0.904726	0.570167	LYR motif containing 2
LYRM4	23.774	18.806	17.3016	27.747	0.791032	0.920004	1.60372	1.05798	LYR motif containing 4
LYRM5	2.59934	1.96903	3.49806	2.59679	0.757512	1.77654	0.742351	1.33414	LYR motif containing 5
MAOA	2.63292	6.19735	0.604789	0.556849	2.35379	0.0975883	0.920733	-7.60157	monoamine oxidase A
MAOB	0.869083	0.576451	0.328801	0.199837	0.663286	0.570388	0.607775	-2.73445	monoamine oxidase B
MARS	54.9669	63.6976	44.8147	57.7697	1.15884	0.703554	1.28908	0.864491	methionine-tRNA synthetase
MARS2	5.52614	6.49965	6.53895	7.7439	1.17616	1.00605	1.18427	1.18768	methionine-tRNA synthetase 2 (mitochondrial)
MAT2B	13.3994	9.7625	14.8039	15.2009	0.728577	1.5164	1.02682	1.29544	methionine adenosyltransferase II, beta
MCAT	14.4604	30.5947	20.5068	20.0635	2.11576	0.670273	0.978383	0.90046	malonyl CoA:ACP acyltransferase (mitochondrial)
MCCC1	4.1869	5.62526	6.48691	5.72352	1.34354	1.15318	0.882318	1.24442	methylcrotonoyl-Coenzyme A carboxylase 1 (alpha)
MCCC2	5.74096	8.30946	4.71213	4.09223	1.4474	0.56708	0.868446	0.626626	methylcrotonoyl-Coenzyme A carboxylase 2 (beta)
MCEE	4.75726	7.20427	6.6852	7.66681	1.51437	0.92795	1.14683	1.19985	methylmalonyl CoA epimerase
MDH1	96.268	112.714	44.2128	50.7262	1.17084	0.392257	1.14732	0.454293	malate dehydrogenase 1, NAD (soluble)
MDH2	53.929	79.1161	81.16	91.1644	1.46704	1.02583	1.12327	1.29523	malate dehydrogenase 2, NAD (mitochondrial)
ME1	1.19483	1.09219	41.4883	42.5081	0.914097	37.9863	1.02458	36.7274	malic enzyme 1, NADP(+)-dependent, cytosolic
ME3	6.28408	8.05753	55.2973	55.9015	1.28221	6.86281	1.01093	7.75358	malic enzyme 3, NADP(+)-dependent, mitochondrial
MECR	5.74593	4.08207	6.86566	8.95419	0.710428	1.68191	1.3042	1.60967	mitochondrial trans-2-enoyl-CoA reductase
MFN1	16.5253	21.0218	24.8957	29.8045	1.2721	1.18428	1.19717	1.45684	mitofusin 1
MFN2	9.45848	14.9165	17.633	18.0524	1.57705	1.18211	1.02378	1.46402	mitofusin 2
MIPEP	3.62146	4.15054	2.71675	3.27038	1.1461	0.654553	1.20378	0.770346	mitochondrial intermediate peptidase
MLYCD	3.57536	3.42785	13.9448	12.5441	0.958743	4.06809	0.899554	3.78239	malonyl-CoA decarboxylase
MOSC2	23.5738	25.1894	14.8412	15.1904	1.06853	0.589184	1.02353	0.615866	MOCO sulphurase C-terminal domain containing 2
MPST	21.2565	35.0253	13.6569	15.2787	1.64775	0.389915	1.11875	0.51412	mercaptopyruvate sulfurtransferase
MPV17	5.64763	4.5835	6.04338	7.74347	0.811579	1.31851	1.28131	1.34754	MpV17 mitochondrial inner membrane protein
MRM1	3.98719	4.67627	4.79533	5.42558	1.17282	1.02546	1.13143	1.17977	mitochondrial rRNA methyltransferase 1 homolog (S. cerevisiae)
MRPL1	18.1084	26.125	20.5894	21.6957	1.4427	0.788111	1.05373	0.955954	mitochondrial ribosomal protein L1
MRPL10	19.5817	27.3206	25.8764	33.2208	1.39521	0.947139	1.28383	1.26001	mitochondrial ribosomal protein L10
MRPL13	38.4252	40.0592	26.826	31.9302	1.04252	0.669659	1.19027	0.748635	mitochondrial ribosomal protein L13
MRPL14	41.8532	71.7848	93.9592	103.738	1.71516	1.3089	1.10407	1.73971	mitochondrial ribosomal protein L14
MRPL15	5.00391	7.92443	3.45256	3.15298	1.58365	0.435686	0.91323	0.510935	mitochondrial ribosomal protein L15
MRPL16	40.3897	33.406	34.1587	44.1726	0.827092	1.02253	1.29316	1.06146	mitochondrial ribosomal protein L16
MRPL17	40.9809	43.2229	36.0785	46.9208	1.05471	0.834708	1.30052	0.985695	mitochondrial ribosomal protein L17
MRPL18	46.5154	73.3863	84.9258	119.123	1.57768	1.15724	1.40267	1.7018	mitochondrial ribosomal protein L18
MRPL2	16.9083	23.8334	60.6959	75.1442	1.40957	2.54667	1.23804	3.33418	mitochondrial ribosomal protein L2
MRPL20	47.6639	57.2077	56.2629	62.5457	1.20023	0.983485	1.11167	1.1329	mitochondrial ribosomal protein L20
MRPL21	14.8314	14.3163	17.0775	18.2392	0.96527	1.19287	1.06803	1.21165	mitochondrial ribosomal protein L21
MRPL22	5.38019	6.68925	4.21256	4.54902	1.24331	0.629751	1.07987	0.725931	mitochondrial ribosomal protein L22
MRPL23	54.8324	77.1282	69.615	78.3304	1.40662	0.902588	1.12519	1.12113	mitochondrial ribosomal protein L23
MRPL24	49.1591	59.3862	57.4063	94.5095	1.20804	0.966661	1.64633	1.39956	mitochondrial ribosomal protein L24
MRPL28	0.029717	0	0	0.0972288	0	#DIV/0!	#DIV/0!	3.27182	mitochondrial ribosomal protein L28
MRPL3	13.9949	18.77	22.8199	21.8101	1.3412	1.21576	0.955749	1.36213	mitochondrial ribosomal protein L3
MRPL30	39.5941	50.4032	66.9104	87.5737	1.273	1.3275	1.30882	1.71654	mitochondrial ribosomal protein L30
MRPL32	7.59207	7.14462	4.33766	4.99378	0.941064	0.607123	1.15126	0.633211	mitochondrial ribosomal protein L32
MRPL35	43.1754	44.0094	31.6648	39.5498	1.01932	0.719501	1.24901	0.816824	mitochondrial ribosomal protein L35
MRPL37	22.8942	27.8279	31.6846	28.1236	1.2155	1.13859	0.887611	1.17913	mitochondrial ribosomal protein L37
MRPL38	12.7838	17.1251	14.4892	19.1421	1.33959	0.84608	1.32113	1.12446	mitochondrial ribosomal protein L38
MRPL39	10.4398	34.5537	43.6139	45.9119	3.3098	1.26221	1.05269	1.98975	mitochondrial ribosomal protein L39
MRPL40	100.533	110.044	125.278	139.066	1.09461	1.13844	1.11006	1.25533	mitochondrial ribosomal protein L40
MRPL41	39.0826	45.3225	57.2311	85.3236	1.15966	1.26275	1.49086	1.68893	mitochondrial ribosomal protein L41
MRPL44	55.4365	54.4581	49.1303	73.4415	0.982351	0.902167	1.49483	1.11536	mitochondrial ribosomal protein L44
MRPL46	22.1353	28.0079	20.8801	20.5839	1.2653	0.745508	0.985814	0.826912	mitochondrial ribosomal protein L46
MRPL47	14.7092	18.249	33.0218	31.5692	1.24065	1.80951	0.956011	1.95979	mitochondrial ribosomal protein L47
MRPL48	19.207	24.4409	22.4937	28.3192	1.2725	0.92033	1.25898	1.16415	mitochondrial ribosomal protein L48
MRPL51	14.4755	14.6021	6.81222	6.48701	1.00875	0.466523	0.952261	-2.18641	mitochondrial ribosomal protein L51
MRPL53	2.92904	4.09492	2.92895	3.04465	#REF!	#REF!	#REF!	#REF!	mitochondrial ribosomal protein L53
MRPL54	58.8257	54.8031	78.9555	93.4794	0.931618	1.44071	1.18395	1.51753	mitochondrial ribosomal protein L54
MRPL55	10.5043	20.2775	20.0079	21.7617	1.9304	0.986704	1.08766	1.35696	mitochondrial ribosomal protein L55
MRPL9	113.859	136.039	174.744	193.307	1.1948	1.28451	1.10623	1.4728	mitochondrial ribosomal protein L9
MRPS10	28.8367	38.9447	35.0495	26.1379	1.35053	0.899981	0.745742	0.902717	mitochondrial ribosomal protein S10
MRPS11	32.1087	29.3951	22.0059	23.4723	0.915487	0.748625	1.06664	0.739437	mitochondrial ribosomal protein S11
MRPS12	22.6376	24.1368	24.0454	23.1476	1.06623	0.996213	0.962662	1.00895	mitochondrial ribosomal protein S12
MRPS14	8.94901	19.8537	13.7583	16.6655	2.21854	0.692984	1.21131	1.05628	mitochondrial ribosomal protein S14
MRPS15	32.1409	49.4625	87.1372	89.0717	1.53893	1.76168	1.0222	2.15933	mitochondrial ribosomal protein S15
MRPS16	25.3507	24.3864	20.669	33.5253	0.961962	0.847563	1.62201	1.08962	mitochondrial ribosomal protein S16
MRPS17	72.8582	114.044	62.6897	63.2111	1.56529	0.549697	1.00832	0.673619	mitochondrial ribosomal protein S17
MRPS18A	12.8872	20.025	11.5122	13.2418	1.55387	0.574891	1.15024	0.752122	mitochondrial ribosomal protein S18A
MRPS18C	6.74103	8.17024	27.5823	17.0352	1.21202	3.37595	0.617613	2.9922	mitochondrial ribosomal protein S18C
MRPS2	31.4872	36.4955	25.2529	34.0261	1.15906	0.691946	1.34741	0.871972	mitochondrial ribosomal protein S2
MRPS21	71.4513	69.631	61.3128	94.2119	0.974524	0.880539	1.53658	1.10237	mitochondrial ribosomal protein S21
MRPS22	16.2787	14.1441	11.2686	13.3212	0.868872	0.7967	1.18215	0.808269	mitochondrial ribosomal protein S22
MRPS23	32.0714	30.1095	25.7996	28.9927	0.938827	0.856859	1.12377	0.881176	mitochondrial ribosomal protein S23
MRPS25	30.7037	41.1598	46.2852	51.5823	1.34055	1.12452	1.11444	1.36185	mitochondrial ribosomal protein S25
MRPS26	28.35	36.514	25.699	32.5994	1.28797	0.703812	1.26851	0.898779	mitochondrial ribosomal protein S26
MRPS27	3.99913	5.0931	3.69496	3.93223	1.27355	0.725483	1.06421	0.838869	mitochondrial ribosomal protein S27
MRPS30	3.70003	3.98706	2.32373	2.11952	1.07758	0.582818	0.91212	0.578015	mitochondrial ribosomal protein S30
MRPS31	40.7274	54.8213	64.6586	67.0075	1.34605	1.17944	1.03633	1.378	mitochondrial ribosomal protein S31
MRPS33	4.38736	6.70328	5.9432	5.27862	1.52786	0.886611	0.888178	1.01183	mitochondrial ribosomal protein S33
MRPS34	22.1671	25.8977	26.438	29.5269	1.16829	1.02086	1.11684	1.16436	mitochondrial ribosomal protein S34
MRPS35	1.93588	2.51632	1.50685	1.99343	1.29983	0.598831	1.32291	0.786191	mitochondrial ribosomal protein S35
MRPS36	17.3434	21.5302	37.562	31.8723	1.24141	1.74462	0.848525	1.78616	mitochondrial ribosomal protein S36
MRPS5	9.47869	9.12583	15.0918	17.6339	0.962773	1.65375	1.16844	1.75902	mitochondrial ribosomal protein S5
MRPS6	42.5114	66.2926	32.3203	45.9774	1.55941	0.48754	1.42255	0.719622	mitochondrial ribosomal protein S6
MRPS7	13.2288	17.653	78.098	63.561	1.33444	4.42406	0.813862	4.58714	mitochondrial ribosomal protein S7
MRPS9	13.1523	16.7629	21.6282	27.2108	1.27452	1.29024	1.25812	1.63258	mitochondrial ribosomal protein S9
MRRF	9.72235	8.55514	8.79651	9.15336	0.879946	1.02821	1.04057	0.982075	mitochondrial ribosome recycling factor
MSRA	5.99614	10.0767	71.1876	97.6399	1.68053	7.06457	1.37159	10.5039	methionine sulfoxide reductase A
MTCH1	4.04844	4.23377	5.97048	9.29125	1.04578	1.4102	1.5562	1.84271	mitochondrial carrier homolog 1 (C. elegans)
MTCH2	47.8734	62.571	47.6387	50.6393	1.30701	0.761354	1.06299	0.889841	mitochondrial carrier homolog 2 (C. elegans)
MTERFD1	6.79444	7.71063	7.35587	6.8887	1.13484	0.953991	0.93649	0.982041	MTERF domain containing 1
MTERFD3	1.39189	1.52444	1.56007	1.21312	1.09523	1.02337	0.777606	0.950918	MTERF domain containing 3
MTFMT	3.96876	6.21585	3.32138	5.82122	1.56619	0.53434	1.75265	0.897688	mitochondrial methionyl-tRNA formyltransferase
MTFR1	17.8277	25.6659	30.5863	30.6309	1.43966	1.19171	1.00146	1.4075	mitochondrial fission regulator 1
MTHFD1	11.2103	14.9201	7.66456	7.45069	1.33093	0.513707	0.972096	0.578455	methylenetetrahydrofolate dehydrogenase (NADP+ dependent) 1, methenyltetrahydrofolate cyclohydrolase, formyltetrahydrofolate synthetase
MTHFD2	23.0326	21.7987	30.9055	33.6846	0.946428	1.41777	1.08992	1.44074	methylenetetrahydrofolate dehydrogenase (NADP+ dependent) 2, methenyltetrahydrofolate cyclohydrolase
MTHFD2L	0.786556	0.688781	1.21918	1.04367	0.875692	1.77005	0.856043	1.53379	methylenetetrahydrofolate dehydrogenase (NADP+ dependent) 2-like
MTHFS	11.246	14.6215	20.631	23.2755	1.30015	1.411	1.12818	1.69736	5,10-methenyltetrahydrofolate synthetase (5-formyltetrahydrofolate cyclo-ligase)
MTIF2	6.7063	7.4811	6.43971	7.36498	1.11553	0.860797	1.14368	0.973025	mitochondrial translational initiation factor 2
MTIF3	17.6793	27.1172	77.8957	85.0463	1.53384	2.87256	1.0918	3.63738	mitochondrial translational initiation factor 3
MTO1	12.5361	20.2072	23.9091	26.9416	1.61192	1.1832	1.12683	1.55301	mitochondrial translation optimization 1 homolog (S. cerevisiae)
MTRF1	21.4317	30.0296	33.3508	34.8588	1.40118	1.1106	1.04522	1.32545	mitochondrial translational release factor 1
MTRF1L	6.53114	5.95376	3.55697	3.64603	0.911596	0.597433	1.02504	0.576937	mitochondrial translational release factor 1-like
MTX2	26.4649	53.2227	75.1384	76.0735	2.01107	1.41177	1.01245	1.89756	metaxin 2
MUT	4.95252	5.51773	4.22218	3.79044	1.11413	0.765202	0.897745	0.765275	methylmalonyl Coenzyme A mutase
MUTYH	2.93355	1.44804	1.6899	1.77957	0.493614	1.16703	1.05306	0.791829	mutY homolog (E. coli)
NARS	26.7683	37.3523	35.1556	36.6205	1.39539	0.94119	1.04167	1.11939	asparaginyl-tRNA synthetase
NARS2	4.2961	4.48109	3.49579	4.11195	1.04306	0.78012	1.17626	0.866763	asparaginyl-tRNA synthetase 2 (mitochondrial)(putative)
NCOA4	21.3732	52.4159	55.0057	55.2906	2.45241	1.04941	1.00518	1.49475	nuclear receptor coactivator 4
NDUFA1	146.44	161.153	203.076	255.222	1.10047	1.26014	1.25678	1.48995	NADH dehydrogenase (ubiquinone) 1 alpha subcomplex, 1, 7.5kDa
NDUFA10	40.0654	80.4162	77.3515	80.1011	2.00712	0.96189	1.03555	1.30686	NADH dehydrogenase (ubiquinone) 1 alpha subcomplex, 10, 42kDa
NDUFA12	53.7057	70.5227	247.606	278.805	1.31313	3.51101	1.126	4.23744	NADH dehydrogenase (ubiquinone) 1 alpha subcomplex, 12
NDUFA2	115.52	115.994	256.327	284.053	1.0041	2.20983	1.10817	2.33411	NADH dehydrogenase (ubiquinone) 1 alpha subcomplex, 2, 8kDa
NDUFA4	93.7888	187.905	102.541	132.431	2.00349	0.545707	1.29149	0.83414	NADH dehydrogenase (ubiquinone) 1 alpha subcomplex, 4, 9kDa
NDUFA5	9.01142	12.6878	17.0781	13.946	1.40797	1.34603	0.816601	1.42973	NADH dehydrogenase (ubiquinone) 1 alpha subcomplex, 5, 13kDa
NDUFA8	31.8863	51.7866	37.9854	41.6363	1.6241	0.733499	1.09611	0.951583	NADH dehydrogenase (ubiquinone) 1 alpha subcomplex, 8, 19kDa
NDUFA9	23.1673	33.5329	31.2138	34.4857	1.44742	0.930841	1.10482	1.15872	NADH dehydrogenase (ubiquinone) 1 alpha subcomplex, 9, 39kDa
NDUFAB1	102.243	112.537	81.2212	84.6002	1.10068	0.721729	1.0416	0.772052	NADH dehydrogenase (ubiquinone) 1, alpha/beta subcomplex, 1, 8kDa
NDUFAF1	24.0529	39.7381	33.5094	32.0822	1.65211	0.843256	0.957409	1.02823	NADH dehydrogenase (ubiquinone) 1 alpha subcomplex, assembly factor 1
NDUFB10	101.846	126.702	424.302	624.096	1.24405	3.34882	1.47088	4.58721	NADH dehydrogenase (ubiquinone) 1 beta subcomplex, 10, 22kDa
NDUFB3	108.383	89.7987	99.7231	128.229	0.828531	1.11052	1.28585	1.15022	NADH dehydrogenase (ubiquinone) 1 beta subcomplex, 3, 12kDa
NDUFB4	28.7861	55.8598	68.2458	66.4069	1.94051	1.22173	0.973055	1.59078	NADH dehydrogenase (ubiquinone) 1 beta subcomplex, 4, 15kDa
NDUFB5	199.549	300.593	390.619	450.566	1.50636	1.29949	1.15347	1.68189	NADH dehydrogenase (ubiquinone) 1 beta subcomplex, 5, 16kDa
NDUFB6	50.2349	62.7369	58.2357	61.303	1.24887	0.928253	1.05267	1.05813	NADH dehydrogenase (ubiquinone) 1 beta subcomplex, 6, 17kDa
NDUFB8	125.38	164.981	195.452	194.98	1.31585	1.18469	0.997585	1.34464	NADH dehydrogenase (ubiquinone) 1 beta subcomplex, 8, 19kDa
NDUFB9	44.6121	79.9664	90.8759	110.604	1.79248	1.13643	1.21709	1.61729	NADH dehydrogenase (ubiquinone) 1 beta subcomplex, 9, 22kDa
NDUFC2	50.6857	65.4132	74.2085	94.8162	1.29057	1.13446	1.2777	1.45587	NADH dehydrogenase (ubiquinone) 1, subcomplex unknown, 2, 14.5kDa
NDUFS1	19.2969	25.6533	30.1399	34.6593	1.3294	1.17489	1.14995	1.44158	NADH dehydrogenase (ubiquinone) Fe-S protein 1, 75kDa (NADH-coenzyme Q reductase)
NDUFS2	19.89	13.6468	19.6439	34.1478	0.686114	1.43945	1.73834	1.60396	NADH dehydrogenase (ubiquinone) Fe-S protein 2, 49kDa (NADH-coenzyme Q reductase)
NDUFS3	40.1228	56.0084	58.4085	68.133	1.39592	1.04285	1.16649	1.31634	NADH dehydrogenase (ubiquinone) Fe-S protein 3, 30kDa (NADH-coenzyme Q reductase)
NDUFS4	8.23386	15.9132	16.6218	14.2658	1.93265	1.04453	0.858258	1.27915	NADH dehydrogenase (ubiquinone) Fe-S protein 4, 18kDa (NADH-coenzyme Q reductase)
NDUFS5	36.511	54.3549	182.034	218.063	1.48873	3.34899	1.19792	4.40316	NADH dehydrogenase (ubiquinone) Fe-S protein 5, 15kDa (NADH-coenzyme Q reductase)
NDUFS6	41.7669	53.5383	72.598	88.0222	1.28184	1.356	1.21246	1.68532	NADH dehydrogenase (ubiquinone) Fe-S protein 6, 13kDa (NADH-coenzyme Q reductase)
NDUFS7	62.7429	73.3068	41.3667	55.7102	1.16837	0.564296	1.34674	0.71354	NADH dehydrogenase (ubiquinone) Fe-S protein 7, 20kDa (NADH-coenzyme Q reductase)
NDUFS8	83.9737	104.772	210.335	318.52	1.24768	2.00755	1.51435	2.80194	NADH dehydrogenase (ubiquinone) Fe-S protein 8, 23kDa (NADH-coenzyme Q reductase)
NDUFV2	34.2258	51.937	34.8634	38.4587	1.51748	0.671263	1.10313	0.850972	NADH dehydrogenase (ubiquinone) flavoprotein 2, 24kDa
NDUFV3	15.8993	20.1899	23.9826	24.707	1.26986	1.18785	1.03021	1.34915	NADH dehydrogenase (ubiquinone) flavoprotein 3, 10kDa
NEU4	2.89161	5.22527	11.8846	18.252	1.80705	2.27445	1.53577	3.71283	sialidase 4
NFS1	10.4488	9.85235	4.4755	5.56404	0.942917	0.454257	1.24322	-2.02212	NFS1 nitrogen fixation 1 homolog (S. cerevisiae)
NFU1	34.7318	35.2278	53.9239	55.778	1.01428	1.53072	1.03438	1.56808	NFU1 iron-sulfur cluster scaffold homolog (S. cerevisiae)
NFXL1	2.03994	2.77064	1.50206	2.13799	1.3582	0.542135	1.42337	0.756676	nuclear transcription factor, X-box binding-like 1
NIF3L1	25.1966	43.5	847.217	1076.95	1.72642	19.4763	1.27116	28.0096	NIF3 NGG1 interacting factor 3-like 1 (S. pombe)
NIPSNAP3A	6.87509	11.0895	11.6387	11.2477	#REF!	#REF!	#REF!	#REF!	nipsnap homolog 3A (C. elegans)
NIT1	11.7171	7.30009	4.98375	5.01952	0.623029	0.682697	1.00718	0.526012	nitrilase 1
NLN	2.75622	5.29446	5.50493	5.39964	1.92091	1.03975	0.980874	1.35449	neurolysin (metallopeptidase M3 family)
NLRX1	2.07142	2.63955	2.34988	1.70342	1.27427	0.890258	0.724897	0.860396	NLR family member X1
NME1	3.38184	4.56041	2.1681	1.16344	1.3485	0.475418	0.536617	0.419471	non-metastatic cells 1, protein (NM23A) expressed in
NME2	1167.69	1960.62	912.676	930.863	1.67906	0.465504	1.01993	0.589308	non-metastatic cells 2, protein (NM23B) expressed in
NME3	6.59009	7.74907	4.09213	3.40827	1.17587	0.52808	0.832884	0.523071	non-metastatic cells 3, protein expressed in
NME4	0.222082	1.18518	0.312065	0.181654	5.33668	0.263306	0.582103	-2.85033	non-metastatic cells 4, protein expressed in
NME6	4.06853	4.74847	2.65201	3.66233	1.16712	0.558498	1.38096	0.716155	non-metastatic cells 6, protein expressed in (nucleoside-diphosphate kinase)
NNT	6.67393	8.60866	7.48763	7.53296	1.28989	0.869779	1.00605	0.982856	nicotinamide nucleotide transhydrogenase
NRD1	20.5425	32.6113	43.0698	41.4416	1.5875	1.3207	0.962196	1.58994	nardilysin (N-arginine dibasic convertase)
NT5C3	11.6024	13.3608	44.4195	36.9594	1.15155	3.32461	0.832053	3.25995	5'-nucleotidase, cytosolic III
NT5M	7.65684	11.3582	4.22296	5.04967	1.48341	0.371798	1.19577	-2.05066	5',3'-nucleotidase, mitochondrial
NUBPL	2.68989	3.2997	5.48693	4.68594	1.2267	1.66286	0.854019	1.69843	nucleotide binding protein-like
NUDT13	1.20827	1.07879	0.955141	0.767507	0.892839	0.885382	0.803554	0.753215	nudix (nucleoside diphosphate linked moiety X)-type motif 13
NUDT19	7.28814	8.20601	3.49806	2.93017	1.12594	0.42628	0.837656	-2.41033	nudix (nucleoside diphosphate linked moiety X)-type motif 19
NUDT2	7.07816	9.0308	3.52052	3.12878	1.27587	0.389835	0.888727	0.41277	nudix (nucleoside diphosphate linked moiety X)-type motif 2
NUDT8	42.208	51.6926	40.5757	24.5987	1.22471	0.784942	0.606242	0.694079	nudix (nucleoside diphosphate linked moiety X)-type motif 8
OAT	36.5412	63.1272	35.1702	37.2484	1.72756	0.557132	1.05909	0.726595	ornithine aminotransferase (gyrate atrophy)
OCIAD1	14.5669	15.6706	18.6568	19.0378	1.07577	1.19056	1.02042	1.24662	OCIA domain containing 1
OGDH	21.3267	22.6348	39.1199	39.5322	1.06134	1.72831	1.01054	1.78911	oxoglutarate (alpha-ketoglutarate) dehydrogenase (lipoamide)
OGDHL	0.626228	0.325488	0.189904	0.23963	0.51976	0.583444	1.26185	-2.21569	oxoglutarate dehydrogenase-like
OGG1	10.878	3.39444	2.58214	3.06257	0.312046	0.760697	1.18606	-2.52846	8-oxoguanine DNA glycosylase
OMA1	3.83425	5.38573	1.29474	1.87995	1.40464	0.240402	1.45199	-2.90421	OMA1 homolog, zinc metallopeptidase (S. cerevisiae)
OPA1	6.46087	6.05448	7.44606	6.35502	0.9371	1.22984	0.853474	1.10273	optic atrophy 1 (autosomal dominant)
OSGEPL1	7.98702	8.33369	5.61344	6.39561	1.0434	0.673584	1.13934	0.735817	O-sialoglycoprotein endopeptidase-like 1
OTC	0.279203	0.217399	0.190442	0.21416	0.778641	0.876002	1.12454	0.814741	ornithine carbamoyltransferase
OXCT1	1.39074	2.09678	1.40006	1.29013	1.50767	0.667719	0.921482	0.771376	3-oxoacid CoA transferase 1
OXNAD1	9.01798	14.4792	14.0938	14.812	1.60559	0.973383	1.05096	1.23018	oxidoreductase NAD-binding domain containing 1
OXR1	10.0942	11.7086	19.5898	22.6603	1.15993	1.67311	1.15674	1.93783	oxidation resistance 1
OXSM	0.71165	0.564302	0.333464	0.378261	0.792949	0.590932	1.13434	0.557799	3-oxoacyl-ACP synthase, mitochondrial
PACRG	0.618546	0.589194	0.634641	0.854588	0.952547	1.07713	1.34657	1.23307	PARK2 co-regulated
PAK7	6.85259	12.1795	7.12584	7.4394	1.77736	0.585068	1.044	0.765299	p21(CDKN1A)-activated kinase 7
PANK2	16.2655	16.2364	7.80795	9.4306	0.998211	0.480892	1.20782	0.530386	pantothenate kinase 2 (Hallervorden-Spatz syndrome)
PARL	12.6485	15.1535	6.75004	6.75483	1.19805	0.445444	1.00071	-2.05866	presenilin associated, rhomboid-like
PARS2	6.45765	6.01996	7.10393	11.8773	0.932221	1.18006	1.67193	1.52122	prolyl-tRNA synthetase (mitochondrial)(putative)
PCBD2	33.7146	50.0429	46.7986	53.8591	1.48431	0.93517	1.15087	1.20178	pterin-4 alpha-carbinolamine dehydratase/dimerization cofactor of hepatocyte nuclear factor 1 alpha (TCF1) 2
PCCA	5.73742	5.36767	4.54332	4.9087	0.935555	0.846423	1.08042	0.851143	propionyl Coenzyme A carboxylase, alpha polypeptide
PCCB	18.6069	21.1169	19.1386	19.6174	1.1349	0.906317	1.02502	0.975637	propionyl Coenzyme A carboxylase, beta polypeptide
PCK2	3.62118	4.3993	1.881	2.41055	1.21488	0.427568	1.28153	0.535074	phosphoenolpyruvate carboxykinase 2 (mitochondrial)
PDHA1	20.0208	21.1272	28.2308	27.4302	1.05526	1.33623	0.971641	1.3527	pyruvate dehydrogenase (lipoamide) alpha 1
PDHB	21.8779	25.5343	28.7976	31.1691	1.16713	1.1278	1.08235	1.26479	pyruvate dehydrogenase (lipoamide) beta
PDHX	3.4347	3.44962	9.32019	10.2327	1.00434	2.7018	1.09791	2.84021	pyruvate dehydrogenase complex, component X
PDK1	10.8279	12.5829	1.82466	3.64677	1.16208	0.145011	1.9986	-4.27874	pyruvate dehydrogenase kinase, isozyme 1
PDK3	19.1942	27.5438	19.6993	21.4294	1.43501	0.715199	1.08783	0.879984	pyruvate dehydrogenase kinase, isozyme 3
PDK4	1.26684	0.730351	0.382298	0.215651	0.576514	0.523444	0.564091	-3.34007	pyruvate dehydrogenase kinase, isozyme 4
PDP2	4.96628	6.60787	2.18142	2.45575	1.33055	0.330125	1.12576	-2.49595	pyruvate dehydrogenase phosphatase isoenzyme 2
PDPR	4.09818	5.895	7.53392	8.95081	1.43844	1.27802	1.18807	1.6496	pyruvate dehydrogenase phosphatase regulatory subunit
PDSS1	7.13225	9.39483	8.73235	10.0127	1.31723	0.929485	1.14662	1.1342	prenyl (decaprenyl) diphosphate synthase, subunit 1
PDSS2	3.8997	4.39183	3.01661	3.64	1.1262	0.686869	1.20665	0.80282	prenyl (decaprenyl) diphosphate synthase, subunit 2
PEO1	12.4992	11.1072	10.169	12.6784	0.888633	0.915532	1.24677	0.967848	progressive external ophthalmoplegia 1
PGS1	10.9279	11.1178	5.99389	6.33132	1.01738	0.539126	1.0563	0.559075	phosphatidylglycerophosphate synthase 1
PHB	35.3738	43.6552	57.8891	60.5807	1.23411	1.32605	1.0465	1.49907	prohibitin
PHB2	174.735	248.769	238.784	381.589	1.42369	0.959862	1.59805	1.46486	prohibitin 2
PHYH	11.3347	14.253	10.4399	13.5303	1.25747	0.73247	1.29602	0.936786	phytanoyl-CoA 2-hydroxylase
PHYHIPL	3.64546	3.92455	0.835308	1.43211	1.07656	0.212842	1.71447	-3.3386	phytanoyl-CoA 2-hydroxylase interacting protein-like
PINK1	16.1708	21.8597	19.7494	19.9726	#REF!	#REF!	#REF!	1.04448	PTEN induced putative kinase 1
PISD	3.99895	4.28903	1.51997	1.66488	1.07254	0.354385	1.09534	-2.60231	phosphatidylserine decarboxylase
PITRM1	11.7194	17.5983	10.3784	9.78194	1.50164	0.589739	0.942529	0.687651	pitrilysin metallopeptidase 1
PMPCA	19.7556	29.1198	69.3936	80.0234	1.474	2.38304	1.15318	3.0571	peptidase (mitochondrial processing) alpha
PMPCB	27.4111	39.5044	45.9258	58.1378	1.44118	1.16255	1.26591	1.55515	peptidase (mitochondrial processing) beta
PNKD	7.54787	7.69048	4.48749	4.4028	1.01889	0.583512	0.981128	0.583416	paroxysmal nonkinesiogenic dyskinesia
PNPT1	3.64879	4.01732	3.23298	3.21854	1.3518	0.903462	1.0113	1.04448	polyribonucleotide nucleotidyltransferase 1
POLG	6.72374	4.30647	1.17345	1.68582	0.640487	0.272485	1.43664	-3.8577	polymerase (DNA directed), gamma
POLG2	8.48152	13.4884	4.66214	3.41809	1.59033	0.345641	0.733159	-2.71897	polymerase (DNA directed), gamma 2, accessory subunit
POLRMT	6.38962	7.7967	5.63146	6.10808	1.22021	0.722288	1.08464	0.827525	polymerase (RNA) mitochondrial (DNA directed)
PPA2	17.9918	24.0402	33.9618	39.6734	1.33618	1.41271	1.16818	1.75188	pyrophosphatase (inorganic) 2
PPIF	3.34067	5.30431	1.68893	2.47319	1.5878	0.318407	1.46435	-2.07706	peptidylprolyl isomerase F (cyclophilin F)
PPM1K	6.94138	8.66447	2.80375	2.73462	1.24823	0.323592	0.975344	-2.81777	protein phosphatase 1K (PP2C domain containing)
PPTC7	3.86388	3.92586	2.77825	3.00935	1.01604	0.707679	1.08318	0.742977	PTC7 protein phosphatase homolog (S. cerevisiae)
PRDX1	267.831	292.809	240.86	270.126	1.09326	0.822584	1.12151	0.911433	peroxiredoxin 1
PRDX3	36.4629	52.0849	41.1666	48.5175	1.42844	0.790375	1.17856	1.01283	peroxiredoxin 3
PRDX6	427.98	257.474	163.024	198.665	0.601603	0.633167	1.21862	0.527663	peroxiredoxin 6
PRODH	0.500101	0.430548	0.257122	0.215797	0.860922	0.597197	0.839279	0.50816	proline dehydrogenase (oxidase) 1
PROSC	11.2836	15.1319	19.1468	20.898	1.34105	1.26533	1.09146	1.51596	proline synthetase co-transcribed homolog (bacterial)
PRSS35	12.8677	3.41176	2.85261	1.5771	0.265141	0.836111	0.552862	-3.67506	protease, serine, 35
PTCD3	10.4165	11.2411	6.99106	7.44131	1.07916	0.62192	1.0644	0.666388	Pentatricopeptide repeat domain 3
PTGES2	11.459	15.2501	15.7543	14.7849	1.33084	1.03306	0.938468	1.1434	prostaglandin E synthase 2
PTRH2	70.6113	88.6574	48.2851	57.0228	1.25557	0.544626	1.18096	0.661196	peptidyl-tRNA hydrolase 2
QDPR	10.1753	13.75	5.85429	6.16717	1.35131	0.425767	1.05344	0.502458	quinoid dihydropteridine reductase
QRSL1	4.56655	7.47407	53.785	51.7986	1.6367	7.19621	0.963068	8.76895	glutaminyl-tRNA synthase (glutamine-hydrolyzing)-like 1
RAB11A	21.5209	24.5645	63.4026	65.1355	1.14143	2.58107	1.02733	2.78913	RAB11A, member RAS oncogene family
RAB11B	42.9491	62.3741	52.2371	52.6996	1.45228	0.837481	1.00885	0.99633	RAB11B, member RAS oncogene family
RAB11FIP5	3.76253	2.8746	1.88631	2.14194	0.764007	0.656199	1.13552	0.606926	RAB11 family interacting protein 5 (class I)
RAB24	19.7531	11.5648	20.3628	29.1942	0.585468	1.76076	1.4337	1.58239	RAB24, member RAS oncogene family
RAB32	2.37006	3.05239	3.60381	2.36271	1.2879	1.18065	0.655614	1.10034	RAB32, member RAS oncogene family
RAB35	8.11068	11.5075	14.3069	13.457	1.41881	1.24327	0.940595	1.41521	RAB35, member RAS oncogene family
RAB8B	8.76098	10.205	4.74877	3.0149	1.16482	0.465338	0.63488	-2.44291	RAB8B, member RAS oncogene family
RARS	36.4138	56.3269	62.9438	71.3221	1.54686	1.11747	1.13311	1.44776	arginyl-tRNA synthetase
RDH14	4.08809	3.45529	10.3564	8.09435	0.845209	2.99726	0.78158	2.44595	retinol dehydrogenase 14 (all-trans/9-cis/11-cis)
REXO2	36.3697	58.5579	62.5224	65.13	1.61007	1.0677	1.04171	1.34473	REX2, RNA exonuclease 2 homolog (S. cerevisiae)
RFK	2.69254	3.18689	1.42696	1.46029	1.1836	0.447759	1.02336	-2.03634	riboflavin kinase
RG9MTD1	12.1565	16.0219	14.1422	18.0456	1.31797	0.882679	1.27601	1.14229	RNA (guanine-9-) methyltransferase domain containing 1
RHOT1	7.93244	8.81232	11.0359	10.3215	1.11092	1.25233	0.935266	1.27547	ras homolog gene family, member T1
RHOT2	10.1522	10.9491	13.4925	17.0499	1.0785	1.23229	1.26366	1.44742	ras homolog gene family, member T2
RILP	2.82587	2.05712	0.85678	1.72292	0.72796	0.416495	2.01092	0.528303	Rab interacting lysosomal protein
RMND1	5.69754	6.33242	5.6525	4.95104	1.11143	0.892629	0.875903	0.881428	required for meiotic nuclear division 1 homolog (S. cerevisiae)
RNASEH1	14.0537	14.7765	26.4139	25.4355	1.05143	1.78756	0.962959	1.79844	ribonuclease H1
RNMTL1	5.2885	6.09211	6.23972	8.70181	1.15195	1.02423	1.39458	1.31289	RNA methyltransferase like 1
RPL35A	236.585	315.575	157.177	199.127	1.33388	0.498065	1.2669	0.645291	ribosomal protein L35a
RPS14	240.805	316.3	175.978	187.988	1.31351	0.556364	1.06825	0.653317	ribosomal protein S14
RPS15A	1130	1217.25	652.34	832.381	1.07721	0.535913	1.27599	0.632536	ribosomal protein S15a
RPUSD4	5.67404	6.89899	7.46507	8.71664	1.21589	1.08205	1.16766	1.28702	RNA pseudouridylate synthase domain containing 4
RTN4IP1	10.5746	15.5388	141.311	170.162	1.46945	9.09407	1.20417	11.9277	reticulon 4 interacting protein 1
SAMM50	8.61129	14.3326	17.6926	15.8069	1.6644	1.23443	0.893419	1.46006	sorting and assembly machinery component 50 homolog (S. cerevisiae)
SARDH	9.77495	15.911	2.1234	3.01538	1.62773	0.133455	1.42007	-4.99845	sarcosine dehydrogenase
SARS	90.5293	145.651	169.506	216.246	1.60888	1.16378	1.27574	1.63329	seryl-tRNA synthetase
SCCPDH	44.6752	56.5957	33.6246	37.2137	1.26683	0.594119	1.10674	0.699493	saccharopine dehydrogenase (putative)
SCO1	18.8941	25.0114	24.2091	24.6594	1.32377	0.967923	1.0186	1.11304	SCO cytochrome oxidase deficient homolog 1 (yeast)
SCP2	21.1279	32.5333	28.2	28.6685	1.53983	0.866804	1.01661	1.05977	sterol carrier protein 2
SDHA	19.2561	21.4186	22.1744	27.1578	1.1123	1.03529	1.22474	1.21285	succinate dehydrogenase complex, subunit A, flavoprotein (Fp)
SDHB	10.0194	9.50479	15.7547	14.4838	0.948639	1.65755	0.919332	1.54877	succinate dehydrogenase complex, subunit B, iron sulfur (Ip)
SDHC	87.0114	84.8635	109.133	127.544	0.975315	1.28598	1.1687	1.37703	succinate dehydrogenase complex, subunit C, integral membrane protein, 15kDa
SDHD	32.3236	47.0388	25.7149	23.9725	1.45525	0.546674	0.932242	0.626082	succinate dehydrogenase complex, subunit D, integral membrane protein
SDSL	1.79969	0.519496	0.683372	0.903301	0.288659	1.31545	1.32183	0.684151	serine dehydratase-like
SECISBP2	5.48044	6.2453	5.77356	4.9765	1.13956	0.924465	0.861947	0.916792	SECIS binding protein 2
SERHL2	19.3284	28.0699	12.7507	17.6781	1.45226	0.454248	1.38644	0.641981	serine hydrolase-like 2
SFXN1	31.9456	58.0276	184.248	204.564	1.81645	3.17518	1.11026	4.32142	sideroflexin 1
SFXN2	11.3169	9.86133	25.732	30.9294	0.871381	2.60938	1.20198	2.67545	sideroflexin 2
SFXN3	14.4188	14.27	9.41617	10.3188	0.98968	0.659858	1.09586	0.687898	sideroflexin 3
SFXN4	8.12428	9.62083	7.69712	8.39217	1.18421	0.800047	1.0903	0.906689	sideroflexin 4
SFXN5	0.96851	1.07781	1.51969	1.65812	1.11285	1.40998	1.09109	1.55294	sideroflexin 5
SHMT1	5.74028	5.75128	3.1487	2.18851	1.00192	0.547478	0.695052	-2.1531	serine hydroxymethyltransferase 1 (soluble)
SIRT3	14.2121	16.4223	12.7822	10.8248	1.15552	0.778344	0.846865	0.770604	sirtuin (silent mating type information regulation 2 homolog) 3 (S. cerevisiae)
SIRT5	97.1052	105.488	109.062	134.944	1.08633	1.03388	1.23731	1.20441	sirtuin (silent mating type information regulation 2 homolog) 5 (S. cerevisiae)
SLC16A1	192.76	210.784	25.8494	30.2994	1.0935	0.122635	1.17215	-7.18705	solute carrier family 16, member 1 (monocarboxylic acid transporter 1)
SLC25A1	10.4364	13.6637	11.8862	12.0186	1.30923	0.869911	1.01114	0.991896	solute carrier family 25 (mitochondrial carrier; citrate transporter), member 1
SLC25A10	73.8698	63.9343	143.215	187.564	0.8655	2.24003	1.30967	2.40036	solute carrier family 25 (mitochondrial carrier; dicarboxylate transporter), member 10
SLC25A12	7.97747	9.90502	3.26661	3.15651	1.24162	0.329793	0.966295	-2.78408	solute carrier family 25 (mitochondrial carrier, Aralar), member 12
SLC25A13	10.4429	13.9531	4.65521	5.23835	1.33613	0.333633	1.12527	-2.46585	solute carrier family 25, member 13 (citrin)
SLC25A14	7.13992	10.5787	6.97205	8.07935	1.48163	0.659065	1.15882	0.849468	solute carrier family 25 (mitochondrial carrier, brain), member 14
SLC25A15	4.80115	7.93431	3.20912	2.57498	1.65259	0.404461	0.802394	-2.2018	solute carrier family 25 (mitochondrial carrier; ornithine transporter) member 15
SLC25A16	7.48654	11.413	10.3313	9.19973	1.52447	0.905222	0.890472	1.03341	solute carrier family 25 (mitochondrial carrier; Graves disease autoantigen), member 16
SLC25A17	8.54025	6.0789	10.8773	10.5503	0.711794	1.78935	0.969937	1.46572	solute carrier family 25 (mitochondrial carrier), member 18
SLC25A19	1.48236	2.02373	2.01311	2.74669	1.36521	0.994752	1.3644	1.35758	solute carrier family 25 (mitochondrial deoxynucleotide carrier), member 19
SLC25A21	8.77256	10.7513	6.98985	7.1304	1.22556	0.65014	1.02011	0.72323	solute carrier family 25 (mitochondrial oxodicarboxylate carrier), member 21
SLC25A22	1.18623	0.76417	32.4809	27.9909	0.644201	42.5048	0.861765	31.0048	solute carrier family 25 (mitochondrial carrier: glutamate), member 22
SLC25A24	5.72472	6.66337	4.06726	4.07703	1.16396	0.610391	1.0024	0.657429	solute carrier family 25 (mitochondrial carrier; phosphate carrier), member 24
SLC25A25	3.70382	3.89162	16.5425	18.4454	1.0507	4.2508	1.11503	4.60643	solute carrier family 25 (mitochondrial carrier; phosphate carrier), member 25
SLC25A26	2.267	2.19873	1.78284	1.59491	0.969885	0.81085	0.89459	0.756371	solute carrier family 25, member 26
SLC25A28	22.1765	15.0044	11.9569	15.9216	0.67659	0.796893	1.33158	0.749807	solute carrier family 25, member 28
SLC25A29	6.60119	2.80304	1.17091	1.406	0.424626	0.417729	1.20078	0.274016	solute carrier family 25, member 29
SLC25A3	207.548	395.529	104.931	123.873	1.90572	0.265293	1.18052	-2.63578	solute carrier family 25 (mitochondrial carrier; phosphate carrier), member 3
SLC25A30	3.21947	2.25826	2.05091	2.26777	0.701438	0.908182	1.10574	0.788407	solute carrier family 25, member 30
SLC25A32	4.17995	4.93533	7.2353	5.91051	1.18072	1.46602	0.816899	1.44217	solute carrier family 25, member 32
SLC25A33	4.42713	5.62341	5.88524	7.03209	1.27022	1.04656	1.19487	1.28524	solute carrier family 25, member 33
SLC25A36	7.4307	9.20727	4.4164	5.46793	1.23909	0.479664	1.2381	0.594083	solute carrier family 25, member 36
SLC25A37	2.81919	1.34528	0.775577	0.726874	0.477187	0.576517	0.937204	-2.77178	solute carrier family 25, member 37
SLC25A38	1.45849	3.35707	6.73303	6.74237	2.30174	2.00563	1.00139	2.7983	solute carrier family 25, member 38
SLC25A39	20.7674	30.7846	36.3103	48.6218	1.48235	1.1795	1.33906	1.6475	solute carrier family 25, member 39
SLC25A4	17.5571	24.7226	10.6703	11.6451	1.40813	0.431601	1.09136	0.527804	solute carrier family 25 (mitochondrial carrier; adenine nucleotide translocator), member 4
SLC25A40	0.157646	0	0	0.0774709	0	#DIV/0!	#DIV/0!	-2.03491	solute carrier family 25, member 40
SLC25A42	1.1888	1.87009	3.72177	3.66984	1.57309	1.99016	0.986047	2.41644	solute carrier family 25, member 42
SLC25A43	8.54374	13.1183	32.2633	28.2657	1.53543	2.45941	0.876095	2.79424	solute carrier family 25, member 43
SLC25A46	3.55974	3.88853	2.75629	4.43892	1.09236	0.708826	1.61047	0.966024	solute carrier family 25, member 46
SLC25A6	211.142	294.328	94.1834	93.985	1.39398	0.319995	0.997893	-2.68626	solute carrier family 25 (mitochondrial carrier; adenine nucleotide translocator), member 6
SLC25A6	94.0877	110.329	92.0151	103.686	1.17262	0.834006	1.12684	0.957364	solute carrier family 25 (mitochondrial carrier; adenine nucleotide translocator), member 6 var2
SLC30A6	6.96318	8.64803	4.2228	5.0596	1.24197	0.488296	1.19816	0.594598	solute carrier family 30 (zinc transporter), member 6
SMCR7L	2.67091	2.17195	3.46017	2.64142	0.813187	1.59312	0.763379	1.25991	Smith-Magenis syndrome chromosome region, candidate 7-like
SNPH	0.746951	0.357012	14.5658	33.5977	0.477959	40.7992	2.30662	43.6278	syntaphilin
SOD1	79.403	108.073	282.214	269.755	1.36107	2.61133	0.955853	2.94421	superoxide dismutase 1, soluble (amyotrophic lateral sclerosis 1 (adult))
SOD2	14.6802	17.5463	9.17979	14.2192	1.19524	0.523175	1.54897	0.726079	superoxide dismutase 2, mitochondrial
SPR	8.99327	12.1826	9.15684	8.63091	1.35464	0.751633	0.942564	0.840001	sepiapterin reductase (7,8-dihydrobiopterin:NADP+ oxidoreductase)
SPTLC2	4.62851	7.49564	10.5082	15.1954	1.61945	1.40191	1.44605	2.12003	serine palmitoyltransferase, long chain base subunit 2
SQRDL	1.75875	4.23884	4.18607	6.2272	2.41014	0.987551	1.4876	1.73624	sulfide quinone reductase-like (yeast)
SSBP1	35.7364	32.4221	23.7787	24.5974	0.907257	0.73341	1.03443	0.709759	single-stranded DNA binding protein 1
STAR	0.712937	0.498067	0.259601	0.287507	0.698613	0.521217	1.1075	-2.21346	steroidogenic acute regulator
STOML2	37.0832	50.9819	58.1994	71.0079	1.3748	1.14157	1.22008	1.46718	stomatin (EPB72)-like 2
SUCLA2	12.0754	15.6662	15.0389	15.6251	1.29736	0.959958	1.03898	1.10534	succinate-CoA ligase, ADP-forming, beta subunit
SUCLG1	11.488	14.5539	13.4277	14.5852	1.26688	0.922619	1.0862	1.07569	succinate-CoA ligase, GDP-forming, alpha subunit
SUCLG2	6.32955	5.41614	2.54283	3.02069	0.855691	0.469491	1.18792	-2.1112	succinate-CoA ligase, GDP-forming, beta subunit
SUPV3L1	5.96967	8.09891	3.15735	3.93619	1.35668	0.389849	1.24668	-1.98329	suppressor of var1, 3-like 1 (S. cerevisiae)
SURF1	18.2047	19.3031	16.8692	16.779	1.06034	0.873911	0.994653	0.897099	surfeit 1
TAP1	1.35547	0.385204	0.470514	0.645564	0.284185	1.22147	1.37204	0.641176	transporter 1, ATP-binding cassette, sub-family B (MDR/TAP)
TATDN3	9.97026	15.7192	18.9713	16.8838	1.57661	1.20689	0.889965	1.39571	TatD DNase domain containing 3
TBRG4	11.8755	14.6135	30.3646	41.0657	1.23056	2.07785	1.35242	2.6966	transforming growth factor beta regulator 4
TCIRG1	10.4472	10.0513	8.8932	9.32745	0.962105	0.884781	1.04883	0.888877	T-cell, immune regulator 1, ATPase, H+ transporting, lysosomal V0 subunit A3
TDRKH	0.484272	0.156867	0.937841	0.504557	0.323923	5.97857	0.537998	2.24974	tudor and KH domain containing
TFAM	10.5121	8.79115	8.63058	8.10423	0.836289	0.981735	0.939013	0.866943	transcription factor A, mitochondrial
TFB1M	5.48797	6.21783	15.7991	20.6104	1.13299	2.54093	1.30453	3.11038	transcription factor B1, mitochondrial
TFB2M	6.6207	7.44731	5.72871	6.22824	1.12485	0.769232	1.0872	0.849939	transcription factor B2, mitochondrial
THEM5	15.8283	16.986	13.1413	19.4189	1.07314	0.773655	1.4777	0.992256	thioesterase superfamily member 5
THG1L	5.54509	6.90935	3.07033	3.42054	1.24603	0.444373	1.11406	0.521169	tRNA-histidine guanylyltransferase 1-like (S. cerevisiae)
TIMM10	13.0084	10.5232	7.70279	15.3747	0.808954	0.731982	1.99599	0.980702	translocase of inner mitochondrial membrane 10 homolog (yeast)
TIMM13	152.591	161.064	158.171	200.904	1.05553	0.982038	1.27017	1.14481	translocase of inner mitochondrial membrane 13 homolog (yeast)
TIMM17A	15.9218	17.8214	26.2462	26.4696	1.11931	1.47274	1.00851	1.56226	translocase of inner mitochondrial membrane 17 homolog A (yeast)
TIMM22	10.387	12.0136	13.6936	14.4668	1.1566	1.13984	1.05646	1.25713	translocase of inner mitochondrial membrane 22 homolog (yeast)
TIMM23	13.7383	28.2668	70.0492	77.9399	2.05752	2.47814	1.11265	3.52312	translocase of inner mitochondrial membrane 23 homolog (yeast)
TIMM44	75.7232	93.0256	32.9993	33.8725	1.2285	0.354734	1.02646	-2.52347	translocase of inner mitochondrial membrane 44 homolog (yeast)
TIMM50	43.0824	43.3179	39.3208	61.4501	1.00547	0.907726	1.56279	1.16633	translocase of inner mitochondrial membrane 50 homolog (S. cerevisiae)
TIMM8A	11.46	12.781	14.2756	14.7743	1.11527	1.11694	1.03493	1.19838	translocase of inner mitochondrial membrane 8 homolog A (yeast)
TMEM11	48.7371	64.0815	77.259	90.0527	1.31484	1.20564	1.16559	1.48302	transmembrane protein 11
TMEM126A	7.52725	12.8971	11.8385	11.7977	1.71339	0.91792	0.996554	1.15726	transmembrane protein 126A
TMEM65	7.37256	11.6038	12.8134	15.6775	1.57392	1.10424	1.22352	1.50139	transmembrane protein 65
TMEM70	3.77639	4.29764	3.48288	3.89394	1.13803	0.810417	1.11802	0.913648	transmembrane protein 70
TMTC1	0.268579	0.405804	1.47589	1.9101	1.51093	3.63695	1.2942	5.02087	transmembrane and tetratricopeptide repeat containing 1
TOMM20	23.8653	34.3461	30.5733	29.7089	1.43916	0.890153	0.971727	1.03557	translocase of outer mitochondrial membrane 20 homolog (yeast)
TOMM34	10.9045	10.3055	12.3345	13.9529	0.945069	1.19689	1.13121	1.23939	translocase of outer mitochondrial membrane 34
TOMM40L	34.9217	49.0836	83.7202	93.9481	1.40553	1.70567	1.12217	2.11497	translocase of outer mitochondrial membrane 40 homolog-like (yeast)
TOMM70A	23.5669	56.6324	27.4866	28.9741	2.40305	0.485351	1.05412	0.704005	translocase of outer mitochondrial membrane 70 homolog A (S. cerevisiae)
TOP1MT	14.2665	21.5026	17.2632	17.6859	1.50721	0.802842	1.02449	0.977075	topoisomerase (DNA) I, mitochondrial
TRAP1	15.8006	18.883	29.7437	35.5842	1.19508	1.57516	1.19636	1.88354	TNF receptor-associated protein 1
TRIAP1	11.7732	16.4443	35.6807	38.2903	1.39676	2.16979	1.07314	2.62146	TP53 regulated inhibitor of apoptosis 1
TRIT1	5.45421	7.04628	6.96925	8.05438	1.2919	0.989068	1.1557	1.20184	tRNA isopentenyltransferase 1
TRMU	5.00695	5.28934	4.65746	4.3478	1.0564	0.880537	0.933513	0.874612	tRNA 5-methylaminomethyl-2-thiouridylate methyltransferase
TRNT1	22.6311	37.5604	125.431	130.577	1.65968	3.33945	1.04103	4.25323	tRNA nucleotidyl transferase, CCA-adding, 1
TSHZ3	0.738642	1.89032	0.422682	0.530832	2.55918	0.223603	1.25587	-2.75713	teashirt family zinc finger 3
TSPO	43.3906	68.5626	40.5468	32.9054	1.58013	0.591384	0.811541	0.656097	translocator protein (18kDa)
TST	23.8657	31.6593	12.9709	17.4947	1.32656	0.409703	1.34877	0.548683	thiosulfate sulfurtransferase (rhodanese)
TTC19	10.0916	9.1714	13.1984	14.0864	0.908815	1.43908	1.06728	1.41644	tetratricopeptide repeat domain 19
TXN	141.56	159.584	106.964	95.2938	1.12732	0.670268	0.890896	0.671632	thioredoxin
TXN2	49.1574	80.1859	42.1875	38.5831	1.63121	0.526121	0.914562	0.624467	thioredoxin 2
TXNRD1	2.33246	2.80647	0.427019	0.664227	1.20322	0.152155	1.5555	-4.70923	thioredoxin reductase 1
TXNRD2	3.26002	5.04401	2.7396	3.55769	1.54723	0.543139	1.29862	0.758341	thioredoxin reductase 2
UNG	16.3405	10.6985	2.87209	2.04015	0.654723	0.268457	0.710336	-5.50441	uracil-DNA glycosylase
UQCRC1	52.2671	68.0025	58.8655	73.6899	1.30106	0.865637	1.25184	1.10215	ubiquinol-cytochrome c reductase core protein I
UQCRC2	56.2332	77.2541	100.344	110.351	1.37382	1.29888	1.09973	1.57839	ubiquinol-cytochrome c reductase core protein II
UQCRFS1	11.781	20.7312	20.1621	22.8986	1.75971	0.972549	1.13572	1.32445	ubiquinol-cytochrome c reductase, Rieske iron-sulfur polypeptide 1
UQCRH	110.12	124.063	100.015	127.246	1.12662	0.806163	1.27227	0.970442	ubiquinol-cytochrome c reductase hinge protein
USMG5	14.4691	24.5486	19.385	18.5989	1.69662	0.789658	0.959448	0.973504	upregulated during skeletal muscle growth 5 homolog (mouse)
UXS1	16.1569	9.21203	6.4295	4.17665	0.570161	0.697946	0.649607	-2.39191	UDP-glucuronate decarboxylase 1
VAMP1	8.60117	14.3478	8.22719	6.04622	1.66812	0.573411	0.734907	0.621963	vesicle-associated membrane protein 1 (synaptobrevin 1)
VDAC1	3.66721	5.27566	8.92702	8.58941	1.4386	1.69211	0.962181	1.9587	voltage-dependent anion channel 1
VDAC2	151.308	221.742	363.268	383.076	1.4655	1.63825	1.05453	2.00065	voltage-dependent anion channel 2
YARS2	6.73228	8.57443	6.148	9.82768	1.27363	0.717016	1.59852	1.0437	tyrosyl-tRNA synthetase 2 (mitochondrial)
YME1L1	21.8579	22.9021	30.3485	26.2526	1.04777	1.32514	0.865038	1.26455	YME1-like 1 (S. cerevisiae)
ZADH2	9.3189	8.96373	4.10969	4.93851	0.961887	0.45848	1.20167	-2.02058	zinc binding alcohol dehydrogenase, domain containing 2
