# Supplementary material for: Differentiation State-Specific Mitochondrial Dynamic Regulatory Networks Are Revealed by Global Transcriptional Analysis of the Developing Chicken Lens
Source: G3 (Bethesda). 2014 Jun 13;4(8):1515–27. doi: 10.1534/g3.114.012120 (PMC4132181; doi:10.1534/g3.114.012120)
Supplement: Supporting Information [file supp_g3.114.012120_FileS3.xlsx]

## Sheet: Sheet1
Mitochondrial biogenesis
Symbol	EC	EQ	FP	FC	Gene Name
MFF	8.13466	7.27499	12.7585	13.1498	mitochondrial fission factor
MTFR1	17.8277	25.6659	30.5863	30.6309	mitochondrial fission regulator 1
DNM1L	25.6065	31.0475	33.6055	32.3203	dynamin 1-like
MFN1	16.5253	21.0218	24.8957	29.8045	mitofusin 1
MFN2	9.45848	14.9165	17.633	18.0524	mitofusin 2
TFAM	10.5121	8.79115	8.63058	8.10423	transcription factor A, mitochondrial
POLRMT	6.38962	7.7967	5.63146	6.10808	polymerase (RNA) mitochondrial (DNA directed)
TOP1MT	14.2665	21.5026	17.2632	17.6859	topoisomerase (DNA) I, mitochondrial
PPARGC1A	0.267929	0.74652	0.351296	0.211437	peroxisome proliferator-activated receptor gamma, coactivator 1 alpha
TFB1M	5.48797	6.21783	15.7991	20.6104	transcription factor B1, mitochondrial
TFB2M	6.6207	7.44731	5.72871	6.22824	transcription factor B2, mitochondrial
IBR/F	3.2624	3.26894	1.84204	1.39898	nuclear respiratory factor 1
SIRT1	4.06679	4.26436	4.44238	3.66758	sirtuin 1
SIRT2	19.6578	25.2713	25.3402	33.218	sirtuin 2
SIRT3	14.2121	16.4223	12.7822	10.8248	sirtuin 3
SIRT4	3.24864	4.09315	7.12346	4.92222	sirtuin 4
SIRT6	19.1605	23.899	11.6908	13.8051	sirtuin 6
PRKAA1	4.19096	4.97243	1.44016	2.09677	protein kinase, AMP-activated, alpha 1 catalytic subunit
PRKAA2	0.543959	0.331375	0.347667	0.335025	protein kinase, AMP-activated, alpha 2 catalytic subunit
PRKAB1	10.5946	13.2663	4.30812	5.03145	protein kinase, AMP-activated, beta 1 non-catalytic subunit
PRKAB2	5.66177	6.36365	18.1152	23.7161	protein kinase, AMP-activated, beta 2 non-catalytic subunit
PRKAG1	48.0878	69.7191	124.34	158.952	protein kinase, AMP-activated, gamma 1 non-catalytic subunit
PRKAG2	18.1067	31.9372	26.5482	30.299	protein kinase, AMP-activated, gamma 2 non-catalytic subunit
PRKAG3	3.86748	2.98995	2.71125	3.79313	protein kinase, AMP-activated, gamma 3 non-catalytic subunit
Mitochondrial Repair and Protection Systems
Symbol	EC	EQ	FP	FC	Gene Name
SOD2	14.6802	17.5463	9.17979	14.2192	superoxide dismutase 2, mitochondrial
MSRA	5.99614	10.0767	71.1876	97.6399	methionine sulfoxide reductase A
CRYAA	14933.1	58291	27993.9	33339.7	aA-crystallin/small heat shock-like
CRYAB	6317.33	18281.7	13167.2	13681.4	aB-crystallin/small heat shock-like
PRDX3	36.4629	52.0849	41.1666	48.5175	peroxiredoxin 3
TXN2	49.1574	80.1859	42.1875	38.5831	thioredoxin 2
TXNRD2	3.26002	5.04401	2.7396	3.55769	thioredoxin reductase 2
NXNL1/TXNL6	0.360991	0.204264	2.63158	1.13491	nucleredoxin-like 1 (Thioredoxin reductase like-6)
GPX1	154.219	109.198	549.71	897.636	glutathione peroxidase 1
GPX2	0.917411	0.204264	1.20507	1.37166	glutathione peroxidase 2
GPX4	277.121	382.057	445.126	474.253	glutathione peroxidase 4
Regulation macroautophagy initiation and nucleation
Symbol	EC	EQ	FP	FC	Gene Name
VMP1	12.2269	14.6145	26.5049	28.3685	vacuole membrane protein 1
UVRAG	2.0763	2.29364	1.94228	1.80222	UV radiation resistance associated gene
ULK1	3.848	5.15583	7.02044	8.37418	unc-51-like kinase 1 (C. elegans)
ULK2	6.85274	7.09399	4.37298	5.07283	unc-51-like kinase 2 (C. elegans)
RB1CC1	4.66518	6.52648	7.65663	6.37117	RB1-inducible coiled-coil 1
RALBP1	23.7189	28.5376	41.593	41.4761	ralA binding protein 1
PIK3C3	4.94871	8.68441	7.12712	7.33307	phosphoinositide-3-kinase, class 3
BECN1	15.6798	16.6744	26.6837	29.8742	beclin 1, autophagy related
SNX4	10.572	13.1491	5.57889	6.34457	sorting nexin 4
MTOR	5.46601	8.828	50.5469	52.2722	mechanistic target of rapamycin (serine/threonine kinase)
YWHAZ	121.964	195.097	99.2916	110.114	tyrosine 3-monooxygenase/tryptophan 5-monooxygenase activation protein, zeta polypeptide
TFEB	5.86834	4.50652	6.54185	7.19401	transcription factor EBa
AEN	2.95868	2.43961	1.78735	1.35819	apoptosis enhancing nuclease
AMBRA1	3.74359	4.38668	4.92894	5.77242	autophagy/beclin-1 regulator 1
ATM	6.16647	6.03157	3.58118	3.28549	ataxia telangiectasia mutated
CAPN1	17.3442	33.5106	18.7006	17.453	calpain 1, (mu/I) large subunit
JUN	23.7278	67.0403	98.4335	138.474	jun proto-oncogene
DAP	28.0067	26.8151	7.80731	10.4029	death-associated protein
DAPK1	1.33784	2.29634	2.72751	2.55815	death-associated protein kinase 1
DAPK3	19.9594	28.2096	16.0503	16.1517	death-associated protein kinase 3
DJ-1/PARK7	15.0419	21.067	24.7302	27.3672	Parkinson disease (autosomal recessive, early onset) 7
E2F1	12.7417	6.03047	3.1242	3.53055	E2F transcription factor 1
SIRT1	4.06679	4.26436	4.44238	3.66758	sirtuin 1
SIRT2	19.6578	25.2713	25.3402	33.218	sirtuin 2
FOXO3	14.2669	14.761	8.89748	7.66368	forkhead box O3
GOPC	5.34755	6.14724	2.32616	2.8849	golgi-associated PDZ and coiled-coil motif containing
HIF1A	136.158	233.826	38.8902	48.2115	hypoxia inducible factor 1, alpha subunit (basic helix-loop-helix transcription factor)
HMGB1	145.819	150.311	69.5561	78.5514	high mobility group box 1
MTMR14/Jumpy	4.61039	6.05455	5.6898	7.97596	myotubularin related protein 14
MTMR3	55.0492	112.113	64.6029	71.3523	myotubularin related protein 3
NAF1	1.50619	1.33653	0.545611	0.453023	nuclear assembly factor 1 homolog (S. cerevisiae)
NFKB1	2.54854	4.67403	7.954	8.25409	nuclear factor of kappa light polypeptide gene enhancer in B-cells 1
NFKB2,gga-mir-3537	4.21119	6.09017	3.46402	4.11155	nuclear factor of kappa light polypeptide gene enhancer in B-cells 2 (p49/p100)
HTRA2	18.9896	18.2708	20.5425	30.6928	HtrA serine peptidase 2
PIK3CB	2.73142	16.3436	9.14352	10.5509	phosphoinositide-3-kinase, catalytic, beta polypeptide
PARP1	29.8889	38.9145	34.0327	37.1787	poly (ADP-ribose) polymerase 1
AKT1	28.2926	34.9035	18.3519	19.891	v-akt murine thymoma viral oncogene homolog 1
PTEN	24.6836	34.022	33.9212	27.917	phosphatase and tensin homolog
RAB32	2.37006	3.05239	3.60381	2.36271	RAB32, member RAS oncogene family
RAB33B	3.29616	5.56858	6.51402	7.52253	RAB33B, member RAS oncogene family
XBP1	93.9119	104.402	28.2763	30.2151	X-box binding protein 1
SMURF2	4.03948	4.64208	1.97424	2.55316	SMURF2 SMAD specific E3 ubiquitin protein ligase 2
Autophagosome Atg conjugation system and expansion genes
Symbol	EC	EQ	FP	FC	Gene Name
ATG10	5.69129	6.70246	8.39753	11.672	autophagy related 10
ATG12	15.5531	20.3288	15.8545	16.4551	autophagy related 12
ATG13	31.368	39.5719	28.5259	31.1191	autophagy related 13
ATG14	2.44814	2.99355	2.36681	1.50564	autophagy related 14
ATG16L1	7.81546	7.35572	8.1091	7.97478	autophagy related 16-like 1 (S. cerevisiae)
ATG2B,gga-mir-6590	60.9109	37.9714	58.0702	26.4833	autophagy related 2B (BI MODAL)
ATG3	3.30416	5.18119	31.4316	19.6944	autophagy related 3
ATG4A	49.5622	44.879	25.2044	25.3827	autophagy related 4A, cysteine peptidase
ATG4B	16.5527	16.2651	104.302	140.17	autophagy related 4B, cysteine peptidase
ATG4C	6.49774	5.58597	10.4534	13.8681	ATG4C autophagy related 4C, cysteine peptidase
ATG5	9.16457	10.6697	11.148	11.5803	autophagy related 5
ATG7	3.92973	3.79558	3.36823	3.78653	autophagy related 7
ATG9A	6.7587	11.9704	19.2217	20.2687	autophagy related 9A
MAP1LC3A	11.357	12.9327	16.463	21.0306	microtubule-associated protein 1 light chain 3 alpha
MAP1LC3B	50.9399	67.1048	37.2646	38.394	microtubule-associated protein 1 light chain 3 beta
MAP1LC3C	4.58574	5.04684	0.225834	0.997204	microtubule-associated protein 1 light chain 3 gamma
GABARAPL2	32.5744	31.5411	28.229	31.2183	GABA(A) receptor-associated protein-like 2 (GATE16)
WIPI1	33.2251	60.1358	196.316	259.858	WD repeat domain, phosphoinositide interacting 1
RAB9A	6.31164	8.23161	7.77284	7.6487	RAB9A, member RAS oncogene family
VCP	56.5258	90.8573	132.213	164.721	valosin containing protein
COG2	5.04468	6.92576	4.65956	4.90895	component of oligomeric golgi complex 2
COG3	3.63941	4.53712	1.98755	2.71955	component of oligomeric golgi complex 3
COG4	13.9251	17.7535	42.6829	59.7627	component of oligomeric golgi complex 4
COG5	8.18691	6.36442	4.15564	4.15715	component of oligomeric golgi complex 5
COG6	7.61431	7.16886	4.04927	4.19528	component of oligomeric golgi complex 6
COG7	18.5462	22.3486	25.3824	26.8698	component of oligomeric golgi complex 7
COG1	10.0146	12.2349	21.4276	23.9468	component of oligomeric golgi complex 1
RAB24	19.7531	11.5648	20.3628	29.1942	RAB24, member RAS oncogene family
Syntaxins
Symbol	EC	EQ	FP	FC	Gene Name
STX11	0.515568	0.160428	0.398397	0	syntaxin 11
STX12	11.0702	14.0204	10.9968	12.0736	syntaxin 12
STX16	10.3341	12.0766	10.4332	12.2845	syntaxin 16
STX17	4.34496	5.395	7.77488	7.91382	syntaxin 17
STX18	11.1755	23.6383	29.5461	31.486	syntaxin 18
STX19	2.14066	0.57861	0.34469	0.60221	syntaxin 19
STX2	8.86135	10.5368	4.78774	5.43	syntaxin 2
STX3	17.4801	17.2257	17.2465	20.3964	syntaxin 3
STX6	6.54294	12.815	18.4587	21.2029	syntaxin 6
STX7	12.837	23.4212	19.3971	21.9939	syntaxin 7
STX8	16.6042	18.9983	20.5175	23.3767	syntaxin 8
STXBP1	27.9445	46.1364	98.5692	121.572	syntaxin binding protein 1
STXBP3	4.35465	4.71237	9.67595	9.16582	syntaxin binding protein 3
STXBP4	7.90956	8.09469	4.84717	4.59667	syntaxin binding protein 4
STXBP5	5.5756	8.02569	5.83192	7.21325	syntaxin binding protein 5
STXBP5L	1.12412	1.13481	0.576479	0.505631	syntaxin binding protein 5-like
STXBP6	1.10118	2.0315	0.68076	0.475041	syntaxin binding protein 6
Selective macroautophagy genes including mitophagy, aggrephagy, and pexophagy
Symbol	EC	EQ	FP	FC	Gene Name
NBR1,NBR2	19.5188	33.1681	25.5723	28.0795	neighbor of BRCA1 gene 1
SQSTM1	13.5127	15.068	29.7017	54.0938	sequestosome 1
PEX14	8.46728	9.84537	24.5164	24.0577	peroxisomal biogenesis factor 14
GFER	5.20337	5.79282	3.6175	5.03192	growth factor, augmenter of liver regeneration (Really interesting)
PARK2	0.961387	1.01944	1.09353	0.924142	parkinson protein 2, E3 ubiquitin protein ligase (parkin)
PARL	12.6485	15.1535	6.75004	6.75483	presenilin associated, rhomboid-like
PINK1	16.1708	21.8597	19.7494	19.9726	PTEN induced putative kinase 1
BNIP3	16.0756	22.8137	99.5205	98.4371	BCL2/adenovirus E1B 19kDa interacting protein 3
BNIP3L	124.286	127.574	228.256	231.22	BCL2/adenovirus E1B 19kDa interacting protein 3-like
FUNDC1	12.731	13.9083	7.99751	8.0749	FUN14 domain containing 1
FUNDC2	13.3839	16.515	30.3323	34.2383	FUN14 domain containing 2
OPTN	15.4273	16.8901	19.0861	18.0493	OPTN optineurin
SMURF1	5.42959	8.96546	3.63061	3.58292	SMAD specific E3 ubiquitin protein ligase 1
Autophagosome trafficking facilitation and fusion to lysosomes
Symbol	EC	EQ	FP	FC	Gene Name
RAB7L1,gga-mir-1797	7.20522	8.49859	51.2224	66.0599	RAB7, member RAS oncogene family-like 1
SNX4	10.572	13.1491	5.57889	6.34457	sorting nexin 4
FYCO1	3.08755	5.76773	22.4899	24.6059	FYVE and coiled-coil domain containing 1
LAMP2	5.4347	7.75921	10.391	9.64987	lysosomal-associated membrane protein 2
PSEN1	10.4486	16.4766	8.77207	8.7112	presenilin 1
PSEN2	8.79612	13.3414	56.8675	62.5617	presenilin 2
RAB7A	67.1149	93.5313	48.9964	49.9094	RAB7A, member RAS oncogene family
VAMP3	38.6804	55.0511	93.1179	88.7678	vesicle-associated membrane protein 3
TBC1D25	3.13301	4.16083	2.09094	8.47618	TBC1 domain family, member 25 (OATL1)
VAMP7	6.63047	8.86018	7.2524	7.34271	vesicle-associated membrane protein 7
Lysosomal biogenesis and lysosomal genes.
Symbol	EC	EQ	FP	FC	Gene Name
AGA	10.9978	9.75902	5.69345	5.18472	aspartylglucosaminidase
ARSA	7.67246	6.89398	4.94619	7.84198	arylsulfatase A
ARSB	2.15978	4.18427	1.95106	0.928289	arylsulfatase B
ASAH1	5.9835	6.16944	8.04048	7.22676	N-acylsphingosine amidohydrolase (acid ceramidase) 1
CTNS	5.00107	7.67812	12.8176	11.8006	cystinosin, lysosomal cystine transporter
CTSA	45.3586	53.4676	80.4112	160.55	cathepsin A
CTSB,gga-mir-6690	95.3275	129.409	89.2676	72.7256	cathepsin B
CTSC	28.3117	39.4624	24.7873	24.0439	cathepsin C
CTSD	32.5817	55.2256	67.522	75.9179	cathepsin D
CTSG	0.621986	0.305552	2.12632	0.824198	cathepsin G
CTSK	2.49329	2.48297	0.293081	2.78105	cathepsin K
CTSL2	254.875	274.404	80.9823	87.3753	cathepsin L2
FUCA1	16.5044	16.4326	5.30349	7.40379	fucosidase, alpha-L- 1, tissue
GAA	7.80678	9.81104	6.53774	6.62659	glucosidase, alpha; acid (Pompe disease, glycogen storage disease type II)
GALC	1.97084	1.67905	0.536537	0.713077	galactosylceramidase
GALNS	9.59447	9.11873	5.16209	4.3879	galactosamine (N-acetyl)-6-sulfate sulfatase
GLA	0.970004	2.28523	4.09991	5.54967	galactosidase, alpha
GLB1	3.44082	3.1716	1.63674	1.75959	galactosidase, beta 1
GM2A	33.5212	35.7778	7.04379	5.74278	GM2 ganglioside activator
GNS	30.7397	36.416	25.7599	26.406	glucosamine (N-acetyl)-6-sulfatase
GUSB	34.0927	46.1671	35.5453	44.1885	glucuronidase, beta
HEXA	12.8075	11.2435	4.8039	5.31747	hexosaminidase A (alpha polypeptide)
HEXB	28.3389	9.75611	9.60382	9.65138	hexosaminidase B (beta polypeptide)
HGSNAT	4.4778	5.96795	8.93253	7.88417	heparan-alpha-glucosaminide N-acetyltransferase
HYAL1	13.5862	13.1197	7.44619	8.99404	hyaluronoglucosaminidase 1
IDS	12.4334	17.5194	9.25008	9.34783	iduronate 2-sulfatase
IDUA	3.58165	3.44505	2.95056	3.19161	iduronidase, alpha-L-
LAMP1	72.2071	73.1514	53.3193	52.7169	lysosomal-associated membrane protein 1
LAMP2	5.4347	7.75921	10.391	9.64987	lysosomal-associated membrane protein 2
LAMP3	0.215515	0.119204	1.30254	1.43116	lysosomal-associated membrane protein 3
LAMP5	2.06449	2.00443	0	0.636351	lysosomal-associated membrane protein family, member 5
LIPA	8.6578	11.1503	4.7667	5.41067	lipase A, lysosomal acid, cholesterol esterase (Wolman disease)
MANBA	8.8106	20.5112	23.6048	25.352	mannosidase, beta A, lysosomal
MCOLN1	15.5236	19.5811	15.8681	19.1187	mucolipin 1
NAGA	7.18479	6.48037	6.24961	7.5993	N-acetylgalactosaminidase, alpha-
NAGPA	4.84399	3.85339	2.02753	3.74408	N-acetylglucosamine-1-phosphodiester alpha-N-acetylglucosaminidase
NPC1	17.9342	18.7957	7.77953	8.13118	Niemann-Pick disease, type C1
NPC2	22.0275	36.7931	18.3961	34.777	Niemann-Pick disease, type C2
PPT1	25.5846	23.1388	20.0786	21.0842	palmitoyl-protein thioesterase 1
PSAP	211.059	245.743	102.768	113.488	prosaposin
SLC17A5	13.1582	15.8516	5.18863	5.73901	solute carrier family 17 (anion/sugar transporter), member 5
SMPD1	25.4931	24.9447	25.4635	47.4585	sphingomyelin phosphodiesterase 1, acid lysosomal
SMPD1	1.7023	1.61056	0.62867	0.47659	sphingomyelin phosphodiesterase 1, acid lysosomal
TPP1	77.1412	69.4115	48.1124	87.9819	tripeptidyl peptidase I
TFEB	5.86834	4.50652	6.54185	7.19401	transcription factor EB
IGF2R (M6PR)	3.59637	4.39489	17.0922	21.1947	insulin-like growth factor 2 receptor
Proteasome Assembly
Symbol	EC	EQ	FP	FC	Gene Name
PSMA1	123.039	176.44	208.555	236.993	proteasome (prosome, macropain) subunit, alpha type, 1
PSMA2	50.5221	63.6569	53.2824	49.6393	proteasome (prosome, macropain) subunit, alpha type, 2
PSMA3	73.7054	111.467	151.566	207.703	proteasome (prosome, macropain) subunit, alpha type, 3
PSMA4	60.6922	76.5234	112.686	128.64	proteasome (prosome, macropain) subunit, alpha type, 4
PSMA5	25.7614	30.9265	40.037	43.4282	proteasome (prosome, macropain) subunit, alpha type, 5
PSMA6	69.9584	97.7589	155.844	163.377	proteasome (prosome, macropain) subunit, alpha type, 6
PSMA7	23.8802	32.8729	29.0233	28.8883	proteasome (prosome, macropain) subunit, alpha type, 7
PSMB1	70.455	74.708	73.3647	76.7841	proteasome (prosome, macropain) subunit, beta type, 1
PSMB2	8.1046	10.9239	10.9778	10.1867	proteasome (prosome, macropain) subunit, beta type, 2
PSMB3	104.35	169.031	133.367	182.604	proteasome (prosome, macropain) subunit, beta type, 3
PSMB4	89.0013	101.754	153.077	167.843	proteasome (prosome, macropain) subunit, beta type, 4
PSMB7	101.837	167.475	209.762	266.199	proteasome (prosome, macropain) subunit, beta type, 7
PSMC1	42.2953	54.5773	91.0035	107.688	proteasome (prosome, macropain) 26S subunit, ATPase, 1
PSMC2	70.7799	118.903	170.96	202.736	proteasome (prosome, macropain) 26S subunit, ATPase, 2
PSMC3	47.9952	80.522	65.0329	71.6692	proteasome (prosome, macropain) 26S subunit, ATPase, 3
PSMC3IP	4.00122	2.40055	1.3122	0.869602	PSMC3 interacting protein
PSMC5	48.8857	101.281	165.199	238.557	proteasome (prosome, macropain) 26S subunit, ATPase, 5
PSMC6	70.7049	101.493	137.542	162.273	proteasome (prosome, macropain) 26S subunit, ATPase, 6
PSMD1	17.9901	24.1646	35.4037	37.558	proteasome (prosome, macropain) 26S subunit, non-ATPase, 1
PSMD10	16.2191	12.4676	14.9733	15.8766	proteasome (prosome, macropain) 26S subunit, non-ATPase, 10
PSMD11	52.3878	47.3208	68.1746	86.2416	proteasome (prosome, macropain) 26S subunit, non-ATPase, 11
PSMD12	3.97717	3.6139	6.97974	6.16319	proteasome (prosome, macropain) 26S subunit, non-ATPase, 12
PSMD13	43.9263	71.1836	89.4205	110.477	proteasome (prosome, macropain) 26S subunit, non-ATPase, 13
PSMD14	16.623	22.1412	48.9315	55.0096	proteasome (prosome, macropain) 26S subunit, non-ATPase, 14
PSMD2	36.9194	48.7613	60.7407	73.3282	proteasome (prosome, macropain) 26S subunit, non-ATPase, 2
PSMD3	45.2303	51.6836	50.0371	58.1834	proteasome (prosome, macropain) 26S subunit, non-ATPase, 3
PSMD4	0.977249	1.67677	2.44368	4.20521	proteasome (prosome, macropain) 26S subunit, non-ATPase, 4
PSMD5	8.19264	11.9948	6.44597	6.28334	proteasome (prosome, macropain) 26S subunit, non-ATPase, 5
PSMD6	39.5162	51.4795	63.1023	62.0146	proteasome (prosome, macropain) 26S subunit, non-ATPase, 6
PSMD7	75.6443	95.6257	152.169	188.235	proteasome (prosome, macropain) 26S subunit, non-ATPase, 7
PSMD9	22.1174	28.3379	73.6552	74.0001	proteasome (prosome, macropain) 26S subunit, non-ATPase, 9
PSME3	26.0671	35.3245	16.7884	16.0355	proteasome (prosome, macropain) activator subunit 3 (PA28 gamma; Ki)
PSME4	4.22455	5.44959	3.17648	2.97887	proteasome (prosome, macropain) activator subunit 4
PSMF1	21.0396	33.9093	73.9712	80.6018	proteasome (prosome, macropain) inhibitor subunit 1 (PI31)
PSMG2	19.031	25.4205	31.2127	33.9612	proteasome (prosome, macropain) assembly chaperone 2
PSMG3	24.3575	27.7703	90.149	112.486	proteasome (prosome, macropain) assembly chaperone 3
UBLCP1	6.67083	7.55923	16.486	15.1503	ubiquitin-like domain containing CTD phosphatase 1
DSCR2	9.51373	15.3705	6.59576	7.36102	proteasome (prosome, macropain) assembly chaperone 1
ADRM1	46.504	65.6626	66.1266	78.2178	adhesion regulating molecule 1
DNAJB2	29.1516	45.9036	142.578	165.306	DnaJ (Hsp40) homolog, subfamily B, member 2
Ubiquitin-associated genes
E1 Ubiquitin Activators
Symbol	EC	EQ	FP	FC	Gene Name
UBA3	22.9336	29.0334	38.2764	41.8332	ubiquitin-like modifier activating enzyme 3
UBA6	5.8187	11.44	10.0856	12.1553	ubiquitin-like modifier activating enzyme 6
UBA7	4.75124	4.49099	2.6377	4.41406	ubiquitin-like modifier activating enzyme 7
SAE2	16.5744	20.2998	7.08633	9.07665	ubiquitin-like modifier activating enzyme 2
UBE1DC1	4.39061	5.80563	4.14441	2.69598	ubiquitin-like modifier activating enzyme 5
E2 Ubiquitin Conjugases
Symbol	EC	EQ	FP	FC	Gene Name
UBE2A	43.6337	50.8726	44.144	34.1955	ubiquitin-conjugating enzyme E2A
UBE2B	8.08487	8.72931	13.2249	10.8623	ubiquitin-conjugating enzyme E2B
UBE2C	78.9175	17.7576	4.76384	2.93407	ubiquitin-conjugating enzyme E2C
UBE2D1	20.7697	23.5605	14.3609	16.7482	ubiquitin-conjugating enzyme E2D 1 (UBC4/5 homolog, yeast)
UBE2D3	40.9817	69.7158	102.42	97.5712	ubiquitin-conjugating enzyme E2D 3
UBE2E1	18.4044	28.4522	15.4722	14.7545	ubiquitin-conjugating enzyme E2E 1 (UBC4/5 homolog, yeast)
UBE2E3	12.7493	19.9318	9.83768	9.91558	ubiquitin-conjugating enzyme E2 E
UBE2F	22.0644	32.2391	44.4611	47.132	ubiquitin-conjugating enzyme E2F (putative)
UBE2G2	32.0892	44.6773	211.139	210.845	ubiquitin-conjugating enzyme E2G 2
UBE2H	15.7047	33.2474	92.6555	50.6834	ubiquitin-conjugating enzyme E2H
UBE2I	28.5767	31.6275	17.2935	14.7636	ubiquitin-conjugating enzyme E2I
UBE2J1	9.82614	12.1374	27.7583	49.6616	ubiquitin-conjugating enzyme E2, J1
UBE2J2	15.5695	26.0168	21.2558	20.7047	ubiquitin-conjugating enzyme E2, J2
UBE2L3	36.6969	66.8266	75.2983	73.2646	ubiquitin-conjugating enzyme E2L 3
UBE2M	71.3522	97.4861	193.927	242.986	ubiquitin-conjugating enzyme E2M
UBE2N	19.0297	28.326	29.9909	30.1048	ubiquitin-conjugating enzyme E2N
UBE2O	9.70369	10.2296	186.389	242.274	ubiquitin-conjugating enzyme E2O
UBE2Q1	27.0543	33.6724	45.8671	48.9134	ubiquitin-conjugating enzyme E2Q family member 1
UBE2Q2	26.6811	96.3661	255.602	252.826	ubiquitin-conjugating enzyme E2Q family member 2
UBE2R2	42.4044	58.6268	125.135	114.55	ubiquitin-conjugating enzyme E2R 2
UBE2T	30.8493	12.9675	4.19903	3.52273	ubiquitin-conjugating enzyme E2T (putative)
UBE2V1	20.4635	35.3427	28.9768	27.167	ubiquitin-conjugating enzyme E2 variant 1
UBE2V2	15.6945	21.9857	26.9802	28.2286	ubiquitin-conjugating enzyme E2 variant 2
UBE2W	4.28039	5.8444	3.9384	3.89183	ubiquitin-conjugating enzyme E2W (putative)
UBE2Z	10.47	10.0987	8.70838	10.0739	ubiquitin-conjugating enzyme E2Z
UBOX5	5.50912	7.97009	23.027	26.3421	U-box domain containing 5
E3 Ubiquitin Ligases
Symbol	EC	EQ	FP	FC	Gene Name
UBE3A	5.86851	8.26836	17.1328	18.23	ubiquitin protein ligase E3A
UBE3B	1.65178	3.27297	6.92501	7.93373	ubiquitin protein ligase E3B
UBE3B var2	1.63365	2.6956	9.38943	9.84039	ubiquitin protein ligase E3B variant 2
UBE3C	4.96871	8.25063	9.71222	8.29313	ubiquitin protein ligase E3C
UBE3D	1.34835	1.44581	1.00879	1.31012	ubiquitin protein ligase E3D
UBR1	3.44595	5.41815	4.62497	4.76152	ubiquitin protein ligase E3 component n-recognin 1
UBR2	4.24446	5.79137	5.83243	6.38399	ubiquitin protein ligase E3 component n-recognin 2
UBR4,gga-mir-6626	19.6994	43.1275	27.7425	26.2598	ubiquitin protein ligase E3 component n-recognin 4
UHRF1BP1	30.6569	34.0185	6.28328	7.29288	UHRF1 binding protein 1
UHRF1BP1L	2.7568	4.5068	3.14482	3.15662	UHRF1 binding protein 1-like
UHRF2	9.78828	10.6147	9.87564	10.9099	ubiquitin-like, containing PHD and RING finger domains, 2
SIAH1	4.77966	6.19899	3.31842	2.57987	siah E3 ubiquitin protein ligase 1
SIAH2	6.49135	7.84801	23.3351	28.1596	siah E3 ubiquitin protein ligase 2
ITCH	4.96332	5.5823	3.28477	3.05364	itchy E3 ubiquitin protein ligase
LTN1	5.18573	6.62131	9.5276	10.4757	listerin E3 ubiquitin protein ligase 1
MIB1	5.99263	8.77225	5.78745	5.86455	mindbomb homolog 1 (Drosophila)
MIB2	6.23492	6.64506	7.33304	8.7708	mindbomb E3 ubiquitin protein ligase 2
RBX1	69.9581	55.7312	57.9836	59.4368	ring-box 1, E3 ubiquitin protein ligase
DTL	2.90001	1.18144	0.420932	0.472732	denticleless E3 ubiquitin protein ligase homolog (Drosophila)
ARIH1	26.0329	40.6869	112.032	83.852	ariadne homolog, ubiquitin-conjugating enzyme E2 binding protein, 1 (Drosophila)
ARIH2	10.9337	21.624	38.7903	37.0277	ariadne homolog 2 (Drosophila)
MUL1	2.73111	2.87995	3.40968	3.85817	mitochondrial E3 ubiquitin protein ligase 1
SMURF1	5.42959	8.96546	3.63061	3.58292	SMAD specific E3 ubiquitin protein ligase 1
SMURF2	4.03948	4.64208	1.97424	2.55316	SMAD specific E3 ubiquitin protein ligase 2
MDM2	9.41935	14.8249	8.58612	10.6567	Mdm2, p53 E3 ubiquitin protein ligase homolog (mouse)
CBL	4.67544	7.75926	6.56137	7.48023	Cbl proto-oncogene, E3 ubiquitin protein ligase
CBLL1	3.41135	3.71532	2.43842	1.95446	Cbl proto-oncogene, E3 ubiquitin protein ligase-like 1
PARK2	0.961387	1.01944	1.09353	0.924142	parkinson protein 2, E3 ubiquitin protein ligase (parkin)
PJA2	5.14268	6.5367	9.11716	8.4523	praja ring finger 2, E3 ubiquitin protein ligase
WWP1	5.41721	6.7329	2.32654	2.89772	WW domain containing E3 ubiquitin protein ligase 1
WWP2	9.69044	8.156	9.53975	10.9279	WW domain containing E3 ubiquitin protein ligase 2
HECTD2	1.71718	0.814746	0.416963	0.469082	HECT domain containing E3 ubiquitin protein ligase 2
HECTD3	11.576	14.6403	12.6331	12.407	HECT domain containing E3 ubiquitin protein ligase 3
HECTD4	3.70166	5.95135	21.3084	25.6248	Probable E3 ubiquitin-protein ligase
HECTD1	11.8652	18.5817	21.1282	21.5628	E3 ubiquitin-protein ligase HECTD1
RNF20	17.4421	25.0277	28.3628	35.0475	ring finger protein 20, E3 ubiquitin protein ligase
RNF34	9.49679	13.5193	10.2097	10.9917	ring finger protein 34, E3 ubiquitin protein ligase
RNF8	5.53822	6.34286	5.71576	4.53678	ring finger protein 8, E3 ubiquitin protein ligase
ZNRF2	20.3474	23.981	4.2863	4.69006	zinc and ring finger 2
ZNRF3	3.48278	5.98946	5.63387	5.26756	zinc and ring finger 3
BAP1	13.5076	16.0877	12.6285	15.4401	BRCA1 associated protein-1 (ubiquitin carboxy-terminal hydrolase)
MGRN1	18.2353	22.2691	55.1556	68.0871	mahogunin, ring finger 1
RNF19A	4.77901	10.7981	10.7713	10.5103	ring finger protein 19A, E3 ubiquitin protein ligase
RNF19B	2.13927	1.94856	2.79666	3.54052	ring finger protein 19B
LNX1	1.37893	2.9157	0.300567	0.594955	ligand of numb-protein X 1, E3 ubiquitin protein ligase
LNX2	4.4521	5.62856	8.99412	8.72151	ligand of numb-protein X 2
HERC1	4.48106	9.22543	14.0801	14.8453	HECT and RLD domain containing E3 ubiquitin protein ligase family member 1
HERC2	6.34045	8.6411	11.7098	13.2487	HECT and RLD domain containing E3 ubiquitin protein ligase 2
HERC3	5.6702	5.69257	2.73797	3.72189	HECT and RLD domain containing E3 ubiquitin protein ligase 3
BTRC	7.53732	7.67733	12.9551	20.1953	beta-transducin repeat containing E3 ubiquitin protein ligase
HECW1	3.45753	9.27449	15.7218	15.3683	HECT, C2 and WW domain containing E3 ubiquitin protein ligase 1
HECW2	3.46541	6.57244	2.32209	2.4103	HECT, C2 and WW domain containing E3 ubiquitin protein ligase 2
AMFR	27.372	46.0434	232.586	265.623	autocrine motility factor receptor, E3 ubiquitin protein ligase
RFWD2	4.05216	4.50246	2.45849	2.17756	ring finger and WD repeat domain 2, E3 ubiquitin protein ligase
RFWD3	2.04993	1.30963	0.620711	0.659585	ring finger and WD repeat domain 3
VHL	37.8473	33.8018	46.4526	63.3608	von Hippel-Lindau tumor suppressor, E3 ubiquitin protein ligase
SKP2	9.52244	9.26253	4.40483	4.5894	S-phase kinase-associated protein 2, E3 ubiquitin protein ligase
FBXW7	6.6178	5.05066	13.7659	11.2847	F-box and WD repeat domain containing 7
HACE1	5.87655	4.9404	1.69936	1.8789
RFFL	3.74559	5.08678	3.81712	3.29787	ring finger and FYVE-like domain containing E3 ubiquitin protein ligase
FBXO11	12.0865	18.129	8.89621	10.0729	F-box protein 11
CHFR	3.12538	5.15963	5.6297	6.65484	checkpoint with forkhead and ring finger domains, E3 ubiquitin protein ligase
MYLIP	2.96675	4.52643	1.88058	1.61635	myosin regulatory light chain interacting protein
RCHY1	49.7065	45.8179	55.8636	66.1949	ring finger and CHY zinc finger domain containing 1, E3 ubiquitin protein ligase
NEDD4	4.60025	6.21547	3.11079	3.54763	neural precursor cell expressed, developmentally down-regulated 4
NEDD4L	7.00364	9.13269	2.39853	2.62098	neural precursor cell expressed, developmentally down-regulated 4-like, E3 ubiquitin protein ligase
BRCC3	9.56071	12.8758	12.462	13.2364	BRCA1/BRCA2-containing complex, subunit 3
BIRC7	0.654571	0.950763	57.4856	49.2651	baculoviral IAP repeat containing 7
E4
Symbol	EC	EQ	FP	FC	Gene Name
UBE4A	16.8177	19.9841	19.5756	19.8971	ubiquitination factor E4A
UBE4B	12.8152	14.2114	8.84223	10.9373	ubiquitination factor E4B
Ubiquitin etc.
Symbol	EC	EQ	FP	FC	Gene Name
UBIAD1	8.66291	11.7982	8.35136	9.36107	UbiA prenyltransferase domain containing 1
UBFD1	12.6453	21.6204	32.1021	34.8833	ubiquitin family domain containing 1
UBL3	17.5441	18.3708	13.6845	14.3593	ubiquitin-like 3
UBQLN1	6.78008	7.48262	21.7257	21.9864	ubiquilin 1
UBQLN4	16.3916	20.4564	29.2047	38.1196	ubiquilin 4
UBTD1	5.97972	3.86283	2.6452	3.44852	ubiquitin domain containing 1
UBTD2	8.27858	15.8089	142.331	183.793	ubiquitin domain containing 2
UBB	536.083	793.364	1695.08	2374.62	ubiquitin B
HSP70/40/27/22
Symbol	EC	EQ	FP	FC	Gene Name
DNAJB2	29.1516	45.9036	142.578	165.306	DnaJ (Hsp40) homolog, subfamily B, member 2
DNAJA1	22.3012	38.9098	16.352	21.2162	DnaJ (Hsp40) homolog, subfamily A, member 1
DNAJA2	45.7876	64.891	56.6347	65.3491	DnaJ (Hsp40) homolog, subfamily A, member 2
DNAJA3	15.3414	20.8037	44.2973	48.697	DnaJ (Hsp40) homolog, subfamily A, member 3
DNAJA4	10.5751	11.5337	40.1094	31.5065	DnaJ (Hsp40) homolog, subfamily A, member 4
DNAJB11	19.2674	28.6897	27.1413	32.3689	DnaJ (Hsp40) homolog, subfamily B, member 11
DNAJB12	17.1728	23.9093	40.0038	40.4561	DnaJ (Hsp40) homolog, subfamily B, member 12
DNAJB13	1.76661	1.59927	1.54564	1.15087	DnaJ (Hsp40) related, subfamily B, member 13
DNAJB14	21.3936	28.8869	62.5635	74.3286	DnaJ (Hsp40) homolog, subfamily B, member 14
DNAJB2	29.1516	45.9036	142.578	165.306	DnaJ (Hsp40) homolog, subfamily B, member 2
DNAJB4	7.9234	8.76986	24.152	26.7249	DnaJ (Hsp40) homolog, subfamily B, member 4
DNAJB5	1.98331	1.42304	19.3077	20.3505	DnaJ (Hsp40) homolog, subfamily B, member 5
DNAJB6	16.2126	23.4196	16.0746	16.0596	DnaJ (Hsp40) homolog, subfamily B, member 6
DNAJB8	0.2942	0.234599	0.582589	0.423907	DnaJ (Hsp40) homolog, subfamily B, member 8
DNAJB9	15.7921	18.9048	13.2247	16.9362	DnaJ (Hsp40) homolog, subfamily B, member 9
DNAJC1	40.3404	62.2344	87.2956	94.2991	DnaJ (Hsp40) homolog, subfamily C, member 1
DNAJC10	13.9993	15.7982	6.29523	6.29328	DnaJ (Hsp40) homolog, subfamily C, member 10
DNAJC11	8.68912	9.87929	13.0213	15.312	DnaJ (Hsp40) homolog, subfamily C, member 11
DNAJC12	11.9843	8.7729	14.0551	14.2837	DnaJ (Hsp40) homolog, subfamily C, member 12
DNAJC13	5.8517	7.33087	5.26629	5.61764	DnaJ (Hsp40) homolog, subfamily C, member 13
DNAJC15	8.4051	11.3459	29.2657	30.4216	DnaJ (Hsp40) homolog, subfamily C, member 15
DNAJC16	4.73005	6.73967	6.45167	6.01264	DnaJ (Hsp40) homolog, subfamily C, member 16
DNAJC17	9.20607	9.97365	10.7922	14.3354	DnaJ (Hsp40) homolog, subfamily C, member 17
DNAJC18	39.1707	51.9836	106.875	104.317	DnaJ (Hsp40) homolog, subfamily C, member 18
DNAJC19	44.2861	48.0785	60.932	78.098	DnaJ (Hsp40) homolog, subfamily C, member 19
DNAJC2	22.8953	37.4394	41.1199	40.3155	DnaJ (Hsp40) homolog, subfamily C, member 2
DNAJC21	4.10417	6.38453	3.23517	5.39517	DnaJ (Hsp40) homolog, subfamily C, member 21
DNAJC24	15.4033	13.3658	8.65323	7.94595	DnaJ (Hsp40) homolog, subfamily C, member 24
DNAJC27	4.78929	6.23619	5.2706	4.95875	DnaJ (Hsp40) homolog, subfamily C, member 27
DNAJC28	7.48417	9.86957	15.0299	16.7327	DnaJ (Hsp40) homolog, subfamily C, member 28
DNAJC3	21.8766	26.362	17.313	16.9567	DnaJ (Hsp40) homolog, subfamily C, member 3
DNAJC30	6.84489	5.61729	12.4494	13.9362	DnaJ (Hsp40) homolog, subfamily C, member 30
DNAJC5	2.34872	3.27491	2.18225	1.60062	DnaJ (Hsp40) homolog, subfamily C, member 5
DNAJC5B	0.205402	0.151794	0.264175	0.180192	DnaJ (Hsp40) homolog, subfamily C, member 5 beta
DNAJC6	0.575598	0.550044	0.306477	0.53229	DnaJ (Hsp40) homolog, subfamily C, member 6
DNAJC7	11.7645	14.5832	27.3199	29.6196	DnaJ (Hsp40) homolog, subfamily C, member 7
DNAJC8	44.2124	49.1599	28.8792	31.6383	DnaJ (Hsp40) homolog, subfamily C, member 8
DNAJC9	8.53777	8.1817	5.67679	8.82056	DnaJ (Hsp40) homolog, subfamily C, member 9
HSP70	47.5372	112.376	481.445	623.254	heat shock 70kDa protein 2
HSP90AA1	210.029	352.499	377.591	390.506	heat shock protein 90kDa alpha (cytosolic), class A member 1
HSP90AB1	163.44	369.386	78.5726	85.524	heat shock protein 90kDa alpha (cytosolic), class B member 1
HSP90B1	175.688	138.159	28.9091	29.6164	heat shock protein 90kDa beta (Grp94), member 1
HSPA12A	1.02302	1.73011	0.728402	0.914122	heat shock 70kDa protein 12A
HSPA13	2.18019	2.00127	0.903034	0.721429	heat shock protein 70kDa family, member 13
HSPA14	6.00133	8.80351	3.54565	3.06418	heat shock 70kDa protein 14
HSPA4	39.6745	59.5132	158.806	159.092	heat shock 70kDa protein 4
HSPA4L	14.2119	17.2915	16.4662	17.1747	heat shock 70kDa protein 4-like
HSPA5	272.896	182.187	47.3807	58.0796	heat shock 70kDa protein 5 (glucose-regulated protein, 78kDa)
HSPA8	314.774	647.749	409.785	438.969	heat shock 70kDa protein 8
HSPA9	48.329	46.8402	61.8882	66.5932	heat shock 70kDa protein 9 (mortalin)
HSPB1	34.3533	7.95976	47.9106	43.329	heat shock 27kDa protein 1
HSPB2	6.88226	5.62961	0.926632	0.950314	heat shock 27kDa protein 2
HSPB3	0.668869	0.459322	0.210242	0	heat shock 27kDa protein 3
HSPB7	0.353457	0.266317	0.362325	1.64785	heat shock 27kDa protein family, member 7 (cardiovascular)
HSPB8	1.58429	1.25285	48.601	43.3007	heat shock 22kDa protein 8
HSPBAP1	3.37424	3.82116	5.50256	5.10151	HSPB (heat shock 27kDa) associated protein 1
HSPBP1	13.0985	10.8249	11.133	20.6507	heat shock protein beta-1
